# Supplementary material for: Comparative single-cell transcriptional and proteomic atlas of clinical-grade injectable mesenchymal source tissues
Source: Sci Adv. 2024 Jul 12;10(28):eadn2831. doi: 10.1126/sciadv.adn2831 (PMC11244553; doi:10.1126/sciadv.adn2831)
Supplement: Supplementary file 2 — Tables S1 to S40 [file sciadv.adn2831_tables_s1_to_s40.zip]

Archive with 3 entries (3 files):
- adn2831_tables_s1_to_s11.xlsx
- adn2831_tables_s12_to_s25.xlsx
- adn2831_tables_s26_to_s40.xlsx
