# Supplementary material for: Comparative single-cell transcriptional and proteomic atlas of clinical-grade injectable mesenchymal source tissues
Source: Sci Adv. 2024 Jul 12;10(28):eadn2831. doi: 10.1126/sciadv.adn2831 (PMC11244553; doi:10.1126/sciadv.adn2831)
Supplement: Supplementary file 2 — Tables S1 to S40 [file sciadv.adn2831_tables_s1_to_s40.zip › adn2831_tables_s1_to_s11.xlsx]

## Sheet: S1- BMAC+ADSVF seq summary
	Table S1 - Sequencing results
	BMAC
	Patient ID	Estimated number of cells	Mean reads per cell	Total number of reads	Median genes per cell	Total genes detected	Median Unique Molecular Identifier counts per cell	Comments
	SR003	7671	22673	173927258	1349	22452	3916
	SR008	10585	32760	346773108	1569	23684	4282
	SR009	4251	54253	230633392	551	19588	1272
	SR010	6411	40712	261006908	1600	22243	4851
	SR011	7381	26391	194791539	1219	22723	3345
	SR012	10677	28409	303318628	1387	23598	3600
	SR013	1870	28050	52453217	1422	19923	4130
	SR014	1717	28069	48195110	1707	19003	4926
	SR015	2090	14091	29449444	747	18451	1638
	SR017	1025	26074	26725949	812	16595	2991
	SR018	3151	11171	35199172	806	18998	1778
	SR019	4028	8816	35512510	584	18255	1077
	SR020	6984	15695	109614501	960	20780	2706
	Sum	67841
	Mean	5218.54	25935.7	1.42123e+08	1131.77	20484.1	3116.31
	SD	3307.8	12413.2	1.15596e+08	405.046	2268.44	1332.83
	Subcutaneous adipose
	Patient ID	Estimated number of cells	Mean reads per cell	Total number of reads	Median Genes per cell	Total genes detected	Median Unique Molecular Identifier counts per cell	Comments
	SR008	7303	44105	322105263	2392	24851	7161
	SR009	10281	40321	414543958	2406	24887	6911
	SR010	1179	61109	72047356	2544	20628	8217
	SR011	9475	26657	252575469	1455	24665	3839
	SR012	3602	42794	154142409	2118	23165	5808
	SR013	1018	42151	42909385	1832	20309	4844
	SR014	1810	27442	49670565	1931	20534	5346
	SR015	3658	7580	27726298	397	17759	576	Did not pass QC and was excluded from analysis
	SR017	3382	8645	29236324	1219	19666	2832
	SR018	5038	5289	26645398	925	19850	1799
	SR019	4361	6882	30013824	1037	20230	2002
	SR020	5061	24629	124646649	2120	21906	6544
	Sum	56168
	Mean	4773.64	30002.2	1.38049e+08	1816.27	21881	5027.55
	SD	3134.85	17978.5	1.34544e+08	573.97	2118.24	2170.85
	FACS-sorted LEPR+ BMAC cells
	Patient ID	Estimated number of cells	Mean reads per cell	Total number of reads	Median Genes per cell	Total genes detected	Median Unique Molecular Identifier counts per cell	Comments
	SR018	3482	8496	29582836	936	19210	2588
	SR019	1669	21134	35272764	1448	18884	4127
	Sum	5151
	Mean	2575.5	14815	32427800	1192	19047	3357.5
	SD	1281.98	8936.42	4.02339e+06	362.039	230.517	1088.24
	Passage 3 cultured marrow-derived MSCs
	Patient ID	Estimated number of cells	Mean reads per cell	Total number of reads	Median Genes per cell	Total genes detected	Median Unique Molecular Identifier counts per cell	Comments
	Purchased from Lonza	9736	2923	28460809	738	18457	1295

## Sheet: S2-BMAC populations
Table S2 - BMAC cell populations
Cell numbers per cluster and subject	SR003_BMAC	SR008_BMAC	SR009_BMAC	SR010_BMAC	SR011_BMAC	SR012_BMAC	SR013_BMAC	SR014_BMAC	SR015_BMAC	SR017_BMAC	SR018_BMAC	SR019_BMAC	SR020_BMAC	Total	Percentage cells per sample	SR003_BMAC	SR008_BMAC	SR009_BMAC	SR010_BMAC	SR011_BMAC	SR012_BMAC	SR013_BMAC	SR014_BMAC	SR015_BMAC	SR017_BMAC	SR018_BMAC	SR019_BMAC	SR020_BMAC	mean%	SD	lower 95% CI	upper 95% CI	CV	Percentage grouped subpopulations per sample		SR003_BMAC	SR008_BMAC	SR009_BMAC	SR010_BMAC	SR011_BMAC	SR012_BMAC	SR013_BMAC	SR014_BMAC	SR015_BMAC	SR017_BMAC	SR018_BMAC	SR019_BMAC	SR020_BMAC	mean%
B Cells P1	638	216	50	71	287	210	59	35	49	76	77	73	373	2214	B Cells P1	12.0355	2.44372	1.65344	1.75179	6.15484	2.4314	3.90728	2.81804	2.85714	9.85733	2.91998	2.32336	7.03508	4.47607	3.3156	2.67372	6.27841	0.740739	B Cells P1	B group	12.4505	2.5116	1.65344	1.82581	6.26206	2.67454	3.90728	2.89855	2.85714	9.85733	2.99583	2.35519	7.18597	4.57194
B Cells P2	22	6	0	3	5	21	0	1	0	0	2	1	8	69	B Cells P2	0.415016	0.067881	0	0.0740192	0.107227	0.24314	0	0.0805153	0	0	0.0758438	0.0318269	0.150886	0.0958735	0.118835	0.0312751	0.160472	1.2395	B Cells P2
Baso/Mast - AKAP12+MAF+	4	16	1	8	2	19	2	2	3	0	1	1	0	59	Baso/Mast - AKAP12+MAF+	0.0754575	0.181016	0.0330688	0.197385	0.0428908	0.219984	0.13245	0.161031	0.174927	0	0.0379219	0.0318269	0	0.0990737	0.0804513	0.0553407	0.142807	0.812035	Baso/Mast - AKAP12+MAF+	Baso/Mast group	0.30183	0.848512	0.0661376	1.13496	0.471799	1.22728	0.662252	0.483092	0.466472	0.259403	0.758438	0.413749	0.207469	0.561646
Baso/Mast - high protease	10	23	1	23	12	39	3	0	5	2	11	9	8	146	Baso/Mast - high protease	0.188644	0.26021	0.0330688	0.567481	0.257345	0.451546	0.198675	0	0.291545	0.259403	0.417141	0.286442	0.150886	0.258645	0.157443	0.17306	0.344231	0.608724	Baso/Mast - high protease
Baso/Mast - VCAN+MPEG1+MARCH1	2	36	0	15	8	48	5	4	0	0	8	3	3	132	Baso/Mast - VCAN+MPEG1+MARCH1	0.0377287	0.407286	0	0.370096	0.171563	0.555749	0.331126	0.322061	0	0	0.303375	0.0954806	0.0565824	0.203927	0.187009	0.102269	0.305584	0.917041	Baso/Mast - VCAN+MPEG1+MARCH1
C1QB+APOE+ unspecified P1	72	31	1	14	7	18	3	0	3	0	4	8	36	197	C1QB+APOE+ unspecified P1	1.35823	0.350718	0.0330688	0.345423	0.150118	0.208406	0.198675	0	0.174927	0	0.151688	0.254615	0.678989	0.300374	0.365171	0.101868	0.49888	1.21572	C1QB+APOE+ unspecified P1	C1QB group	1.98076	0.520421	0.132275	0.542808	0.364572	0.48628	0.198675	0	0.174927	0	0.417141	0.700191	1.88608	0.569548
C1QB+APOE+ unspecified P2	26	9	3	6	9	24	0	0	0	0	6	11	38	132	C1QB+APOE+ unspecified P2	0.490473	0.101821	0.0992063	0.148038	0.193009	0.277874	0	0	0	0	0.227531	0.350095	0.716711	0.200366	0.216653	0.0825945	0.318138	1.08128	C1QB+APOE+ unspecified P2
C1QB+APOE+ unspecified P3	7	6	0	2	1	0	0	0	0	0	1	3	26	46	C1QB+APOE+ unspecified P3	0.132051	0.067881	0	0.0493462	0.0214454	0	0	0	0	0	0.0379219	0.0954806	0.490381	0.0688082	0.133672	-0.00385547	0.141472	1.94268	C1QB+APOE+ unspecified P3
CD3+ Dendritic Cells	0	6	0	1	6	11	0	0	0	0	2	4	6	36	CD3+ Dendritic Cells	0	0.067881	0	0.0246731	0.128673	0.127359	0	0	0	0	0.0758438	0.127307	0.113165	0.0511463	0.0568272	0.0202552	0.0820374	1.11107	CD3+ Dendritic Cells
Pre-Plasma Cells - cycling	50	44	27	60	61	147	12	7	2	11	50	144	52	667	Pre-Plasma Cells - cycling	0.943218	0.497794	0.892857	1.48038	1.30817	1.70198	0.794702	0.563607	0.116618	1.42672	1.89609	4.58307	0.980762	1.322	1.10206	0.722925	1.92107	0.833629	Pre-Plasma Cells - cycling
CD34+ Early Erythroblast Progenitors P1	22	59	3	78	43	88	14	0	21	4	58	39	39	468	CD34+ Early Erythroblast Progenitors P1	0.415016	0.667496	0.0992063	1.9245	0.922153	1.01887	0.927152	0	1.22449	0.518807	2.19947	1.24125	0.735571	0.914922	0.638051	0.568079	1.26176	0.697383	CD34+ Early Erythroblast Progenitors P1	Early Erythro group	2.4335	2.80575	2.24868	4.66321	3.0238	4.0176	2.78146	0.161031	4.19825	1.55642	4.89192	3.02355	4.39457	3.09229
CD34+ Early Erythroblast Progenitors P2	1	12	0	4	2	28	1	0	0	0	11	5	3	67	CD34+ Early Erythroblast Progenitors P2	0.0188644	0.135762	0	0.0986923	0.0428908	0.324187	0.0662252	0	0	0	0.417141	0.159134	0.0565824	0.101498	0.1318	0.0298521	0.173145	1.29855	CD34+ Early Erythroblast Progenitors P2
Erythroblast Progenitors	106	177	65	107	96	231	27	2	51	8	60	51	191	1172	Erythroblast Progenitors	1.99962	2.00249	2.14947	2.64002	2.05876	2.67454	1.78808	0.161031	2.97376	1.03761	2.27531	1.62317	3.60241	2.07587	0.861309	1.60766	2.54407	0.414915	Erythroblast Progenitors
CD4+ T Cells - P1	558	148	57	336	375	351	73	122	336	23	65	114	36	2594	CD4+ T Cells - P1	10.5263	1.6744	1.88492	8.29016	8.04203	4.06391	4.83444	9.82287	19.5918	2.98314	2.46492	3.62826	0.678989	6.0374	5.20836	3.20615	8.86865	0.862683	CD4+ T Cells - P1	CD4+ T group	19.6567	13.3047	13.8228	15.0506	27.6217	8.01204	27.8808	41.3849	23.9067	21.2711	3.9818	3.94653	23.1422	18.691
CD4+ T Cells - P2	350	736	39	197	847	248	109	40	46	18	5	0	16	2651	CD4+ T Cells - P2	6.60253	8.32673	1.28968	4.8606	18.1643	2.87137	7.21854	3.22061	2.68222	2.33463	0.189609	0	0.301773	4.46635	4.93563	1.78336	7.14934	1.10507	CD4+ T Cells - P2
CD4+ T Cells - P3	8	0	5	8	1	2	0	2	5	119	3	0	1091	1244	CD4+ T Cells - P3	0.150915	0	0.165344	0.197385	0.0214454	0.0231562	0	0.161031	0.291545	15.4345	0.113766	0	20.5771	2.85663	6.80546	-0.842791	6.55606	2.38234	CD4+ T Cells - P3
CD4+ T Cells - P4 - KRT1hi/NEFLhi	3	108	3	13	1	28	171	258	3	1	0	0	0	589	CD4+ T Cells - P4 - KRT1hi/NEFLhi	0.0565931	1.22186	0.0992063	0.32075	0.0214454	0.324187	11.3245	20.7729	0.174927	0.129702	0	0	0	2.6497	6.25999	-0.753205	6.05261	2.36253	CD4+ T Cells - P4 - KRT1hi/NEFLhi
CD4+ T Cells - P5	2	5	300	4	1	0	0	0	0	0	0	0	0	312	CD4+ T Cells - P5	0.0377287	0.0565675	9.92063	0.0986923	0.0214454	0	0	0	0	0	0	0	0	0.779621	2.7467	-0.713475	2.27272	3.52312	CD4+ T Cells - P5
CD4+ Tregs	121	179	14	52	63	63	68	92	20	3	32	10	84	801	CD4+ Tregs	2.28259	2.02512	0.462963	1.283	1.35106	0.72942	4.50331	7.40741	1.16618	0.389105	1.2135	0.318269	1.58431	1.90125	1.98499	0.822215	2.98028	1.04405	CD4+ Tregs
CD8+ T Cells - cytokine	235	179	29	71	139	247	38	7	14	9	8	4	8	988	CD8+ T Cells - cytokine	4.43313	2.02512	0.958995	1.75179	2.98091	2.85979	2.51656	0.563607	0.816327	1.16732	0.303375	0.127307	0.150886	1.58885	1.31653	0.873191	2.30452	0.828606	CD8+ T Cells - cytokine	CD8+ T group	6.79117	11.3022	2.24868	2.81273	6.58374	5.36066	4.70199	9.25926	6.76385	2.98314	1.02389	0.286442	9.73218	5.37307
CD8+ T Cells - cytotoxic	116	757	37	22	154	160	22	105	40	0	4	1	3	1421	CD8+ T Cells - cytotoxic	2.18827	8.56432	1.22354	0.542808	3.30259	1.8525	1.45695	8.45411	2.33236	0	0.151688	0.0318269	0.0565824	2.31981	2.93497	0.724373	3.91525	1.26518	CD8+ T Cells - cytotoxic
CD8+ T Cells - resting effector memory	1	63	0	18	11	55	11	3	58	7	15	2	233	477	CD8+ T Cells - resting effector memory	0.0188644	0.71275	0	0.444115	0.2359	0.636795	0.728477	0.241546	3.38192	0.907912	0.568828	0.0636537	4.39457	0.948872	1.35255	0.213631	1.68411	1.42543	CD8+ T Cells - resting effector memory
CD8+HLA+ Tregs	8	0	2	3	3	1	0	0	4	7	0	2	272	302	CD8+HLA+ Tregs	0.150915	0	0.0661376	0.0740192	0.0643363	0.0115781	0	0	0.233236	0.907912	0	0.0636537	5.13014	0.515533	1.4078	-0.249744	1.28081	2.73077	CD8+HLA+ Tregs
CLEC9A+ dendritic cells	10	13	2	18	4	18	9	1	4	0	5	19	10	113	CLEC9A+ dendritic cells	0.188644	0.147075	0.0661376	0.444115	0.0857817	0.208406	0.596026	0.0805153	0.233236	0	0.189609	0.60471	0.188608	0.233297	0.194806	0.127402	0.339193	0.83501	CLEC9A+ dendritic cells	Dendritic group	9.09262	9.74092	1.52116	11.9171	5.8546	9.14669	5.62914	5.7971	5.1312	2.33463	6.44672	7.44749	5.43191	6.57625
FCER1A+CD1C+ dendritic cells	61	110	27	83	32	98	9	3	28	3	37	87	68	646	FCER1A+CD1C+ dendritic cells	1.15073	1.24448	0.892857	2.04787	0.686253	1.13465	0.596026	0.241546	1.63265	0.389105	1.40311	2.76894	1.28253	1.19006	0.690551	0.814677	1.56544	0.580267	FCER1A+CD1C+ dendritic cells
PDK4+FCN1+FCER1A- dendritic cells	311	540	12	166	116	232	46	57	28	8	65	14	125	1720	PDK4+FCN1+FCER1A- dendritic cells	5.86682	6.10929	0.396825	4.09573	2.48767	2.68612	3.04636	4.58937	1.63265	1.03761	2.46492	0.445576	2.3576	2.86281	1.8586	1.85248	3.87314	0.649222	PDK4+FCN1+FCER1A- dendritic cells
Early Erythroblasts	116	135	5	302	180	184	39	2	97	9	112	123	143	1447	Early Erythroblasts	2.18827	1.52732	0.165344	7.45127	3.86018	2.13037	2.58278	0.161031	5.65598	1.16732	4.24725	3.9147	2.6971	2.90376	2.10522	1.75937	4.04815	0.724997	Early Erythroblasts
Eosinophil	72	131	20	156	93	291	20	7	23	3	51	42	38	947	Eosinophil	1.35823	1.48207	0.661376	3.849	1.99442	3.36923	1.3245	0.563607	1.34111	0.389105	1.93402	1.33673	0.716711	1.56309	1.03778	0.998954	2.12722	0.663929	Eosinophil
Granulocyte Progenitors	134	495	8	420	295	922	60	11	114	11	184	139	181	2974	Granulocyte Progenitors	2.52782	5.60018	0.26455	10.3627	6.3264	10.675	3.97351	0.885668	6.64723	1.42672	6.97763	4.42393	3.41381	4.88501	3.31248	3.08436	6.68566	0.67809	Granulocyte Progenitors
HSC - B lineage genes	15	42	0	63	45	125	5	1	4	0	13	32	31	376	HSC - B lineage genes	0.282965	0.475167	0	1.5544	0.965044	1.44726	0.331126	0.0805153	0.233236	0	0.492984	1.01846	0.584685	0.574296	0.520654	0.29127	0.857322	0.906596	HSC - B lineage genes	HSC group	0.943218	1.09741	0.330688	3.15815	1.67274	3.95971	1.5894	0.0805153	0.58309	1.55642	2.65453	3.88288	3.11203	1.89391
HSC - Mono lineage genes	14	19	5	5	12	86	2	0	2	3	27	83	66	324	HSC - Mono lineage genes	0.264101	0.214956	0.165344	0.123365	0.257345	0.995716	0.13245	0	0.116618	0.389105	1.02389	2.64163	1.24481	0.582257	0.739795	0.180107	0.984406	1.27057	HSC - Mono lineage genes
HSC - Native	20	31	5	59	19	109	17	0	3	8	25	3	61	360	HSC - Native	0.377287	0.350718	0.165344	1.45571	0.407463	1.26201	1.12583	0	0.174927	1.03761	0.948047	0.0954806	1.15051	0.657765	0.512534	0.379153	0.936376	0.779205	HSC - Native
HSC - T lineage genes	1	5	0	1	2	22	0	0	1	1	5	4	7	49	HSC - T lineage genes	0.0188644	0.0565675	0	0.0246731	0.0428908	0.254718	0	0	0.058309	0.129702	0.189609	0.127307	0.132026	0.0795898	0.0808026	0.0356658	0.123514	1.01524	HSC - T lineage genes
Intermediate Erythroblasts 1	42	48	39	1	21	25	11	7	8	19	9	60	22	312	Intermediate Erythroblasts 1	0.792303	0.543048	1.28968	0.0246731	0.450354	0.289452	0.728477	0.563607	0.466472	2.46433	0.341297	1.90961	0.414938	0.790634	0.696475	0.412033	1.16924	0.880907	Intermediate Erythroblasts 1	Erythroblast group	12.3373	4.944	4.29894	8.95633	9.75767	4.44599	12.649	3.7037	13.9942	25.9403	8.34281	9.4844	7.26141	9.70124
Late Erythroblasts - P3	41	56	5	20	21	24	19	7	18	5	9	25	34	284	Late Erythroblasts - P3	0.773439	0.633556	0.165344	0.493462	0.450354	0.277874	1.25828	0.563607	1.04956	0.648508	0.341297	0.795672	0.641267	0.622479	0.302366	0.458113	0.786844	0.485746	Late Erythroblasts - P3
Late Erythroblasts 1 - P1	250	89	55	14	129	107	59	22	55	83	18	8	92	981	Late Erythroblasts 1 - P1	4.71609	1.0069	1.81878	0.345423	2.76646	1.23886	3.90728	1.77134	3.207	10.7652	0.682594	0.254615	1.73519	2.63198	2.79787	1.11107	4.15289	1.06303	Late Erythroblasts 1 - P1
Late Erythroblasts 1 - P2	205	109	26	26	104	44	63	8	62	84	72	82	94	979	Late Erythroblasts 1 - P2	3.86719	1.23317	0.859788	0.6415	2.23032	0.509436	4.17219	0.644122	3.61516	10.8949	2.73038	2.6098	1.77292	2.75238	2.7595	1.25232	4.25243	1.00259	Late Erythroblasts 1 - P2
Low-density Granulocytes P1	22	571	488	76	99	657	0	6	0	84	21	0	13	2037	Low-density Granulocytes P1	0.415016	6.46001	16.1376	1.87515	2.1231	7.60681	0	0.483092	0	10.8949	0.796359	0	0.24519	3.61825	5.14496	0.821468	6.41503	1.42195	Low-density Granulocytes P1	LD Granulo group	0.452745	6.93517	16.1376	1.99852	2.23032	8.02362	0	0.483092	0	10.8949	1.63064	0	0.339495	3.77893
Low-density Granulocytes P2	2	42	0	5	5	36	0	0	0	0	22	0	5	117	Low-density Granulocytes P2	0.0377287	0.475167	0	0.123365	0.107227	0.416811	0	0	0	0	0.834281	0	0.094304	0.160683	0.257702	0.0205975	0.300769	1.60379	Low-density Granulocytes P2
Megakaryocyte Progenitors	32	10	2	10	15	42	3	0	1	0	3	5	62	185	Megakaryocyte Progenitors	0.60366	0.113135	0.0661376	0.246731	0.321681	0.48628	0.198675	0	0.058309	0	0.113766	0.159134	1.16937	0.272068	0.325153	0.0953155	0.44882	1.19512	Megakaryocyte Progenitors
VCAN+FCN1 monocytes	873	1582	102	676	453	1182	200	169	249	20	590	889	546	7531	VCAN+FCN1 monocytes	16.4686	17.898	3.37302	16.679	9.71478	13.6853	13.245	13.6071	14.519	2.59403	22.3739	28.2941	10.298	14.0577	6.94655	10.2816	17.8338	0.494146	VCAN+FCN1 monocytes	Monocyte group	18.5248	27.5597	24.3386	18.8502	10.8943	21.2226	15.4305	18.277	15.8017	4.66926	26.8487	34.182	11.2033	19.0618
FCGR3A+ monocytes	107	92	15	81	51	92	29	47	21	2	116	185	46	884	FCGR3A+ monocytes	2.01849	1.04084	0.496032	1.99852	1.09372	1.06518	1.92053	3.78422	1.22449	0.259403	4.39894	5.88797	0.867597	2.0043	1.67957	1.09129	2.91731	0.837984	FCGR3A+ monocytes
FCGR3B+NAMPT+ monocytes	2	762	619	7	4	559	4	11	1	14	2	0	2	1987	FCGR3B+NAMPT+ monocytes	0.0377287	8.62088	20.4696	0.172712	0.0857817	6.47215	0.264901	0.885668	0.058309	1.81582	0.0758438	0	0.0377216	2.99978	5.93317	-0.225472	6.22503	1.97787	FCGR3B+NAMPT+ monocytes
MSCs	21	11	1	3	13	28	1	1	5	1	3	3	44	135	MSCs	0.396152	0.124448	0.0330688	0.0740192	0.27879	0.324187	0.0662252	0.0805153	0.291545	0.129702	0.113766	0.0954806	0.829876	0.21829	0.217141	0.100254	0.336327	0.994733	MSCs
MMP9+S100A12+ Neutrophils	3	186	736	15	18	422	0	1	0	39	9	0	1	1430	MMP9+S100A12+ Neutrophils	0.0565931	2.10431	24.3386	0.370096	0.386018	4.88596	0	0.0805153	0	5.05837	0.341297	0	0.0188608	2.89543	6.6938	-0.743289	6.53416	2.31185	MMP9+S100A12+ Neutrophils	Neutrophil group	0.188644	2.48897	24.7685	0.764866	0.836371	5.66169	0.13245	0.241546	0	5.44747	0.379219	0	0.169747	3.15996
DEFA3+ Neutrophils	7	34	13	16	21	67	2	2	0	3	1	0	8	174	DEFA3+ Neutrophils	0.132051	0.384659	0.429894	0.394769	0.450354	0.775732	0.13245	0.161031	0	0.389105	0.0379219	0	0.150886	0.264527	0.227311	0.140962	0.388092	0.85931	DEFA3+ Neutrophils
NK adaptive	18	44	3	7	39	31	2	5	195	0	245	355	36	980	NK adaptive	0.339559	0.497794	0.0992063	0.172712	0.836371	0.358921	0.13245	0.402576	11.3703	0	9.29086	11.2985	0.678989	2.7291	4.54888	0.256339	5.20185	1.66681	NK adaptive	NK group	2.64101	2.40977	4.62963	3.05946	3.66717	3.50816	13.4437	11.9968	14.7522	4.28016	21.9568	15.3405	13.0517	8.82593
NK - mature P3	2	3	3	1	7	11	4	6	30	0	293	105	19	484	NK - mature P3	0.0377287	0.0339405	0.0992063	0.0246731	0.150118	0.127359	0.264901	0.483092	1.74927	0	11.1111	3.34182	0.358355	1.36781	3.08013	-0.306533	3.04216	2.25186	NK - mature P3
NK Cells - S100A9+	4	51	44	3	23	64	2	2	2	0	15	22	20	252	NK Cells - S100A9+	0.0754575	0.576988	1.45503	0.0740192	0.493245	0.740998	0.13245	0.161031	0.116618	0	0.568828	0.700191	0.377216	0.420928	0.404496	0.201046	0.640811	0.960963	NK Cells - S100A9+
NK Cells - mature - MYOM2+	90	84	76	79	94	179	181	128	20	14	10	0	7	962	NK Cells - mature - MYOM2+	1.69779	0.950334	2.51323	1.94917	2.01587	2.07248	11.9868	10.306	1.16618	1.81582	0.379219	0	0.132026	2.84499	3.78321	0.788448	4.90153	1.32978	NK Cells - mature - MYOM2+
NK Cells - mature - S100B+	3	0	2	5	1	5	1	1	2	17	3	0	562	602	NK Cells - mature - S100B+	0.0565931	0	0.0661376	0.123365	0.0214454	0.0578905	0.0662252	0.0805153	0.116618	2.20493	0.113766	0	10.5998	1.03902	2.93324	-0.555477	2.63352	2.82308	NK Cells - mature - S100B+
NK Cells - NCAM1(high)	23	31	12	29	7	13	13	7	4	2	13	0	48	202	NK Cells - NCAM1(high)	0.43388	0.350718	0.396825	0.715519	0.150118	0.150515	0.860927	0.563607	0.233236	0.259403	0.492984	0	0.905319	0.424081	0.278549	0.272663	0.575499	0.65683	NK Cells - NCAM1(high)
Plasma Cells	66	110	10	149	360	65	27	8	16	14	44	131	78	1078	Plasma Cells	1.24505	1.24448	0.330688	3.67629	7.72035	0.752576	1.78808	0.644122	0.932945	1.81582	1.66856	4.16932	1.47114	2.11226	2.02079	1.01377	3.21076	0.956696	Plasma Cells
Plasmacytoid Dendritic Cells	62	147	2	109	68	284	10	7	13	6	35	83	47	873	Plasmacytoid Dendritic Cells	1.16959	1.66308	0.0661376	2.68937	1.45829	3.28818	0.662252	0.563607	0.758017	0.77821	1.32727	2.64163	0.886458	1.38093	0.956604	0.860923	1.90094	0.692725	Plasmacytoid Dendritic Cells
Pre B Cells	46	38	29	40	49	130	16	3	1	22	46	39	32	491	Pre B Cells	0.867761	0.429913	0.958995	0.986923	1.05083	1.50515	1.0596	0.241546	0.058309	2.85344	1.74441	1.24125	0.603546	1.04628	0.721375	0.654145	1.43842	0.689466	Pre B Cells
Pre-FCER1A+CD1C+ dendritic cells	20	27	2	76	20	59	8	4	9	1	14	12	22	274	Pre-FCER1A+CD1C+ dendritic cells	0.377287	0.305464	0.0661376	1.87515	0.428908	0.683108	0.529801	0.322061	0.524781	0.129702	0.530906	0.381922	0.414938	0.505398	0.443735	0.264185	0.746611	0.877992	Pre-FCER1A+CD1C+ dendritic cells
Pre-Plasma Cells	18	10	3	29	15	41	10	1	1	5	12	40	18	203	Pre-Plasma Cells	0.339559	0.113135	0.0992063	0.715519	0.321681	0.474702	0.662252	0.0805153	0.058309	0.648508	0.455063	1.27307	0.339495	0.429309	0.340934	0.243979	0.614639	0.794145	Pre-Plasma Cells	Pre-Plasma+cycling	1.28278	0.610929	0.992063	2.1959	1.62985	2.17668	1.45695	0.644122	0.174927	2.07523	2.35116	5.85614	1.32026	1.75131
Pre-Plasmacytoid Dendritic Cells	18	18	1	30	27	88	3	0	6	0	12	15	10	228	Pre-Plasmacytoid Dendritic Cells	0.339559	0.203643	0.0330688	0.740192	0.579026	1.01887	0.198675	0	0.349854	0	0.455063	0.477403	0.188608	0.352613	0.302103	0.188391	0.516835	0.856756	Pre-Plasmacytoid Dendritic Cells
Cycling cluster	46	145	11	141	58	226	13	3	31	2	27	29	47	779	Cycling cluster	0.867761	1.64046	0.363757	3.4789	1.24383	2.61665	0.860927	0.241546	1.80758	0.259403	1.02389	0.922979	0.886458	1.24724	0.942976	0.734644	1.75984	0.756049	Cycling cluster
Thrombocytes P1 - GP9hi	115	71	3	11	7	16	3	17	1	0	36	9	78	367	Thrombocytes P1 - GP9hi	2.1694	0.803258	0.0992063	0.271404	0.150118	0.18525	0.198675	1.36876	0.058309	0	1.36519	0.286442	1.47114	0.648243	0.710368	0.26209	1.0344	1.09584	Thrombocytes P1 - GP9hi	Thrombo group	3.05603	2.28533	0.132275	0.394769	0.193009	0.347343	0.264901	1.93237	0.058309	0	1.74441	0.732018	2.47077	1.04704
Thrombocytes P2	41	48	1	3	1	4	1	5	0	0	5	14	52	175	Thrombocytes P2	0.773439	0.543048	0.0330688	0.0740192	0.0214454	0.0463124	0.0662252	0.402576	0	0	0.189609	0.445576	0.980762	0.275083	0.326778	0.0974481	0.452718	1.18792	Thrombocytes P2
Thrombocytes P3 - FCGR3B+	6	83	0	2	1	10	0	2	0	0	5	0	1	110	Thrombocytes P3 - FCGR3B+	0.113186	0.93902	0	0.0493462	0.0214454	0.115781	0	0.161031	0	0	0.189609	0	0.0188608	0.123714	0.253992	-0.0143552	0.261783	2.05306	Thrombocytes P3 - FCGR3B+
Total	5301	8839	3024	4053	4663	8637	1510	1242	1715	771	2637	3142	5302	50836	Total	100	100	100	100	100	100	100	100	100	100	100	100	100	100
[truncated: 4 more columns]

## Sheet: S3-ADSVF populations
Table S3 - ADSVF cell populations
Cell numbers per cluster and subject	SR008_FAT	SR009_FAT	SR010_FAT	SR011_FAT	SR012_FAT	SR013_FAT	SR014_FAT	SR017_FAT	SR018_FAT	SR019_FAT	SR020_FAT	Total	Percentage cells per sample	SR008_FAT	SR009_FAT	SR010_FAT	SR011_FAT	SR012_FAT	SR013_FAT	SR014_FAT	SR017_FAT	SR018_FAT	SR019_FAT	SR020_FAT	mean %	SD	lower 95% CI	upper 95% CI	CV	Percentage grouped subpopulations per sample		SR008_FAT	SR009_FAT	SR010_FAT	SR011_FAT	SR012_FAT	SR013_FAT	SR014_FAT	SR017_FAT	SR018_FAT	SR019_FAT	SR020_FAT	mean %	SD	lower 95% CI	upper 95% CI	CV
B Cells	5	5	0	39	6	2	1	1	1	0	7	67	B Cells	0.0896379	0.0640779	0	0.738357	0.216763	0.310559	0.0727273	0.0326691	0.0214362	0	0.165406	0.155603	0.216468	0.0276809	0.283525	1.39116	B Cells
CD4+ Regulatory T Cells	10	39	3	10	6	9	6	0	0	1	6	90	CD4+ Regulatory T Cells	0.179276	0.499808	0.371287	0.189322	0.216763	1.39752	0.436364	0	0	0.0255558	0.141777	0.314333	0.39749	0.0794359	0.549231	1.26455	CD4+ Regulatory T Cells	CD4+ T cell group	4.17712	5.01089	4.33168	11.1132	7.0448	9.93789	6.32727	0.653381	0.0857449	0.894454	2.45747	4.73036	3.66584	2.56402	6.89669	0.774961
CD4+ T Cell P2 (LEF1hi CCR7hi CCL5-)	16	15	4	223	7	2	2	1	0	2	4	276	CD4+ T Cell P2 (LEF1hi CCR7hi CCL5-)	0.286841	0.192234	0.49505	4.22189	0.25289	0.310559	0.145455	0.0326691	0	0.0511117	0.094518	0.553019	1.22551	-0.171195	1.27723	2.21603	CD4+ T Cell P2 (LEF1hi CCR7hi CCL5-)
CD4+ T Cells P1	207	337	28	354	182	53	79	19	4	32	94	1389	CD4+ T Cells P1	3.71101	4.31885	3.46535	6.70201	6.57514	8.22981	5.74545	0.620712	0.0857449	0.817787	2.22117	3.863	2.74165	2.24282	5.48319	0.70972	CD4+ T Cells P1
CD8+ Effector Memory T Cells (TEMRA)	64	0	0	31	22	2	2	0	1	0	19	141	CD8+ Effector Memory T Cells (TEMRA)	1.14736	0	0	0.586899	0.794798	0.310559	0.145455	0	0.0214362	0	0.44896	0.314134	0.390736	0.0832277	0.54504	1.24385	CD8+ Effector Memory T Cells (TEMRA)	CD8+ T cell group	7.85228	2.62719	0.990099	4.56267	6.53902	4.81366	1.23636	0.196014	0.0643087	0.127779	1.79584	2.80048	2.73554	1.1839	4.41705	0.976814
CD8+ T Cells	75	127	4	142	108	24	8	3	0	4	42	537	CD8+ T Cells	1.34457	1.62758	0.49505	2.68838	3.90173	3.72671	0.581818	0.0980072	0	0.102223	0.992439	1.41441	1.42754	0.570804	2.25801	1.00928	CD8+ T Cells
CD8+ T Cells - Activated	299	78	4	68	51	5	7	3	2	1	15	533	CD8+ T Cells - Activated	5.36034	0.999616	0.49505	1.28739	1.84249	0.776398	0.509091	0.0980072	0.0428725	0.0255558	0.354442	1.07193	1.52938	0.168143	1.97572	1.42675	CD8+ T Cells - Activated
Dendritic Cells DC1 (CLEC9A+)	14	10	3	12	7	4	2	7	9	8	5	81	Dendritic Cells DC1 (CLEC9A+)	0.250986	0.128156	0.371287	0.227187	0.25289	0.621118	0.145455	0.228683	0.192926	0.204447	0.118147	0.249207	0.142095	0.165236	0.333179	0.570187	Dendritic Cells DC1 (CLEC9A+)	Dendritic group	1.97203	2.25554	5.32178	4.24082	3.46821	5.59006	2.76364	3.62627	2.29368	2.09558	4.11153	3.43083	1.2817	2.67341	4.18825	0.373583
Dendritic Cells DC2 (CD1C+FCER1A+)	47	28	21	136	39	25	13	85	80	58	145	677	Dendritic Cells DC2 (CD1C+FCER1A+)	0.842596	0.358836	2.59901	2.57478	1.40896	3.88199	0.945455	2.77687	1.7149	1.48224	3.42628	2.00108	1.1275	1.33478	2.66738	0.563446	Dendritic Cells DC2 (CD1C+FCER1A+)
Dendritic Cells DC3 (CD1C+FCER1A+S100A9+)	8	13	0	15	4	0	0	2	3	2	0	47	Dendritic Cells DC3 (CD1C+FCER1A+S100A9+)	0.143421	0.166603	0	0.283983	0.144509	0	0	0.0653381	0.0643087	0.0511117	0	0.0835703	0.0916778	0.0293932	0.137747	1.09701	Dendritic Cells DC3 (CD1C+FCER1A+S100A9+)
Dendritic Cells DC4 (CD1C-THBD-)	26	107	14	31	32	5	20	15	9	2	10	271	Dendritic Cells DC4 (CD1C-THBD-)	0.466117	1.37127	1.73267	0.586899	1.15607	0.776398	1.45455	0.490036	0.192926	0.0511117	0.236295	0.774031	0.569621	0.437412	1.11065	0.735916	Dendritic Cells DC4 (CD1C-THBD-)
Dendritic Cells new (CCL22+LAMP3+)	8	17	4	24	11	2	1	2	6	9	12	96	Dendritic Cells new (CCL22+LAMP3+)	0.143421	0.217865	0.49505	0.454373	0.397399	0.310559	0.0727273	0.0653381	0.128617	0.230003	0.283554	0.254446	0.148718	0.166561	0.342331	0.584479	Dendritic Cells new (CCL22+LAMP3+)
Endothelial - Low Gene Expression 1 (P10)	318	203	30	75	115	0	57	37	18	115	203	1171	Endothelial - Low Gene Expression 1 (P10)	5.70097	2.60156	3.71287	1.41992	4.15462	0	4.14545	1.20876	0.385852	2.93892	4.79679	2.82416	1.87186	1.71798	3.93033	0.662802	Endothelial - Low Gene Expression 1 (P10)	Endothelial	23.6106	21.9787	22.896	9.93942	15.1734	0	20.6545	12.9696	4.28725	18.7324	29.5841	16.3478	8.90694	11.0843	21.6114	0.544839
Endothelial - Low Gene Expression 2 (P11)	56	378	9	26	10	0	22	26	3	64	55	649	Endothelial - Low Gene Expression 2 (P11)	1.00394	4.84429	1.11386	0.492238	0.361272	0	1.6	0.849396	0.0643087	1.63557	1.29962	1.20586	1.33203	0.418698	1.99303	1.10463	Endothelial - Low Gene Expression 2 (P11)
Endothelial - P1	329	280	48	181	116	0	67	93	45	171	431	1761	Endothelial - P1	5.89817	3.58836	5.94059	3.42673	4.19075	0	4.87273	3.03822	0.96463	4.37005	10.1843	4.22496	2.69499	2.63235	5.81757	0.637873	Endothelial - P1
Endothelial - P2	235	183	39	72	58	0	39	84	52	137	302	1201	Endothelial - P2	4.21298	2.34525	4.82673	1.36312	2.09538	0	2.83636	2.7442	1.11468	3.50115	7.13611	2.92509	1.96668	1.76288	4.0873	0.672347	Endothelial - P2
Endothelial Cells - ACKR1+CLSTN2-ADRA2A- (P3)	41	114	12	30	36	0	59	21	14	23	51	401	Endothelial Cells - ACKR1+CLSTN2-ADRA2A- (P3)	0.73503	1.46098	1.48515	0.567967	1.30058	0	4.29091	0.68605	0.300107	0.587784	1.2051	1.14724	1.14835	0.468622	1.82586	1.00097	Endothelial Cells - ACKR1+CLSTN2-ADRA2A- (P3)
Endothelial Cells - ACKR1+CLSTN2+ADRA2A+ (P4)	7	34	2	4	4	0	3	1	2	5	10	72	Endothelial Cells - ACKR1+CLSTN2+ADRA2A+ (P4)	0.125493	0.43573	0.247525	0.0757289	0.144509	0	0.218182	0.0326691	0.0428725	0.127779	0.236295	0.153344	0.125502	0.079178	0.22751	0.818438	Endothelial Cells - ACKR1+CLSTN2+ADRA2A+ (P4)
Endothelial Cells - ADRA2C+PDGFRB- (P5)	63	59	12	28	34	0	11	17	8	23	65	320	Endothelial Cells - ADRA2C+PDGFRB- (P5)	1.12944	0.756119	1.48515	0.530102	1.22832	0	0.8	0.555374	0.17149	0.587784	1.53592	0.798154	0.50176	0.501639	1.09467	0.62865	Endothelial Cells - ADRA2C+PDGFRB- (P5)
Endothelial Cells - ADRA2C+PDGFRB+ (P6)	43	38	3	8	9	0	4	6	5	26	35	177	Endothelial Cells - ADRA2C+PDGFRB+ (P6)	0.770886	0.486992	0.371287	0.151458	0.325145	0	0.290909	0.196014	0.107181	0.664452	0.827032	0.381032	0.275846	0.218021	0.544044	0.723945	Endothelial Cells - ADRA2C+PDGFRB+ (P6)
Endothelial Cells - APLN+PGF+ (P7)	33	24	5	10	6	0	7	10	3	11	15	124	Endothelial Cells - APLN+PGF+ (P7)	0.59161	0.307574	0.618812	0.189322	0.216763	0	0.509091	0.326691	0.0643087	0.281114	0.354442	0.314521	0.199222	0.19679	0.432251	0.633416	Endothelial Cells - APLN+PGF+ (P7)
Endothelial Cells - LYVE1+IL1B+ (P8)	18	96	1	19	4	0	0	14	9	19	6	186	Endothelial Cells - LYVE1+IL1B+ (P8)	0.322696	1.2303	0.123762	0.359712	0.144509	0	0	0.457367	0.192926	0.485561	0.141777	0.314419	0.346147	0.109863	0.518975	1.10091	Endothelial Cells - LYVE1+IL1B+ (P8)
Endothelial Cells - LYVE1+LILRB5+ (P9)	17	81	7	14	5	0	4	43	22	60	9	262	Endothelial Cells - LYVE1+LILRB5+ (P9)	0.304769	1.03806	0.866337	0.265051	0.180636	0	0.290909	1.40477	0.471597	1.53335	0.212665	0.597104	0.527144	0.285588	0.908621	0.882834	Endothelial Cells - LYVE1+LILRB5+ (P9)
Endothelial Cells - NK-T signature (P14)	13	28	7	6	6	0	3	16	3	5	12	99	Endothelial Cells - NK-T signature (P14)	0.233058	0.358836	0.866337	0.113593	0.216763	0	0.218182	0.522705	0.0643087	0.127779	0.283554	0.273192	0.243767	0.129138	0.417247	0.89229	Endothelial Cells - NK-T signature (P14)
Endothelial Cells - PDGFRAlow fibroblast-like (P12)	82	110	0	5	3	0	3	2	1	9	6	221	Endothelial Cells - PDGFRAlow fibroblast-like (P12)	1.47006	1.40971	0	0.0946611	0.108382	0	0.218182	0.0653381	0.0214362	0.230003	0.141777	0.341778	0.548588	0.017589	0.665966	1.6051	Endothelial Cells - PDGFRAlow fibroblast-like (P12)
Endothelial Cells - PDGFRAhigh fibroblast-like (P13)	53	70	9	42	11	0	5	26	15	58	51	340	Endothelial Cells - PDGFRAhigh fibroblast-like (P13)	0.950161	0.897091	1.11386	0.795153	0.397399	0	0.363636	0.849396	0.321543	1.48224	1.2051	0.761417	0.443571	0.499288	1.02355	0.58256	Endothelial Cells - PDGFRAhigh fibroblast-like (P13)
Endothelial Cells - hemoglobin (P15)	9	17	1	5	3	0	0	1	0	7	1	44	Endothelial Cells - hemoglobin (P15)	0.161348	0.217865	0.123762	0.0946611	0.108382	0	0	0.0326691	0	0.178891	0.0236295	0.0855643	0.0791306	0.038802	0.132327	0.924809	Endothelial Cells - hemoglobin (P15)
Fibroblasts - COL8A1+COMP+ (P6)	95	108	14	146	63	12	27	106	70	29	112	782	Fibroblasts - COL8A1+COMP+ (P6)	1.70312	1.38408	1.73267	2.7641	2.27601	1.86335	1.96364	3.46292	1.50054	0.741119	2.6465	2.00346	0.74908	1.56079	2.44613	0.373893	Fibroblasts - COL8A1+COMP+ (P6)	Fibroblast group	46.0739	38.4211	43.3168	41.0829	47.0376	57.4534	54.3273	68.9317	77.4705	66.6752	47.3062	53.4633	12.7402	45.9345	60.9922	0.238299
Fibroblasts - dendr/macro signature (P7)	7	43	0	17	1	5	2	8	7	13	7	110	Fibroblasts - dendr/macro signature (P7)	0.125493	0.55107	0	0.321848	0.0361272	0.776398	0.145455	0.261352	0.150054	0.332226	0.165406	0.260494	0.230304	0.124395	0.396592	0.884105	Fibroblasts - dendr/macro signature (P7)
Fibroblast - hedgehog (P5)	73	144	11	92	74	13	54	69	124	115	96	865	Fibroblast - hedgehog (P5)	1.30871	1.84544	1.36139	1.74176	2.67341	2.01863	3.92727	2.25417	2.65809	2.93892	2.26843	2.27238	0.760242	1.82312	2.72165	0.334557	Fibroblast - hedgehog (P5)
Fibroblasts - P4	142	268	25	140	92	29	74	92	196	193	156	1407	Fibroblasts - P4	2.54572	3.43458	3.09406	2.65051	3.3237	4.50311	5.38182	3.00555	4.2015	4.93228	3.6862	3.70537	0.934807	3.15294	4.25779	0.252285	Fibroblasts - P4
Fibroblasts - PRG4+C1QTNF3+ (P3)	464	807	60	218	273	83	52	607	893	424	316	4197	Fibroblasts - PRG4+C1QTNF3+ (P3)	8.31839	10.3422	7.42574	4.12722	9.86272	12.8882	3.78182	19.8301	19.1426	10.8357	7.46692	10.3656	5.2626	7.25565	13.4755	0.507699	Fibroblasts - PRG4+C1QTNF3+ (P3)
Fibroblasts - P1	1359	1052	171	1125	619	170	414	696	1455	1231	962	9254	Fibroblasts - P1	24.3636	13.482	21.1634	21.2988	22.3627	26.3975	30.1091	22.7377	31.1897	31.4592	22.7316	24.2996	5.30473	21.1647	27.4344	0.218305	Fibroblasts - P1
Fibroblasts - P2	430	576	69	432	180	58	124	532	869	604	353	4227	Fibroblasts - P2	7.70886	7.38178	8.5396	8.17872	6.50289	9.00621	9.01818	17.3799	18.6281	15.4357	8.34121	10.5565	4.35357	7.98373	13.1292	0.412407	Fibroblasts - P2
Fibrocytes	51	244	2	83	15	18	19	26	132	95	19	704	Fibrocytes	0.914306	3.127	0.247525	1.57137	0.541908	2.79503	1.38182	0.849396	2.82958	2.4278	0.44896	1.5577	1.06268	0.929707	2.18569	0.682212	Fibrocytes
Macrophages P2	22	102	14	127	39	8	15	6	132	18	66	549	Macrophages P2	0.394407	1.30719	1.73267	2.40439	1.40896	1.24224	1.09091	0.196014	2.82958	0.460005	1.55955	1.32963	0.812876	0.849258	1.81	0.611356	Macrophages P2	Macrophages	8.31839	18.557	15.7178	17.7584	10.3685	11.646	5.67273	8.26527	10.418	6.05673	6.14367	10.8111	4.65697	8.05909	13.5632	0.430757
Macrophages P4	5	20	0	21	1	0	0	2	2	3	1	55	Macrophages P4	0.0896379	0.256312	0	0.397577	0.0361272	0	0	0.0653381	0.0428725	0.0766675	0.0236295	0.0898328	0.125251	0.0158158	0.16385	1.39426	Macrophages P4
Macrophages P1	371	1240	90	652	201	56	46	242	351	210	188	3647	Macrophages P1	6.65113	15.8913	11.1386	12.3438	7.26156	8.69565	3.34545	7.90591	7.52412	5.36673	4.44234	8.23333	3.67061	6.06418	10.4025	0.445823	Macrophages P1
Macrophages P3	66	86	23	138	46	11	17	3	1	6	5	402	Macrophages P3	1.18322	1.10214	2.84653	2.61265	1.66185	1.70807	1.23636	0.0980072	0.0214362	0.153335	0.118147	1.15834	1.00197	0.566224	1.75046	0.865007	Macrophages P3
Mast Cells	9	13	0	0	9	2	1	0	1	1	2	38	Mast Cells	0.161348	0.166603	0	0	0.325145	0.310559	0.0727273	0	0.0214362	0.0255558	0.047259	0.102785	0.121811	0.0308005	0.174769	1.18511	Mast Cells
Monocytes (CD14+VCAN+)	14	19	2	187	12	1	7	8	3	2	33	288	Monocytes (CD14+VCAN+)	0.250986	0.243496	0.247525	3.54033	0.433526	0.15528	0.509091	0.261352	0.0643087	0.0511117	0.779773	0.594252	0.999365	0.00367643	1.18483	1.68172	Monocytes (CD14+VCAN+)	Monocytes	0.340624	1.01243	0.247525	3.63499	0.433526	0.15528	0.509091	0.261352	0.0643087	0.0766675	0.779773	0.683233	1.02167	0.0794743	1.28699	1.49535
Monocytes (FCGR3B+G0S2+)	5	60	0	5	0	0	0	0	0	1	0	71	Monocytes (FCGR3B+G0S2+)	0.0896379	0.768935	0	0.0946611	0	0	0	0	0	0.0255558	0	0.0889809	0.228433	-0.0460119	0.223974	2.56721	Monocytes (FCGR3B+G0S2+)
Myofibroblasts	52	33	0	5	21	4	6	5	11	14	19	170	Myofibroblasts	0.932234	0.422914	0	0.0946611	0.758671	0.621118	0.436364	0.163345	0.235798	0.357782	0.44896	0.406532	0.283296	0.239117	0.573946	0.696862	Myofibroblasts
NK Cells P1 (FCGR3A+)	28	164	28	63	98	30	39	63	2	1	107	623	NK Cells P1 (FCGR3A+)	0.501972	2.10176	3.46535	1.19273	3.54046	4.65839	2.83636	2.05815	0.0428725	0.0255558	2.52836	2.08654	1.52059	1.18795	2.98513	0.72876	NK Cells P1 (FCGR3A+)	NK group	1.29079	2.58875	3.9604	2.17721	4.5159	5.2795	3.2	2.3195	0.0643087	0.127779	2.97732	2.59104	1.66481	1.60722	3.57486	0.642524
NK Cells P2 (XCL1+)	44	38	4	52	27	4	5	8	1	4	19	206	NK Cells P2 (XCL1+)	0.788813	0.486992	0.49505	0.984476	0.975434	0.621118	0.363636	0.261352	0.0214362	0.102223	0.44896	0.504499	0.320033	0.315375	0.693623	0.634357	NK Cells P2 (XCL1+)
Pericytes	93	60	15	21	46	0	18	20	8	57	95	433	Pericytes	1.66726	0.768935	1.85644	0.397577	1.66185	0	1.30909	0.653381	0.17149	1.45668	2.2448	1.10796	0.745994	0.667109	1.5488	0.673307	Pericytes
Plasma Cells	9	6	0	26	6	1	1	4	4	1	0	58	Plasma Cells	0.161348	0.0768935	0	0.492238	0.216763	0.15528	0.0727273	0.130676	0.0857449	0.0255558	0	0.128839	0.138967	0.0467159	0.210962	1.07861	Plasma Cells
Plasmacytoid Dendritic Cells - DC6	7	1	1	6	3	0	2	0	0	3	2	25	Plasmacytoid Dendritic Cells - DC6	0.125493	0.0128156	0.123762	0.113593	0.108382	0	0.145455	0	0	0.0766675	0.047259	0.0684934	0.0579167	0.0342674	0.102719	0.845582	Plasmacytoid Dendritic Cells - DC6
Pre Fibrocyte - Early	0	33	2	1	0	0	0	0	4	1	0	41	Pre Fibrocyte - Early	0	0.422914	0.247525	0.0189322	0	0	0	0	0.0857449	0.0255558	0	0.0727884	0.137916	-0.00871347	0.15429	1.89476	Pre Fibrocyte - Early	Pre Fibrocyte group	0	0.474177	0.49505	0.151458	0	0	0.0727273	0	0.300107	0.153335	0.094518	0.158306	0.185738	0.0485445	0.268069	1.17328
Pre fibrocyte - Late	0	4	2	7	0	0	1	0	10	5	4	33	Pre fibrocyte - Late	0	0.0512623	0.247525	0.132526	0	0	0.0727273	0	0.214362	0.127779	0.094518	0.0855181	0.0880421	0.0334895	0.137547	1.02951	Pre fibrocyte - Late
Preadipocytes	6	16	0	12	12	0	7	5	4	9	16	87	Preadipocytes	0.107565	0.205049	0	0.227187	0.433526	0	0.509091	0.163345	0.0857449	0.230003	0.378072	0.212689	0.168706	0.112992	0.312386	0.793203	Preadipocytes
Proliferating Cells P1	24	65	3	13	3	4	4	5	55	5	5	186	Proliferating Cells P1	0.430262	0.833013	0.371287	0.246119	0.108382	0.621118	0.290909	0.163345	1.17899	0.127779	0.118147	0.408123	0.342697	0.205606	0.61064	0.839689	Proliferating Cells P1	Proliferating group	0.555755	1.1534	0.371287	0.359712	0.361272	0.776398	0.363636	0.228683	1.20043	0.178891	0.212665	0.52383	0.363891	0.308788	0.738872	0.694674
Proliferating Cells P2	7	25	0	6	7	1	1	2	1	2	4	56	Proliferating Cells P2	0.125493	0.32039	0	0.113593	0.25289	0.15528	0.0727273	0.0653381	0.0214362	0.0511117	0.094518	0.115707	0.0967788	0.0585154	0.172899	0.836412	Proliferating Cells P2
Smooth Muscle Cells	14	6	2	4	4	0	13	2	5	2	19	71	Smooth Muscle Cells	0.250986	0.0768935	0.247525	0.0757289	0.144509	0	0.945455	0.0653381	0.107181	0.0511117	0.44896	0.219426	0.27221	0.058563	0.380289	1.24056	Smooth Muscle Cells
T-NK Cells - Endothelial Signature P1	31	28	0	19	7	0	0	0	1	2	1	89	T-NK Cells - Endothelial Signature P1	0.555755	0.358836	0	0.359712	0.25289	0	0	0	0.0214362	0.0511117	0.0236295	0.147579	0.198753	0.0301258	0.265033	1.34676	T-NK Cells - Endothelial Signature P1	T-NK hybrid group	1.52384	1.01243	0	1.38205	0.758671	0.15528	0.0727273	0.490036	0.192926	0.30667	0.354442	0.568098	0.53001	0.254888	0.881308	0.932956
T-NK Cells - Endothelial Signature P2	7	4	0	3	1	0	0	4	0	0	5	24	T-NK Cells - Endothelial Signature P2	0.125493	0.0512623	0	0.0567967	0.0361272	0	0	0.130676	0	0	0.118147	0.0471366	0.0543157	0.0150387	0.0792346	1.1523	T-NK Cells - Endothelial Signature P2
T-NK Cells - Fibroblast Signature	47	47	0	51	13	1	1	11	8	10	9	198	T-NK Cells - Fibroblast Signature	0.842596	0.602332	0	0.965543	0.469653	0.15528	0.0727273	0.35936	0.17149	0.255558	0.212665	0.373382	0.31473	0.187392	0.559372	0.842916	T-NK Cells - Fibroblast Signature
Total	5578	7803	808	5282	2768	644	1375	3061	4665	3913	4232	40129	Total	100	100	100	100	100	100	100	100	100	100	100	100

## Sheet: S4-BMAC all genes % cells
Table S4 - % of BMAC cells within a cluster expressing a specific gene
Gene	On list of 452 growth factors, cytokines, and other proteins with documented immunomodulatory potential	B Cells P1	B Cells P2	Baso/Mast - AKAP12+MAF+	Baso/Mast - high protease	Baso/Mast - VCAN+MPEG1+MARCH1	C1QB+APOE+ unspecified P1	C1QB+APOE+ unspecified P2	C1QB+APOE+ unspecified P3	CD3+ Dendritic Cells	Pre plasma cells - cycling	CD34+ Early Erythroblast Progenitors P1	CD34+ Early Erythroblast Progenitors P2	Erythroblast Progenitors	CD4+ T Cells - P1	CD4+ T Cells - P2	CD4+ T Cells - P3	CD4+ T Cells - P4 - KRT1hi/NEFLhi	CD4+ T Cells - P5	CD4+ Tregs	CD8+ T Cells - cytokine	CD8+ T Cells - cytotoxic	CD8+ T Cells - resting effector memory	CD8+HLA+ Tregs	CLEC9A+ dendritic cells	FCER1A+CD1C+ dendritic cells	PDK4+FCN1+FCER1A- dendritic cells	Early Erythroblasts	Eosinophil	Granulocyte Progenitors	HSC - B lineage genes	HSC - Mono lineage genes	HSC - Native	HSC - T lineage genes	Intermediate Erythroblasts 1	Late Erythroblasts - P3	Late Erythroblasts - P1	Late Erythroblasts - P2	Low-density Granulocytes P1	Low-density Granulocytes P2	Megakaryocyte Progenitors	Monocytes VCAN+FCN1+	Monocytes FCGR3A+	Monocytes FCGR3B+NAMPT+	MSCs	MMP9+S100A12+ Neutrophils	DEFA3+ Neutrophils	NK adaptive	NK - mature P3
MIR1302-2HG	no	0	0	0	0	0	0	0	0	0	0	0	0	0	0	0.000377216	0	0	0	0	0	0	0	0	0	0	0	0	0	0	0	0	0	0	0	0	0	0	0	0	0	0	0	0	0	0	0	0	0
AL627309.1	no	0.00225836	0.0144928	0	0	0	0	0	0	0	0.00449775	0.00641026	0.0597015	0.000853242	0.00269854	0.00301773	0	0.00679117	0.00320513	0.00124844	0.00404858	0.00070373	0	0	0.0176991	0.00154799	0.00523256	0.00760193	0	0.00201748	0.00797872	0.00308642	0	0	0	0.00704225	0	0.00306435	0.000490918	0	0.00540541	0.00305404	0.00113122	0.00201308	0	0.0027972	0	0	0
AL627309.3	no	0	0	0	0	0	0	0	0	0	0	0	0	0	0	0	0	0	0	0	0	0.00140746	0.00209644	0	0	0	0	0.00207325	0	0	0	0	0	0	0	0	0	0	0	0	0	0	0	0	0	0	0	0	0
AL627309.4	no	0	0	0	0	0	0	0	0	0	0	0	0	0	0	0.000377216	0	0	0	0	0	0.00070373	0	0	0	0	0	0	0	0	0	0	0	0	0	0	0	0	0	0	0	0.000265569	0	0	0	0	0	0	0
AL732372.1	no	0	0	0	0	0	0	0	0	0	0	0	0	0	0	0	0	0	0	0	0	0	0	0	0	0	0	0	0	0	0	0	0	0	0	0	0	0	0	0	0	0	0	0	0	0	0	0	0
AL669831.2	no	0	0	0	0	0	0	0	0	0	0	0	0	0	0	0	0	0.00169779	0	0	0	0	0	0	0	0	0	0	0	0	0.00265957	0	0	0	0	0	0	0	0	0	0	0	0	0	0	0	0	0	0
AL669831.5	no	0.0424571	0.101449	0.0169492	0.150685	0.0606061	0.0203046	0.0681818	0.0217391	0.111111	0.0704648	0.126068	0.149254	0.00853242	0.0231303	0.0282912	0.00884244	0.0560272	0.0737179	0.0362047	0.0242915	0.0478536	0.0230608	0.00662252	0.176991	0.0959752	0.077907	0.132688	0.0359029	0.0511096	0.12766	0.0555556	0.0861111	0.183673	0.0128205	0.0809859	0.0030581	0.0306435	0.00245459	0.034188	0.0432432	0.0370469	0.0486425	0.00201308	0.0222222	0.000699301	0.00574713	0.00918367	0.00619835
FAM87B	no	0	0	0	0	0	0	0	0	0	0	0	0	0	0	0	0	0	0	0	0	0.00070373	0	0	0	0	0.00116279	0	0	0	0.00265957	0	0	0	0	0	0	0	0	0	0	0.000265569	0	0	0	0	0	0.00102041	0
LINC00115	no	0.00993677	0.0144928	0	0.00684931	0.0151515	0	0	0	0.0277778	0.0104948	0.0320513	0.0597015	0.00426621	0.0115651	0.0113165	0.00401929	0.0135823	0.00961539	0.011236	0.00809717	0.0190007	0.0104822	0.00331126	0.0176991	0.0139319	0.0162791	0.0615066	0.0158395	0.00437122	0.0265957	0.00617284	0.0361111	0.0408163	0.00961539	0.0457746	0.00917431	0.031665	0	0	0	0.00650644	0.00791855	0.00150981	0.0222222	0.000699301	0	0.00510204	0.00206612
FAM41C	no	0.0135501	0.0289855	0	0.0205479	0.0151515	0	0	0	0.0555556	0.0209895	0.0384615	0.0149254	0.00511945	0.00963763	0.00641267	0.00160772	0.0152801	0.0224359	0.00873908	0.0131579	0.0119634	0.00419287	0	0.00884956	0.0170279	0.0174419	0.0476849	0.0095037	0.0104237	0.0505319	0.00925926	0.0138889	0.0408163	0.00961539	0.0457746	0.00611621	0.0122574	0.000981836	0.017094	0.0108108	0.00849821	0.00904977	0.00201308	0	0.0034965	0.00574713	0.00204082	0.00413223
AL645608.7	no	0	0	0	0	0	0	0	0	0	0	0	0	0	0	0	0	0	0	0	0	0	0	0	0	0	0	0	0	0.000336247	0.00265957	0	0	0	0	0	0	0	0	0	0	0	0	0	0	0	0	0	0
AL645608.3	no	0.000903342	0.0144928	0	0	0	0	0	0	0	0	0	0	0	0.000385505	0.000754432	0	0	0.00320513	0	0	0.00070373	0	0	0.00884956	0.00309597	0.00523256	0	0	0.0070612	0.0744681	0	0.00555556	0.0204082	0	0	0	0	0	0	0	0.00119506	0.00113122	0	0	0	0	0	0
AL645608.5	no	0	0	0	0	0	0	0	0	0	0.00149925	0	0	0	0	0	0	0	0	0	0	0	0	0	0	0.00154799	0.000581395	0	0	0.00168124	0.00797872	0	0	0	0	0	0	0	0	0	0	0.000132784	0	0	0	0	0	0	0
AL645608.1	no	0	0	0	0	0	0	0	0	0	0	0	0	0	0	0	0	0	0	0	0	0	0	0	0	0	0	0	0	0.00201748	0.00797872	0	0	0	0	0	0	0	0	0	0	0.000132784	0.00113122	0	0	0	0	0	0
SAMD11	no	0	0	0	0	0	0	0	0	0	0	0.00213675	0	0.000853242	0.00077101	0.000377216	0.000803859	0	0	0.00249688	0	0	0.00209644	0	0	0	0	0.000691085	0	0.00470747	0.0239362	0	0	0	0	0.00352113	0	0	0	0	0	0	0	0	0.0444444	0	0	0.00102041	0.00206612
NOC2L	no	0.139115	0.173913	0.0169492	0.143836	0.106061	0.0203046	0.136364	0.0217391	0.472222	0.221889	0.551282	0.462687	0.0802048	0.149576	0.170124	0.143891	0.20034	0.237179	0.169788	0.123482	0.168895	0.129979	0.10596	0.247788	0.249226	0.25	0.735314	0.152059	0.205783	0.513298	0.108025	0.225	0.408163	0.0448718	0.461268	0.019368	0.0919305	0.00981836	0.0769231	0.264865	0.106759	0.236425	0.00150981	0.177778	0.00559441	0.0114943	0.0418367	0.053719
KLHL17	no	0.00542005	0.0434783	0	0.0205479	0.0227273	0	0.00757576	0	0.0277778	0.023988	0.00641026	0.0298507	0	0.0119507	0.00829875	0.0120579	0.0118846	0.0160256	0.00998752	0.0111336	0.00985222	0.0104822	0.00331126	0.00884956	0.0123839	0.022093	0.0228058	0.0063358	0.0117687	0.018617	0	0.00277778	0.0204082	0	0.0422535	0	0.0153218	0.000490918	0.00854701	0.0108108	0.011685	0.0147059	0	0	0.000699301	0	0.00204082	0.00206612
PLEKHN1	no	0.000903342	0	0	0.00684931	0.00757576	0	0	0	0	0.00149925	0.00213675	0	0.000853242	0.0107941	0.00113165	0.00482315	0.00848896	0	0.00873908	0.00809717	0.00281492	0.0104822	0.0165563	0	0.00154799	0.0151163	0	0.00739176	0.00201748	0	0.00308642	0	0	0	0	0	0	0	0.00854701	0	0.00756872	0	0	0	0	0	0.00306122	0
PERM1	no	0	0	0	0	0	0	0	0	0	0	0	0	0	0	0	0	0	0	0	0.00101215	0	0	0	0	0.00154799	0.000581395	0	0	0	0	0	0	0	0	0	0	0	0	0	0	0.000132784	0	0	0	0	0	0	0
AL645608.8	no	0	0	0	0	0	0	0	0	0	0	0	0	0	0	0	0	0	0	0	0	0	0	0	0	0	0.00174419	0	0	0	0	0	0	0	0	0	0	0	0	0	0	0.000132784	0.0135747	0	0.00740741	0	0	0	0
HES4	no	0.000903342	0	0	0	0.0151515	0	0.030303	0	0	0.00149925	0.00213675	0.0447761	0	0.00115652	0.00188608	0	0	0.0160256	0.00249688	0.00101215	0.00281492	0	0	0.00884956	0.00154799	0.0604651	0.00276434	0.00211193	0.00437122	0.00265957	0.00617284	0	0	0.00320513	0.00352113	0	0.0020429	0.000490918	0	0.0108108	0.00225734	0.459276	0.00201308	0.177778	0	0	0	0.00413223
ISG15	no	0.146341	0.318841	0.0338983	0.273973	0.204545	0.13198	0.310606	0.26087	0.472222	0.293853	0.333333	0.343284	0.0511945	0.244796	0.201811	0.206592	0.258065	0.330128	0.383271	0.229757	0.319493	0.283019	0.215232	0.230088	0.297214	0.409884	0.349689	0.177402	0.160726	0.406915	0.0987654	0.222222	0.346939	0.0608974	0.165493	0.0203874	0.0480082	0.00981836	0.119658	0.205405	0.180454	0.417421	0.0619024	0.266667	0.0237762	0.0172414	0.103061	0.088843
AL645608.2	no	0	0	0	0	0	0.00507614	0	0	0	0	0	0	0	0	0.000377216	0	0	0	0	0	0	0	0	0	0	0	0	0	0	0	0	0	0	0	0	0	0	0	0	0	0.000132784	0	0	0	0	0	0	0
AGRN	no	0.00225836	0.0144928	0	0	0.00757576	0.00507614	0.0151515	0	0.0277778	0.0089955	0.0192308	0.0149254	0	0.00077101	0.00377216	0.00160772	0	0.0160256	0	0.00101215	0.00211119	0	0	0.00884956	0.0154799	0.0122093	0.145128	0.00105597	0.00806994	0.0292553	0.00308642	0.00277778	0.0204082	0.00320513	0.130282	0.00407747	0.0337079	0.000981836	0	0	0.0051786	0.00226244	0.000503271	0.0592593	0.000699301	0.00574713	0	0.00413223
AL645608.9	no	0	0	0	0	0	0	0	0	0	0	0	0	0	0	0	0	0	0	0	0	0	0	0	0	0	0	0	0	0	0	0	0	0	0	0	0	0	0	0	0	0	0	0	0	0	0	0	0
RNF223	no	0.000451671	0	0	0	0	0	0	0	0	0	0	0	0	0	0	0	0	0	0	0	0	0	0	0	0	0	0	0.00105597	0	0	0	0	0	0	0	0	0	0	0	0	0	0	0	0	0	0	0	0
C1orf159	no	0.0126468	0.0289855	0	0.0205479	0.0227273	0.0101523	0.0151515	0	0.111111	0.0224888	0.0747863	0.0895522	0.0102389	0.00925212	0.013957	0.0128617	0.0186757	0.00961539	0.00749064	0.0172065	0.0232231	0.0125786	0.00662252	0.0442478	0.0278638	0.0383721	0.160332	0.0190074	0.0427034	0.0558511	0.0123457	0.0166667	0.0408163	0.00641026	0.105634	0.00203874	0.0245148	0.00147275	0.00854701	0.0216216	0.0196521	0.0192308	0.00201308	0.0222222	0.0027972	0.00574713	0.00510204	0.00413223
LINC01342	no	0.00406504	0	0	0	0	0	0	0	0	0.00149925	0	0	0.000853242	0	0	0	0	0	0	0	0	0	0	0	0	0	0	0	0	0	0	0	0	0	0	0	0	0	0	0	0.000132784	0	0	0	0	0	0	0
AL390719.2	no	0.000451671	0	0	0	0	0	0	0	0	0	0	0	0	0	0.000377216	0	0	0	0	0	0	0	0	0	0	0.00116279	0	0	0	0	0	0	0	0	0	0	0	0	0	0	0.000265569	0	0.000503271	0	0.000699301	0	0	0
TTLL10-AS1	no	0	0	0	0	0	0	0	0	0	0	0.00213675	0	0	0.000385505	0	0	0	0	0	0	0	0	0	0	0	0	0	0	0.000336247	0.0106383	0	0.00277778	0	0	0	0	0	0	0	0	0	0	0	0	0	0	0	0
TTLL10	no	0.000451671	0	0	0.0342466	0	0	0	0	0	0.00149925	0.0299145	0.0149254	0.000853242	0.00269854	0.000377216	0.00241158	0.00169779	0	0	0	0.00070373	0	0	0	0	0.000581395	0.00138217	0	0.00100874	0.0132979	0.00308642	0.00555556	0.0204082	0	0	0	0	0	0	0	0.000265569	0	0	0	0	0	0.00204082	0.00206612
TNFRSF18	no	0.0126468	0	0	0.0136986	0	0.00507614	0.00757576	0.0434783	0.0277778	0.00449775	0.0042735	0	0.00170648	0.0666924	0.000377216	0.0321543	0.0441426	0.00320513	0.113608	0.00708502	0.00914849	0.0440252	0.0165563	0	0	0.00348837	0.00138217	0.00211193	0.00268998	0.00797872	0.0308642	0.00555556	0.0612245	0.00320513	0.00352113	0.00407747	0.0020429	0.000490918	0	0	0.00305404	0.00113122	0	0.00740741	0.000699301	0	0.0142857	0.0805785
TNFRSF4	no	0.00677507	0	0.0338983	0.0136986	0.00757576	0	0.0151515	0.0434783	0.0555556	0.00749625	0.0106838	0.0149254	0.0059727	0.164611	0.0147114	0.0892283	0.162988	0.0192308	0.178527	0.0273279	0.00492611	0.0188679	0.0430464	0	0.00154799	0.00348837	0.00414651	0.00422387	0.00470747	0.0106383	0.0154321	0.0166667	0.0204082	0.00641026	0.0105634	0.00509684	0.00102145	0	0	0.0216216	0.00557695	0.00339367	0.00150981	0.0222222	0	0	0.00714286	0.0227273
SDF4	no	0.131888	0.289855	0.101695	0.294521	0.19697	0.0964467	0.295455	0.173913	0.583333	0.272864	0.551282	0.447761	0.0784983	0.163069	0.135421	0.12701	0.210526	0.221154	0.220974	0.15587	0.211823	0.150943	0.112583	0.309735	0.304954	0.340116	0.689703	0.223865	0.280094	0.470745	0.117284	0.269444	0.22449	0.0576923	0.577465	0.0377166	0.158325	0.0171821	0.179487	0.367568	0.172354	0.188914	0.0125818	0.311111	0.0132867	0.00574713	0.0642857	0.121901
B3GALT6	no	0.0596206	0.0869565	0.0338983	0.178082	0.0606061	0.035533	0.121212	0.0217391	0.194444	0.133433	0.316239	0.313433	0.0290102	0.0570547	0.0626179	0.0578778	0.0662139	0.0929487	0.0599251	0.062753	0.0555947	0.0545073	0.0629139	0.123894	0.140867	0.156977	0.291638	0.0918691	0.128783	0.287234	0.0524691	0.119444	0.0612245	0.0224359	0.0739437	0.00611621	0.0143003	0.000981836	0.0598291	0.205405	0.0618776	0.071267	0.00201308	0.0666667	0.0013986	0	0.0204082	0.0227273
C1QTNF12	no	0.00225836	0	0	0	0	0	0	0	0.0277778	0.0089955	0.017094	0	0	0.00154202	0.00188608	0.00241158	0	0	0	0.00101215	0.00140746	0	0	0	0	0.00406977	0.0124395	0.00105597	0.00336248	0	0	0.00555556	0	0.00320513	0.0105634	0.00101937	0.0020429	0.000490918	0.00854701	0	0.00292126	0.00226244	0.00150981	0	0.0013986	0	0.00102041	0
AL162741.1	no	0.000451671	0	0	0	0.00757576	0	0	0	0	0.00449775	0.00641026	0	0	0.00077101	0.00188608	0	0.00169779	0	0.00249688	0.00101215	0.00070373	0.00209644	0	0	0.00154799	0.00290698	0.00276434	0.0031679	0.00134499	0	0	0	0	0.00320513	0.00352113	0.00101937	0.00102145	0	0.00854701	0	0.00159341	0	0.00100654	0	0	0	0	0
UBE2J2	no	0.117886	0.304348	0.0677966	0.157534	0.204545	0.035533	0.242424	0.130435	0.305556	0.277361	0.504274	0.507463	0.103242	0.120278	0.108261	0.107717	0.16129	0.160256	0.148564	0.123482	0.17734	0.1174	0.119205	0.247788	0.233746	0.3	0.769869	0.214361	0.17653	0.367021	0.095679	0.219444	0.244898	0.0576923	0.552817	0.038736	0.185904	0.0206186	0.136752	0.302703	0.145399	0.177602	0.0216407	0.155556	0.0328671	0.0287356	0.0459184	0.0578512
LINC01786	no	0.000451671	0	0	0	0	0	0	0	0	0.00149925	0.00641026	0	0	0	0.00377216	0.00160772	0	0.00641026	0.00124844	0.00101215	0.00211119	0.00209644	0	0	0.00154799	0.00116279	0.00621977	0	0.00268998	0.00797872	0.00308642	0.00555556	0.0204082	0	0.00352113	0	0.00102145	0	0	0	0.000531138	0.00113122	0	0	0	0	0	0
SCNN1D	no	0.00361337	0.0144928	0	0.0136986	0	0	0.00757576	0	0	0.00149925	0.0192308	0.0447761	0.000853242	0.00655358	0.00565824	0.00241158	0.00169779	0.00320513	0.00249688	0.00303644	0.00211119	0	0	0.00884956	0.00154799	0.00581395	0.0193504	0.00211193	0.0100874	0.0212766	0	0.0111111	0.0204082	0	0.00704225	0.00101937	0.00102145	0.000981836	0	0.00540541	0.0034524	0.00113122	0.000503271	0	0	0	0.00204082	0
ACAP3	no	0.0456188	0.188406	0.101695	0.109589	0.19697	0.0203046	0.113636	0.0217391	0.194444	0.134933	0.183761	0.283582	0.0162116	0.0431766	0.0463976	0.0233119	0.0543294	0.0576923	0.0636704	0.0364372	0.0492611	0.067086	0.0231788	0.0707965	0.125387	0.17907	0.281272	0.163675	0.163416	0.207447	0.058642	0.102778	0.183673	0.0224359	0.165493	0.00713558	0.0766088	0.00834561	0.042735	0.0810811	0.107423	0.0780543	0.00956215	0.0666667	0.0104895	0.0114943	0.0102041	0.0165289
PUSL1	no	0.0198735	0.057971	0.0169492	0.0410959	0.0378788	0.0101523	0.0378788	0.0217391	0.138889	0.0974513	0.173077	0.0746269	0.0273038	0.0235158	0.0248963	0.0233119	0.0237691	0.0352564	0.0324594	0.034413	0.0253343	0.033543	0.0231788	0.0442478	0.0650155	0.0813953	0.317208	0.0348469	0.0689307	0.18883	0.0185185	0.0361111	0.0204082	0.00320513	0.140845	0.00203874	0.0439224	0.00147275	0.025641	0.102703	0.0354535	0.0373303	0.00100654	0.0148148	0.00489511	0	0.00612245	0.00619835
INTS11	no	0.097561	0.188406	0.0338983	0.205479	0.166667	0.0304569	0.174242	0.0434783	0.388889	0.277361	0.412393	0.328358	0.0580205	0.114495	0.0965673	0.0924437	0.168081	0.195513	0.143571	0.107287	0.131597	0.0985325	0.0960265	0.141593	0.190402	0.238372	0.620594	0.155227	0.20074	0.478723	0.0925926	0.244444	0.22449	0.0320513	0.450704	0.0122324	0.113381	0.0103093	0.034188	0.291892	0.121631	0.136878	0.0070458	0.148148	0.0104895	0.0344828	0.0346939	0.0289256
CPTP	no	0.0234869	0.0434783	0.0169492	0.0410959	0.0454545	0.0152284	0.0681818	0	0.0555556	0.041979	0.160256	0.104478	0.00853242	0.0316114	0.0237646	0.0385852	0.0424448	0.0384615	0.0599251	0.0263158	0.0351865	0.0314465	0.0463576	0.0442478	0.0340557	0.0447674	0.187975	0.0242872	0.0228648	0.0664894	0.0154321	0.0805556	0.0612245	0.0160256	0.133803	0.0030581	0.0377937	0.00392734	0.00854701	0.0594595	0.0188554	0.0226244	0.00150981	0.0518519	0.0013986	0	0.0122449	0.00413223
TAS1R3	no	0.00180668	0.0144928	0	0	0	0	0	0	0	0.005997	0	0	0.000853242	0.00077101	0.00150887	0	0.00169779	0	0.00124844	0.00404858	0.00070373	0	0	0	0	0	0.00207325	0	0.000336247	0.00265957	0	0	0	0	0.00352113	0	0.00306435	0	0	0.00540541	0.000398353	0.00113122	0.000503271	0	0.0013986	0	0.00102041	0.00206612
DVL1	no	0.0239386	0.0289855	0	0.0273973	0.0454545	0	0.0227273	0	0.0833333	0.0494753	0.147436	0.0746269	0.0179181	0.0354665	0.0298001	0.0176849	0.0271647	0.0480769	0.019975	0.0323887	0.026038	0.0167715	0.0198676	0.0176991	0.0402477	0.0633721	0.280581	0.031679	0.0504371	0.111702	0.0185185	0.0611111	0.0612245	0.00641026	0.119718	0.00203874	0.00919305	0.000981836	0.025641	0.0378378	0.0242996	0.0328054	0	0.0296296	0.0027972	0.0114943	0.00918367	0.00619835
MXRA8	no	0	0	0	0	0	0	0	0	0	0	0	0	0	0.00231303	0.00678989	0.00482315	0.00848896	0.00320513	0	0.00101215	0	0	0	0	0	0.00116279	0.000691085	0.00211193	0.000336247	0	0	0	0	0	0	0	0.00102145	0	0	0	0.000132784	0.00113122	0	0.466667	0	0	0	0
AURKAIP1	no	0.250678	0.550725	0.135593	0.390411	0.454545	0.106599	0.454545	0.173913	0.666667	0.629685	0.745726	0.671642	0.302048	0.294526	0.28593	0.286977	0.39219	0.387821	0.353308	0.281377	0.399719	0.343816	0.307947	0.575221	0.571207	0.626744	0.96821	0.439282	0.511432	0.744681	0.243827	0.425	0.44898	0.112179	0.894366	0.0907238	0.388151	0.0628375	0.333333	0.627027	0.342053	0.400452	0.0845496	0.377778	0.0699301	0.0689655	0.118367	0.117769
CCNL2	no	0.16486	0.318841	0.0508475	0.246575	0.318182	0.0558376	0.227273	0.0434783	0.388889	0.262369	0.397436	0.41791	0.0699659	0.16384	0.195021	0.0980707	0.237691	0.214744	0.210986	0.188259	0.199156	0.136268	0.0794702	0.265487	0.247678	0.344186	0.612992	0.231257	0.226631	0.385638	0.104938	0.241667	0.285714	0.0737179	0.538732	0.0815494	0.202247	0.0333824	0.145299	0.232432	0.178197	0.179864	0.0281832	0.22963	0.0293706	0.0287356	0.0612245	0.0413223
MRPL20	no	0.273713	0.536232	0.0677966	0.40411	0.439394	0.137056	0.484848	0.326087	0.666667	0.47976	0.790598	0.761194	0.343857	0.325366	0.360241	0.286977	0.466893	0.544872	0.324594	0.34919	0.417312	0.337526	0.248344	0.59292	0.558824	0.647674	0.968901	0.436114	0.562542	0.797872	0.237654	0.488889	0.714286	0.137821	0.834507	0.11315	0.305414	0.0785469	0.376068	0.556757	0.391581	0.364253	0.040765	0.451852	0.0461538	0.091954	0.136735	0.132231
AL391244.3	no	0.0063234	0	0	0	0.0151515	0.00507614	0.00757576	0	0	0.0164918	0.0683761	0.0298507	0.00682594	0.00501156	0.00867597	0.00241158	0.00509338	0.00961539	0.0062422	0.00303644	0.00422238	0.00209644	0	0.0176991	0.0108359	0.0127907	0.144437	0.00739176	0.00672495	0.0611702	0.00617284	0.0138889	0.0204082	0	0.0457746	0.00101937	0.011236	0	0.00854701	0.0162162	0.00584252	0.010181	0.000503271	0.0296296	0.0013986	0	0.00204082	0
ANKRD65	no	0.000451671	0	0	0	0	0	0	0	0.0555556	0	0.00213675	0	0.000853242	0	0	0	0	0	0	0	0	0	0	0.132743	0.0294118	0.00174419	0.00138217	0	0.00268998	0.037234	0.0123457	0.0305556	0.0408163	0	0	0	0.0020429	0	0	0	0.000663922	0	0	0.0740741	0	0	0	0
AL391244.2	no	0	0	0	0	0	0	0	0	0	0	0	0	0	0	0	0	0	0	0	0	0	0	0	0.00884956	0	0	0	0	0	0	0	0	0	0	0	0	0	0	0	0	0	0	0	0	0	0	0	0
TMEM88B	no	0	0	0	0	0	0	0	0	0	0	0	0	0	0	0	0	0	0	0	0	0	0	0	0	0	0	0	0	0	0	0	0.00277778	0	0	0	0	0	0	0	0	0	0	0	0	0	0	0	0
LINC01770	no	0	0	0	0	0	0	0	0	0	0.00149925	0	0	0	0	0	0	0	0	0	0	0	0	0	0	0	0	0	0	0	0	0	0	0	0	0	0	0	0	0	0	0	0	0	0	0	0	0	0
VWA1	no	0	0	0	0	0	0	0	0	0	0.0149925	0.00213675	0	0	0	0	0	0	0	0	0	0	0	0	0	0	0	0	0	0.000336247	0.0239362	0.00617284	0.0305556	0	0	0	0	0	0	0	0.0108108	0	0	0	0.185185	0	0	0	0
ATAD3C	no	0.0031617	0	0	0	0	0	0	0	0.0277778	0.0029985	0.0128205	0.0149254	0	0.00424056	0.00829875	0.00803858	0.0169779	0.0128205	0.00873908	0.00607287	0.00351865	0	0	0	0.00773994	0.00406977	0.0089841	0.00105597	0.00437122	0.018617	0	0.0194444	0.0204082	0	0	0	0.00102145	0	0.00854701	0	0.00265569	0.00113122	0	0.0148148	0.000699301	0	0.00204082	0.00206612
ATAD3B	no	0.030262	0.0144928	0	0.0958904	0.0227273	0	0.0454545	0.0652174	0.0833333	0.107946	0.211538	0.149254	0.0409556	0.0343099	0.0369672	0.0200965	0.0356537	0.0769231	0.0461923	0.0283401	0.0401126	0.0272537	0.0231788	0.0265487	0.0634675	0.0569767	0.525225	0.0390708	0.100874	0.196809	0.0246914	0.0638889	0.0204082	0.0128205	0.292254	0.0030581	0.0531154	0.00392734	0.034188	0.0810811	0.0310716	0.040724	0.00100654	0.0444444	0.000699301	0	0.00714286	0.0123967
ATAD3A	no	0.0225836	0.0289855	0	0.157534	0.0606061	0.0101523	0.0757576	0.0434783	0	0.173913	0.431624	0.179104	0.116894	0.0223593	0.0165975	0.0184887	0.0288625	0.0320513	0.0224719	0.0182186	0.0316678	0.0293501	0.0264901	0.079646	0.0433437	0.052907	0.774706	0.0517423	0.163753	0.361702	0.0308642	0.0916667	0.102041	0.00641026	0.362676	0.00407747	0.0602656	0.00196367	0	0.248649	0.0266897	0.0328054	0.000503271	0.0148148	0.0013986	0.00574713	0.00510204	0.00619835
TMEM240	no	0.000903342	0	0	0	0.00757576	0	0	0	0	0.0104948	0	0	0.000853242	0.00231303	0.00264051	0.00160772	0.00679117	0.00641026	0.00249688	0.00101215	0.00140746	0	0	0	0	0.00348837	0.00552868	0	0.00100874	0.0132979	0.00308642	0.00555556	0	0.00320513	0.0105634	0.00101937	0	0.000490918	0	0.00540541	0.000398353	0.00452489	0	0.00740741	0.0013986	0	0.00102041	0
SSU72	no	0.349142	0.608696	0.20339	0.472603	0.484848	0.152284	0.507576	0.326087	0.722222	0.518741	0.767094	0.820896	0.226962	0.393215	0.405885	0.379421	0.512733	0.560897	0.453184	0.364372	0.404645	0.29979	0.301325	0.557522	0.571207	0.658721	0.852108	0.457233	0.516476	0.835106	0.287037	0.561111	0.693878	0.153846	0.672535	0.069317	0.244127	0.108493	0.410256	0.52973	0.383614	0.449095	0.118772	0.296296	0.113287	0.12069	0.131633	0.119835
AL645728.1	no	0.0582656	0.15942	0	0.0616438	0.0454545	0.0152284	0.0530303	0.0217391	0.138889	0.0494753	0.0662393	0.0895522	0.00853242	0.0505012	0.0667673	0.0385852	0.0713073	0.115385	0.0424469	0.0657895	0.052076	0.0607966	0.0231788	0.0884956	0.0727554	0.0825581	0.0787837	0.0538543	0.032616	0.0904255	0.0308642	0.0722222	0.204082	0.0128205	0.056338	0.00203874	0.0143003	0.00687285	0.0598291	0.0486486	0.043155	0.0441176	0.00452944	0.00740741	0.0013986	0.00574713	0.022449	0.0144628
FNDC10	no	0.0063234	0.0434783	0	0.0136986	0.0530303	0.00507614	0.0454545	0.0217391	0.0277778	0.0224888	0.303419	0.223881	0.0102389	0.0123362	0.00829875	0.0217042	0.0118846	0.025641	0.0062422	0.00910931	0.0147783	0.00628931	0.00662252	0	0.0386997	0.0686047	0.102972	0.0295671	0.11197	0.255319	0.0308642	0.0944444	0.0612245	0.00641026	0.00704225	0	0.00102145	0.00294551	0.017094	0.12973	0.0294782	0.0361991	0	0.0148148	0	0	0.00102041	0.00206612
AL691432.2	no	0.0185185	0	0	0.0753425	0.0227273	0	0.030303	0.0217391	0	0.0314843	0.102564	0.164179	0.00682594	0.0192753	0.0147114	0.0096463	0.0288625	0.0224359	0.0137328	0.0151822	0.0133709	0.0146751	0.013245	0.0442478	0.0278638	0.0325581	0.0877678	0.0242872	0.0275723	0.106383	0.0123457	0.0583333	0.122449	0.00641026	0.0457746	0.00203874	0.00919305	0.00245459	0.025641	0.027027	0.022175	0.020362	0.00150981	0.0592593	0.0041958	0	0.00102041	0.0144628
MIB2	no	0.065944	0.115942	0.0338983	0.0958904	0.0909091	0.0304569	0.0530303	0.217391	0.194444	0.121439	0.24359	0.179104	0.0213311	0.102159	0.105621	0.0900322	0.132428	0.173077	0.108614	0.142713	0.204785	0.150943	0.119205	0.238938	0.0634675	0.0994186	0.259157	0.0644139	0.0854069	0.260638	0.0555556	0.194444	0.204082	0.0320513	0.137324	0.011213	0.0480082	0.00981836	0.034188	0.113514	0.0536449	0.0588235	0.00956215	0.0666667	0.0104895	0.0114943	0.0530612	0.0702479
MMP23B	no	0.00271003	0	0	0.0205479	0.030303	0.00507614	0.00757576	0.0217391	0.0277778	0.00749625	0.0598291	0.0447761	0.0102389	0.00462606	0.00301773	0	0.00339559	0.0128205	0.00249688	0.0394737	0.070373	0.0272537	0.0298013	0	0.0108359	0.0104651	0.0739461	0.0063358	0.0063887	0.0106383	0.00308642	0.00555556	0.0204082	0	0.0387324	0.00203874	0.0061287	0	0	0.0108108	0.00637366	0.00452489	0.00100654	0.0296296	0.000699301	0	0.0163265	0.0330579
CDK11B	no	0.103884	0.202899	0.0338983	0.184932	0.174242	0.0253807	0.0984848	0.0869565	0.194444	0.247376	0.348291	0.373134	0.0639932	0.105628	0.119955	0.0771704	0.154499	0.240385	0.127341	0.138664	0.18297	0.0901468	0.0662252	0.212389	0.174923	0.209302	0.537664	0.133052	0.158373	0.263298	0.0771605	0.169444	0.244898	0.0512821	0.475352	0.0560652	0.147089	0.0216004	0.042735	0.227027	0.101447	0.116516	0.0306995	0.0814815	0.027972	0.0287356	0.0469388	0.0413223
FO704657.1	no	0.00180668	0	0	0.00684931	0	0	0	0	0	0.00449775	0.00854701	0	0	0.00192753	0.00490381	0.000803859	0.0118846	0	0.00124844	0.00404858	0.00281492	0.00209644	0	0	0.00464396	0.00406977	0.0138217	0.00211193	0.00537996	0.00797872	0.00617284	0.00277778	0	0	0.00352113	0.00203874	0.0081716	0.000981836	0.00854701	0.00540541	0.00265569	0.00452489	0.000503271	0.00740741	0	0	0	0.00206612
SLC35E2B	no	0.0776874	0.144928	0.0169492	0.10274	0.0454545	0.0203046	0.0606061	0.108696	0.194444	0.14093	0.228632	0.223881	0.0153584	0.106014	0.110902	0.0442122	0.120543	0.192308	0.114856	0.103239	0.133709	0.0796646	0.0231788	0.106195	0.0928793	0.143605	0.237733	0.0865892	0.0793544	0.207447	0.0524691	0.152778	0.204082	0.0416667	0.221831	0.0397554	0.0806946	0.011782	0.0598291	0.0918919	0.0758199	0.0542986	0.0135883	0.125926	0.0167832	0.00574713	0.0367347	0.0475207
CDK11A	no	0.127823	0.173913	0.0169492	0.123288	0.113636	0.0152284	0.128788	0.108696	0.25	0.157421	0.279915	0.149254	0.0435154	0.151503	0.167484	0.103698	0.220713	0.298077	0.203496	0.145749	0.222379	0.111111	0.0761589	0.168142	0.139319	0.159884	0.437457	0.0739176	0.0702757	0.191489	0.0493827	0.155556	0.22449	0.0673077	0.401408	0.102956	0.146067	0.0108002	0.034188	0.151351	0.078874	0.128959	0.0171112	0.0888889	0.0174825	0.00574713	0.055102	0.053719
SLC35E2A	no	0.0560072	0.130435	0.0169492	0.0890411	0.0227273	0.00507614	0.0378788	0.0217391	0.111111	0.134933	0.264957	0.268657	0.00682594	0.0720894	0.0709166	0.0321543	0.118846	0.0737179	0.101124	0.0404858	0.0914849	0.0524109	0.0165563	0.0619469	0.0619195	0.0703488	0.208017	0.0422386	0.0511096	0.167553	0.0432099	0.158333	0.122449	0.0192308	0.151408	0.0417941	0.0858018	0.00441826	0.034188	0.102703	0.0351879	0.0497738	0.00201308	0.0740741	0.0041958	0.00574713	0.0387755	0.0206612
NADK	no	0.0957543	0.405797	0.169492	0.191781	0.371212	0.0304569	0.272727	0	0.305556	0.263868	0.339744	0.447761	0.0716724	0.0370085	0.0445115	0.0273312	0.0441426	0.0833333	0.0524345	0.041498	0.0682618	0.0503145	0.0463576	0.176991	0.20743	0.530814	0.600553	0.314678	0.249496	0.25	0.0925926	0.133333	0.102041	0.0865385	0.355634	0.0346585	0.0990807	0.164948	0.358974	0.183784	0.345638	0.383484	0.226975	0.133333	0.263636	0.091954	0.0142857	0.0165289
GNB1	no	0.308491	0.797101	0.305085	0.575342	0.628788	0.233503	0.530303	0.282609	0.75	0.662669	0.758547	0.80597	0.186007	0.344641	0.283289	0.19373	0.49236	0.439103	0.421973	0.342105	0.427868	0.318658	0.145695	0.610619	0.636223	0.808721	0.846579	0.654699	0.605245	0.81383	0.388889	0.602778	0.653061	0.189103	0.676056	0.0448522	0.283963	0.191949	0.555556	0.551351	0.526623	0.557692	0.193759	0.437037	0.238462	0.172414	0.142857	0.136364
AL109917.1	no	0.00271003	0	0	0.00684931	0	0	0	0	0	0.011994	0.0106838	0	0	0.00231303	0.00339494	0.00401929	0.00339559	0	0	0.00202429	0	0.00419287	0	0	0	0.00232558	0.00414651	0	0.00168124	0.0239362	0	0.0138889	0	0.00320513	0	0	0.00306435	0	0	0	0.000796707	0	0	0	0	0	0	0
CALML6	no	0.000451671	0	0	0	0	0	0	0	0	0.00149925	0	0	0	0	0	0	0	0	0	0	0	0.00209644	0	0	0	0.000581395	0.000691085	0.00105597	0.000336247	0	0	0	0	0	0	0	0	0	0	0	0	0	0	0	0	0	0	0
TMEM52	no	0.000451671	0	0	0	0	0	0	0	0	0.005997	0.0128205	0	0.000853242	0.00077101	0.000754432	0	0.00509338	0	0	0	0	0	0	0	0	0.000581395	0.016586	0	0.000336247	0	0	0	0	0	0	0	0.00102145	0	0	0	0	0.00226244	0	0	0	0	0	0
CFAP74	no	0.000451671	0	0	0	0	0	0	0	0	0	0.00213675	0	0.000853242	0	0.000754432	0	0.00169779	0.0128205	0	0	0.00281492	0	0	0	0	0.00174419	0.00138217	0.00105597	0.00168124	0	0.00308642	0	0	0	0.00704225	0	0.00102145	0.000490918	0	0	0.00132785	0.00113122	0.00150981	0	0	0	0	0.00206612
AL391845.2	no	0	0	0	0	0	0	0	0	0	0	0	0	0	0	0	0	0	0	0	0	0	0	0	0	0	0	0.000691085	0	0	0	0	0	0	0	0	0	0	0	0	0	0	0	0	0	0	0	0	0
GABRD	no	0.000903342	0	0	0	0	0	0	0	0	0.00149925	0.00854701	0	0	0.00077101	0.00113165	0	0	0.00320513	0.00124844	0	0	0	0	0	0	0.00348837	0.00552868	0	0.00168124	0.0106383	0.00617284	0.00277778	0	0.00320513	0	0.00203874	0	0	0	0	0.00106228	0	0	0	0.000699301	0	0	0
AL391845.1	no	0	0	0	0	0	0	0	0	0	0	0	0	0	0	0	0	0	0	0	0	0	0	0	0	0	0	0	0	0	0	0.00308642	0	0	0	0	0	0	0	0	0	0	0	0	0	0	0	0	0
PRKCZ	no	0.0216802	0.0869565	0.0338983	0.0547945	0.030303	0	0.0151515	0.0217391	0.0833333	0.00749625	0.0405983	0.0447761	0.00170648	0.0323824	0.0267823	0.022508	0.0322581	0.0384615	0.0499376	0.0425101	0.0274455	0.0377358	0.0231788	0.0530973	0.0139319	0.0180233	0.00760193	0.0232313	0.0195024	0.0558511	0.0216049	0.0944444	0.142857	0.0160256	0	0.00407747	0.00306435	0.0122729	0.025641	0.0216216	0.0187226	0.010181	0.0130851	0.0296296	0.0160839	0.00574713	0.00816326	0.00826446
AL590822.2	no	0.00722674	0.0144928	0	0.00684931	0.0151515	0	0	0	0	0.0029985	0.00213675	0.0149254	0.00170648	0.0127217	0.0135798	0.00562701	0.0101868	0.0128205	0.0149813	0.0101215	0.0112597	0.0167715	0.00662252	0.0176991	0.00928793	0.019186	0.00621977	0.0116156	0.0063887	0.0132979	0.00617284	0.0111111	0.0204082	0	0.0105634	0	0.0020429	0.00147275	0	0	0.0160669	0.00791855	0.00301963	0	0.0034965	0	0.00204082	0.00206612
PRKCZ-AS1	no	0.00271003	0	0	0	0	0	0	0	0	0.0029985	0.00854701	0.0149254	0	0.000385505	0.0022633	0.00241158	0.00509338	0	0.00124844	0.00101215	0.00281492	0	0	0.00884956	0	0.00290698	0.00138217	0	0.00100874	0.00531915	0	0.00555556	0	0	0	0	0.00102145	0.000981836	0	0.00540541	0.00132785	0.00113122	0.000503271	0	0.000699301	0	0.00102041	0.00206612
FAAP20	no	0.224029	0.507246	0.0338983	0.39726	0.340909	0.0812183	0.348485	0.0869565	0.527778	0.347826	0.683761	0.597015	0.120307	0.212799	0.206714	0.226688	0.244482	0.307692	0.220974	0.192308	0.26038	0.205451	0.188742	0.415929	0.405573	0.433721	0.671044	0.330517	0.434095	0.68617	0.209877	0.422222	0.489796	0.0897436	0.355634	0.0163099	0.0469867	0.083947	0.25641	0.464865	0.285619	0.255656	0.0397584	0.348148	0.0958042	0.103448	0.0744898	0.0557851
AL590822.1	no	0	0	0	0	0	0	0	0	0	0	0	0	0	0	0	0	0	0	0	0	0.00070373	0	0	0	0	0	0	0	0	0	0	0	0	0	0	0	0	0	0	0	0	0	0	0	0	0	0	0
SKI	no	0.0465221	0.101449	0.0677966	0.232877	0.159091	0.0101523	0.0606061	0.0434783	0.0833333	0.0224888	0.192308	0.119403	0.024744	0.0782575	0.0954357	0.0289389	0.122241	0.125	0.0923845	0.0465587	0.0626319	0.0251572	0.0298013	0.0442478	0.0634675	0.108721	0.335176	0.0855333	0.0729657	0.132979	0.0339506	0.0527778	0.163265	0.0320513	0.211268	0.00407747	0.0643514	0.00883652	0.0598291	0.0486486	0.0698446	0.0542986	0.0417715	0.148148	0.0251748	0.0229885	0.0193878	0.0103306
MORN1	no	0.0162602	0	0	0.0273973	0.00757576	0	0.0151515	0	0	0.035982	0.0662393	0.0298507	0.00853242	0.00655358	0.0113165	0.00562701	0.0135823	0.00641026	0.00499376	0.00506073	0.00914849	0.00419287	0.00662252	0.0176991	0.0139319	0.0139535	0.158258	0.00844773	0.0131137	0.0718085	0.0216049	0.0277778	0.0204082	0	0.126761	0.00101937	0.0388151	0	0.00854701	0.0324324	0.00464746	0.00791855	0.00100654	0.037037	0.000699301	0	0.00714286	0
RER1	no	0.199639	0.550725	0.0847458	0.349315	0.348485	0.111675	0.462121	0.130435	0.555556	0.383808	0.634615	0.597015	0.18686	0.245181	0.192003	0.169614	0.325976	0.294872	0.28839	0.273279	0.344828	0.203354	0.168874	0.486726	0.430341	0.534884	0.88528	0.333685	0.363484	0.582447	0.169753	0.352778	0.408163	0.112179	0.852113	0.0703364	0.421859	0.0525282	0.25641	0.502703	0.280441	0.376697	0.0578762	0.407407	0.0545455	0.0689655	0.094898	0.107438
PEX10	no	0.0293586	0.0724638	0	0.0410959	0.0151515	0.0101523	0.0984848	0	0.111111	0.0509745	0.25	0.104478	0.0290102	0.0158057	0.0203697	0.0136656	0.0390492	0.0384615	0.0262172	0.0202429	0.0211119	0.0146751	0.00993378	0.0530973	0.0681115	0.0593023	0.360055	0.030623	0.0514459	0.199468	0.0401235	0.119444	0.183673	0.00320513	0.112676	0.00713558	0.0163432	0.00147275	0.025641	0.118919	0.0215111	0.0395928	0.00100654	0.0888889	0.0027972	0	0.00408163	0.0123967
PLCH2	no	0.00677507	0.0144928	0	0	0.00757576	0	0	0.0217391	0	0.0134933	0	0	0	0.0111796	0.0101848	0.00482315	0.0203735	0.0128205	0.0212235	0.0242915	0.0253343	0.00628931	0.00993378	0.00884956	0.00154799	0.000581395	0.00138217	0	0.00134499	0	0	0.00277778	0.0204082	0	0	0.00101937	0	0	0	0	0.00119506	0.00226244	0.000503271	0	0	0	0.00612245	0.00826446
AL139246.1	no	0	0	0	0	0	0	0	0	0	0	0	0	0	0	0	0	0	0.00320513	0	0	0.00070373	0	0	0	0	0.000581395	0.000691085	0	0	0	0	0	0	0	0	0	0	0	0	0	0.000265569	0	0	0	0	0	0	0
AL139246.4	no	0	0	0	0	0	0	0	0	0	0	0	0	0	0	0	0	0	0	0	0	0	0	0	0	0	0	0	0	0	0	0	0	0	0	0	0	0	0	0	0	0.000132784	0	0	0	0	0	0	0
PANK4	no	0.0167118	0.0434783	0	0.0273973	0.030303	0.0101523	0.030303	0	0.0833333	0.0329835	0.0405983	0.0597015	0.0110922	0.0173477	0.0256507	0.00723473	0.0288625	0.0737179	0.0237204	0.0161943	0.0211119	0.0230608	0	0.0176991	0.0340557	0.0447674	0.161714	0.0232313	0.0215198	0.0398936	0.0123457	0.0305556	0.0204082	0.00641026	0.105634	0.00203874	0.0449438	0.000981836	0	0.027027	0.0192538	0.0339367	0.00754907	0.0148148	0.0034965	0	0.00408163	0.00413223
HES5	no	0	0	0	0	0	0	0	0	0	0	0.0448718	0.0149254	0.0153584	0.00077101	0	0	0	0	0	0.00101215	0	0	0	0	0.00154799	0	0.300622	0	0	0	0	0	0	0	0.112676	0	0.0275792	0	0	0.0108108	0.000663922	0	0	0	0	0	0	0
AL139246.5	no	0.037037	0.115942	0.0169492	0.0342466	0.0530303	0	0.0227273	0.108696	0.222222	0.0224888	0.0576923	0.134328	0.00767918	0.0508867	0.0486609	0.0377813	0.0831919	0.0769231	0.0661673	0.0566802	0.109078	0.0377358	0.0695364	0.0973451	0.0479876	0.107558	0.049067	0.0475185	0.0225286	0.0212766	0.0185185	0.0277778	0.0408163	0.0384615	0.0105634	0.0030581	0.00306435	0.00736377	0.00854701	0.0432432	0.0439517	0.197964	0.0140916	0.0148148	0.00489511	0.00574713	0.0336735	0.0392562
TNFRSF14-AS1	no	0.0194219	0.0289855	0.0677966	0.10274	0.0378788	0.00507614	0.00757576	0.0217391	0	0.00749625	0.0320513	0.0447761	0.0059727	0.0173477	0.0094304	0.00321543	0.0186757	0.0352564	0.0224719	0.0394737	0.0218156	0.0356394	0.0231788	0.0265487	0.0216718	0.019186	0.0117484	0.0095037	0.00571621	0.00531915	0.00308642	0.00555556	0	0.00641026	0.00352113	0.0030581	0.0040858	0.011782	0.017094	0.0216216	0.00823264	0.0147059	0.00754907	0.0296296	0.0111888	0.0114943	0.0112245	0.0103306
TNFRSF14	no	0.292683	0.463768	0.0508475	0.184932	0.340909	0.126904	0.30303	0.347826	0.694444	0.214393	0.254274	0.41791	0.0375427	0.29414	0.288948	0.298232	0.402377	0.451923	0.406991	0.245951	0.309641	0.232704	0.162252	0.389381	0.291022	0.518605	0.25501	0.212249	0.133826	0.305851	0.126543	0.344444	0.367347	0.099359	0.161972	0.0203874	0.0429009	0.0407462	0.17094	0.27027	0.247643	0.390271	0.0719678	0.185185	0.051049	0.0229885	0.106122	0.0991736
AL139246.3	no	0.0140018	0	0	0	0	0	0	0	0.0277778	0.00149925	0.00213675	0	0	0.0138782	0.00867597	0.0136656	0.00339559	0.0224359	0.0162297	0.00809717	0.00211119	0	0	0	0	0.00290698	0	0.00105597	0.00168124	0.00265957	0	0.00277778	0.0204082	0.00320513	0	0.00101937	0.00306435	0	0	0	0.000796707	0.00565611	0	0.00740741	0.000699301	0	0	0
FAM213B	no	0.0189702	0.0144928	0	0.0684932	0.030303	0	0.0530303	0.0217391	0.111111	0.041979	0.239316	0.0895522	0.0409556	0.0281419	0.0301773	0.0289389	0.0509338	0.0416667	0.0499376	0.0273279	0.0330753	0.0230608	0.00662252	0.0530973	0.0185759	0.0430233	0.537664	0.0158395	0.033961	0.101064	0.0216049	0.0472222	0.0408163	0.00641026	0.288732	0.0030581	0.0510725	0.00343643	0.017094	0.162162	0.018457	0.0350679	0.00402617	0.0444444	0.0027972	0.00574713	0.00510204	0.00619835
MMEL1	no	0	0	0.0169492	0.0205479	0.00757576	0.00507614	0.00757576	0	0	0	0.034188	0.0447761	0	0.00269854	0.00792154	0.00321543	0.0118846	0.00961539	0.00749064	0.00101215	0.00140746	0	0	0.00884956	0.00309597	0.0145349	0.00138217	0.00739176	0.00773369	0.0212766	0.00308642	0.00833333	0.0204082	0.00320513	0	0	0.00102145	0.00196367	0.00854701	0.0486486	0.00690479	0.0294118	0.000503271	0	0.0013986	0.00574713	0.00306122	0.00413223
TTC34	no	0.0239386	0.0289855	0	0.0273973	0.0151515	0.0203046	0.030303	0.0217391	0.111111	0.0194903	0.0940171	0.0895522	0.00426621	0.0150347	0.0328178	0.0096463	0.0203735	0.0288462	0.011236	0.0151822	0.018297	0.0272537	0.013245	0.00884956	0.0232198	0.0366279	0.0352453	0.0263992	0.0248823	0.087766	0.0308642	0.0722222	0.0816327	0.0128205	0.00704225	0.00101937	0	0.000981836	0.025641	0.0216216	0.0195193	0.020362	0.000503271	0.0148148	0	0	0.00714286	0.00619835
LINC00982	no	0	0	0	0	0	0	0	0	0	0	0.0128205	0	0	0	0	0	0	0	0	0	0	0	0	0	0	0	0	0.00105597	0.000672495	0.018617	0.00925926	0.0444444	0	0	0	0	0	0.000490918	0	0.00540541	0	0	0	0.00740741	0	0	0	0
PRDM16	no	0	0	0	0	0	0	0	0	0	0	0.00641026	0.0149254	0	0	0	0	0	0	0	0	0	0.00209644	0	0	0	0	0.000691085	0	0.000336247	0.037234	0.0123457	0.138889	0.102041	0	0	0	0	0	0	0.00540541	0.000132784	0	0	0.0296296	0	0	0	0.00206612
AL590438.1	no	0	0	0	0	0	0	0	0	0	0	0	0	0	0	0	0	0	0	0	0	0	0	0	0	0	0	0	0	0	0.00265957	0	0	0.0204082	0	0	0	0	0	0	0	0	0	0	0	0	0	0	0
ARHGEF16	no	0	0	0	0	0	0	0	0	0	0.00149925	0	0	0	0.000385505	0.000377216	0	0	0.00320513	0	0	0	0	0	0	0	0	0	0	0.000336247	0.00531915	0	0	0	0	0	0	0	0	0	0	0	0	0	0	0	0	0	0
MEGF6	no	0.0112918	0	0.0508475	0.0547945	0.030303	0	0.0227273	0.0217391	0	0.0509745	0.0470085	0.0746269	0.00255973	0.0212028	0.0143342	0.0104502	0.0203735	0.0384615	0.0262172	0.00809717	0.00351865	0.0146751	0.00331126	0.0176991	0.00154799	0.0145349	0.00760193	0.0126716	0.0534633	0.135638	0.0185185	0.0888889	0.0816327	0	0.00352113	0.00407747	0.00306435	0.00981836	0.025641	0.0162162	0.0108883	0	0.0125818	0.0296296	0.0104895	0.0114943	0.00204082	0
AL513320.1	no	0.00225836	0	0	0	0	0	0	0	0.0277778	0.00449775	0.00213675	0	0	0.00115652	0.00414938	0.000803859	0.00679117	0.00320513	0.00124844	0.00404858	0.00492611	0.00419287	0	0	0.00154799	0.000581395	0.00552868	0.00211193	0.00100874	0.00531915	0.00925926	0.0166667	0	0	0.0105634	0.0030581	0.0020429	0	0	0	0.000132784	0	0	0.00740741	0.0013986	0	0	0
TPRG1L	no	0.067299	0.0869565	0.0508475	0.109589	0.121212	0.0558376	0.106061	0	0.111111	0.077961	0.220085	0.223881	0.03157	0.0744025	0.0716711	0.062701	0.103565	0.128205	0.0873908	0.0566802	0.0907811	0.0649895	0.0596026	0.0707965	0.0990712	0.153488	0.424326	0.0813094	0.0891056	0.109043	0.0617284	0.0694444	0.122449	0.0769231	0.454225	0.0754332	0.116445	0.0559647	0.102564	0.113514	0.0897623	0.0757919	0.0629089	0.111111	0.0804196	0.0229885	0.022449	0.0268595
WRAP73	no	0.0650407	0.130435	0.0338983	0.0958904	0.19697	0.0152284	0.0909091	0.0217391	0.194444	0.161919	0.224359	0.298507	0.0307167	0.0643793	0.0690306	0.0458199	0.0865874	0.0737179	0.0799001	0.0809717	0.0985222	0.0607966	0.0397351	0.132743	0.145511	0.201744	0.372495	0.13622	0.10928	0.226064	0.0524691	0.102778	0.142857	0.0352564	0.253521	0.0163099	0.102145	0.0422189	0.102564	0.124324	0.102244	0.0938914	0.0135883	0.0888889	0.0181818	0.0114943	0.022449	0.018595
TP73	no	0.00180668	0.0144928	0	0	0	0	0	0	0	0.00149925	0.00213675	0.0149254	0.00170648	0.00077101	0	0.000803859	0	0	0.00124844	0	0.00070373	0	0	0	0	0.000581395	0.0048376	0	0.00268998	0.00797872	0	0	0	0	0	0.00101937	0.00919305	0.000981836	0	0	0.000663922	0	0	0	0	0	0	0
AL136528.1	no	0.000451671	0.0144928	0	0	0	0	0	0	0	0	0	0	0	0	0	0	0	0	0	0	0	0	0	0	0	0.00116279	0	0.00105597	0	0	0	0	0	0	0	0	0	0	0	0	0.00106228	0	0	0	0	0	0	0
CCDC27	no	0	0	0	0	0	0	0	0	0	0	0	0	0	0	0	0	0	0	0	0	0	0	0	0	0	0	0.00138217	0	0.000336247	0	0	0	0	0	0.00352113	0	0	0	0	0	0.000398353	0	0	0	0	0	0	0
SMIM1	no	0.0153568	0.0289855	0.0169492	0.150685	0.0227273	0.0101523	0.0378788	0.0434783	0	0.0134933	0.602564	0.343284	0.257679	0.0134927	0.0215013	0.0184887	0.0101868	0.0160256	0.00998752	0.0101215	0.00562984	0.00628931	0.00662252	0.0176991	0.0123839	0.030814	0.960608	0.0168955	0.0117687	0.0664894	0.0339506	0.116667	0.0612245	0.0897436	0.978873	0.321101	0.645557	0.000981836	0.00854701	0.448649	0.0155358	0.0147059	0.00201308	0.111111	0	0.00574713	0.00306122	0.00413223
LRRC47	no	0.0650407	0.217391	0.0508475	0.150685	0.136364	0.0253807	0.166667	0.0652174	0.305556	0.172414	0.405983	0.298507	0.0674061	0.0674634	0.0841192	0.0578778	0.0916808	0.128205	0.0911361	0.0688259	0.0900774	0.067086	0.0463576	0.150442	0.140867	0.176744	0.62405	0.134108	0.151984	0.329787	0.0617284	0.177778	0.22449	0.0352564	0.366197	0.0132518	0.0735444	0.0112911	0.0769231	0.237838	0.0901607	0.0882353	0.00855561	0.0518519	0.00629371	0	0.0285714	0.0165289
AL365330.1	no	0	0.0144928	0	0	0	0	0	0	0	0.00149925	0.017094	0.0149254	0.000853242	0	0.000377216	0	0	0	0.00124844	0	0.00070373	0	0	0	0.00154799	0	0.0172771	0	0.000336247	0	0	0.00555556	0	0	0.0246479	0.00509684	0.00510725	0	0	0.00540541	0.000132784	0	0	0	0	0	0	0
CEP104	no	0.0880759	0.347826	0.0169492	0.116438	0.181818	0.0253807	0.143939	0.0652174	0.277778	0.190405	0.271368	0.343284	0.0537543	0.0720894	0.0811015	0.0353698	0.106961	0.11859	0.0961298	0.0738866	0.109078	0.0754717	0.0331126	0.176991	0.156347	0.209884	0.460263	0.092925	0.0988568	0.180851	0.0740741	0.113889	0.244898	0.025641	0.299296	0.0173293	0.0949949	0.018164	0.0854701	0.2	0.10012	0.10181	0.00452944	0.111111	0.0041958	0.0229885	0.0265306	0.035124
DFFB	no	0.0194219	0.0869565	0.0169492	0.0547945	0.0227273	0	0.0151515	0.0434783	0.0833333	0.0284858	0.160256	0.0597015	0.0127986	0.0258288	0.0309317	0.0200965	0.0356537	0.0384615	0.0287141	0.0313765	0.0527797	0.0272537	0.00993378	0.00884956	0.0356037	0.0465116	0.155494	0.0253432	0.0289173	0.0984043	0.0246914	0.0444444	0.0816327	0.00961539	0.0915493	0.0030581	0.0061287	0.00147275	0.025641	0.0756757	0.0201832	0.020362	0.000503271	0.0222222	0.000699301	0.0114943	0.0112245	0.00826446
C1orf174	no	0.0614273	0.144928	0.0338983	0.239726	0.151515	0.0253807	0.113636	0.0434783	0.25	0.182909	0.470085	0.328358	0.105802	0.0666924	0.0550736	0.0393891	0.098472	0.0801282	0.062422	0.0789474	0.111189	0.0566038	0.0562914	0.0973451	0.125387	0.162791	0.717346	0.0960929	0.137861	0.335106	0.058642	0.186111	0.244898	0.0288462	0.485915	0.00917431	0.121553	0.00638193	0.0512821	0.335135	0.0750232	0.124434	0.00603926	0.0740741	0.00699301	0.00574713	0.027551	0.0268595
LINC01134	no	0.00271003	0.0144928	0	0	0	0.00507614	0.00757576	0	0	0.00749625	0.0149573	0	0.00170648	0.00115652	0.00188608	0.000803859	0	0	0.00124844	0	0	0.00209644	0	0.00884956	0.00309597	0.0116279	0.00967519	0.0063358	0.00403497	0.0132979	0.00308642	0	0	0	0	0.00203874	0.00510725	0.000490918	0	0.0216216	0.0059753	0.00791855	0	0	0.000699301	0	0.00102041	0
LINC01346	no	0	0	0	0	0	0	0	0	0	0	0	0	0	0	0	0	0	0	0	0	0	0	0	0.00884956	0	0	0	0	0	0	0	0	0	0	0	0	0	0	0	0	0	0	0	0	0	0	0	0
AL805961.2	no	0.00135501	0	0	0	0.00757576	0	0	0	0	0.00149925	0	0	0	0.000385505	0	0	0	0.00320513	0	0	0.00070373	0.00209644	0	0	0.00154799	0.00232558	0.00138217	0	0	0.00265957	0	0	0	0	0	0.00101937	0	0.000490918	0	0.00540541	0.000398353	0	0	0	0	0	0	0
AJAP1	no	0.000451671	0	0	0	0	0	0	0	0	0	0	0	0	0.00077101	0.00716711	0	0.00169779	0	0.00124844	0	0	0	0	0	0	0	0	0	0	0	0.00308642	0	0	0	0	0	0.00102145	0	0	0	0.000265569	0	0	0	0	0	0	0
AL365255.1	no	0	0	0	0	0	0	0	0	0	0	0	0	0	0.00077101	0.00264051	0.000803859	0.00679117	0	0.00249688	0	0.00562984	0	0	0	0	0	0	0	0	0	0	0	0	0	0	0	0	0	0	0	0.000132784	0	0	0	0	0	0	0
NPHP4	no	0.00677507	0.0144928	0	0.0547945	0.030303	0	0.0151515	0.0217391	0.0277778	0.0329835	0.0726496	0.0895522	0.00511945	0.00578257	0.00867597	0.00401929	0.00848896	0.00641026	0.00873908	0.00607287	0.00562984	0.00838574	0	0.0265487	0.0340557	0.0366279	0.0995162	0.0168955	0.0342972	0.0558511	0.0185185	0.0194444	0.0408163	0	0.0739437	0	0.0214505	0.000490918	0.017094	0.027027	0.0196521	0.020362	0.00201308	0.00740741	0.0020979	0	0.00204082	0.00206612
KCNAB2	no	0.0785908	0.347826	0.135593	0.431507	0.340909	0.0812183	0.378788	0.173913	0.5	0.169415	0.277778	0.402985	0.0358362	0.173092	0.139193	0.0996785	0.20034	0.208333	0.247191	0.234818	0.300493	0.161426	0.0993377	0.318584	0.385449	0.505233	0.110574	0.364308	0.388702	0.707447	0.185185	0.386111	0.408163	0.0897436	0.0704225	0.0163099	0.0224719	0.0328915	0.222222	0.135135	0.252423	0.321267	0.0236537	0.0518519	0.0468531	0.0632184	0.0928571	0.140496
CHD5	no	0.00135501	0	0.0169492	0.00684931	0	0	0	0	0	0	0.0128205	0.0149254	0.000853242	0.000385505	0.000754432	0.000803859	0.00339559	0	0.00374532	0.00303644	0	0	0	0	0.00309597	0.00116279	0.00276434	0	0.00268998	0.0212766	0.00308642	0.00277778	0	0	0.00704225	0	0	0	0	0	0.000531138	0.010181	0	0	0	0	0	0
RPL22	no	0.970641	1	0.372881	0.965753	0.909091	0.64467	0.901515	0.913043	1	0.944528	0.99359	1	0.858362	0.975328	0.998868	0.999196	1	1	0.973783	0.952429	0.950035	0.983229	0.960265	0.964602	0.934985	0.995349	1	0.935586	0.965703	1	0.962963	0.997222	1	0.480769	0.996479	0.293578	0.708887	0.301915	0.871795	0.918919	0.87412	0.85181	0.0770005	0.785185	0.0972028	0.58046	0.618367	0.504132
AL031847.1	no	0	0	0	0	0	0	0	0	0	0	0.00213675	0	0	0	0	0	0	0	0.00124844	0	0	0	0	0	0	0	0	0	0	0	0	0	0	0	0	0	0	0	0	0	0	0	0	0	0	0	0	0
RNF207	no	0.00361337	0	0	0	0.00757576	0	0.00757576	0	0	0.00149925	0.00641026	0.0298507	0.000853242	0.0250578	0.00339494	0.00482315	0.0271647	0.0128205	0.0212235	0.00708502	0.0070373	0.00838574	0	0	0.00309597	0.00872093	0.00414651	0.00422387	0.00100874	0.00531915	0	0.00277778	0	0.00320513	0	0	0.00102145	0	0	0	0.00132785	0.0576923	0.000503271	0.103704	0	0	0.00306122	0
ICMT	no	0.0243902	0.0869565	0.0338983	0.143836	0.106061	0.0203046	0.0984848	0	0.111111	0.205397	0.34188	0.313433	0.0520478	0.0424056	0.024519	0.0184887	0.040747	0.025641	0.0449438	0.0253036	0.0541872	0.033543	0.0298013	0.0884956	0.0959752	0.12093	0.613683	0.0813094	0.198722	0.289894	0.0277778	0.0694444	0.122449	0.0160256	0.507042	0.00713558	0.196118	0.00294551	0.102564	0.167568	0.0569645	0.0723982	0.00150981	0.118519	0.000699301	0.0172414	0.0173469	0.018595
LINC00337	no	0.000451671	0	0	0	0	0	0.00757576	0.0217391	0	0.0029985	0.00213675	0	0	0.000385505	0	0	0.00169779	0	0	0.00101215	0	0	0	0	0	0.000581395	0	0.00105597	0	0	0	0	0	0	0	0	0.00102145	0	0	0	0	0.00113122	0	0	0	0	0	0
GPR153	no	0	0	0	0.0547945	0	0	0	0.0434783	0	0	0	0	0	0.000385505	0.000377216	0.000803859	0	0	0.00124844	0.00708502	0.0161858	0	0.00993378	0.00884956	0	0.00523256	0	0.00105597	0.00504371	0.00797872	0	0	0.0204082	0	0	0	0	0	0	0	0.0017262	0.0339367	0.000503271	0.17037	0	0	0.00408163	0.00413223
ACOT7	no	0.00587173	0.0144928	0	0.116438	0.0227273	0.00507614	0.0378788	0	0.0555556	0.2009	0.33547	0.179104	0.056314	0.0138782	0.0109393	0.0104502	0.0118846	0.0224359	0.0262172	0.0212551	0.0253343	0.0167715	0.0165563	0.0619469	0.0417957	0.0244186	0.574292	0.0211193	0.143578	0.31383	0.0308642	0.05	0.0816327	0.00320513	0.397887	0	0.113381	0.000981836	0.017094	0.248649	0.0094277	0.0169683	0.00150981	0.0296296	0	0.00574713	0.00612245	0.0123967
AL031848.2	no	0.00496838	0	0	0.00684931	0	0	0.030303	0	0.0277778	0.00749625	0.0235043	0	0.00341297	0.00462606	0.0132026	0.00643087	0.0101868	0.00961539	0.00249688	0.00708502	0.00422238	0.00628931	0.00331126	0.00884956	0.00154799	0.00697674	0.016586	0.00211193	0.00537996	0.0132979	0	0.0166667	0.0204082	0	0.0246479	0	0.0020429	0	0	0.0324324	0.00265569	0.00678733	0	0.00740741	0	0	0.00102041	0
HES2	no	0.000451671	0	0	0	0	0	0	0.0217391	0	0.00149925	0.0042735	0	0	0.00231303	0.000377216	0.000803859	0.00169779	0.00320513	0.00124844	0.00202429	0.00140746	0.00209644	0	0	0	0.00116279	0.00829302	0.00105597	0.00100874	0.00265957	0	0	0	0	0	0	0.0020429	0.000490918	0	0	0.000796707	0.00339367	0	0.00740741	0	0	0	0
ESPN	no	0.000903342	0	0	0	0	0	0	0	0	0	0.0448718	0	0.0145051	0.00578257	0.00150887	0.00160772	0	0	0.00249688	0.00101215	0.00422238	0.00838574	0.00331126	0	0	0.00290698	0.245335	0.00105597	0.00235373	0	0	0	0	0.0801282	0.228873	0.155963	0.111338	0	0	0	0.000531138	0.00113122	0.000503271	0	0.0013986	0	0	0
AL031848.1	no	0	0	0	0	0	0	0	0	0	0	0	0	0	0	0	0	0	0	0	0	0	0	0	0	0	0	0.000691085	0	0	0	0	0	0	0	0	0	0	0	0	0	0	0	0	0	0	0	0	0
TNFRSF25	no	0.0117435	0.0144928	0	0.0410959	0.0151515	0.0203046	0.030303	0.130435	0.111111	0.017991	0.284188	0.149254	0.0136519	0.259059	0.212373	0.136656	0.303905	0.246795	0.289638	0.0668016	0.0422238	0.188679	0.0397351	0	0.0325077	0.0122093	0.0912232	0.0063358	0.0131137	0.0691489	0.0123457	0.0277778	0.142857	0.0224359	0.0140845	0.00611621	0.0040858	0.000981836	0	0.0378378	0.0124817	0.0328054	0.000503271	0.0296296	0.0034965	0	0.0316327	0.0247934
PLEKHG5	no	0.000451671	0	0	0	0	0.0253807	0	0	0.0277778	0.00149925	0	0	0	0.0111796	0.00716711	0.00643087	0.00679117	0	0.00998752	0.00506073	0.00140746	0.00419287	0	0	0	0	0.00138217	0	0.000672495	0.00265957	0	0	0	0	0	0	0	0	0	0	0.000663922	0.00113122	0	0.037037	0	0	0.00102041	0
NOL9	no	0.0844625	0.15942	0	0.123288	0.174242	0.035533	0.128788	0.0217391	0.222222	0.224888	0.376068	0.358209	0.0742321	0.104472	0.122972	0.0715434	0.169779	0.163462	0.133583	0.0809717	0.106263	0.0524109	0.0331126	0.150442	0.159443	0.167442	0.558397	0.112988	0.166106	0.351064	0.0864198	0.177778	0.346939	0.0320513	0.366197	0.0214067	0.0949949	0.00638193	0.0854701	0.151351	0.082592	0.0848416	0.0035229	0.111111	0.00489511	0.0172414	0.0306122	0.0206612
TAS1R1	no	0	0	0	0	0	0	0	0	0	0	0	0.0149254	0	0	0	0	0	0	0	0	0	0	0	0	0	0	0	0	0.000336247	0	0	0	0	0	0	0	0	0	0	0	0.000132784	0	0	0	0	0	0	0
ZBTB48	no	0.0397471	0.144928	0	0.123288	0.113636	0.0152284	0.0454545	0.0434783	0.0833333	0.0974513	0.185897	0.253731	0.0119454	0.0354665	0.0369672	0.0289389	0.0441426	0.0576923	0.0362047	0.0435223	0.0422238	0.0356394	0.0331126	0.115044	0.0882353	0.105233	0.136144	0.0971489	0.0877606	0.162234	0.0524691	0.127778	0.163265	0.0320513	0.0809859	0.0173293	0.0255363	0.0166912	0.0598291	0.0864865	0.0651972	0.061086	0.0145949	0.0444444	0.0167832	0.00574713	0.0142857	0.00413223
KLHL21	no	0.0180668	0.0724638	0	0.0753425	0.0909091	0.0253807	0.0378788	0.0217391	0.111111	0.0584708	0.194444	0.149254	0.0196246	0.0408635	0.0392305	0.0152733	0.0628183	0.0544872	0.0536829	0.0465587	0.0394089	0.0230608	0.00993378	0.0619469	0.0433437	0.077907	0.287491	0.0527983	0.0598521	0.180851	0.0339506	0.133333	0.102041	0.0128205	0.137324	0.0244648	0.0418795	0.0186549	0.034188	0.0378378	0.049927	0.0339367	0.0281832	0.0666667	0.0314685	0.00574713	0.0122449	0.00413223
PHF13	no	0.0144535	0.0144928	0.0169492	0.0547945	0	0.0152284	0.030303	0	0	0.0974513	0.126068	0.0746269	0.0136519	0.00925212	0.00905319	0.00562701	0.0118846	0.0192308	0.0174782	0.00809717	0.0133709	0.00628931	0.00993378	0.00884956	0.00773994	0.0302326	0.161023	0.0095037	0.0373235	0.0664894	0.0185185	0.025	0.0816327	0.00320513	0.161972	0.00101937	0.0960163	0.00196367	0.017094	0.0324324	0.015403	0.0113122	0.00301963	0.0444444	0.0041958	0.0114943	0.00510204	0.00206612
THAP3	no	0.035682	0.057971	0	0.0547945	0.030303	0.00507614	0.0606061	0.0217391	0.0833333	0.0824588	0.194444	0.119403	0.0187713	0.0408635	0.041871	0.0329582	0.0814941	0.0512821	0.0486891	0.0374494	0.044335	0.0272537	0.0264901	0.0884956	0.0681115	0.0627907	0.275052	0.0443506	0.0416947	0.125	0.0308642	0.0722222	0.102041	0.00320513	0.21831	0.00815494	0.0449438	0.00490918	0.034188	0.108108	0.0312044	0.0475113	0.00150981	0.0888889	0.0027972	0	0.0163265	0.0123967
DNAJC11	no	0.035682	0.15942	0	0.0821918	0.0909091	0.00507614	0.0681818	0.0217391	0.166667	0.0914543	0.269231	0.208955	0.0631399	0.0316114	0.0282912	0.0152733	0.0509338	0.0384615	0.0474407	0.0323887	0.0534835	0.033543	0.0198676	0.0530973	0.0541796	0.0953488	0.636489	0.0580781	0.106254	0.218085	0.0246914	0.0666667	0.122449	0.0128205	0.426056	0.0224261	0.0633299	0.00490918	0.0512821	0.135135	0.0435533	0.0531674	0.000503271	0.0518519	0.0027972	0.0114943	0.0122449	0.00619835
LINC01672	no	0.000451671	0	0	0	0	0	0	0	0	0.00149925	0.00213675	0	0	0.000385505	0.000377216	0	0	0.00320513	0.00124844	0	0.00140746	0	0	0.00884956	0.00154799	0	0	0	0.000336247	0	0	0	0	0	0	0.00101937	0	0	0	0	0	0.00113122	0	0	0	0	0	0
AL591163.1	no	0.000451671	0	0	0	0	0	0	0	0	0	0	0	0	0.000385505	0	0	0.00169779	0	0	0.00101215	0	0	0	0.00884956	0	0.00232558	0.000691085	0	0.00134499	0	0	0	0	0	0	0	0	0	0	0.00540541	0.000531138	0.00113122	0.000503271	0.00740741	0	0	0	0
CAMTA1-DT	no	0.000903342	0	0	0	0	0	0	0	0	0.00149925	0.0042735	0	0	0	0.000377216	0	0	0	0.00124844	0.00202429	0.00070373	0	0	0	0.00773994	0	0.00829302	0.00211193	0.00201748	0.00265957	0.00308642	0.00555556	0	0	0.00352113	0.00101937	0	0	0	0	0.000796707	0	0	0	0	0	0	0
CAMTA1	no	0.11879	0.391304	0.0338983	0.335616	0.212121	0.0862944	0.295455	0.0652174	0.583333	0.368816	0.589744	0.597015	0.0955631	0.13724	0.115428	0.104502	0.212224	0.141026	0.167291	0.130567	0.114708	0.109015	0.115894	0.513274	0.348297	0.344186	0.692467	0.225977	0.27505	0.587766	0.12963	0.333333	0.326531	0.0512821	0.580986	0.0122324	0.247191	0.011782	0.179487	0.67027	0.193334	0.138009	0.00956215	0.207407	0.00699301	0.0344828	0.027551	0.0247934
AL359881.3	no	0	0	0	0	0	0	0	0	0	0	0	0	0	0	0	0	0	0	0	0	0	0	0	0	0	0	0	0	0	0	0	0	0	0	0	0	0	0	0	0	0	0	0	0	0	0	0	0
AL359881.2	no	0	0	0	0	0	0	0	0	0	0	0	0	0	0	0	0	0	0	0.00124844	0	0	0	0	0	0	0	0	0	0	0	0	0	0	0	0	0	0	0	0	0	0.000132784	0	0	0	0	0	0	0
AL359881.1	no	0.000451671	0	0	0	0	0	0	0	0	0	0	0	0	0	0	0	0	0	0	0	0.00070373	0	0	0	0.00154799	0	0	0	0.000336247	0	0	0	0	0	0	0	0	0	0	0	0	0	0	0	0	0	0	0
VAMP3	no	0.0474255	0.333333	0.0169492	0.123288	0.272727	0.101523	0.242424	0.0434783	0.388889	0.0944528	0.25641	0.41791	0.0409556	0.0493446	0.0479065	0.0385852	0.0831919	0.0641026	0.0799001	0.0617409	0.0865588	0.0377358	0.0397351	0.19469	0.247678	0.398837	0.409122	0.24076	0.18998	0.242021	0.0925926	0.138889	0.204082	0.0416667	0.299296	0.0142712	0.0858018	0.117329	0.264957	0.281081	0.227593	0.228507	0.0619024	0.192593	0.120979	0.0574713	0.0265306	0.0206612
PER3	no	0.00722674	0.0434783	0	0.0342466	0.0227273	0.0862944	0.0681818	0.0217391	0.0555556	0.017991	0.0320513	0.0447761	0.00511945	0.0200463	0.013957	0.0120579	0.0220713	0.0160256	0.0162297	0.0222672	0.0274455	0.0272537	0.013245	0.0176991	0.0309598	0.0377907	0.0476849	0.0211193	0.0198386	0.0478723	0.0154321	0.0222222	0.0612245	0	0.0316901	0.00101937	0.00306435	0.00245459	0.00854701	0.0918919	0.0164653	0.040724	0.000503271	0.288889	0	0	0.0112245	0.00619835
Z98884.1	no	0.000903342	0	0	0	0.00757576	0	0	0	0	0.00149925	0.0042735	0	0	0.00231303	0.000754432	0.000803859	0.00169779	0	0.00124844	0.00101215	0.00562984	0	0	0	0.00154799	0.00290698	0.00138217	0.00105597	0.00168124	0.00531915	0	0	0	0	0.00352113	0	0	0.000981836	0	0.00540541	0.00119506	0	0	0	0	0	0	0
UTS2	yes	0.00225836	0	0	0.0410959	0	0	0.00757576	0	0	0	0.00213675	0	0.000853242	0.00231303	0.000377216	0.00643087	0.0186757	0	0.0411985	0.00910931	0.0119634	0.0146751	0.0231788	0.00884956	0.00154799	0.00174419	0.00414651	0.00105597	0.00100874	0	0	0	0	0	0	0	0	0.000490918	0	0.0108108	0.00119506	0	0.000503271	0	0	0	0.00714286	0.00206612
TNFRSF9	no	0.000903342	0.0144928	0	0	0.00757576	0	0.0151515	0	0.0555556	0.00149925	0.00213675	0.0149254	0.000853242	0.00115652	0	0.000803859	0	0	0.0574282	0.0718623	0.00985222	0.00419287	0.0331126	0.00884956	0.0123839	0.0151163	0.000691085	0.0126716	0.00605245	0.00265957	0.00308642	0	0	0.00320513	0	0.00101937	0.0020429	0.0054001	0	0	0.011685	0	0.00956215	0	0.00489511	0	0.0112245	0.00826446
PARK7	no	0.45935	0.73913	0.101695	0.630137	0.44697	0.294416	0.613636	0.391304	0.972222	0.764618	0.90812	0.880597	0.469283	0.51542	0.505092	0.463023	0.633277	0.711538	0.666667	0.550607	0.66221	0.498952	0.417219	0.831858	0.727554	0.80407	0.98756	0.607181	0.643578	0.949468	0.447531	0.8	0.816327	0.208333	0.940141	0.134557	0.434116	0.0702013	0.461538	0.740541	0.480945	0.58371	0.0337192	0.6	0.0433566	0.155172	0.24898	0.278926
AL034417.4	no	0.00271003	0.0144928	0	0.00684931	0	0	0.00757576	0	0	0.00449775	0.00641026	0	0.00170648	0.00269854	0.00452659	0.000803859	0.00339559	0.0128205	0.00499376	0.00809717	0.00422238	0.00209644	0.00662252	0.00884956	0.00154799	0.00465116	0.00967519	0.00422387	0.00302623	0.0106383	0.00617284	0.00277778	0	0	0.0105634	0.00101937	0.00102145	0	0	0.0108108	0.00358518	0.00339367	0	0.0148148	0	0	0.00102041	0
AL034417.3	no	0.00225836	0	0	0	0	0	0	0	0	0	0.00213675	0	0.000853242	0.00269854	0.00301773	0	0.00848896	0.00961539	0.00249688	0.00101215	0.00070373	0	0.00331126	0.00884956	0.00309597	0	0.00138217	0	0.00100874	0	0	0	0	0.00320513	0.00352113	0	0.00102145	0	0	0	0.000398353	0.00113122	0	0	0	0	0	0
ERRFI1	no	0.000903342	0.0144928	0	0	0.00757576	0.00507614	0	0	0	0	0	0	0	0.00231303	0.00113165	0.000803859	0.00339559	0.00320513	0	0.00708502	0.00492611	0	0.00331126	0.0176991	0	0.00232558	0.000691085	0	0.00100874	0	0	0	0	0	0	0	0	0	0	0	0.00132785	0.00565611	0	0.385185	0	0	0.00102041	0
AL034417.2	no	0	0	0	0	0	0	0	0	0	0	0	0	0.000853242	0.000385505	0	0	0	0	0.00374532	0	0.00351865	0	0	0	0	0	0	0	0	0	0	0	0	0	0	0	0	0	0	0	0	0.00113122	0	0.237037	0	0	0	0
LINC01714	no	0	0	0	0	0	0	0	0	0	0	0	0	0	0	0	0	0	0	0	0	0	0	0	0	0	0	0	0	0	0	0	0	0	0	0	0	0	0	0	0	0	0	0	0.0148148	0	0	0	0
AL358876.2	no	0	0	0	0	0	0	0	0	0	0	0	0	0	0	0	0	0	0	0	0	0	0	0	0	0	0	0	0	0	0	0	0	0	0	0	0	0	0	0	0	0.000265569	0	0	0	0	0	0	0
SLC45A1	no	0.000903342	0.0144928	0	0	0	0	0	0	0	0	0	0	0	0.00115652	0.00113165	0.00160772	0.00509338	0	0.00124844	0	0.00070373	0	0	0	0	0.00174419	0	0	0.000336247	0	0	0	0	0	0	0	0	0	0	0.00540541	0.000132784	0.00226244	0	0	0	0	0.00102041	0
RERE	no	0.249322	0.333333	0.0677966	0.376712	0.295455	0.116751	0.318182	0.0652174	0.361111	0.383808	0.465812	0.492537	0.0443686	0.142637	0.170879	0.062701	0.220713	0.233974	0.163546	0.152834	0.135116	0.106918	0.0463576	0.309735	0.283282	0.380233	0.358673	0.197466	0.233692	0.593085	0.219136	0.513889	0.510204	0.0705128	0.200704	0.0509684	0.0796731	0.0564556	0.205128	0.189189	0.18311	0.222851	0.0830398	0.244444	0.0531469	0.0402299	0.0510204	0.0330579
AL096855.1	no	0.00271003	0.0144928	0	0	0.00757576	0	0	0	0	0.00449775	0.00641026	0	0	0.00269854	0.0022633	0.00160772	0.00679117	0.0128205	0.00124844	0.00202429	0.00281492	0.00628931	0	0	0.00619195	0.0116279	0	0.00527983	0.00134499	0	0	0.00277778	0	0	0	0	0	0	0	0	0.00451467	0.00113122	0.000503271	0.0148148	0	0	0	0
AL357552.2	no	0	0	0	0	0	0	0	0	0	0.00149925	0	0	0	0	0	0	0.00169779	0	0	0	0	0.00209644	0	0	0	0.00116279	0.000691085	0	0	0	0	0.00277778	0	0	0	0	0	0	0	0.00540541	0.000132784	0	0	0	0	0	0	0
ENO1	no	0.35953	0.869565	0.101695	0.664384	0.719697	0.248731	0.689394	0.434783	0.916667	0.731634	0.92735	0.940299	0.244027	0.505012	0.457563	0.490354	0.634975	0.730769	0.586767	0.472672	0.550317	0.534591	0.490066	0.79646	0.749226	0.894767	0.76434	0.855333	0.888702	0.994681	0.645062	0.911111	0.938776	0.237179	0.352113	0.0407747	0.106231	0.217477	0.717949	0.740541	0.649183	0.692308	0.0624056	0.362963	0.148252	0.431034	0.178571	0.177686
ENO1-AS1	no	0.0094851	0	0	0.00684931	0	0	0	0	0.0277778	0.0134933	0.00854701	0.0298507	0	0.00539707	0.0109393	0.00884244	0.0101868	0.0352564	0.00749064	0.00404858	0.00211119	0.00838574	0	0	0.00154799	0.0133721	0.00207325	0.00527983	0.00907868	0.0345745	0.00925926	0.0361111	0.0612245	0.00320513	0	0	0	0.000981836	0.00854701	0.0162162	0.0051786	0.00678733	0.00100654	0.00740741	0	0	0	0.00206612
CA6	no	0	0	0	0	0	0	0	0.0217391	0	0	0	0	0	0.00346955	0.0282912	0.0104502	0.00509338	0.0160256	0	0.00101215	0	0	0	0	0	0	0	0	0	0	0	0	0	0	0	0	0.00102145	0	0	0	0.000398353	0	0	0	0	0	0	0
SLC2A7	no	0	0	0	0	0	0	0	0	0	0	0	0	0	0	0	0	0	0.00320513	0	0	0	0	0	0	0	0	0	0	0	0	0	0	0	0	0	0	0	0	0	0	0.000132784	0	0	0	0	0	0	0
SLC2A5	no	0.0225836	0.0289855	0	0.00684931	0.0227273	0	0.0227273	0	0	0.118441	0.017094	0.0149254	0.00426621	0.00192753	0.00188608	0	0.00169779	0	0.00249688	0.00303644	0.00211119	0	0	0.00884956	0.00619195	0.0127907	0.0089841	0.0232313	0.165098	0.335106	0.0987654	0.163889	0.142857	0.00320513	0.00352113	0.00101937	0.0020429	0.00981836	0.025641	0	0.00610809	0.00226244	0.000503271	0.0148148	0	0.091954	0	0
GPR157	no	0.0135501	0.0144928	0	0.00684931	0.0378788	0	0.0151515	0.0217391	0.0833333	0.00449775	0.0149573	0.0298507	0	0.0188897	0.022633	0.00884244	0.0305603	0.0160256	0.00998752	0.0202429	0.00985222	0.0167715	0.00993378	0.106195	0.0170279	0.0197674	0.0048376	0.0095037	0.0117687	0.0585106	0.00925926	0.0555556	0.0612245	0	0	0.00101937	0	0.00490918	0	0	0.0119506	0.00791855	0.00251636	0	0	0.0172414	0.00714286	0.00206612
MIR34AHG	no	0.00135501	0	0	0.00684931	0	0.00507614	0	0	0	0.00449775	0.00213675	0	0.000853242	0.00077101	0.000377216	0.000803859	0.00848896	0	0.00249688	0	0.00211119	0.00209644	0	0.00884956	0	0	0	0	0	0.00531915	0	0.0166667	0	0	0	0	0	0	0	0	0.00119506	0.00226244	0.000503271	0.0148148	0	0	0.00102041	0
LINC01759	no	0	0	0	0	0	0	0	0	0.0277778	0.00149925	0	0	0	0	0	0.000803859	0	0	0.00124844	0	0.00070373	0.00419287	0	0	0.00154799	0	0.00138217	0	0.000672495	0	0	0.00833333	0	0	0	0	0	0	0	0	0.000132784	0.00113122	0	0	0	0	0	0
H6PD	no	0.0758808	0.202899	0.20339	0.273973	0.265152	0.0507614	0.189394	0.0869565	0.25	0.110945	0.279915	0.447761	0.0238908	0.074788	0.0731799	0.0329582	0.0831919	0.0705128	0.082397	0.0840081	0.0802252	0.0419287	0.0298013	0.159292	0.0975232	0.259302	0.124395	0.156283	0.131473	0.25266	0.0864198	0.15	0.244898	0.0448718	0.0140845	0.00815494	0.0132789	0.059892	0.136752	0.0594595	0.144735	0.142534	0.0176145	0.266667	0.0405594	0.0114943	0.0346939	0.0330579
SPSB1	no	0.00180668	0.0144928	0	0.00684931	0	0	0	0	0	0.0464768	0	0.0149254	0.000853242	0.00578257	0.00150887	0.00241158	0.00509338	0.00641026	0.0362047	0.00101215	0.00422238	0	0.00662252	0.00884956	0	0.00465116	0.00138217	0.00105597	0.00134499	0.00797872	0.00308642	0	0	0.00320513	0	0.00203874	0	0	0	0.0648649	0.00411632	0	0.000503271	0.0148148	0	0	0.00102041	0.00413223
BX323043.1	no	0	0	0	0	0	0	0.00757576	0	0	0.0029985	0	0	0	0	0	0	0	0	0	0	0	0	0	0	0	0.000581395	0	0	0	0	0	0	0	0	0.00352113	0	0	0	0	0	0	0	0	0	0	0	0	0
AL928921.2	no	0	0	0	0.00684931	0.00757576	0.00507614	0	0	0	0.00449775	0	0	0	0	0	0	0	0	0	0	0	0	0	0	0.00154799	0.000581395	0.00760193	0.00105597	0.00100874	0.00265957	0	0	0	0	0	0	0.00102145	0	0	0.0162162	0.000132784	0.00113122	0	0.0148148	0	0	0	0
SLC25A33	no	0.034327	0.0724638	0	0.0958904	0.0530303	0.00507614	0.0454545	0.0434783	0.111111	0.127436	0.346154	0.223881	0.0409556	0.0235158	0.0267823	0.0176849	0.0696095	0.0288462	0.0212235	0.0273279	0.0344828	0.0209644	0.013245	0.256637	0.122291	0.072093	0.364202	0.0496304	0.0669132	0.25	0.0308642	0.0916667	0.0816327	0.00641026	0.126761	0.00203874	0.0143003	0.000981836	0.034188	0.167568	0.0285487	0.0542986	0.00201308	0.0518519	0.000699301	0	0.0102041	0.018595
TMEM201	no	0.00677507	0	0	0.0273973	0.0227273	0.00507614	0.030303	0	0.0555556	0.0869565	0.188034	0.164179	0.0136519	0.00693909	0.00641267	0.00803858	0.0101868	0.00320513	0.0062422	0.00404858	0.00281492	0.00209644	0.00331126	0.0530973	0.0154799	0.0215116	0.254319	0.0105597	0.0574983	0.191489	0.0246914	0.0611111	0.122449	0.00320513	0.0669014	0	0.0296221	0	0.017094	0.108108	0.00690479	0.00791855	0.000503271	0.0222222	0.000699301	0.00574713	0.00306122	0.00206612
PIK3CD	no	0.12963	0.347826	0.152542	0.178082	0.393939	0.0558376	0.25	0.130435	0.5	0.377811	0.121795	0.402985	0.0273038	0.136854	0.173142	0.0924437	0.213922	0.339744	0.166042	0.133603	0.167488	0.121593	0.0463576	0.150442	0.306502	0.422093	0.0615066	0.329461	0.307666	0.343085	0.111111	0.166667	0.346939	0.125	0.0633803	0.0152905	0.0234934	0.138439	0.34188	0.102703	0.271013	0.222851	0.203825	0.103704	0.211888	0.137931	0.0520408	0.0454545
PIK3CD-AS1	no	0.00271003	0.0144928	0	0	0	0	0.00757576	0	0	0.0224888	0.00213675	0	0	0.00115652	0.00264051	0.000803859	0	0	0	0.00303644	0.00211119	0	0	0	0.00154799	0.00348837	0.00207325	0.0095037	0.0114324	0.00531915	0	0	0.0204082	0	0	0	0	0.00343643	0.00854701	0	0.00239012	0.00113122	0.00150981	0	0.0013986	0	0.00102041	0
PIK3CD-AS2	no	0.00587173	0	0	0.0342466	0	0	0	0	0	0.005997	0.153846	0.0746269	0.00341297	0.00231303	0.00792154	0.000803859	0.00339559	0.00961539	0.00499376	0.00404858	0.00351865	0	0	0.0176991	0.00309597	0.000581395	0.0193504	0	0.00235373	0.0239362	0.00617284	0.025	0.0408163	0	0	0.00101937	0	0	0	0.0648649	0.000531138	0.00113122	0	0.00740741	0	0	0.00306122	0.00206612
CLSTN1	no	0.102981	0.144928	0.169492	0.328767	0.143939	0.0507614	0.174242	0.0652174	0.388889	0.286357	0.273504	0.343284	0.0221843	0.155359	0.125613	0.0876206	0.2309	0.201923	0.196005	0.145749	0.201267	0.100629	0.10596	0.221239	0.174923	0.194186	0.100898	0.0971489	0.186617	0.462766	0.0864198	0.277778	0.44898	0.0352564	0.028169	0.00509684	0.0122574	0.00245459	0.0769231	0.167568	0.0989244	0.0859729	0.00150981	0.222222	0.0013986	0	0.0408163	0.0433884
CTNNBIP1	no	0.0311653	0.246377	0	0.123288	0.106061	0.00507614	0.189394	0.0652174	0.277778	0.209895	0.326923	0.462687	0.0341297	0.035081	0.0380988	0.0265273	0.0441426	0.0608974	0.0524345	0.0506073	0.0788177	0.0377358	0.0496689	0.362832	0.318885	0.236047	0.287491	0.161563	0.19536	0.367021	0.0709877	0.208333	0.163265	0.0416667	0.105634	0.00203874	0.0194076	0.0235641	0.0940171	0.313514	0.131191	0.0599548	0.011072	0.0888889	0.0160839	0.0344828	0.0255102	0.0371901
AL357140.1	no	0	0	0	0	0	0	0	0	0	0	0	0	0	0	0	0	0	0	0	0	0	0	0	0	0	0.000581395	0	0	0.000336247	0	0.00308642	0.00555556	0	0	0	0	0	0	0	0	0.000132784	0	0	0	0	0	0	0
LZIC	no	0.0776874	0.289855	0.0338983	0.178082	0.212121	0.0253807	0.212121	0.0869565	0.166667	0.226387	0.388889	0.522388	0.0802048	0.111025	0.124859	0.0779743	0.159593	0.115385	0.121099	0.102227	0.121745	0.0859539	0.0927152	0.185841	0.201238	0.266279	0.584658	0.187962	0.205783	0.37766	0.0895062	0.230556	0.265306	0.0416667	0.461268	0.0285423	0.118488	0.0407462	0.162393	0.351351	0.142876	0.149321	0.0150981	0.133333	0.0300699	0.0402299	0.0367347	0.0371901
NMNAT1	no	0.0429088	0.217391	0.0169492	0.0479452	0.0833333	0.0152284	0.0454545	0	0.0277778	0.0569715	0.136752	0.134328	0.0136519	0.0235158	0.0256507	0.0120579	0.0339559	0.0288462	0.0262172	0.0131579	0.0197044	0.0125786	0.00993378	0.0353982	0.0804954	0.132558	0.107809	0.0813094	0.0662408	0.117021	0.037037	0.0805556	0.122449	0.025641	0.0422535	0.0030581	0.00510725	0.0147275	0.00854701	0.0756757	0.0701102	0.0780543	0.0125818	0.0592593	0.0104895	0.0114943	0.00918367	0
RBP7	no	0.00722674	0.623188	0.0508475	0.0342466	0.530303	0.192893	0.378788	0.217391	0.111111	0.011994	0.0128205	0.462687	0.0401024	0.00269854	0.00414938	0.00482315	0.00169779	0.00641026	0.00873908	0.00303644	0.00562984	0.00209644	0.00662252	0.0353982	0.0851393	0.563372	0.0179682	0.247096	0.0988568	0.0132979	0.0833333	0.00833333	0.0204082	0.112179	0.0387324	0.0030581	0.0214505	0.0765832	0.504274	0.00540541	0.536317	0.223982	0.188727	0.266667	0.33986	0.0229885	0.00306122	0
UBE4B	no	0.0691057	0.188406	0.0847458	0.19863	0.212121	0.0406091	0.159091	0.0217391	0.138889	0.167916	0.371795	0.313433	0.0546075	0.0797995	0.0743116	0.0409968	0.0933786	0.099359	0.104869	0.0506073	0.070373	0.033543	0.0463576	0.168142	0.145511	0.22093	0.550795	0.155227	0.158036	0.356383	0.0802469	0.2	0.285714	0.0737179	0.443662	0.088685	0.121553	0.0309278	0.162393	0.156757	0.12973	0.109729	0.0427781	0.0592593	0.0482517	0.0287356	0.0163265	0.0330579
KIF1B	no	0.0338753	0.15942	0.101695	0.0958904	0.295455	0.071066	0.204545	0	0.277778	0.0734633	0.166667	0.253731	0.0349829	0.0578258	0.0380988	0.0152733	0.110357	0.0544872	0.0836454	0.0799595	0.102041	0.0230608	0.0231788	0.115044	0.147059	0.30407	0.156876	0.198522	0.190989	0.25266	0.104938	0.133333	0.22449	0.0576923	0.0915493	0.0101937	0.0214505	0.212568	0.324786	0.0864865	0.194529	0.160633	0.107197	0.177778	0.244755	0.149425	0.0183673	0.0144628
AL139424.3	no	0.000903342	0	0	0.00684931	0	0	0.00757576	0	0	0.00149925	0.0042735	0	0	0.00192753	0.00150887	0.000803859	0.00169779	0.00961539	0.00249688	0.00101215	0.00281492	0	0.00331126	0	0.00154799	0.00465116	0.00414651	0.0031679	0.000336247	0.00265957	0.00308642	0.00555556	0	0	0.00352113	0	0	0	0	0	0.00159341	0.00339367	0	0.00740741	0.000699301	0	0.00102041	0
AL139424.2	no	0.000451671	0.0144928	0	0	0	0	0.00757576	0	0	0.00149925	0.00213675	0	0.000853242	0.00115652	0.000377216	0.000803859	0.00339559	0	0.00124844	0	0.00351865	0	0	0	0.00309597	0.00697674	0.00414651	0.0031679	0.00672495	0.00531915	0.00308642	0.00277778	0	0	0	0	0	0.000981836	0	0	0.00385075	0.00226244	0.00150981	0	0.0020979	0	0	0
PGD	no	0.0551039	0.666667	0.40678	0.445205	0.613636	0.0659898	0.371212	0.0652174	0.611111	0.287856	0.641026	0.776119	0.141638	0.0385505	0.0445115	0.0361736	0.0526316	0.099359	0.0436954	0.041498	0.0450387	0.0251572	0.0264901	0.176991	0.386997	0.631977	0.767795	0.613516	0.484869	0.632979	0.262346	0.386111	0.408163	0.150641	0.302817	0.00917431	0.0592441	0.432499	0.615385	0.427027	0.529677	0.257919	0.215903	0.244444	0.445455	0.408046	0.0163265	0.00413223
AL139424.1	no	0.000903342	0	0	0	0	0	0	0	0	0.00449775	0.0042735	0	0.000853242	0	0	0	0	0	0	0	0	0	0	0	0	0	0.00621977	0	0.00168124	0.0132979	0	0	0	0	0	0	0	0	0	0.00540541	0	0	0	0	0	0	0	0
CENPS-CORT	no	0.000451671	0	0	0.00684931	0	0	0	0	0	0.0134933	0.0192308	0	0.00255973	0	0.00113165	0	0.00169779	0	0	0.00101215	0.00070373	0	0	0	0	0.00116279	0.0359364	0.00105597	0.00571621	0.018617	0.00308642	0.00555556	0	0	0.028169	0	0.00510725	0	0	0.0108108	0.000398353	0.00113122	0	0.00740741	0	0	0	0
CENPS	no	0.0144535	0.0434783	0	0.0616438	0	0.00507614	0.0227273	0	0.0277778	0.187406	0.25641	0.0597015	0.0622867	0.0134927	0.0132026	0.00401929	0.0220713	0.0320513	0.00749064	0.00506073	0.00914849	0.00628931	0.00993378	0	0.0139319	0.00813953	0.548721	0.0232313	0.0860794	0.292553	0.0216049	0.0388889	0.0204082	0	0.376761	0.00101937	0.0868233	0.000490918	0	0.210811	0.00398353	0.00904977	0.000503271	0.0222222	0	0.00574713	0.00204082	0
CORT	yes	0	0	0	0	0	0	0	0	0	0.00149925	0.00213675	0	0	0	0.000377216	0.000803859	0	0	0	0	0	0	0	0	0	0	0.00552868	0	0.000336247	0.00531915	0	0	0	0	0.00704225	0	0	0	0	0	0	0	0	0	0	0	0	0
DFFA	no	0.100271	0.275362	0.0508475	0.273973	0.128788	0.035533	0.181818	0.108696	0.222222	0.265367	0.542735	0.432836	0.0648464	0.0921357	0.107884	0.0522508	0.112054	0.144231	0.131086	0.107287	0.110486	0.0775681	0.0529801	0.176991	0.159443	0.227326	0.615757	0.13622	0.198722	0.603723	0.138889	0.333333	0.408163	0.0384615	0.221831	0.00713558	0.0449438	0.00736377	0.0854701	0.205405	0.106095	0.107466	0.00150981	0.177778	0.000699301	0.0172414	0.0489796	0.0392562
AL354956.1	no	0.000903342	0	0	0	0	0	0	0	0	0	0.00213675	0	0.000853242	0	0.000754432	0	0	0	0	0	0	0	0	0	0	0	0.00138217	0	0.000336247	0.00265957	0	0.00833333	0	0	0	0	0	0	0	0	0.000265569	0.00113122	0	0	0	0	0	0
PEX14	no	0.0221319	0.057971	0.0169492	0.0479452	0.0378788	0.0152284	0.030303	0.0217391	0.111111	0.0494753	0.138889	0.0746269	0.0119454	0.0239013	0.0301773	0.0257235	0.0424448	0.0608974	0.0399501	0.0172065	0.0351865	0.033543	0.0264901	0.0176991	0.0448916	0.0296512	0.228058	0.0221753	0.033961	0.12234	0.0154321	0.0722222	0.102041	0.0160256	0.112676	0.00713558	0.0081716	0.000490918	0.00854701	0.0810811	0.018457	0.0226244	0.000503271	0.0444444	0.0013986	0	0.00510204	0.0103306
CASZ1	no	0.0307136	0.057971	0.0338983	0.0342466	0.0227273	0	0.0151515	0.0217391	0.111111	0.053973	0.0106838	0.0149254	0.00170648	0.0173477	0.00792154	0.00723473	0.0237691	0	0.0349563	0.0435223	0.0541872	0.0188679	0.0198676	0.0530973	0.0154799	0.0203488	0.0331721	0.00739176	0.0117687	0.0319149	0.00308642	0.0111111	0.0204082	0.0128205	0.0492958	0.00509684	0.0296221	0.00736377	0.017094	0.0108108	0.0108883	0.0180995	0.00553598	0.0222222	0.0027972	0	0.0183673	0.0123967
AL139423.1	no	0.000451671	0	0	0	0	0	0	0	0	0	0	0	0	0.000385505	0.000377216	0	0.00169779	0	0	0.00202429	0.00351865	0	0.00331126	0	0	0.000581395	0.000691085	0	0	0	0	0	0	0	0	0.00101937	0	0	0	0	0	0.00113122	0	0.00740741	0	0	0	0.00206612
C1orf127	no	0	0	0	0.00684931	0	0.00507614	0	0	0	0	0	0.0149254	0.000853242	0	0	0	0	0	0	0	0	0	0	0	0.00464396	0.00581395	0.000691085	0.0063358	0.00336248	0	0	0	0	0.00320513	0	0	0	0	0	0	0.00159341	0	0	0	0.000699301	0	0	0
TARDBP	no	0.169828	0.318841	0.0847458	0.356164	0.272727	0.0609137	0.272727	0.0434783	0.444444	0.397301	0.587607	0.626866	0.108362	0.164996	0.196907	0.0691318	0.24618	0.227564	0.230961	0.158907	0.208304	0.127883	0.0662252	0.336283	0.371517	0.363953	0.773324	0.352693	0.411231	0.582447	0.157407	0.347222	0.326531	0.105769	0.630282	0.0519878	0.230848	0.0505646	0.273504	0.345946	0.215111	0.207014	0.024157	0.244444	0.0391608	0.103448	0.0683673	0.053719
AL109811.4	no	0	0	0	0	0	0	0	0	0	0	0	0	0	0.00077101	0.000754432	0	0	0	0	0	0	0	0	0	0.00154799	0.000581395	0	0	0.000336247	0	0	0.00277778	0	0	0	0	0	0	0	0	0.000132784	0.00113122	0	0	0	0	0.00102041	0
MASP2	no	0.000451671	0	0	0	0	0	0	0	0	0	0.00213675	0	0	0.000385505	0.000377216	0	0.00169779	0	0.00124844	0.00101215	0	0.00209644	0	0	0	0.000581395	0	0.00105597	0	0	0	0	0	0	0	0	0	0	0	0	0.000132784	0	0	0	0	0	0	0
AL109811.3	no	0.00677507	0.0144928	0.0169492	0.00684931	0.00757576	0	0	0	0	0.0089955	0.00213675	0.0597015	0.00255973	0.00578257	0.00603546	0.00321543	0.00509338	0.0160256	0.00749064	0.00101215	0.00985222	0.00628931	0	0.00884956	0.0139319	0.00697674	0.0124395	0.0063358	0.00369872	0.018617	0.00617284	0.0138889	0.0408163	0	0.00704225	0.00101937	0.0020429	0.000490918	0.00854701	0	0.00584252	0.00791855	0	0.00740741	0.0013986	0	0.00306122	0
SRM	no	0.193767	0.304348	0	0.294521	0.143939	0.0507614	0.340909	0.195652	0.527778	0.385307	0.814103	0.656716	0.27901	0.202776	0.185968	0.207395	0.269949	0.320513	0.230961	0.162955	0.209008	0.266247	0.201987	0.415929	0.410217	0.341279	0.926054	0.222809	0.425689	0.848404	0.234568	0.458333	0.571429	0.0737179	0.440141	0.0152905	0.040858	0.00441826	0.188034	0.513514	0.125481	0.15724	0.00100654	0.237037	0.0027972	0.0172414	0.0561224	0.053719
EXOSC10	no	0.0966576	0.173913	0.0338983	0.232877	0.136364	0.0304569	0.151515	0	0.305556	0.295352	0.452991	0.343284	0.0622867	0.0959907	0.0905319	0.0409968	0.135823	0.099359	0.101124	0.0840081	0.145672	0.0628931	0.0430464	0.176991	0.162539	0.189535	0.677954	0.135164	0.173167	0.425532	0.0771605	0.188889	0.204082	0.0320513	0.517606	0.0224261	0.137896	0.011782	0.0854701	0.259459	0.0902935	0.116516	0.00402617	0.0962963	0.0020979	0.0229885	0.0367347	0.018595
AL109811.1	no	0.00722674	0	0	0.0136986	0	0	0.00757576	0	0	0.00749625	0.0149573	0.0298507	0.00170648	0.00809561	0.0101848	0.00160772	0.00848896	0.00641026	0.00499376	0.00607287	0.00914849	0.00209644	0	0	0.00928793	0.00639535	0.0138217	0.00422387	0.00168124	0.0292553	0.0123457	0.00277778	0.0612245	0	0.0246479	0	0.0061287	0	0	0.0108108	0.00239012	0.00678733	0	0	0	0	0.00102041	0
AL109811.2	no	0.000903342	0.0144928	0	0.00684931	0.0151515	0.00507614	0.00757576	0	0	0.00749625	0.0106838	0.0149254	0.00341297	0.000385505	0	0	0	0.00320513	0	0.00404858	0.00140746	0	0	0	0.00928793	0.00348837	0.0331721	0	0.0063887	0.0106383	0.0123457	0.00277778	0	0	0.0246479	0	0.00306435	0	0	0.00540541	0.00292126	0.00113122	0	0	0	0	0	0
MTOR	no	0.0569106	0.15942	0.0508475	0.130137	0.0909091	0.00507614	0.128788	0.0217391	0.222222	0.196402	0.316239	0.373134	0.0409556	0.074017	0.0728027	0.0265273	0.101868	0.0737179	0.107366	0.0809717	0.096411	0.0566038	0.0298013	0.141593	0.153251	0.168605	0.519005	0.0971489	0.12273	0.305851	0.0524691	0.119444	0.285714	0.0224359	0.383803	0.0183486	0.0990807	0.00736377	0.0683761	0.167568	0.072102	0.0723982	0.00805234	0.118519	0.00699301	0	0.0295918	0.0227273
MTOR-AS1	no	0	0	0	0	0	0	0	0	0	0	0.00213675	0	0	0	0	0.000803859	0	0	0	0	0	0	0	0	0	0	0	0	0	0	0	0	0	0	0	0	0	0	0	0	0	0	0	0	0	0	0	0
ANGPTL7	yes	0.000451671	0	0	0	0	0	0	0	0	0	0	0	0	0.00115652	0.00113165	0	0	0	0.00124844	0	0	0	0	0	0	0	0.000691085	0	0	0	0	0.00277778	0	0	0.00704225	0	0	0	0	0	0	0	0	0	0	0	0	0
UBIAD1	no	0.0822042	0.0869565	0.0169492	0.0753425	0.0833333	0.0152284	0.0606061	0.0652174	0.25	0.103448	0.294872	0.238806	0.0324232	0.0678489	0.0777065	0.0675241	0.110357	0.108974	0.0661673	0.048583	0.0485574	0.0503145	0.013245	0.141593	0.0990712	0.1	0.430546	0.0718057	0.0988568	0.257979	0.0493827	0.183333	0.244898	0.025641	0.225352	0.00101937	0.0531154	0.0122729	0.0598291	0.102703	0.0397026	0.0395928	0.00150981	0.0814815	0.0020979	0.0172414	0.0163265	0.018595
AL031291.1	no	0	0	0	0	0	0	0	0	0	0	0	0	0	0	0	0	0	0	0	0	0	0	0	0	0	0	0	0	0	0	0	0	0	0	0	0	0	0	0	0	0	0	0	0	0	0	0	0
DISP3	no	0	0	0	0.00684931	0	0	0	0	0	0	0	0	0	0.00077101	0.00264051	0	0.00169779	0.00320513	0	0	0	0	0	0	0	0	0	0	0	0.00265957	0	0	0	0	0	0	0	0	0	0	0.000132784	0	0	0	0	0	0	0
LINC01647	no	0	0	0	0	0	0	0	0	0	0	0	0	0	0.000385505	0	0	0	0	0	0	0	0	0	0	0	0	0.000691085	0	0	0	0	0	0	0	0	0	0	0	0	0	0	0	0	0	0	0	0	0
AL031731.1	no	0.000903342	0	0	0	0	0	0	0	0	0.00149925	0	0	0.000853242	0.00077101	0.00188608	0.00160772	0	0.00320513	0.00124844	0.00404858	0	0	0	0	0	0.00116279	0	0	0	0.00265957	0	0	0	0.00320513	0	0	0	0	0	0	0.000398353	0	0	0	0	0	0.00102041	0.00206612
FBXO2	no	0.032972	0.0434783	0	0	0	0	0	0	0	0.00449775	0.00213675	0	0.000853242	0.0200463	0.0369672	0.0257235	0.0339559	0.0320513	0.0137328	0.0445344	0.0316678	0.0356394	0.0231788	0	0.00154799	0	0.00414651	0.00211193	0.00268998	0	0.00308642	0	0	0.00320513	0.00352113	0.00407747	0.00102145	0	0	0	0.0017262	0.00226244	0	0	0	0	0.00510204	0.0103306
FBXO44	no	0.0501355	0.057971	0.0169492	0	0.0151515	0.0152284	0.0227273	0.0217391	0.138889	0.035982	0.0213675	0.0447761	0.0059727	0.0508867	0.0618634	0.0450161	0.0797963	0.0801282	0.0561798	0.0536437	0.0788177	0.0607966	0.0430464	0.0530973	0.0278638	0.0267442	0.00967519	0.0116156	0.0171486	0.0478723	0.0185185	0.0583333	0.0612245	0.0128205	0.00704225	0.00101937	0	0	0.00854701	0.027027	0.0150046	0.00904977	0	0.0148148	0	0	0.0234694	0.0123967
FBXO6	no	0.0261969	0.0724638	0.0169492	0.0205479	0.0606061	0.0203046	0.0833333	0.0434783	0.111111	0.0344828	0.0363248	0.0746269	0.0119454	0.0142637	0.0173519	0.0104502	0.0152801	0.0224359	0.0324594	0.0455466	0.096411	0.0251572	0.0231788	0.079646	0.131579	0.122093	0.145128	0.0485744	0.0400134	0.0824468	0.00925926	0.0305556	0.0204082	0.00641026	0.0387324	0.0030581	0.00510725	0.00343643	0.0512821	0.0324324	0.049263	0.113122	0.00654253	0.0222222	0.00559441	0.00574713	0.0132653	0.0475207
MAD2L2	no	0.0510388	0.15942	0	0.150685	0.0681818	0.00507614	0.0984848	0.0434783	0.277778	0.587706	0.405983	0.238806	0.0767918	0.0485736	0.0358355	0.0586817	0.0662139	0.0512821	0.093633	0.0819838	0.1133	0.0545073	0.0761589	0.123894	0.188854	0.162791	0.606082	0.122492	0.21688	0.422872	0.0987654	0.102778	0.142857	0.0352564	0.401408	0.00509684	0.113381	0.00785469	0.0854701	0.302703	0.0744921	0.13914	0.00855561	0.0814815	0.00559441	0.0172414	0.0214286	0.0413223
DRAXIN	no	0.0031617	0.0144928	0	0	0.0227273	0	0.0151515	0.0434783	0.0277778	0.083958	0.00641026	0.0298507	0	0.00154202	0.00603546	0.00482315	0.00848896	0.0128205	0.00249688	0.00404858	0.033779	0.0146751	0	0	0.00773994	0.0139535	0.0048376	0.00844773	0.0127774	0.0345745	0	0.00555556	0	0.00641026	0	0	0.00102145	0.00294551	0.017094	0.0108108	0.00809985	0.00791855	0.00100654	0	0.0020979	0	0.0183673	0.0206612
AGTRAP	no	0.0478771	0.637681	0	0.10274	0.439394	0.0406091	0.378788	0.0652174	0.527778	0.110945	0.33547	0.552239	0.100683	0.0859676	0.0675217	0.0827974	0.0662139	0.102564	0.0961298	0.120445	0.200563	0.134172	0.149007	0.079646	0.354489	0.701163	0.679337	0.534319	0.420309	0.356383	0.0833333	0.116667	0.285714	0.115385	0.323944	0.00713558	0.0459653	0.118311	0.34188	0.232432	0.487452	0.392534	0.0905888	0.192593	0.115385	0.114943	0.0612245	0.109504
C1orf167	no	0.000451671	0	0	0.00684931	0	0	0	0	0	0	0.00641026	0	0.00170648	0.00077101	0.000754432	0	0.00339559	0	0	0	0.00211119	0	0	0	0	0.000581395	0.00552868	0	0.000672495	0	0	0	0	0	0	0	0	0	0	0.00540541	0.000531138	0.00113122	0	0	0	0	0	0
AL953897.1	no	0	0	0	0	0	0	0	0	0	0	0	0	0	0	0	0	0	0	0	0	0	0	0	0	0	0	0	0.00105597	0	0	0	0	0	0	0	0	0	0	0	0	0	0	0	0	0	0	0	0
MTHFR	no	0.153568	0.202899	0.0338983	0.191781	0.242424	0.0507614	0.19697	0.0434783	0.277778	0.101949	0.536325	0.522388	0.052901	0.077101	0.0833648	0.0409968	0.10017	0.108974	0.0873908	0.1083	0.132301	0.0733753	0.0331126	0.141593	0.275542	0.343023	0.73877	0.162619	0.1308	0.255319	0.101852	0.236111	0.306122	0.0480769	0.426056	0.0407747	0.0837589	0.0137457	0.119658	0.227027	0.152304	0.149321	0.00805234	0.111111	0.0132867	0.0114943	0.027551	0.0495868
CLCN6	no	0.0510388	0.115942	0	0.0479452	0.106061	0.0101523	0.0606061	0.0217391	0.138889	0.0374813	0.145299	0.179104	0.0102389	0.0134927	0.0169747	0.00401929	0.0220713	0.0288462	0.0174782	0.0151822	0.0323716	0.0125786	0.00662252	0.0442478	0.0773994	0.121512	0.187284	0.061246	0.0484196	0.0957447	0.0246914	0.102778	0.183673	0.00641026	0.112676	0.00713558	0.020429	0.00294551	0.0512821	0.0216216	0.0580268	0.0497738	0.00251636	0.0740741	0.0013986	0.0114943	0.00612245	0.00413223
NPPA-AS1	no	0.00542005	0	0	0	0.00757576	0.00507614	0.0151515	0	0	0.00449775	0.00854701	0.0149254	0.000853242	0.00231303	0.00113165	0	0	0	0.00249688	0	0.00211119	0.00209644	0	0	0.00619195	0.0139535	0.016586	0.00527983	0.00437122	0.0106383	0	0.00277778	0.0204082	0.00320513	0.0211268	0.00101937	0.00306435	0	0.00854701	0	0.00849821	0.0113122	0.000503271	0	0.000699301	0	0.00102041	0
NPPA	yes	0.00180668	0	0	0	0	0	0	0	0	0	0	0	0	0	0.00113165	0	0	0	0	0	0.00140746	0	0	0	0	0	0	0.00105597	0.000336247	0	0	0	0	0	0	0	0	0	0	0	0.000531138	0.00113122	0	0	0	0	0	0
NPPB	yes	0	0	0	0	0	0	0	0	0	0	0	0	0	0.000385505	0	0	0	0	0	0	0	0	0	0	0	0	0	0	0	0	0	0	0	0	0	0	0	0	0	0	0	0	0	0	0	0	0	0
KIAA2013	no	0.12963	0.391304	0.0508475	0.212329	0.280303	0.071066	0.234848	0.0652174	0.333333	0.257871	0.433761	0.38806	0.0477816	0.0905937	0.0739344	0.0731511	0.110357	0.141026	0.131086	0.0991903	0.166784	0.0754717	0.0695364	0.256637	0.287926	0.38314	0.536973	0.267159	0.246806	0.396277	0.108025	0.180556	0.102041	0.0673077	0.40493	0.0203874	0.144025	0.0495827	0.179487	0.237838	0.211658	0.202489	0.0714645	0.214815	0.0804196	0.0172414	0.0428571	0.0578512
PLOD1	no	0.00722674	0.101449	0	0.0479452	0.174242	0.0152284	0.174242	0.0217391	0.138889	0.00749625	0.145299	0.149254	0.0136519	0.00385505	0.00188608	0.00160772	0	0.00641026	0.00873908	0.00809717	0.033779	0.00209644	0.00331126	0.0619469	0.100619	0.168605	0.220456	0.0749736	0.093813	0.0824468	0.0339506	0.0277778	0	0.0128205	0.130282	0.00815494	0.0337079	0.0112911	0.0683761	0.0378378	0.0780773	0.0576923	0.0156014	0.140741	0.0174825	0.00574713	0.00816326	0.0247934
MFN2	no	0.0424571	0.246377	0.0338983	0.109589	0.227273	0.0203046	0.0833333	0.0434783	0.138889	0.130435	0.290598	0.41791	0.056314	0.0400925	0.0316862	0.0184887	0.0390492	0.0512821	0.0411985	0.0334008	0.0492611	0.0356394	0.0298013	0.115044	0.105263	0.206977	0.527989	0.147835	0.162071	0.212766	0.0555556	0.0916667	0.183673	0.112179	0.454225	0.163099	0.176711	0.0844379	0.145299	0.118919	0.125216	0.109729	0.0865627	0.111111	0.121678	0.0632184	0.0214286	0.018595
MIIP	no	0.0767841	0.246377	0	0.0821918	0.136364	0.0203046	0.151515	0.0434783	0.194444	0.0989505	0.288462	0.208955	0.0520478	0.0582113	0.0452659	0.0530547	0.0713073	0.0641026	0.0973783	0.0789474	0.0788177	0.0754717	0.0695364	0.292035	0.160991	0.205233	0.460263	0.160507	0.136516	0.180851	0.0493827	0.119444	0.204082	0.0448718	0.380282	0.019368	0.0970378	0.0402553	0.119658	0.156757	0.112203	0.178733	0.0206341	0.155556	0.0398601	0.0574713	0.0316327	0.0144628
TNFRSF8	no	0.00180668	0	0	0.00684931	0.0378788	0	0.0378788	0	0	0.00749625	0.00641026	0.0149254	0.00170648	0.000385505	0	0	0	0.00320513	0.00124844	0	0	0	0	0	0.0294118	0.0994186	0	0.0168955	0.0070612	0.0345745	0.00617284	0	0	0.00641026	0	0.00101937	0	0.00196367	0.017094	0	0.0290798	0.219457	0.0035229	0.00740741	0.00489511	0	0	0
TNFRSF1B	no	0.117435	0.768116	0.0847458	0.0684932	0.69697	0.147208	0.583333	0.23913	0.694444	0.0554723	0.0833333	0.731343	0.0733788	0.200463	0.0856281	0.106109	0.210526	0.176282	0.444444	0.269231	0.410978	0.213836	0.168874	0.292035	0.534056	0.919767	0.578438	0.438226	0.297915	0.167553	0.12963	0.0333333	0.306122	0.176282	0.443662	0.0132518	0.0898876	0.0765832	0.589744	0.027027	0.572434	0.838235	0.238551	0.111111	0.160839	0.0574713	0.135714	0.115702
VPS13D	no	0.0971093	0.304348	0.118644	0.19863	0.257576	0.0406091	0.181818	0.0869565	0.5	0.125937	0.269231	0.358209	0.0409556	0.126831	0.118823	0.0385852	0.193548	0.150641	0.167291	0.117409	0.137227	0.081761	0.0397351	0.141593	0.196594	0.276163	0.460263	0.159451	0.142905	0.25	0.0864198	0.161111	0.183673	0.0416667	0.387324	0.0101937	0.0745659	0.0270005	0.119658	0.102703	0.144337	0.108597	0.016608	0.207407	0.0265734	0.0172414	0.0367347	0.0330579
AC243836.1	no	0	0	0	0	0	0	0	0	0	0	0	0	0	0.000385505	0	0	0	0	0	0	0	0	0	0	0	0	0	0	0	0	0	0	0	0	0	0	0	0	0	0	0	0	0	0	0	0	0	0
DHRS3	no	0.00542005	0.0144928	0.0169492	0.0479452	0.0151515	0.121827	0.113636	0.0869565	0.194444	0.0224888	0.260684	0.283582	0.0401024	0.078643	0.0833648	0.0643087	0.0933786	0.160256	0.0224719	0.0668016	0.0738916	0.0649895	0.0695364	0.292035	0.102167	0.0145349	0.5349	0.00739176	0.0470746	0.0478723	0.0185185	0.00277778	0.122449	0.0160256	0.443662	0.00713558	0.0786517	0.000981836	0	0.113514	0.01049	0.00565611	0.000503271	0.185185	0.0020979	0	0.0204082	0.0929752
AC254633.1	no	0.000451671	0	0	0	0	0	0	0	0	0	0.0106838	0	0	0.00077101	0	0.000803859	0.00169779	0.00320513	0	0	0.00140746	0	0	0	0	0	0.000691085	0	0	0	0	0	0	0	0	0	0	0	0	0.00540541	0.000132784	0	0	0.0148148	0.000699301	0	0.00102041	0
AADACL3	no	0	0	0	0	0	0	0	0	0	0	0	0	0	0	0	0	0	0	0	0	0	0	0	0	0	0	0	0	0	0	0	0	0	0	0	0	0	0	0	0	0	0	0	0	0	0	0	0
C1orf158	no	0	0	0	0	0	0	0	0	0	0	0	0	0	0.000385505	0	0	0	0	0	0	0	0	0	0	0	0	0	0	0	0	0	0	0	0	0	0	0	0	0	0	0	0	0	0	0.000699301	0	0	0
HNRNPCL1	no	0	0	0	0	0	0	0	0	0	0	0.00213675	0	0.000853242	0	0	0	0	0	0	0	0	0	0	0	0.00154799	0	0	0	0.000336247	0	0	0	0	0.00320513	0	0	0	0	0	0	0.000132784	0	0	0	0	0	0	0
HNRNPCL3	no	0	0	0	0	0	0	0	0	0	0.00149925	0	0	0	0	0	0	0	0	0	0	0	0	0	0	0	0	0	0	0	0	0	0	0	0	0	0	0	0	0	0	0	0	0	0	0	0	0	0
HNRNPCL2	no	0	0	0	0	0	0	0	0	0	0	0	0	0	0	0	0	0	0	0	0	0	0.00209644	0	0	0.00309597	0	0.000691085	0	0	0.00265957	0	0	0	0	0.00352113	0	0	0	0	0	0.000132784	0.00113122	0	0	0	0	0	0
HNRNPCL4	no	0	0	0	0	0	0	0	0	0	0	0.00213675	0	0	0	0	0	0	0	0	0	0	0	0	0	0	0.000581395	0	0	0	0	0	0	0	0	0	0	0	0	0	0	0	0	0	0	0	0	0	0
LRRC38	no	0	0	0	0	0	0	0	0	0	0.0164918	0	0	0	0	0	0	0	0	0	0	0	0	0	0	0	0	0	0	0	0	0.00308642	0	0	0	0	0	0	0	0	0	0	0	0	0	0	0	0	0
AL354712.1	no	0	0	0	0	0	0	0	0	0	0.0029985	0	0	0	0	0	0	0	0	0	0	0	0	0	0	0	0	0	0	0	0	0.00308642	0	0	0	0	0	0	0	0	0	0	0	0	0	0	0	0	0
PDPN	no	0	0	0	0	0	0	0	0	0	0	0	0	0	0	0	0	0	0	0	0	0	0	0	0	0	0	0	0	0	0	0	0	0	0	0	0	0	0	0	0	0.000132784	0	0	0.00740741	0	0	0	0
PRDM2	no	0.403342	0.666667	0.101695	0.260274	0.371212	0.0761421	0.181818	0.173913	0.583333	0.389805	0.425214	0.58209	0.0631399	0.291056	0.314221	0.106913	0.438031	0.349359	0.350811	0.318826	0.359606	0.209644	0.0927152	0.336283	0.26935	0.423837	0.523151	0.314678	0.320444	0.494681	0.148148	0.363889	0.530612	0.125	0.390845	0.038736	0.157303	0.108002	0.247863	0.227027	0.290798	0.256787	0.0810267	0.288889	0.0993007	0.12069	0.137755	0.123967
KAZN	no	0.00225836	0	0	0	0	0	0.0151515	0	0.0277778	0.0164918	0.0854701	0.149254	0.00255973	0.000385505	0	0	0	0	0.00124844	0.00303644	0.00351865	0.00628931	0	0.00884956	0.00309597	0.00348837	0.0234969	0.00211193	0.0124412	0.0425532	0.00308642	0.0111111	0.0204082	0	0	0.00203874	0.00102145	0.018164	0	0.351351	0.00358518	0.00226244	0.035229	0.222222	0.0300699	0	0	0.00413223
KAZN-AS1	no	0	0	0	0	0	0	0	0	0	0	0	0	0	0	0	0	0	0	0	0	0	0	0	0	0	0	0	0	0	0	0	0	0	0	0	0	0	0	0	0	0	0	0	0.00740741	0	0	0	0
TMEM51-AS1	no	0.000451671	0	0	0	0	0	0	0	0	0	0	0	0	0	0	0	0	0	0	0	0	0	0	0	0	0.000581395	0.000691085	0	0	0	0	0	0	0	0	0	0	0	0	0	0.000265569	0	0	0	0	0	0	0
TMEM51	no	0.000451671	0.0724638	0	0	0.0227273	0.0253807	0.106061	0	0	0.0029985	0.0042735	0.0447761	0	0	0.000377216	0	0	0	0	0	0	0	0	0	0.0263158	0.0843023	0	0.0158395	0.0205111	0.0345745	0	0	0	0.00320513	0.00704225	0.00101937	0.00102145	0	0.042735	0	0.0163325	0.0147059	0	0.0296296	0	0	0	0
FHAD1	no	0.000903342	0	0	0	0.00757576	0	0.0227273	0	0	0	0	0	0	0	0	0	0	0	0	0	0.00633357	0	0	0	0.00154799	0.00813953	0	0.00211193	0	0	0	0	0	0	0	0.00101937	0	0	0.017094	0	0.00106228	0	0	0.0148148	0	0	0	0.00206612
AL031283.2	no	0	0	0	0	0	0	0	0	0	0	0	0	0.000853242	0	0.000377216	0	0	0	0	0	0.00211119	0	0	0	0	0	0.000691085	0	0	0	0	0	0	0	0	0	0.00102145	0	0	0	0	0	0	0	0	0	0	0.00206612
AL031283.1	no	0.000903342	0	0	0	0	0	0	0	0	0	0	0	0	0	0	0	0	0	0	0	0.00633357	0	0	0	0.00464396	0.00290698	0.00276434	0	0.00201748	0	0	0	0	0.00320513	0	0.00101937	0	0	0	0	0.00185898	0.00452489	0.00150981	0	0	0.0114943	0.00102041	0.00413223
EFHD2	no	0.141825	0.710145	0.254237	0.390411	0.674242	0.0913706	0.55303	0.195652	0.888889	0.308846	0.457265	0.791045	0.136519	0.144179	0.0678989	0.0667203	0.127334	0.099359	0.209738	0.283401	0.814919	0.259958	0.205298	0.778761	0.719814	0.897674	0.573601	0.598733	0.507734	0.571809	0.203704	0.202778	0.469388	0.182692	0.348592	0.0356779	0.122574	0.240059	0.606838	0.237838	0.615589	0.68552	0.348767	0.222222	0.313986	0.241379	0.267347	0.561983
CTRC	no	0.000451671	0	0	0	0	0	0	0	0	0	0	0	0	0.00077101	0	0	0	0	0	0.00202429	0.00211119	0	0	0	0	0	0	0	0	0	0	0	0	0	0	0	0	0	0.00854701	0	0.000132784	0	0	0	0.000699301	0	0	0
CELA2A	no	0	0.0144928	0	0	0	0	0	0	0	0	0	0	0	0	0.000377216	0	0	0.00320513	0	0	0	0	0	0	0	0	0	0	0	0	0	0	0	0	0	0	0	0	0	0	0	0	0	0	0	0	0	0
CELA2B	no	0	0	0	0	0	0	0	0	0	0	0.00213675	0	0	0	0	0	0	0	0	0	0	0	0	0	0	0	0	0	0	0	0	0	0	0	0	0	0	0	0	0	0	0	0	0	0	0	0	0
CASP9	no	0.0167118	0.057971	0.0169492	0.0342466	0.0151515	0.00507614	0.0530303	0	0.0555556	0.053973	0.0747863	0.0746269	0.00341297	0.00925212	0.0105621	0.00884244	0.0135823	0.025641	0.00998752	0.0131579	0.0154821	0.0125786	0.00662252	0.0530973	0.0495356	0.0494186	0.0932965	0.032735	0.027236	0.0638298	0.0154321	0.0694444	0.0612245	0.00641026	0.0598592	0.00203874	0.0040858	0.00343643	0.00854701	0.0594595	0.0244323	0.0316742	0.00402617	0.0296296	0.00769231	0	0.00204082	0.0103306
DNAJC16	no	0.0767841	0.202899	0.0338983	0.123288	0.159091	0.0304569	0.113636	0	0.333333	0.0914543	0.230769	0.283582	0.0187713	0.0551272	0.064504	0.0297428	0.0780985	0.105769	0.0724095	0.0566802	0.0717804	0.0545073	0.0231788	0.0884956	0.102167	0.172674	0.255701	0.105597	0.097848	0.194149	0.0493827	0.136111	0.204082	0.0320513	0.200704	0.0295617	0.0367722	0.0166912	0.0854701	0.108108	0.0898951	0.081448	0.00805234	0.111111	0.00979021	0.0229885	0.0265306	0.0165289
AL121992.3	no	0.00135501	0	0	0	0	0	0	0	0	0	0	0.0149254	0	0.00115652	0.00414938	0.000803859	0.00339559	0.00641026	0.00499376	0.00101215	0.00070373	0	0	0	0	0	0.00138217	0	0	0.00531915	0	0	0	0	0	0	0	0.000490918	0	0	0	0	0	0	0	0	0	0
AGMAT	no	0.0284553	0.0434783	0	0.0205479	0	0.0203046	0.0227273	0.0217391	0.0277778	0.017991	0.0811966	0.0298507	0.0059727	0.0250578	0.0516786	0.0289389	0.0611205	0.0705128	0.0674157	0.0151822	0.0119634	0.0188679	0.00331126	0.0176991	0.00154799	0.00116279	0.0691085	0.00211193	0.0141224	0.0505319	0.00617284	0.00555556	0	0.00961539	0.0105634	0.00101937	0	0.00147275	0	0.0162162	0.00411632	0.00226244	0.00100654	0	0.000699301	0.00574713	0.00306122	0.00619835
AL121992.1	no	0.00361337	0	0	0	0	0	0	0	0	0	0.0128205	0	0.00170648	0.00077101	0.00377216	0	0.00169779	0.00641026	0.00749064	0.00202429	0.00070373	0	0	0	0	0.000581395	0.0048376	0	0.00168124	0.00531915	0	0	0	0.00320513	0	0	0	0	0	0	0.000265569	0	0	0	0	0	0.00204082	0
DDI2	no	0.124661	0.318841	0	0.164384	0.189394	0.0406091	0.219697	0.0869565	0.361111	0.17991	0.589744	0.58209	0.146758	0.0971473	0.111656	0.0409968	0.149406	0.144231	0.123596	0.0981781	0.121745	0.081761	0.0231788	0.415929	0.243034	0.293605	0.883898	0.209081	0.204438	0.319149	0.0864198	0.180556	0.346939	0.240385	0.873239	0.45158	0.431052	0.018164	0.145299	0.108108	0.158677	0.142534	0.0070458	0.2	0.0118881	0	0.0397959	0.0268595
AL121992.2	no	0.000903342	0	0	0	0	0	0	0	0.0277778	0	0	0	0.000853242	0	0	0	0	0	0	0	0	0	0	0	0.00154799	0.00174419	0.000691085	0	0.000336247	0.00531915	0	0.00555556	0	0	0	0	0	0	0	0	0.000663922	0	0	0	0	0	0	0
PLEKHM2	no	0.0916892	0.217391	0	0.150685	0.212121	0.0862944	0.113636	0.0434783	0.333333	0.127436	0.358974	0.358209	0.0639932	0.0666924	0.0792154	0.0538585	0.0780985	0.150641	0.0886392	0.0465587	0.0809289	0.0733753	0.0496689	0.212389	0.221362	0.275581	0.545957	0.129884	0.129455	0.239362	0.0925926	0.197222	0.142857	0.0352564	0.362676	0.00611621	0.081716	0.00883652	0.128205	0.156757	0.127208	0.134615	0.0145949	0.118519	0.0153846	0.0114943	0.022449	0.0330579
AL450998.3	no	0	0	0	0	0	0	0	0	0	0	0	0	0	0	0	0	0	0	0	0	0.00070373	0	0	0	0	0	0.000691085	0	0	0	0	0	0	0	0	0	0	0	0	0	0.000265569	0	0	0	0	0	0	0
SLC25A34	no	0.00225836	0.0144928	0	0.00684931	0	0	0	0	0.0277778	0.00149925	0.0106838	0.0298507	0	0.00192753	0.00188608	0	0	0.00320513	0.00124844	0.00202429	0.00211119	0	0	0.0176991	0.00928793	0.0110465	0.00621977	0.00844773	0.00504371	0.00797872	0.00617284	0	0.0204082	0.00641026	0	0	0	0.000981836	0.00854701	0	0.00239012	0.00226244	0.00100654	0.0222222	0.0020979	0	0.00102041	0
TMEM82	no	0	0	0	0	0	0	0	0	0	0	0	0	0	0	0	0	0	0	0	0	0	0	0	0	0	0	0	0	0	0	0	0	0	0	0	0	0	0	0	0	0.000132784	0	0	0	0	0	0	0
FBLIM1	no	0.00225836	0	0	0	0	0.00507614	0	0	0	0.00749625	0.00641026	0.0447761	0.000853242	0.00501156	0.0022633	0.00401929	0.00509338	0.0128205	0.00749064	0.00809717	0.00633357	0.0125786	0.00331126	0.0176991	0.00619195	0.00755814	0.0131306	0.0031679	0.00470747	0.0106383	0.00617284	0.00555556	0.0204082	0	0.0140845	0.00101937	0.0040858	0.000981836	0	0.00540541	0.00292126	0.00113122	0.00503271	0.244444	0.0020979	0	0.00204082	0
UQCRHL	no	0.0149051	0.101449	0.0169492	0.0547945	0.0530303	0.0101523	0.0454545	0	0.0833333	0.0644678	0.145299	0.134328	0.0238908	0.0138782	0.0154659	0.00562701	0.0237691	0.0160256	0.0187266	0.00506073	0.0168895	0.0104822	0.00331126	0.0619469	0.0433437	0.0482558	0.212854	0.0390708	0.0521184	0.151596	0.037037	0.0805556	0.142857	0	0.140845	0	0.0255363	0.00147275	0.025641	0.108108	0.0237684	0.0214932	0.00100654	0	0.0020979	0.0114943	0.00306122	0.00826446
AL450998.2	no	0.0573622	0.144928	0.0677966	0.0753425	0.0833333	0.0101523	0.106061	0.0217391	0.194444	0.104948	0.202991	0.298507	0.0153584	0.0478026	0.078461	0.0546624	0.0696095	0.11859	0.0586767	0.0334008	0.0548909	0.033543	0.0231788	0.0973451	0.0897833	0.122093	0.175536	0.0707497	0.0847344	0.260638	0.0648148	0.2	0.204082	0.00961539	0.126761	0.00407747	0.0377937	0.00883652	0.0598291	0.113514	0.049927	0.0622172	0.0140916	0.037037	0.0153846	0.0402299	0.0142857	0.0144628
SPEN	no	0.264679	0.550725	0.152542	0.486301	0.537879	0.0761421	0.393939	0.217391	0.694444	0.445277	0.709402	0.701493	0.127133	0.220509	0.239532	0.0836013	0.324278	0.278846	0.268414	0.20749	0.268121	0.163522	0.0662252	0.336283	0.431889	0.56686	0.824464	0.3717	0.409549	0.672872	0.225309	0.444444	0.489796	0.112179	0.68662	0.0234455	0.349336	0.0883652	0.384615	0.340541	0.335148	0.324661	0.11072	0.296296	0.107692	0.114943	0.0877551	0.10124
ZBTB17	no	0.0388437	0.115942	0	0.130137	0.0606061	0.0203046	0.0454545	0.0217391	0.0277778	0.0854573	0.217949	0.119403	0.0187713	0.0323824	0.0350811	0.0209003	0.057725	0.0608974	0.0436954	0.0374494	0.0429275	0.0356394	0.0364238	0.0619469	0.0696594	0.101744	0.22322	0.0696938	0.0756557	0.178191	0.037037	0.0833333	0.0816327	0.0192308	0.133803	0.00917431	0.0296221	0.00785469	0.0512821	0.102703	0.0471385	0.0588235	0.00805234	0.0592593	0.013986	0.0287356	0.00918367	0.00413223
SRARP	no	0	0	0	0	0	0	0	0	0	0	0	0	0	0	0	0.000803859	0	0	0	0	0	0	0	0	0	0	0	0	0	0	0	0	0	0	0	0	0	0	0	0	0	0	0	0	0	0	0	0
HSPB7	no	0	0	0	0	0	0	0	0	0	0	0	0	0	0	0	0	0	0	0	0	0	0	0	0	0	0	0	0	0	0	0	0	0	0	0	0	0	0	0	0	0	0	0	0	0	0	0	0
CLCNKA	no	0	0	0	0	0	0	0	0	0	0	0.00213675	0	0	0	0	0	0	0	0	0	0	0	0	0	0	0	0.00276434	0	0.000672495	0	0	0	0	0	0	0	0	0	0	0	0.000265569	0	0	0	0	0	0	0
CLCNKB	no	0	0	0	0	0.00757576	0	0	0	0	0	0.00641026	0	0.000853242	0	0	0	0	0	0	0	0	0	0	0	0	0	0.00414651	0	0	0	0	0	0	0	0	0	0	0	0	0	0	0	0	0	0	0	0	0
FAM131C	no	0	0	0	0	0	0	0	0	0	0.00149925	0.0042735	0	0	0.00077101	0	0	0	0	0	0.00101215	0	0	0	0	0	0	0.000691085	0	0.000336247	0.00265957	0	0	0	0	0	0	0	0	0	0	0.000132784	0	0	0	0	0	0	0
EPHA2	no	0	0	0	0.00684931	0	0	0	0	0	0	0	0.0149254	0	0.00115652	0	0	0	0	0	0	0	0	0	0	0	0	0.000691085	0.00105597	0	0	0.00617284	0	0	0	0	0	0	0	0	0	0.000929491	0.00113122	0	0.0148148	0	0	0	0
AL451042.2	no	0	0	0	0	0	0	0	0	0	0	0	0	0	0	0	0	0	0	0.00124844	0	0	0	0	0	0	0.000581395	0	0	0	0	0	0	0	0	0	0	0	0	0	0	0	0	0	0	0	0	0	0
AL451042.1	no	0	0	0	0	0	0	0	0	0	0	0	0	0	0	0	0	0	0	0	0	0	0	0	0	0	0	0	0	0	0	0	0	0	0	0	0	0	0	0	0	0	0	0	0	0	0	0	0
ARHGEF19	no	0.0130985	0	0	0.0342466	0.0378788	0	0.0227273	0.0217391	0.0277778	0.0344828	0.0769231	0.0895522	0.0059727	0.0165767	0.0120709	0.0128617	0.0186757	0.0224359	0.0224719	0.0111336	0.0204082	0.0146751	0.0198676	0.00884956	0.0294118	0.0226744	0.100207	0.0232313	0.0474109	0.0984043	0.0216049	0.0583333	0.0408163	0.0160256	0.0704225	0	0.0061287	0	0.017094	0.0378378	0.0127473	0.00904977	0	0.0222222	0.000699301	0	0.00714286	0.00619835
CPLANE2	no	0.0063234	0	0	0.0136986	0.00757576	0	0.00757576	0	0	0.011994	0.0213675	0.0298507	0.0059727	0.00308404	0.00377216	0.000803859	0.00509338	0.00320513	0.00749064	0.00303644	0.00281492	0.00419287	0.00662252	0.00884956	0.00773994	0.00406977	0.0926054	0.0031679	0.0107599	0.0265957	0.00617284	0.0333333	0.0408163	0	0.0633803	0.00203874	0.0061287	0.000490918	0	0.027027	0.00239012	0.00791855	0	0	0	0	0.00204082	0.00206612
FBXO42	no	0.0740741	0.231884	0.0508475	0.150685	0.219697	0.0253807	0.106061	0.0652174	0.25	0.163418	0.232906	0.253731	0.0238908	0.0805705	0.089023	0.0337621	0.11545	0.137821	0.107366	0.0880567	0.102745	0.0524109	0.0397351	0.19469	0.188854	0.225581	0.391154	0.149947	0.131809	0.260638	0.0771605	0.138889	0.265306	0.0448718	0.330986	0.0254842	0.118488	0.0186549	0.0683761	0.0864865	0.118444	0.162896	0.0135883	0.111111	0.013986	0	0.0346939	0.0309917
SZRD1	no	0.129178	0.333333	0.0508475	0.273973	0.219697	0.0761421	0.189394	0.108696	0.25	0.316342	0.444444	0.477612	0.0725256	0.12606	0.119955	0.0884244	0.171477	0.179487	0.17603	0.1417	0.21886	0.129979	0.109272	0.159292	0.19195	0.330233	0.602626	0.211193	0.218561	0.428191	0.095679	0.222222	0.244898	0.0737179	0.514085	0.038736	0.11236	0.0250368	0.119658	0.340541	0.165981	0.195701	0.0306995	0.222222	0.0335664	0.0517241	0.055102	0.0516529
SPATA21	no	0.00135501	0	0	0	0	0	0	0.0217391	0	0.0089955	0.00641026	0.0149254	0.000853242	0.00192753	0.00150887	0.000803859	0.00509338	0.00320513	0.00249688	0.00202429	0.00211119	0	0	0	0.00464396	0.00174419	0.00276434	0	0.000672495	0.00265957	0	0	0.0204082	0	0.00352113	0	0.0020429	0	0.00854701	0	0.000663922	0.00226244	0	0	0	0	0.00306122	0
NECAP2	no	0.169377	0.405797	0.135593	0.19863	0.333333	0.0862944	0.265152	0.152174	0.583333	0.253373	0.514957	0.522388	0.136519	0.299152	0.306677	0.186495	0.426146	0.435897	0.380774	0.181174	0.223082	0.129979	0.10596	0.221239	0.252322	0.43314	0.810643	0.200634	0.170814	0.335106	0.104938	0.208333	0.285714	0.144231	0.602113	0.164118	0.11951	0.0265096	0.179487	0.210811	0.197716	0.368778	0.0211374	0.207407	0.0202797	0.0517241	0.0795918	0.0578512
LINC01772	no	0.0167118	0.0434783	0	0.00684931	0.0378788	0.0101523	0.00757576	0	0	0.0149925	0.0363248	0.0746269	0.00426621	0.0285274	0.0430026	0.011254	0.0611205	0.0480769	0.031211	0.0202429	0.0232231	0.00209644	0.00331126	0.00884956	0.0154799	0.0372093	0.0822391	0.0147835	0.00941493	0.018617	0.00925926	0.0194444	0	0.00961539	0.0528169	0.019368	0.0153218	0.00589102	0	0.0108108	0.0171292	0.0192308	0.00503271	0.0296296	0.00629371	0.00574713	0.0122449	0
AL137802.2	no	0.00587173	0	0.0169492	0	0	0	0.00757576	0	0	0.0104948	0.0149573	0.0447761	0.00170648	0.00308404	0.00565824	0.00241158	0.00339559	0.00961539	0.0062422	0.00202429	0.00492611	0.00209644	0	0	0.00309597	0.00174419	0.0304077	0.00422387	0.00302623	0.0319149	0.00617284	0.0555556	0.0408163	0.00961539	0.00352113	0	0.00510725	0	0	0.0108108	0.00212455	0.00339367	0	0.00740741	0	0	0	0.00206612
LINC01783	no	0.000903342	0	0	0	0	0	0	0	0	0.00149925	0.00213675	0	0	0	0.00113165	0	0	0	0	0	0	0	0.00331126	0	0	0	0.00207325	0	0	0	0.00308642	0	0	0	0	0	0	0	0	0	0	0	0	0	0	0	0	0
NBPF1	no	0.0239386	0.057971	0	0.0821918	0.0227273	0.0456853	0.0378788	0	0.0555556	0.0194903	0.0961538	0.149254	0.00511945	0.0158057	0.0177292	0.0104502	0.0169779	0.00641026	0.0162297	0.01417	0.0161858	0.0146751	0.00662252	0.168142	0.0278638	0.0459302	0.0559779	0.0295671	0.037996	0.109043	0.0339506	0.075	0.163265	0.00961539	0.0316901	0.00509684	0.0132789	0.00196367	0	0.0162162	0.0192538	0.0475113	0.00150981	0.111111	0.000699301	0.0114943	0.00816326	0
AL137798.1	no	0	0	0	0	0	0	0	0	0	0.0029985	0	0	0	0.000385505	0	0	0.00169779	0	0.00124844	0.00101215	0.00281492	0	0	0	0	0	0	0	0	0	0	0.00277778	0	0	0	0	0.00102145	0	0	0	0.000132784	0	0	0	0	0	0	0
CROCC	no	0.0203252	0.0869565	0	0.0410959	0.0151515	0.00507614	0.0151515	0.0217391	0.0555556	0.0389805	0.0790598	0.134328	0.00511945	0.0323824	0.0316862	0.0217042	0.049236	0.0448718	0.0449438	0.0394737	0.0513723	0.0440252	0.013245	0.0619469	0.0294118	0.0389535	0.0393918	0.0116156	0.0225286	0.0797872	0.0277778	0.0722222	0.163265	0.0160256	0.0457746	0.00203874	0.0153218	0	0.00854701	0.027027	0.0171292	0.0135747	0.000503271	0.0148148	0	0	0.0122449	0.0123967
BX284668.2	no	0.00225836	0	0	0	0	0	0	0	0	0	0.0042735	0	0	0.000385505	0	0	0	0.00641026	0	0	0	0	0	0	0	0	0.00138217	0	0	0.00265957	0	0	0	0	0	0	0	0	0	0	0	0	0	0	0	0	0	0
BX284668.5	no	0.0311653	0.057971	0	0.0479452	0.0681818	0.00507614	0.0833333	0.0217391	0.0555556	0.0134933	0.025641	0.19403	0.00767918	0.0215883	0.0218785	0.0184887	0.0305603	0.0897436	0.00749064	0.0121457	0.018297	0.0209644	0.00662252	0.0619469	0.0820433	0.112791	0.0255701	0.0696938	0.0776732	0.101064	0.0185185	0.0333333	0.0408163	0.0192308	0.00352113	0.00203874	0.0020429	0.00147275	0.0512821	0	0.05484	0.0361991	0	0.0148148	0	0	0.00612245	0.0103306
BX284668.6	no	0.0121951	0.0289855	0	0	0	0	0.00757576	0	0.0277778	0.0134933	0.0128205	0.0447761	0.00170648	0.00848111	0.0128253	0.00241158	0.0203735	0.0192308	0.011236	0.0172065	0.0288529	0.00419287	0.013245	0	0.00154799	0.00348837	0.0297167	0.00844773	0.00470747	0.00531915	0.00308642	0.0111111	0.0816327	0.00320513	0.028169	0	0.0020429	0.00147275	0	0.00540541	0.0034524	0.00339367	0.000503271	0	0	0	0.00306122	0
MFAP2	no	0	0	0	0	0	0	0	0	0	0.0029985	0	0	0	0.000385505	0	0	0	0	0	0	0	0	0	0	0	0	0	0	0	0.0132979	0.0154321	0.0527778	0.0612245	0	0	0	0	0	0	0	0	0	0	0	0	0	0	0
ATP13A2	no	0.035682	0.101449	0.0338983	0.0684932	0.0606061	0.0558376	0.0454545	0.0434783	0.222222	0.136432	0.213675	0.19403	0.0196246	0.0593678	0.0467748	0.0409968	0.0645161	0.0769231	0.0536829	0.0435223	0.0774103	0.0545073	0.0364238	0.0353982	0.0464396	0.0976744	0.1783	0.0559662	0.0534633	0.18883	0.0246914	0.127778	0.142857	0.0160256	0.0669014	0.00203874	0.0163432	0.00638193	0.025641	0.254054	0.051122	0.0780543	0.00100654	0.118519	0.0020979	0.0114943	0.0234694	0.018595
SDHB	no	0.136405	0.449275	0.0677966	0.184932	0.242424	0.101523	0.340909	0.108696	0.444444	0.325337	0.50641	0.402985	0.137372	0.124904	0.124104	0.117363	0.203735	0.198718	0.171036	0.109312	0.150598	0.121593	0.0860927	0.327434	0.373065	0.432558	0.809952	0.286167	0.274042	0.417553	0.12037	0.213889	0.326531	0.0705128	0.633803	0.0672783	0.214505	0.0265096	0.196581	0.351351	0.206878	0.298643	0.0367388	0.140741	0.034965	0.0229885	0.0479592	0.0392562
PADI2	no	0.00271003	0.144928	0.0677966	0.0410959	0.121212	0.00507614	0.0530303	0	0.222222	0.005997	0.00854701	0.0895522	0.0119454	0.00115652	0.00301773	0	0.00169779	0.00641026	0.00124844	0.00101215	0.00070373	0	0	0.0884956	0.0944272	0.110465	0.0110574	0.13622	0.0773369	0.0106383	0.0216049	0.00277778	0.0204082	0.025641	0.00704225	0.00203874	0.0040858	0.111438	0.153846	0.0108108	0.124419	0.0135747	0.117262	0.0148148	0.176224	0.0287356	0	0
AL590644.1	no	0	0	0	0	0	0	0	0	0	0	0	0	0	0	0	0	0	0	0	0	0	0	0	0	0	0	0	0	0	0	0	0	0	0	0	0	0	0	0	0	0	0	0	0	0	0	0	0
PADI1	no	0	0	0	0	0	0	0	0	0	0	0	0	0	0	0	0	0	0	0	0	0	0	0	0	0	0	0	0	0	0	0	0	0	0	0	0	0	0	0	0	0	0	0	0	0	0	0	0
PADI3	no	0	0	0	0	0	0	0	0	0	0	0	0	0	0	0	0	0	0	0	0	0	0	0	0	0	0	0	0	0	0.00265957	0	0	0	0	0	0	0	0	0	0	0.000132784	0	0	0	0	0	0	0
PADI4	no	0.0257453	0.405797	0.237288	0.109589	0.44697	0.00507614	0.0984848	0.0217391	0.166667	0.089955	0.0747863	0.507463	0.0401024	0.0127217	0.0437571	0.0104502	0.0118846	0.0576923	0.00749064	0.01417	0.0239268	0.00209644	0.00662252	0.106195	0.116099	0.22907	0.0642709	0.421331	0.212845	0.218085	0.111111	0.144444	0.102041	0.11859	0.0809859	0.0224261	0.020429	0.620029	0.470085	0.12973	0.366352	0.0463801	0.206341	0.0740741	0.629371	0.235632	0.00204082	0.00206612
PADI6	no	0	0	0	0	0	0	0	0	0.0277778	0	0	0	0	0	0	0	0	0	0	0	0	0	0	0	0.0123839	0.00290698	0.00345542	0.00739176	0.00369872	0	0	0	0	0	0.00704225	0	0	0	0	0	0.0017262	0	0	0	0	0	0	0
AC004824.1	no	0	0	0	0	0	0	0	0	0	0	0	0	0	0	0	0	0	0	0	0	0	0	0	0	0	0	0.000691085	0	0.000336247	0	0	0	0	0	0	0	0	0	0	0	0.000132784	0	0	0	0	0	0	0
RCC2	no	0.114724	0.376812	0.0338983	0.40411	0.242424	0.0406091	0.318182	0.0869565	0.527778	0.547226	0.688034	0.567164	0.15529	0.0632228	0.0829876	0.0265273	0.113752	0.137821	0.0973783	0.0809717	0.13019	0.0524109	0.0298013	0.327434	0.396285	0.375581	0.835522	0.284055	0.402824	0.739362	0.200617	0.397222	0.428571	0.0769231	0.588028	0.00611621	0.181818	0.00785469	0.0940171	0.427027	0.170097	0.144796	0.00452944	0.0666667	0.00629371	0.045977	0.0316327	0.035124
ARHGEF10L	no	0.00180668	0.15942	0	0.00684931	0.113636	0.0152284	0.106061	0.0217391	0.138889	0.0029985	0.00213675	0.19403	0.00426621	0.000385505	0.00113165	0	0.00169779	0	0.00124844	0.00101215	0.00140746	0	0	0.00884956	0.103715	0.275581	0.00760193	0.134108	0.0571621	0.00797872	0.0123457	0	0	0.0128205	0	0.00203874	0.0020429	0.000981836	0.0769231	0	0.109414	0.0520362	0	0.0740741	0	0.00574713	0.00102041	0
ACTL8	no	0	0	0	0	0	0	0	0	0	0	0.0042735	0.0149254	0	0	0	0	0	0	0	0	0	0	0	0	0	0	0	0	0	0	0	0	0	0	0	0	0	0	0	0	0	0	0	0	0	0	0	0
IGSF21	no	0	0	0	0	0	0.0812183	0.0606061	0.0217391	0	0	0	0	0	0	0	0	0	0	0	0	0	0	0	0	0	0.000581395	0.00138217	0	0	0	0	0	0	0	0	0.00101937	0	0	0	0	0	0	0	0.00740741	0	0	0	0
KLHDC7A	no	0	0	0.0169492	0.00684931	0	0	0	0	0	0	0.00213675	0	0	0	0	0	0	0	0	0	0	0	0	0	0	0	0	0	0	0	0	0	0	0	0	0	0	0	0	0	0.000265569	0	0	0	0	0	0	0
AL080251.1	no	0	0	0	0	0	0	0	0	0	0	0	0	0	0	0	0	0	0	0	0	0	0	0	0	0	0	0	0	0.000336247	0	0	0	0	0	0	0	0	0	0	0	0	0	0	0	0	0	0	0
ALDH4A1	no	0.00361337	0	0	0.109589	0.0454545	0.0101523	0.0227273	0	0	0.0494753	0.175214	0.0895522	0.0221843	0.00154202	0.00113165	0.00160772	0	0	0.00124844	0.00202429	0.00351865	0.00628931	0.00331126	0.0353982	0.0170279	0.0273256	0.326883	0.0295671	0.0756557	0.0611702	0.0123457	0.0138889	0	0.00320513	0.126761	0.00203874	0.0163432	0.00147275	0.017094	0.0594595	0.0142079	0.00678733	0	0.00740741	0.000699301	0.0172414	0	0
IFFO2	no	0.0135501	0.0434783	0.0169492	0.0342466	0.0151515	0	0.0227273	0.0217391	0	0.0194903	0.0683761	0.0447761	0.00511945	0.038936	0.0373444	0.0184887	0.0662139	0.0480769	0.0674157	0.041498	0.0710767	0.0293501	0.0231788	0.0442478	0.0371517	0.0383721	0.0352453	0.0242872	0.0188299	0.0611702	0.0308642	0.0361111	0.122449	0.00961539	0.00704225	0.00101937	0.0020429	0.000490918	0.034188	0.00540541	0.0197849	0.030543	0.000503271	0.0592593	0	0	0.022449	0.0206612
UBR4	no	0.137308	0.550725	0.152542	0.376712	0.462121	0.0761421	0.257576	0.130435	0.444444	0.269865	0.685897	0.731343	0.124573	0.141866	0.155413	0.068328	0.213922	0.182692	0.204744	0.152834	0.195637	0.125786	0.0562914	0.230088	0.272446	0.426744	0.823773	0.388596	0.337592	0.452128	0.126543	0.388889	0.306122	0.192308	0.658451	0.252803	0.205312	0.151203	0.316239	0.313514	0.32187	0.183258	0.048314	0.259259	0.144056	0.109195	0.055102	0.0475207
AL035413.1	no	0.00361337	0	0	0.00684931	0	0.00507614	0.00757576	0.0217391	0.0277778	0.0374813	0.0128205	0.0149254	0	0.00231303	0.00377216	0.00241158	0.00509338	0	0.00499376	0.00506073	0.00211119	0.00209644	0	0.00884956	0.0139319	0.0168605	0.0283345	0.0158395	0.0104237	0.0212766	0.00617284	0.0222222	0	0.00320513	0.0352113	0.00101937	0.00510725	0.000981836	0	0.0216216	0.00823264	0.00565611	0.00100654	0.00740741	0	0	0.00204082	0.00413223
EMC1	no	0.0429088	0.144928	0	0.0753425	0.0909091	0.0203046	0.0681818	0	0.194444	0.0854573	0.25641	0.164179	0.0332765	0.035081	0.0535647	0.0257235	0.0679117	0.0897436	0.0449438	0.0516194	0.0584096	0.0293501	0.0231788	0.0973451	0.106811	0.134302	0.409813	0.112988	0.136516	0.215426	0.0555556	0.130556	0.0816327	0.0224359	0.278169	0.0142712	0.0643514	0.000981836	0.0769231	0.0864865	0.0620104	0.0418552	0.00301963	0.103704	0	0.0114943	0.0122449	0.0144628
MRTO4	no	0.0957543	0.115942	0.0169492	0.157534	0.0606061	0.0203046	0.166667	0	0.25	0.275862	0.643162	0.432836	0.187713	0.0878951	0.0992078	0.0868167	0.117148	0.153846	0.0699126	0.0597166	0.0717804	0.104822	0.0562914	0.150442	0.19195	0.147674	0.8915	0.116156	0.212508	0.518617	0.101852	0.236111	0.265306	0.025641	0.447183	0.0030581	0.031665	0.00147275	0.0512821	0.32973	0.0535122	0.0803167	0.00150981	0.118519	0.0013986	0.0114943	0.0326531	0.018595
AKR7A3	no	0	0	0	0	0	0	0	0	0	0.00749625	0	0	0.000853242	0	0.00150887	0.000803859	0	0	0	0.00101215	0.00070373	0	0.00331126	0	0	0.00116279	0.00414651	0	0.00302623	0.00265957	0.00308642	0.00277778	0.0204082	0	0.0105634	0	0	0	0	0.00540541	0.00106228	0	0	0	0	0	0	0
AKR7A2	no	0.161247	0.391304	0	0.178082	0.136364	0.106599	0.272727	0.0869565	0.5	0.485757	0.634615	0.537313	0.162969	0.134156	0.136552	0.142283	0.190153	0.195513	0.174782	0.1083	0.173821	0.161426	0.109272	0.610619	0.393189	0.349419	0.793366	0.218585	0.409213	0.718085	0.20679	0.5	0.428571	0.0576923	0.609155	0.011213	0.166496	0.00834561	0.162393	0.610811	0.16784	0.210407	0.0035229	0.222222	0.0027972	0.0517241	0.0673469	0.0557851
PQLC2	no	0.0140018	0.0289855	0.0169492	0.00684931	0.0757576	0.0101523	0.0530303	0	0.0833333	0.0344828	0.025641	0.0895522	0.00853242	0.00655358	0.0109393	0.00321543	0.00679117	0.0128205	0.00749064	0.00506073	0.0105559	0.00419287	0	0.19469	0.0634675	0.0610465	0.132688	0.0475185	0.0820444	0.0824468	0.0154321	0.0416667	0.0204082	0.00320513	0.0950704	0.00101937	0.0234934	0.00441826	0.034188	0.0972973	0.0278847	0.0260181	0.00201308	0.037037	0.0020979	0	0.00510204	0.00413223
CAPZB	no	0.397922	0.73913	0.271186	0.582192	0.712121	0.319797	0.606061	0.456522	0.861111	0.586207	0.769231	0.850746	0.180887	0.505012	0.49868	0.528135	0.59253	0.733974	0.645443	0.477733	0.565799	0.461216	0.44702	0.725664	0.674923	0.855233	0.822391	0.636748	0.607263	0.829787	0.354938	0.666667	0.734694	0.214744	0.683099	0.0489297	0.201226	0.329897	0.555556	0.654054	0.559687	0.718326	0.245093	0.451852	0.347552	0.270115	0.22449	0.196281
MINOS1	no	0.203252	0.478261	0.0847458	0.260274	0.340909	0.137056	0.416667	0.23913	0.694444	0.443778	0.651709	0.567164	0.277304	0.308019	0.315353	0.253215	0.460102	0.625	0.338327	0.216599	0.27164	0.201258	0.178808	0.530973	0.456656	0.563953	0.921216	0.430834	0.432078	0.566489	0.157407	0.252778	0.265306	0.102564	0.707746	0.0417941	0.202247	0.0564556	0.188034	0.497297	0.302483	0.434389	0.0347257	0.362963	0.0447552	0.091954	0.0612245	0.0681818
NBL1	no	0.000451671	0	0	0.00684931	0	0	0.0151515	0	0	0.0134933	0.24359	0.0895522	0.0127986	0.0204318	0.0203697	0.0192926	0.0220713	0.0352564	0.00749064	0.0101215	0.00070373	0.00838574	0.00662252	0	0	0.000581395	0.16586	0.00105597	0.0110962	0.244681	0.0308642	0.2	0.0612245	0	0	0.00101937	0.0020429	0	0	0.0918919	0.00146063	0.00113122	0	0.259259	0	0	0.00204082	0.00206612
HTR6	no	0	0	0	0	0	0	0	0	0	0	0	0	0	0	0.000754432	0	0	0	0	0	0	0	0	0	0	0	0	0	0	0	0	0	0	0	0	0	0	0	0	0	0.000132784	0	0	0	0	0	0	0
TMCO4	no	0.0392954	0.057971	0	0.0273973	0.00757576	0.00507614	0.0227273	0	0.0833333	0.0629685	0.130342	0.0895522	0.0127986	0.039707	0.0339495	0.0209003	0.0543294	0.0448718	0.051186	0.041498	0.0506685	0.0230608	0.013245	0.0619469	0.0743034	0.0604651	0.129233	0.0253432	0.036651	0.12234	0.0308642	0.075	0.0816327	0.0160256	0.0387324	0	0.00510725	0	0.017094	0.0756757	0.0223078	0.0350679	0.000503271	0.037037	0.000699301	0	0.0255102	0.0144628
RNF186	no	0	0	0	0	0	0	0	0	0	0	0	0	0	0	0	0	0	0	0	0	0	0	0	0	0	0	0	0	0	0	0	0	0	0	0	0	0	0	0	0	0	0	0	0	0	0	0	0
OTUD3	no	0.0248419	0.0869565	0	0.0273973	0.030303	0.00507614	0.0227273	0.0434783	0.111111	0.0929535	0.0982906	0.0746269	0.00853242	0.0273709	0.0369672	0.0104502	0.0373514	0.0448718	0.0237204	0.0323887	0.033779	0.0272537	0.00993378	0.0265487	0.0433437	0.0319767	0.223912	0.0253432	0.0359785	0.114362	0.0246914	0.0638889	0.0204082	0.0160256	0.18662	0.00713558	0.052094	0.000490918	0.00854701	0.0324324	0.0126145	0.0282805	0.00150981	0.037037	0.000699301	0	0.00714286	0
PLA2G2A	no	0	0	0	0	0	0.00507614	0	0	0	0	0	0	0	0.000385505	0	0	0	0	0	0.00101215	0	0	0	0	0.00154799	0	0.000691085	0	0	0	0	0	0	0	0.00352113	0	0	0	0	0	0.000132784	0.00113122	0	0.00740741	0	0	0	0
PLA2G5	no	0.000451671	0	0	0	0	0	0	0	0	0	0	0	0	0	0	0	0	0	0	0	0	0	0	0	0	0	0	0	0	0	0	0	0	0	0	0	0	0	0	0	0.000132784	0	0	0.0148148	0	0	0	0
PLA2G2D	no	0.00451671	0.0144928	0	0	0	0	0.0151515	0	0	0.0029985	0	0	0	0	0	0.000803859	0	0	0	0	0	0	0	0	0	0	0	0	0.000672495	0	0	0	0	0.00320513	0	0.00101937	0	0	0	0	0.000398353	0	0	0	0	0	0	0
PLA2G2F	no	0.000451671	0	0	0	0	0	0	0	0	0	0	0	0	0	0	0	0	0	0	0	0	0	0	0	0	0	0	0	0	0	0	0	0	0	0	0	0	0	0	0	0	0	0	0	0	0	0	0
Z98257.1	no	0	0	0	0	0	0	0	0	0	0	0	0	0	0	0	0	0	0	0	0	0	0	0	0	0.00154799	0	0	0	0	0	0	0	0	0	0	0	0	0	0	0	0.000265569	0.00113122	0	0	0	0	0	0
PLA2G2C	no	0.000451671	0	0	0	0.00757576	0	0	0	0	0	0	0	0	0	0.00113165	0.000803859	0	0	0.00249688	0	0.00140746	0.00209644	0.00331126	0	0.00309597	0.00174419	0.000691085	0.00211193	0.00134499	0	0	0	0	0	0	0	0	0	0	0	0.00132785	0	0	0	0	0	0	0
UBXN10-AS1	no	0.00271003	0	0	0.0136986	0	0	0	0	0.0555556	0.00149925	0.025641	0	0.0102389	0.00848111	0.00792154	0.00562701	0.00169779	0.00320513	0.00998752	0.00404858	0.0232231	0.0398323	0.00993378	0	0.00309597	0.00174419	0.11472	0.00211193	0.00201748	0	0.00308642	0	0.0204082	0	0.0246479	0	0.00102145	0	0	0	0.00265569	0.00113122	0	0	0.0013986	0.00574713	0.00612245	0
UBXN10	no	0	0	0	0.00684931	0.00757576	0	0	0	0	0	0.0747863	0.0298507	0.0290102	0.00077101	0.000377216	0	0	0	0.00249688	0.00101215	0.00422238	0	0	0	0.00464396	0.00523256	0.3566	0.0031679	0.00134499	0.00265957	0.00308642	0	0	0.00320513	0.0704225	0.00713558	0.00306435	0	0	0	0.00146063	0.00226244	0	0	0.0013986	0	0.00102041	0
Z98257.2	no	0	0	0	0	0	0	0	0.0217391	0	0	0	0	0	0	0	0	0	0	0	0	0	0	0	0	0	0	0	0	0	0	0	0	0	0	0	0	0	0	0	0	0	0	0	0	0	0	0	0
VWA5B1	no	0	0	0	0	0	0	0	0	0	0	0	0	0	0	0.00113165	0	0	0	0	0	0	0	0	0	0	0	0	0	0	0	0	0	0	0	0	0	0	0	0	0	0	0	0.000503271	0	0	0	0	0
AL020998.1	no	0	0	0	0	0	0	0	0	0	0	0	0	0	0	0	0.000803859	0.00169779	0	0	0	0	0.00419287	0	0	0	0	0	0	0	0	0	0	0	0	0	0	0	0	0	0	0	0	0	0	0	0	0	0
CAMK2N1	no	0.00542005	0	0	0.0205479	0	0	0	0	0.0555556	0	0.00854701	0	0.000853242	0.0377795	0.0143342	0.0289389	0.0203735	0.0288462	0.00124844	0.0384615	0.0802252	0.0754717	0.0496689	0	0	0.00116279	0.00345542	0.00105597	0.00100874	0.00265957	0	0	0.0204082	0.00961539	0	0.00203874	0.00102145	0.000490918	0	0	0.00305404	0.00452489	0.000503271	0.0962963	0	0	0.0244898	0
MUL1	no	0.0257453	0.057971	0.0169492	0.0684932	0.0909091	0.0203046	0.0378788	0.0217391	0.0277778	0.077961	0.138889	0.179104	0.0136519	0.0215883	0.022633	0.0200965	0.0254669	0.0416667	0.0262172	0.0303644	0.0401126	0.0125786	0.0198676	0.0530973	0.0541796	0.0674419	0.243262	0.0485744	0.0588433	0.132979	0.0432099	0.108333	0.122449	0.0224359	0.183099	0.00407747	0.0357508	0.00687285	0.025641	0.0972973	0.035719	0.0373303	0.00402617	0.0592593	0.00769231	0.00574713	0.0112245	0.00619835
FAM43B	no	0	0	0	0	0	0	0	0	0	0	0.00213675	0	0	0	0	0	0	0	0	0	0	0	0	0	0	0	0	0	0	0.00265957	0	0	0	0	0	0	0	0	0	0	0	0	0	0	0	0	0	0
CDA	no	0.00767841	0.42029	0.0338983	0.0342466	0.401515	0	0.106061	0	0.138889	0.0269865	0.0235043	0.462687	0.0366894	0.00385505	0.00452659	0.000803859	0.00169779	0.0160256	0.0062422	0.00809717	0.00351865	0.00209644	0.00662252	0.0176991	0.0665635	0.462791	0.0276434	0.383316	0.255884	0.0398936	0.058642	0.0194444	0.0204082	0.0801282	0.028169	0.00917431	0.0173647	0.442317	0.564103	0.0108108	0.422919	0.233032	0.299446	0.103704	0.502797	0.356322	0.00306122	0.00413223
PINK1	no	0.0207769	0.15942	0	0.10274	0.128788	0.0507614	0.121212	0.0652174	0.166667	0.077961	0.143162	0.164179	0.0273038	0.0335389	0.0264051	0.0337621	0.0424448	0.0416667	0.0436954	0.0283401	0.0464462	0.048218	0.00662252	0.0442478	0.0650155	0.157558	0.27367	0.0887012	0.0907868	0.130319	0.0493827	0.125	0.102041	0.205128	0.25	0.14475	0.0980592	0.0304369	0.0683761	0.0702703	0.0879033	0.100679	0.0533468	0.148148	0.0615385	0.00574713	0.0153061	0.0206612
PINK1-AS	no	0.00451671	0.0144928	0	0.0136986	0.00757576	0	0.00757576	0	0.0277778	0.00449775	0.0235043	0.0149254	0.00341297	0.00346955	0.00603546	0.000803859	0.00339559	0.00641026	0.00749064	0.00303644	0.00422238	0	0	0.0176991	0.00464396	0.00697674	0.0214236	0.00527983	0.00773369	0.0212766	0.00308642	0.0111111	0.0204082	0	0.0211268	0.00509684	0.0061287	0.000490918	0	0.0108108	0.00371797	0.00226244	0	0.0222222	0	0	0.00204082	0.00413223
DDOST	no	0.155375	0.289855	0	0.445205	0.189394	0.0507614	0.318182	0.195652	0.444444	0.353823	0.692308	0.507463	0.110922	0.182344	0.173142	0.180868	0.251273	0.336538	0.217228	0.177126	0.241379	0.186583	0.155629	0.451327	0.434985	0.377907	0.747754	0.291447	0.410894	0.763298	0.20679	0.455556	0.408163	0.0608974	0.517606	0.0224261	0.131767	0.0108002	0.188034	0.464865	0.176338	0.173077	0.0070458	0.311111	0.00769231	0.0229885	0.0693878	0.0805785
KIF17	no	0.00135501	0	0	0	0	0	0	0	0	0.00449775	0	0	0	0	0	0	0	0	0	0	0	0	0	0	0.0263158	0.00174419	0	0.00422387	0.028581	0.0452128	0.00617284	0	0	0	0	0.00101937	0	0	0	0	0.000265569	0	0	0.00740741	0	0	0	0
SH2D5	no	0	0	0	0	0	0	0	0	0	0	0	0	0	0	0	0	0	0	0	0	0	0	0	0	0	0	0	0.00105597	0	0	0	0	0	0	0	0	0	0	0	0	0	0	0.000503271	0	0	0	0	0
HP1BP3	no	0.398374	0.681159	0.220339	0.684932	0.674242	0.208122	0.590909	0.326087	0.861111	0.686657	0.863248	0.791045	0.31058	0.473015	0.505847	0.331994	0.66893	0.657051	0.546816	0.474696	0.595355	0.421384	0.278146	0.619469	0.540248	0.689535	0.93642	0.588173	0.557162	0.845745	0.398148	0.672222	0.693878	0.198718	0.96831	0.155963	0.691522	0.142366	0.410256	0.567568	0.438322	0.468326	0.100654	0.577778	0.109091	0.298851	0.216327	0.210744
EIF4G3	no	0.158537	0.463768	0.0847458	0.321918	0.340909	0.0913706	0.257576	0.108696	0.5	0.263868	0.602564	0.671642	0.052901	0.0701619	0.0618634	0.028135	0.0865874	0.0576923	0.11236	0.123482	0.256158	0.0754717	0.0463576	0.362832	0.331269	0.345349	0.431928	0.284055	0.302286	0.537234	0.179012	0.405556	0.265306	0.0608974	0.271127	0.011213	0.0500511	0.104075	0.213675	0.508108	0.236489	0.0972851	0.0513337	0.444444	0.0783217	0.091954	0.0510204	0.0475207
ECE1	no	0.0736224	0.173913	0	0.0273973	0.189394	0	0.0833333	0.0217391	0.0555556	0.0329835	0.183761	0.253731	0.0230375	0.0990748	0.0807243	0.0458199	0.125637	0.11859	0.128589	0.0404858	0.0577058	0.0461216	0.0331126	0.168142	0.0325077	0.207558	0.330339	0.0781415	0.0302623	0.0345745	0.0185185	0.00277778	0.142857	0.0576923	0.355634	0.00611621	0.104188	0.0525282	0.102564	0.167568	0.128668	0.123303	0.0749874	0.185185	0.112587	0.0114943	0.0204082	0.0206612
AL031005.1	no	0.000451671	0.0144928	0	0	0	0	0	0	0	0	0.00213675	0.0149254	0	0	0.000754432	0	0	0	0	0.00101215	0	0	0	0	0.00154799	0.00174419	0.00138217	0.00105597	0.000672495	0	0	0	0	0.00320513	0.0211268	0.00509684	0.0102145	0.000490918	0	0.00540541	0.00331961	0.00113122	0.000503271	0	0	0	0	0
AL031728.1	no	0.0031617	0	0	0	0	0	0	0	0	0	0	0	0	0.00308404	0.00301773	0	0.00339559	0	0.00374532	0.00101215	0	0	0	0	0.00154799	0	0.000691085	0	0.000336247	0	0	0	0	0	0.00704225	0	0.00102145	0.000490918	0	0	0.000265569	0.00113122	0.000503271	0	0.0013986	0	0	0
NBPF3	no	0.00767841	0.0289855	0.0169492	0.0273973	0.00757576	0	0.0227273	0	0	0.0029985	0.0683761	0.0298507	0.00255973	0.0127217	0.0120709	0.00321543	0.0135823	0.0288462	0.0187266	0.00809717	0.0211119	0.0146751	0.0165563	0.0265487	0.00773994	0.0180233	0.0801659	0.0126716	0.0168124	0.0292553	0.00617284	0.0138889	0	0	0.0246479	0.00101937	0.0040858	0.000981836	0.00854701	0.027027	0.0124817	0.0169683	0.00100654	0.0296296	0.000699301	0	0.00306122	0.00206612
ALPL	no	0.00135501	0	0	0	0.030303	0	0.0227273	0	0	0.005997	0.0042735	0.0149254	0.00426621	0.00077101	0.000754432	0	0	0.00641026	0	0	0.00140746	0	0	0.00884956	0.00309597	0.00406977	0.0117484	0.00527983	0.00470747	0.00531915	0.00925926	0.00277778	0.0204082	0.00641026	0.028169	0.00101937	0.00306435	0.00736377	0.017094	0	0.00650644	0	0.0880725	0.362963	0.027972	0	0	0
AL359815.1	no	0	0	0	0	0	0	0	0	0	0	0	0	0	0	0	0	0	0	0	0	0	0	0	0	0	0	0	0	0	0	0	0	0	0	0	0	0	0.000490918	0	0	0	0	0	0	0	0	0	0
RAP1GAP	no	0	0	0	0	0.00757576	0	0	0	0	0.00149925	0.0149573	0	0.00170648	0	0	0	0	0	0	0	0	0	0	0	0	0	0.0331721	0	0.00100874	0	0	0	0	0.0160256	0.0246479	0.0356779	0.011236	0	0	0	0.000132784	0	0	0	0	0	0	0
USP48	no	0.195122	0.405797	0.305085	0.561644	0.5	0.0862944	0.30303	0.0869565	0.444444	0.443778	0.735043	0.731343	0.179181	0.176176	0.191249	0.085209	0.278438	0.179487	0.240949	0.204453	0.231527	0.127883	0.0927152	0.353982	0.335913	0.419767	0.873531	0.461457	0.501345	0.646277	0.203704	0.369444	0.469388	0.099359	0.799296	0.0713558	0.363636	0.054001	0.273504	0.427027	0.295977	0.179864	0.0669351	0.22963	0.0902098	0.0804598	0.0693878	0.053719
LDLRAD2	no	0.000903342	0	0	0.0273973	0.00757576	0	0	0	0	0.00449775	0.0277778	0.0149254	0.00170648	0.00077101	0	0	0	0.00320513	0	0.00101215	0	0	0	0.115044	0.0185759	0.00232558	0.00138217	0.00211193	0.0245461	0.132979	0.0246914	0.0416667	0.0204082	0	0	0	0.00102145	0	0	0	0.00199177	0.00226244	0.000503271	0	0	0	0	0.00206612
HSPG2	no	0.00406504	0	0	0.123288	0.00757576	0	0.0151515	0	0.0277778	0.00449775	0.25	0.268657	0.00170648	0.00115652	0.00678989	0.00160772	0.00169779	0.00961539	0.00124844	0.00202429	0	0	0	0.0176991	0.0154799	0.00232558	0.0179682	0.00211193	0.0289173	0.172872	0.0216049	0.0916667	0.0612245	0.00641026	0	0.00407747	0.0020429	0	0	0.0378378	0.00146063	0.00113122	0	0.333333	0.000699301	0.00574713	0.00102041	0
CELA3B	no	0	0	0	0	0	0	0	0	0	0	0	0	0	0	0.000377216	0	0	0	0	0	0	0	0	0	0	0	0	0	0	0	0	0	0	0	0	0	0	0	0	0	0	0	0	0	0	0	0	0
LINC01635	no	0.000451671	0	0	0	0	0	0	0	0.0277778	0.00149925	0.0042735	0	0	0.00115652	0.00188608	0.00160772	0.00339559	0	0.00124844	0.00101215	0.00281492	0.00209644	0.00331126	0	0.00154799	0.00116279	0	0.0031679	0.00403497	0.0239362	0.00617284	0.00555556	0	0	0	0	0.0020429	0	0	0.00540541	0.000796707	0.00339367	0	0	0	0	0	0
CDC42	no	0.52168	0.884058	0.355932	0.664384	0.856061	0.284264	0.742424	0.5	0.916667	0.641679	0.873932	0.895522	0.338737	0.622591	0.610713	0.498392	0.767402	0.820513	0.726592	0.6417	0.78677	0.507338	0.440397	0.79646	0.758514	0.946512	0.939876	0.763464	0.673167	0.845745	0.37963	0.713889	0.77551	0.403846	0.887324	0.374108	0.540347	0.392734	0.752137	0.659459	0.694463	0.756787	0.358832	0.577778	0.422378	0.33908	0.283673	0.252066
AL031281.2	no	0	0	0	0	0	0.00507614	0.00757576	0	0	0.00149925	0	0	0	0.000385505	0.00113165	0	0	0	0.00124844	0.00202429	0.00211119	0	0	0	0.00773994	0.00290698	0.00276434	0.00211193	0.00168124	0.00265957	0	0.00277778	0	0	0.00704225	0	0	0.00147275	0	0	0.00199177	0.00339367	0	0	0	0	0	0
WNT4	no	0	0	0	0	0	0	0	0	0	0.00149925	0.00213675	0	0	0	0	0	0	0	0	0.00101215	0.00070373	0	0	0	0	0.000581395	0	0	0	0.00531915	0	0	0	0	0	0	0	0	0	0	0	0	0	0.0962963	0	0	0	0
ZBTB40	no	0.0930443	0.101449	0.118644	0.136986	0.0757576	0.0304569	0.0757576	0.108696	0.138889	0.110945	0.198718	0.223881	0.0290102	0.0917502	0.101471	0.0345659	0.118846	0.0737179	0.0848939	0.0728745	0.102041	0.0545073	0.00662252	0.0884956	0.0897833	0.136628	0.317208	0.0749736	0.096503	0.191489	0.0709877	0.119444	0.0816327	0.00641026	0.246479	0.00815494	0.0633299	0.00638193	0.0940171	0.0756757	0.0710397	0.0871041	0.00402617	0.0666667	0.0027972	0.0114943	0.0265306	0.0330579
C1QA	no	0.00677507	0.0144928	0	0.00684931	0.00757576	0.857868	0.878788	0.956522	0	0.0029985	0.0042735	0.0597015	0.00853242	0.00539707	0.00264051	0.00321543	0.00169779	0	0.00499376	0.00404858	0.00351865	0.00419287	0.00331126	0.0176991	0.0278638	0.0813953	0.0124395	0.0063358	0.0131137	0.00797872	0.0154321	0.00833333	0.0204082	0.00961539	0.0105634	0.00407747	0.0102145	0.00147275	0	0.0162162	0.00929491	0.244344	0.00150981	0.0444444	0.000699301	0	0.00102041	0
C1QC	no	0.0031617	0	0	0	0	0.746193	0.613636	0.5	0	0	0.00213675	0	0.0059727	0.00115652	0.000754432	0	0	0	0.00124844	0.00404858	0.00070373	0	0.00662252	0.00884956	0.00773994	0.0104651	0.00552868	0.0031679	0.00100874	0.00531915	0	0	0	0.00320513	0	0.00509684	0.0061287	0.000981836	0	0	0.00212455	0.0226244	0.000503271	0.0296296	0	0	0	0
C1QB	no	0.00677507	0.0144928	0.0169492	0.0136986	0	0.847716	0.75	0.847826	0	0.0089955	0.00641026	0.0447761	0.0059727	0.00269854	0.00150887	0.00562701	0.00169779	0	0.00374532	0.00506073	0.00211119	0.00209644	0.00331126	0.00884956	0.0216718	0.0302326	0.0131306	0.0095037	0.00336248	0.0106383	0.00308642	0.00555556	0.0204082	0.0128205	0.00352113	0.00407747	0.00510725	0.00245459	0.00854701	0.00540541	0.0059753	0.0735294	0	0.0444444	0.000699301	0.00574713	0	0
EPHB2	no	0	0.0434783	0	0	0.0530303	0.0101523	0.0681818	0	0	0.00149925	0	0.0149254	0	0.000385505	0	0	0.00169779	0	0.00124844	0	0	0	0	0	0.00773994	0.0366279	0.00207325	0.0221753	0.00571621	0	0.00308642	0	0	0	0	0	0.0020429	0	0.017094	0	0.0286815	0.00904977	0	0	0	0	0	0
TEX46	no	0.000451671	0	0	0	0	0	0	0	0	0	0	0	0	0.000385505	0.000754432	0	0.00169779	0.00320513	0	0	0	0	0	0	0	0.000581395	0.00276434	0.00105597	0.000336247	0	0	0	0.0204082	0	0.00352113	0.00101937	0	0.000490918	0	0	0	0	0	0	0	0	0	0
KDM1A	no	0.0785908	0.15942	0.0338983	0.321918	0.151515	0.0609137	0.151515	0.0652174	0.194444	0.418291	0.651709	0.492537	0.145904	0.0767155	0.0852508	0.0458199	0.113752	0.11859	0.0898876	0.0657895	0.100633	0.067086	0.0298013	0.20354	0.181115	0.22093	0.808569	0.156283	0.254876	0.625	0.108025	0.366667	0.306122	0.0384615	0.507042	0.00713558	0.12666	0.00883652	0.111111	0.340541	0.0998539	0.111991	0.00201308	0.118519	0.0013986	0.0229885	0.0346939	0.0165289
AL031428.1	no	0	0	0	0	0	0	0	0	0	0	0	0	0	0	0	0	0.00169779	0	0	0	0	0	0	0	0.00154799	0	0.000691085	0	0	0.00265957	0	0	0	0	0	0	0	0	0	0	0	0	0	0	0	0	0	0
LUZP1	no	0.0438121	0.202899	0.0677966	0.164384	0.174242	0.035533	0.128788	0	0.333333	0.167916	0.337607	0.38806	0.0401024	0.11835	0.0739344	0.0369775	0.106961	0.0929487	0.128589	0.1083	0.146376	0.132075	0.0298013	0.141593	0.160991	0.159884	0.325501	0.119324	0.151984	0.417553	0.111111	0.25	0.204082	0.0288462	0.0809859	0.0030581	0.0102145	0.00245459	0.0683761	0.178378	0.0868411	0.108597	0.00654253	0.266667	0.0041958	0.0114943	0.055102	0.0289256
LINC01355	no	0.0569106	0.057971	0	0.0684932	0.0151515	0.0203046	0.0227273	0.0217391	0.0833333	0.187406	0.277778	0.402985	0.0162116	0.0258288	0.0422482	0.0233119	0.0424448	0.0448718	0.0374532	0.0111336	0.0232231	0.0167715	0.00331126	0.0619469	0.0309598	0.0244186	0.300622	0.0242872	0.0689307	0.287234	0.0740741	0.108333	0.22449	0.00320513	0.211268	0.00407747	0.114402	0.00147275	0.00854701	0.0702703	0.0119506	0.020362	0.00251636	0.0962963	0.0020979	0.00574713	0.0183673	0.00619835
AL109936.6	no	0.000903342	0.0144928	0	0	0	0	0	0	0	0.00149925	0	0.0149254	0.000853242	0.00154202	0.00113165	0	0	0.00320513	0.00124844	0.00101215	0.00140746	0	0	0	0	0	0.0048376	0.00211193	0.000336247	0.00797872	0	0.00555556	0	0	0	0	0.00306435	0	0	0	0.000398353	0.00113122	0	0	0	0	0	0
HNRNPR	no	0.445799	0.608696	0.135593	0.69863	0.537879	0.147208	0.507576	0.304348	0.777778	0.770615	0.910256	0.910448	0.40785	0.428682	0.479819	0.310289	0.604414	0.554487	0.494382	0.447368	0.549613	0.415094	0.238411	0.654867	0.605263	0.714535	0.985487	0.571278	0.66039	0.93617	0.395062	0.752778	0.795918	0.144231	0.971831	0.0570846	0.558733	0.0486009	0.333333	0.605405	0.378834	0.469457	0.0317061	0.518519	0.0223776	0.189655	0.183673	0.157025
ZNF436	no	0.00542005	0	0	0.00684931	0	0	0.0151515	0	0	0.0089955	0.0320513	0	0.00170648	0.00308404	0.00528103	0.00321543	0.00679117	0.00641026	0.00249688	0.00404858	0.00844476	0	0.00331126	0.0265487	0.00464396	0.00755814	0.0545957	0.00527983	0.00773369	0.018617	0.00617284	0.0166667	0.0204082	0.00320513	0.0316901	0	0.00306435	0.000490918	0	0.00540541	0.00398353	0.00904977	0	0.037037	0.000699301	0	0.00204082	0.00413223
ZNF436-AS1	no	0.00406504	0.0144928	0	0.00684931	0	0	0.00757576	0	0	0.023988	0.0534188	0.0447761	0.000853242	0.00346955	0.00678989	0.00241158	0.00509338	0.00961539	0.00499376	0.00404858	0.00633357	0.00419287	0	0.0265487	0.00154799	0.0104651	0.122322	0.00527983	0.00537996	0.0851064	0.0308642	0.0777778	0.0612245	0.00320513	0.0492958	0.0132518	0.0286006	0.000981836	0	0.0216216	0.00438189	0.00339367	0	0.0222222	0	0	0	0.00206612
AL109936.2	no	0	0	0	0	0	0	0	0	0	0	0.00213675	0	0	0.00192753	0.00301773	0.00241158	0.00509338	0.00641026	0.00249688	0	0	0	0	0	0.00154799	0	0	0	0	0	0	0	0	0	0	0	0	0	0	0	0.000132784	0	0	0	0	0	0	0
TCEA3	no	0.00271003	0	0	0.00684931	0.00757576	0	0	0.0869565	0.0277778	0.005997	0.0128205	0	0.00170648	0.0659214	0.137307	0.0900322	0.11545	0.179487	0.0337079	0.0121457	0.00211119	0.00419287	0.00331126	0.0353982	0.0479876	0.00406977	0.00829302	0.00527983	0.00134499	0.00531915	0	0.00833333	0.0408163	0.00961539	0	0	0	0	0.00854701	0	0.00411632	0.00226244	0	0.0740741	0.0013986	0.00574713	0.00510204	0.00206612
ASAP3	no	0.000451671	0	0	0	0	0	0	0	0	0.00149925	0	0	0.000853242	0.00231303	0.000377216	0.00160772	0.00169779	0	0.00124844	0	0	0	0	0	0.00154799	0.00232558	0.000691085	0.00105597	0	0	0.00308642	0	0	0	0	0.00203874	0	0	0	0	0.000132784	0.00452489	0	0.0518519	0	0	0	0
E2F2	no	0.00406504	0.057971	0.0677966	0.0479452	0.0530303	0	0.0151515	0.0217391	0.0277778	0.463268	0.0662393	0.119403	0.024744	0.0077101	0.00188608	0	0.00169779	0.00641026	0.031211	0.00404858	0.0070373	0	0	0	0.0232198	0.022093	0.270905	0.0549102	0.167115	0.159574	0.0154321	0	0	0.266026	0.792254	0.378186	0.529111	0.0103093	0.025641	0.0594595	0.0164653	0.0316742	0.00150981	0.00740741	0.0020979	0.0574713	0.00204082	0
AL021154.1	no	0.00180668	0	0	0	0	0	0	0	0	0.0029985	0	0	0	0.00115652	0.000377216	0.000803859	0.00169779	0	0	0	0	0.00209644	0	0	0	0	0	0	0	0	0	0	0	0	0	0.00101937	0	0	0	0	0	0	0	0	0	0	0	0
ID3	no	0.157633	0.101449	0	0	0.0151515	0.0203046	0	0.0652174	0	0.365817	0.00213675	0.0149254	0.00341297	0.0246723	0.0573369	0.0345659	0.057725	0.0608974	0.0561798	0.0101215	0.00281492	0	0.013245	0	0.00619195	0.00755814	0.00345542	0.00105597	0.00369872	0.00265957	0	0	0.0204082	0.00641026	0.0105634	0	0.00102145	0.00589102	0	0	0.00438189	0.00339367	0.00251636	0.392593	0.00489511	0.00574713	0.00612245	0
MDS2	no	0.0207769	0	0	0	0	0.00507614	0	0.0652174	0	0.00149925	0	0	0.00255973	0.0439476	0.0871369	0.0514469	0.0780985	0.11859	0.0349563	0.00202429	0.00070373	0.0104822	0.00331126	0	0.00154799	0.00174419	0.00276434	0.00105597	0.00168124	0	0	0	0.0408163	0.00320513	0.00352113	0	0	0.000490918	0	0.00540541	0.00225734	0	0.000503271	0	0	0	0.00204082	0
RPL11	no	0.998645	1	0.576271	1	0.984848	0.786802	0.969697	1	1	0.991004	1	0.985075	0.965017	0.999614	1	1	1	1	0.998752	0.997976	1	1	1	1	0.986068	1	1	0.969377	0.981843	1	0.996914	1	1	0.679487	1	0.528033	0.836568	0.438881	0.974359	0.967568	0.961891	0.980769	0.194766	0.940741	0.277622	0.609195	0.941837	0.892562
ELOA	no	0.135501	0.217391	0.0338983	0.130137	0.151515	0.035533	0.151515	0.0434783	0.138889	0.247376	0.337607	0.358209	0.0494881	0.0616808	0.0712939	0.0361736	0.0679117	0.11859	0.0998752	0.0809717	0.114004	0.0754717	0.0298013	0.20354	0.111455	0.230233	0.567381	0.124604	0.143914	0.303191	0.0740741	0.130556	0.265306	0.0384615	0.383803	0.00917431	0.0858018	0.00834561	0.119658	0.194595	0.11539	0.121041	0.0035229	0.118519	0.00489511	0.00574713	0.0285714	0.0144628
ELOA-AS1	no	0.0221319	0.0289855	0	0.0479452	0.0151515	0.0101523	0.00757576	0	0.0555556	0.053973	0.181624	0.223881	0.0179181	0.0239013	0.0313089	0.0128617	0.0237691	0.0384615	0.0162297	0.01417	0.0204082	0.0230608	0.00331126	0.00884956	0.0216718	0.0273256	0.22944	0.0179514	0.0238736	0.164894	0.0216049	0.111111	0.0816327	0.0224359	0.0915493	0.0265036	0.0153218	0.00196367	0.025641	0.108108	0.0132784	0.0237557	0.00150981	0.0148148	0.000699301	0.00574713	0.00816326	0.00413223
PITHD1	no	0.18654	0.173913	0.0338983	0.232877	0.151515	0.101523	0.181818	0.152174	0.25	0.337331	0.613248	0.537313	0.190273	0.169622	0.176914	0.162379	0.259762	0.278846	0.1598	0.169028	0.190711	0.125786	0.155629	0.221239	0.151703	0.169186	0.867312	0.116156	0.227303	0.446809	0.126543	0.275	0.387755	0.503205	0.866197	0.487258	0.412666	0.0171821	0.0512821	0.459459	0.0888328	0.165158	0.0156014	0.140741	0.0202797	0.0287356	0.0520408	0.0599174
LYPLA2	no	0.0731707	0.246377	0.101695	0.123288	0.257576	0.0406091	0.136364	0.0434783	0.194444	0.151424	0.316239	0.358209	0.0409556	0.0948342	0.0867597	0.120579	0.140917	0.163462	0.113608	0.103239	0.125264	0.132075	0.115894	0.150442	0.142415	0.216279	0.424326	0.155227	0.166779	0.242021	0.0555556	0.122222	0.244898	0.0576923	0.18662	0.0642202	0.0490296	0.0328915	0.0769231	0.210811	0.11539	0.11991	0.0226472	0.0444444	0.034965	0.0172414	0.0387755	0.0454545
GALE	no	0.0103884	0.0434783	0	0.0479452	0.0454545	0.035533	0.0530303	0.0434783	0.166667	0.077961	0.237179	0.104478	0.0383959	0.0169622	0.0184836	0.0160772	0.0186757	0.0192308	0.0149813	0.00910931	0.018297	0.0314465	0.0198676	0.0442478	0.0712074	0.0459302	0.352453	0.0390708	0.0517821	0.103723	0.0154321	0.0277778	0.0204082	0.0128205	0.151408	0.011213	0.0234934	0.000981836	0.00854701	0.0972973	0.0200505	0.0565611	0.00100654	0.0296296	0.0020979	0	0.00816326	0.00206612
HMGCL	no	0.0745257	0.188406	0.0677966	0.143836	0.128788	0.0406091	0.128788	0.0652174	0.194444	0.130435	0.356838	0.41791	0.0341297	0.0643793	0.0690306	0.0514469	0.101868	0.115385	0.0836454	0.0587045	0.085855	0.0524109	0.0364238	0.132743	0.125387	0.140698	0.437457	0.0887012	0.093813	0.271277	0.108025	0.197222	0.102041	0.0448718	0.34507	0.0214067	0.0551583	0.0112911	0.034188	0.216216	0.0736954	0.132353	0.00251636	0.133333	0.0027972	0.0172414	0.0255102	0.0330579
FUCA1	no	0.031617	0.15942	0.0169492	0.10274	0.166667	0.390863	0.25	0.217391	0.0833333	0.113943	0.209402	0.268657	0.0230375	0.036623	0.0324406	0.0241158	0.0458404	0.0448718	0.0324594	0.0374494	0.0513723	0.0356394	0.0264901	0.495575	0.100619	0.204651	0.24188	0.103485	0.0803631	0.167553	0.0709877	0.108333	0.183673	0.0480769	0.165493	0.030581	0.0541369	0.0112911	0.119658	0.0864865	0.125747	0.127828	0.00503271	0.0814815	0.0034965	0	0.0102041	0.0103306
CNR2	no	0.201445	0.188406	0.0338983	0.0616438	0.0833333	0.00507614	0	0	0.0277778	0.0269865	0.017094	0.0447761	0.00170648	0.00154202	0.00188608	0	0	0.00320513	0.00499376	0.0293522	0.0351865	0.0230608	0.013245	0.123894	0.0123839	0.00232558	0.0048376	0.00211193	0.00235373	0.00265957	0.00925926	0.00277778	0.0204082	0.0192308	0	0.00203874	0.0020429	0.000490918	0	0	0.00212455	0.00565611	0.00150981	0	0	0.00574713	0.0163265	0.00413223
PNRC2	no	0.30262	0.42029	0.101695	0.424658	0.371212	0.0964467	0.356061	0.195652	0.611111	0.566717	0.732906	0.626866	0.191126	0.283346	0.29536	0.194534	0.371817	0.339744	0.294632	0.319838	0.385644	0.264151	0.195364	0.486726	0.380805	0.479651	0.876296	0.357973	0.36651	0.744681	0.234568	0.625	0.693878	0.150641	0.855634	0.192661	0.417773	0.0363279	0.239316	0.389189	0.271677	0.313348	0.0437846	0.362963	0.0475524	0.0517241	0.122449	0.0929752
SRSF10	no	0.388889	0.608696	0.118644	0.616438	0.462121	0.101523	0.409091	0.369565	0.527778	0.737631	0.867521	0.835821	0.299488	0.395143	0.444361	0.277331	0.49236	0.576923	0.469413	0.334008	0.422942	0.301887	0.221854	0.513274	0.45356	0.55814	0.965446	0.398099	0.55918	0.893617	0.280864	0.625	0.714286	0.137821	0.915493	0.0795107	0.564862	0.0544919	0.282051	0.578378	0.29425	0.357466	0.0317061	0.362963	0.0342657	0.0977011	0.140816	0.115702
MYOM3	no	0	0	0	0	0	0	0	0	0	0.00149925	0	0	0	0	0	0	0	0.00320513	0	0	0	0	0	0	0	0	0	0	0	0	0	0	0	0	0	0	0.00102145	0	0	0	0.000132784	0	0	0	0	0	0	0
IL22RA1	no	0	0	0	0	0	0	0	0	0	0.00149925	0	0	0	0	0	0	0	0	0	0	0	0	0	0	0	0	0	0	0	0	0	0	0	0	0	0	0	0	0	0	0	0	0	0	0	0	0	0
IFNLR1	no	0.032972	0.0434783	0	0	0.00757576	0.00507614	0	0.0217391	0	0.0389805	0.0042735	0	0	0.00462606	0.00377216	0.00160772	0.00509338	0.0128205	0.00499376	0.00607287	0.0218156	0.00209644	0	0.00884956	0.00619195	0.00232558	0.00138217	0.0031679	0.00336248	0.00531915	0	0	0.0204082	0.00320513	0.00352113	0	0.0020429	0	0	0	0.00185898	0.00113122	0	0	0	0	0.00510204	0
AL590683.1	no	0.00135501	0	0	0	0	0	0	0	0	0	0	0	0	0	0	0	0	0	0	0	0	0	0	0	0	0	0	0	0	0	0	0	0	0	0	0	0	0	0	0	0	0	0	0	0	0	0	0
AL138902.1	no	0	0	0	0	0	0	0	0	0	0	0	0	0	0	0	0	0	0	0	0	0	0	0	0	0	0	0.000691085	0	0.000336247	0	0	0	0	0	0	0	0	0	0	0	0	0	0	0	0	0	0	0
GRHL3	no	0	0	0	0	0	0	0	0	0	0	0.00213675	0	0	0	0	0	0	0	0	0	0	0	0	0	0	0.000581395	0.0048376	0	0	0	0	0	0	0	0.00352113	0.00203874	0	0	0	0	0	0	0	0	0	0	0	0
STPG1	no	0.0117435	0	0	0.0479452	0	0	0	0	0	0.0254873	0.0940171	0.0447761	0.0187713	0.0100231	0.00867597	0.00803858	0.0169779	0.0128205	0.00873908	0.00506073	0.0126671	0.00628931	0	0.00884956	0.00773994	0.00755814	0.192122	0.0105597	0.0195024	0.0452128	0.00308642	0.0194444	0.0612245	0.00320513	0.123239	0.0030581	0.0439224	0.000981836	0.00854701	0.0702703	0.00398353	0.00226244	0.00100654	0.0296296	0.000699301	0.00574713	0.00306122	0.00206612
NIPAL3	no	0.129178	0.130435	0.0338983	0.253425	0.0530303	0.0203046	0.0530303	0.108696	0.388889	0.155922	0.382479	0.373134	0.0426621	0.195066	0.25613	0.135852	0.341256	0.355769	0.224719	0.132591	0.169599	0.100629	0.0662252	0.19469	0.133127	0.0790698	0.574292	0.0728617	0.118695	0.337766	0.095679	0.244444	0.285714	0.0384615	0.461268	0.0377166	0.135853	0.00736377	0.017094	0.189189	0.0482008	0.0395928	0.00201308	0.0962963	0.00629371	0.00574713	0.0408163	0.053719
RCAN3	no	0.122403	0.173913	0.0169492	0.157534	0.136364	0.00507614	0.0681818	0.173913	0.277778	0.124438	0.111111	0.298507	0.0238908	0.4734	0.582799	0.356913	0.714771	0.791667	0.539326	0.189271	0.0330753	0.218029	0.0695364	0.123894	0.142415	0.112791	0.0393918	0.0813094	0.126765	0.218085	0.0462963	0.0888889	0.367347	0.0608974	0.0246479	0.0173293	0.0143003	0.00441826	0.034188	0.118919	0.0802018	0.030543	0.00402617	0.0148148	0.0020979	0.0114943	0.0459184	0.00826446
AL445686.2	no	0.0144535	0.0144928	0	0	0	0	0	0	0	0.011994	0.0106838	0	0.000853242	0.0589823	0.0780837	0.0361736	0.0865874	0.214744	0.0661673	0.0111336	0.00492611	0.0146751	0.013245	0	0.0108359	0.00348837	0.00138217	0.0031679	0.00504371	0.0159574	0.00617284	0	0	0.00641026	0.00352113	0	0.00510725	0	0	0.00540541	0.00783428	0.00226244	0.00201308	0	0	0	0.00408163	0
NCMAP	no	0	0	0	0	0	0	0.00757576	0	0	0	0	0	0	0	0	0	0	0.00320513	0.00124844	0	0	0	0	0	0	0	0	0	0.000336247	0	0	0	0	0.00320513	0	0	0	0	0	0	0.000132784	0	0	0	0	0	0	0
SRRM1	no	0.500903	0.84058	0.135593	0.636986	0.636364	0.172589	0.537879	0.391304	0.861111	0.688156	0.882479	0.880597	0.374573	0.514264	0.522822	0.406752	0.665535	0.682692	0.563046	0.521255	0.610837	0.467505	0.327815	0.60177	0.654799	0.762209	0.966828	0.572334	0.657028	0.901596	0.367284	0.755556	0.734694	0.179487	0.926056	0.0519878	0.530133	0.0834561	0.435897	0.594595	0.451733	0.528281	0.0870659	0.525926	0.0895105	0.137931	0.212245	0.198347
CLIC4	no	0.0939476	0.15942	0	0.0890411	0.0984848	0.0101523	0.128788	0	0.138889	0.172414	0.202991	0.238806	0.0341297	0.00308404	0.0022633	0.00321543	0.00169779	0.00320513	0.00499376	0.00202429	0.00422238	0	0	0.0353982	0.0913313	0.180814	0.404285	0.107709	0.108944	0.180851	0.0401235	0.0916667	0.122449	0.0192308	0.366197	0.0203874	0.131767	0.00147275	0.0854701	0.248649	0.0778117	0.0475113	0.00452944	0.311111	0.0013986	0.0114943	0.00102041	0.00206612
RUNX3	no	0.186089	0.101449	0.0169492	0.184932	0.0757576	0.0152284	0.121212	0.326087	0.444444	0.151424	0.275641	0.253731	0.0221843	0.273323	0.229725	0.151929	0.320883	0.320513	0.249688	0.561741	0.771992	0.343816	0.413907	0.318584	0.128483	0.178488	0.0594333	0.0527983	0.123067	0.420213	0.111111	0.219444	0.693878	0.0801282	0.0246479	0.0163099	0.0265577	0.0162003	0.0769231	0.108108	0.0804674	0.242081	0.00956215	0.0444444	0.0041958	0.0172414	0.289796	0.411157
AL445471.1	no	0	0	0	0	0	0	0	0	0	0.00149925	0	0	0	0	0.000377216	0	0	0	0	0	0	0	0.00331126	0	0	0	0	0	0	0	0	0	0	0	0	0	0	0	0	0	0	0	0	0	0	0	0	0
AL445471.2	no	0	0	0	0	0	0	0	0	0	0.00149925	0	0	0	0	0.00113165	0.000803859	0	0.00320513	0	0	0	0	0	0	0	0	0	0	0	0	0	0	0	0	0	0	0	0	0	0	0	0	0	0	0	0	0	0
AL050344.1	no	0	0	0	0	0	0	0	0	0	0	0	0	0	0	0	0	0	0	0	0.00303644	0.00422238	0.00419287	0	0	0	0	0	0	0	0	0	0	0	0	0	0	0	0.000981836	0.00854701	0	0.000265569	0	0	0	0	0	0.00102041	0
AL031432.1	no	0.000451671	0	0	0.00684931	0	0	0.00757576	0	0	0	0	0	0	0.000385505	0.000754432	0	0	0.00320513	0.00124844	0	0.00140746	0	0	0	0	0.00116279	0.00345542	0	0.00100874	0	0	0	0	0	0	0	0	0.00196367	0	0	0.000796707	0	0	0	0	0	0	0
SYF2	no	0.462511	0.782609	0.135593	0.493151	0.462121	0.0964467	0.44697	0.347826	0.777778	0.595202	0.75641	0.80597	0.16041	0.417116	0.475292	0.413987	0.587436	0.589744	0.519351	0.376518	0.504574	0.389937	0.324503	0.60177	0.560372	0.702907	0.801659	0.455121	0.394755	0.731383	0.333333	0.763889	0.77551	0.214744	0.626761	0.16106	0.242084	0.108493	0.418803	0.464865	0.431417	0.4819	0.149975	0.362963	0.130769	0.103448	0.15	0.17562
AL031432.5	no	0	0	0	0	0	0	0	0	0.0277778	0.00149925	0	0	0	0	0.000377216	0	0	0	0.00124844	0.00101215	0	0.00209644	0	0	0.00154799	0.00174419	0.000691085	0.00105597	0.00100874	0.00265957	0	0.00833333	0	0	0	0	0	0	0	0	0.000132784	0	0.000503271	0	0	0	0	0
RSRP1	no	0.589883	0.797101	0.372881	0.59589	0.659091	0.15736	0.507576	0.478261	0.75	0.535232	0.794872	0.776119	0.204778	0.615266	0.639381	0.426849	0.716469	0.74359	0.674157	0.598178	0.689655	0.490566	0.384106	0.663717	0.642415	0.736628	0.896337	0.526927	0.430733	0.800532	0.339506	0.8	0.734694	0.349359	0.852113	0.583078	0.631256	0.154148	0.435897	0.4	0.471518	0.614253	0.134877	0.518519	0.158042	0.12069	0.27551	0.270661
AL031432.3	no	0.00406504	0	0	0.00684931	0	0	0.00757576	0	0	0.00449775	0.00213675	0	0.000853242	0.00115652	0.00150887	0.000803859	0.00169779	0	0	0	0.00140746	0.00209644	0.00331126	0	0.00464396	0.00406977	0.0131306	0.00527983	0.00268998	0	0	0.00833333	0	0	0.0176056	0.00203874	0.0020429	0.000981836	0	0.00540541	0.00146063	0.00339367	0	0.00740741	0	0	0	0
RHD	no	0.0176152	0	0	0.00684931	0	0	0	0.0217391	0	0.00749625	0.00854701	0.0298507	0.024744	0.0111796	0.0116937	0.00160772	0.0186757	0.0128205	0.00749064	0.00607287	0.0112597	0.00209644	0	0.00884956	0.00464396	0.00813953	0.342778	0.00105597	0.00403497	0.00265957	0.00617284	0.00833333	0.0204082	0.179487	0.84507	0.427115	0.551583	0	0	0.0378378	0.00438189	0.00678733	0.00251636	0.00740741	0.0020979	0	0.00204082	0.00206612
TMEM50A	no	0.213189	0.521739	0.20339	0.452055	0.431818	0.15736	0.462121	0.326087	0.611111	0.455772	0.754274	0.61194	0.193686	0.338473	0.239909	0.2291	0.436333	0.36859	0.433208	0.352227	0.486277	0.295597	0.251656	0.460177	0.475232	0.622674	0.860401	0.364308	0.332213	0.656915	0.219136	0.427778	0.44898	0.195513	0.707746	0.253823	0.28907	0.0765832	0.273504	0.637838	0.354535	0.464932	0.156517	0.548148	0.111888	0.0574713	0.156122	0.132231
RHCE	no	0.000451671	0	0	0.0205479	0	0.00507614	0.00757576	0	0	0.00449775	0.0576923	0	0.0784983	0.00346955	0.00490381	0.00321543	0	0.00641026	0.00249688	0.00708502	0.0070373	0.00209644	0	0	0.00154799	0.00348837	0.588113	0.00105597	0.00235373	0.0106383	0.0185185	0.0166667	0	0.294872	0.975352	0.690112	0.847804	0.000490918	0	0.0594595	0.00398353	0.00226244	0.000503271	0.00740741	0	0	0.00102041	0.00206612
MACO1	no	0.0853659	0.115942	0	0.280822	0.106061	0.0304569	0.0984848	0.108696	0.194444	0.2009	0.452991	0.462687	0.0614334	0.0844256	0.111656	0.0554662	0.120543	0.189103	0.0898876	0.0738866	0.0865588	0.048218	0.0298013	0.20354	0.116099	0.136628	0.606773	0.0770855	0.11466	0.337766	0.101852	0.241667	0.285714	0.201923	0.542254	0.37105	0.24617	0.0147275	0.0598291	0.216216	0.0600186	0.114253	0.00402617	0.148148	0.00909091	0	0.0214286	0.0247934
LDLRAP1	no	0.0528455	0.173913	0	0.0821918	0.106061	0.00507614	0.0681818	0.195652	0.25	0.121439	0.145299	0.238806	0.0401024	0.308404	0.49868	0.337621	0.417657	0.567308	0.27965	0.149798	0.102745	0.104822	0.115894	0.0353982	0.0665635	0.10814	0.366275	0.129884	0.129792	0.164894	0.0555556	0.125	0.387755	0.0512821	0.165493	0.0101937	0.0531154	0.0122729	0.042735	0.194595	0.0904262	0.0475113	0.0035229	0.148148	0.000699301	0.0114943	0.0581633	0.0247934
AL606491.1	no	0.000451671	0	0	0	0	0	0	0	0.0277778	0.0029985	0.00213675	0	0	0.00655358	0.00490381	0.00884244	0.0220713	0.0128205	0.00873908	0.00202429	0.00774103	0	0.00331126	0	0.00464396	0	0.00138217	0	0.000672495	0.00531915	0	0.00277778	0.0204082	0	0.00352113	0.00101937	0	0	0	0	0.000663922	0.00113122	0	0	0	0	0.00102041	0.00206612
MAN1C1	no	0.00722674	0.0434783	0.0169492	0.0273973	0.0681818	0.0913706	0.0984848	0.0434783	0.0833333	0.0089955	0.0106838	0.0895522	0.00426621	0.0728604	0.153527	0.0811897	0.144312	0.291667	0.0474407	0.0263158	0.0168895	0.0230608	0.00993378	0.0265487	0.0510836	0.077907	0.00760193	0.0359029	0.0363147	0.0159574	0.00925926	0.0111111	0.102041	0.0192308	0.00352113	0.00203874	0.00306435	0	0.034188	0	0.0359846	0.0475113	0	0.296296	0	0.00574713	0.00408163	0.00206612
AL031280.1	no	0.00361337	0.0144928	0	0	0.00757576	0.00507614	0.0151515	0.0217391	0.0555556	0.0029985	0.00854701	0	0.0059727	0.0597533	0.133535	0.0265273	0.0848896	0.0673077	0.0187266	0.0232794	0.0070373	0.00628931	0.00331126	0.00884956	0.00928793	0.0145349	0.00276434	0.00844773	0.0063887	0.00531915	0.00308642	0.00277778	0.0816327	0.00641026	0	0.00101937	0.0020429	0	0	0.00540541	0.00717036	0.0180995	0.000503271	0.0592593	0	0	0.00714286	0
SELENON	no	0.0221319	0.202899	0.0338983	0.171233	0.151515	0.035533	0.121212	0.0652174	0.25	0.0569715	0.25	0.19403	0.0136519	0.0308404	0.0282912	0.0184887	0.0645161	0.0448718	0.0374532	0.0212551	0.0154821	0.00838574	0.013245	0.079646	0.148607	0.150581	0.272979	0.093981	0.138198	0.25266	0.0555556	0.158333	0.0816327	0.00961539	0.0669014	0.00203874	0.00510725	0.00343643	0.0683761	0.243243	0.0710397	0.0452489	0.00100654	0.288889	0.0041958	0.00574713	0.00408163	0.00413223
AL020996.2	no	0	0	0	0	0	0	0	0	0	0	0	0	0	0	0	0	0	0	0	0	0	0	0	0	0	0	0	0	0	0	0	0	0	0	0	0	0	0	0	0	0.000132784	0	0	0	0	0	0	0
AL020996.1	no	0.00722674	0.0144928	0	0.00684931	0.00757576	0	0	0	0	0.0089955	0.0128205	0.0149254	0.000853242	0.00732459	0.013957	0.00643087	0.00848896	0.0160256	0.00998752	0.0111336	0.00562984	0.00419287	0.00331126	0	0.00309597	0.0116279	0.0089841	0.00527983	0.00235373	0.018617	0.00308642	0.0138889	0	0	0.00352113	0	0.0020429	0.000490918	0.00854701	0.00540541	0.00358518	0.010181	0	0	0.000699301	0	0.00204082	0
MTFR1L	no	0.0469738	0.217391	0.0508475	0.150685	0.128788	0.0406091	0.151515	0.0217391	0.111111	0.146927	0.318376	0.402985	0.052901	0.0497301	0.0539419	0.0361736	0.0543294	0.0769231	0.0586767	0.0404858	0.052076	0.0356394	0.0364238	0.150442	0.140867	0.193023	0.456116	0.10982	0.149966	0.303191	0.0895062	0.227778	0.204082	0.025641	0.257042	0.00101937	0.0306435	0.0235641	0.042735	0.243243	0.0978622	0.107466	0.0115752	0.17037	0.0146853	0.0229885	0.0183673	0.0123967
AUNIP	no	0.000451671	0	0	0.00684931	0.00757576	0	0.00757576	0	0	0.0644678	0.141026	0.0447761	0.0324232	0	0.0022633	0	0	0	0	0.00101215	0	0	0	0	0.00154799	0.00232558	0.351071	0.00211193	0.0322798	0.0984043	0.0185185	0.00277778	0	0	0.267606	0.00101937	0.0653728	0	0	0.178378	0.00106228	0.00113122	0.000503271	0.00740741	0	0.00574713	0	0.00206612
AL033528.2	no	0.000451671	0	0	0	0.00757576	0	0	0	0	0	0	0	0	0	0.000754432	0	0	0	0	0	0	0	0	0	0.00309597	0.00581395	0.00345542	0.00211193	0.00134499	0	0	0.00555556	0.0408163	0.00320513	0.00352113	0	0	0.000490918	0.00854701	0	0.000929491	0.00226244	0.000503271	0	0	0	0	0
PAQR7	no	0.00767841	0	0	0	0.030303	0.0101523	0.0454545	0	0.111111	0.0194903	0.104701	0.0746269	0.00853242	0.00269854	0.00603546	0.00401929	0.00339559	0.0192308	0	0.00101215	0.00633357	0.00628931	0.00662252	0.0265487	0.0495356	0.0604651	0.0179682	0.0179514	0.0302623	0.138298	0.0462963	0.0944444	0.204082	0.00641026	0.0140845	0.0030581	0.00306435	0.00785469	0	0.0702703	0.024034	0.0656109	0	0.0444444	0.0034965	0.0114943	0.00204082	0
STMN1	no	0.130985	0.0724638	0.118644	0.760274	0.189394	0.436548	0.272727	0.23913	0.277778	0.971514	0.942308	0.895522	0.555461	0.0990748	0.191626	0.176849	0.10017	0.278846	0.149813	0.111336	0.146376	0.102725	0.0993377	0.318584	0.244582	0.0988372	0.988252	0.436114	0.800941	0.994681	0.506173	0.733333	0.632653	0.0705128	0.876761	0.0326198	0.429009	0.0196367	0.119658	0.783784	0.0622759	0.0701357	0.0261701	0.2	0.0202797	0.402299	0.0591837	0.0433884
PAFAH2	no	0.0212285	0.057971	0.0677966	0.0821918	0.0833333	0.0253807	0.030303	0.0869565	0.111111	0.0344828	0.0641026	0.0746269	0.00938567	0.0269854	0.0328178	0.0176849	0.0424448	0.0512821	0.0374532	0.0566802	0.116819	0.0440252	0.0198676	0.0353982	0.0356037	0.0790698	0.0504492	0.0580781	0.0490921	0.0478723	0.0216049	0.0583333	0.0612245	0.00641026	0.0211268	0.00509684	0.0081716	0.00245459	0.017094	0.0378378	0.0404993	0.0192308	0.00251636	0.0296296	0.0013986	0	0.027551	0.0413223
EXTL1	no	0	0	0	0	0	0	0	0	0	0	0	0	0	0	0	0	0	0	0	0	0	0	0	0	0	0	0.00276434	0	0	0	0	0	0.0204082	0	0	0	0.00102145	0	0	0	0.000132784	0	0	0	0	0	0	0
SLC30A2	no	0	0	0	0.00684931	0	0	0	0	0	0.00149925	0	0	0	0	0.00113165	0	0	0	0.00124844	0	0	0	0	0	0	0	0.00138217	0	0.000336247	0.00265957	0	0	0	0	0	0	0	0	0	0	0.000132784	0	0	0	0	0	0	0
TRIM63	no	0	0	0	0	0	0	0	0	0	0.00149925	0.00213675	0	0	0	0.000377216	0	0	0	0	0	0	0	0	0	0.00154799	0	0.00345542	0.00105597	0.000672495	0	0	0	0	0	0	0	0	0	0	0	0.000132784	0	0	0	0	0	0	0
PDIK1L	no	0.0212285	0.0289855	0.0338983	0.150685	0.0984848	0.0101523	0.0606061	0	0.0833333	0.106447	0.282051	0.179104	0.0486348	0.0269854	0.0343267	0.00643087	0.0424448	0.0384615	0.031211	0.0303644	0.0267417	0.0167715	0.00993378	0.0530973	0.0773994	0.0674419	0.448514	0.0675818	0.0810356	0.202128	0.0432099	0.102778	0.183673	0.0160256	0.366197	0.00203874	0.0919305	0.017673	0.00854701	0.124324	0.0339928	0.0214932	0	0.0222222	0.0027972	0.0172414	0.00816326	0.00206612
FAM110D	no	0.000451671	0	0	0.00684931	0	0.00507614	0	0	0	0.0029985	0.0491453	0.0149254	0.00682594	0	0	0	0	0	0	0	0	0	0	0.00884956	0	0.00116279	0.110574	0	0.00201748	0.0265957	0.00617284	0.0138889	0.0408163	0	0.0316901	0.00203874	0.0020429	0	0.00854701	0.0108108	0.000398353	0	0	0.00740741	0	0	0	0
AL391650.1	no	0	0	0	0	0.00757576	0	0	0	0	0	0	0	0	0	0	0	0	0	0	0	0	0	0	0	0	0	0.00138217	0	0.000336247	0.00265957	0	0.00277778	0	0	0	0	0	0	0	0.00540541	0	0.00113122	0	0	0	0	0	0
ZNF593	no	0.0623306	0.217391	0.0169492	0.150685	0.128788	0.0406091	0.189394	0.0652174	0.111111	0.14093	0.566239	0.313433	0.116894	0.0562837	0.0448887	0.0562701	0.10017	0.0576923	0.082397	0.041498	0.0577058	0.0461216	0.0562914	0.20354	0.174923	0.199419	0.69454	0.133052	0.182919	0.385638	0.0864198	0.247222	0.163265	0.0480769	0.320423	0.00815494	0.0245148	0.00294551	0.0854701	0.297297	0.0764839	0.151584	0	0.185185	0.000699301	0.0114943	0.0163265	0.0144628
CNKSR1	no	0.00180668	0	0	0.0136986	0.00757576	0	0	0	0	0.005997	0.017094	0	0.00170648	0.00809561	0.00829875	0.011254	0.0118846	0.0128205	0.0137328	0.00506073	0.00070373	0	0	0	0.00309597	0.00232558	0.0117484	0.00211193	0.00201748	0.037234	0.00308642	0.0555556	0	0	0	0	0.00102145	0	0	0.0162162	0.00119506	0.00113122	0	0.00740741	0	0	0	0
CATSPER4	no	0.000451671	0	0	0	0	0	0	0	0	0	0	0	0	0	0	0	0	0	0	0	0	0	0	0	0	0	0.000691085	0	0	0.00265957	0	0	0	0	0	0	0	0	0	0	0	0.00113122	0	0	0	0	0	0
CEP85	no	0.0108401	0.101449	0	0.0753425	0.030303	0.00507614	0.0454545	0.0434783	0.0277778	0.142429	0.247863	0.208955	0.0324232	0.0142637	0.0196152	0.00482315	0.0203735	0.0192308	0.0149813	0.0101215	0.0197044	0.0125786	0.00662252	0.0353982	0.0340557	0.0616279	0.411887	0.0285111	0.067922	0.156915	0.0493827	0.0888889	0.122449	0.0128205	0.31338	0.0030581	0.129724	0.0054001	0	0.0972973	0.0262913	0.0565611	0	0.0148148	0.00629371	0	0.00204082	0
SH3BGRL3	no	0.765583	0.985507	0.559322	0.767123	0.916667	0.42132	0.939394	0.847826	0.972222	0.772114	0.831197	0.985075	0.263652	0.870856	0.78461	0.899518	0.959253	0.865385	0.966292	0.890688	0.98874	0.918239	0.92053	0.867257	0.913313	0.997093	0.615066	0.878564	0.813046	0.93883	0.567901	0.877778	0.877551	0.599359	0.573944	0.359837	0.41573	0.592538	0.91453	0.891892	0.910636	0.934389	0.588324	0.496296	0.755944	0.408046	0.697959	0.634298
UBXN11	no	0.0496838	0.347826	0.0508475	0.116438	0.318182	0.0203046	0.212121	0.0434783	0.222222	0.104948	0.134615	0.38806	0.0332765	0.111025	0.0607318	0.0691318	0.105263	0.0448718	0.106117	0.0607287	0.0591133	0.0775681	0.0397351	0.0353982	0.187307	0.46686	0.215619	0.238648	0.208137	0.215426	0.0555556	0.0472222	0.183673	0.0801282	0.137324	0.00917431	0.0367722	0.0255277	0.162393	0.0594595	0.267561	0.210407	0.0120785	0.0518519	0.0223776	0.045977	0.0163265	0.00619835
CD52	no	0.95664	0.927536	0.101695	0.328767	0.681818	0.0253807	0.55303	0.73913	1	0.61919	0.247863	0.656716	0.084471	0.89283	0.913995	0.963826	0.983022	0.983974	0.966292	0.623482	0.935961	0.920335	0.735099	0.477876	0.69969	0.884302	0.0912232	0.457233	0.233692	0.765957	0.382716	0.836111	0.795918	0.25	0.0880282	0.0428135	0.0745659	0.0157094	0.521368	0.113514	0.589032	0.806561	0.0115752	0.148148	0.0181818	0.0402299	0.54898	0.152893
CRYBG2	no	0.00406504	0	0	0	0.00757576	0	0	0	0	0	0	0	0.000853242	0.00848111	0.00377216	0.00241158	0.00509338	0.00320513	0.00499376	0.00202429	0.00211119	0	0	0.00884956	0	0.000581395	0.00138217	0.00105597	0.000336247	0.00265957	0	0.00277778	0	0	0	0	0	0.00294551	0	0	0.00146063	0	0.000503271	0	0.0104895	0	0.00102041	0
ZNF683	no	0.00225836	0	0	0	0.00757576	0	0	0	0.0555556	0.0029985	0.0042735	0	0	0.0181187	0.00113165	0.00723473	0.00679117	0.00320513	0.00998752	0.0192308	0.154821	0.00419287	0.0165563	0	0	0.00406977	0.00207325	0.0031679	0.00168124	0.00265957	0.00308642	0.00833333	0	0.0128205	0	0.00509684	0	0.000490918	0	0	0.0034524	0.00113122	0	0	0	0	0.0265306	0.0103306
LIN28A	no	0	0	0	0	0	0	0	0	0	0.00449775	0	0	0.000853242	0	0.000377216	0	0	0	0	0.00101215	0.00070373	0	0	0	0	0.000581395	0.00138217	0	0.000336247	0	0	0	0	0	0	0	0	0	0	0.00540541	0	0	0	0	0	0	0	0
DHDDS	no	0.0496838	0.0869565	0.0169492	0.0958904	0.0984848	0.0456853	0.0909091	0.0434783	0.166667	0.103448	0.185897	0.19403	0.0255973	0.0501157	0.0396077	0.0313505	0.0679117	0.0512821	0.071161	0.055668	0.0717804	0.0440252	0.0496689	0.0884956	0.0804954	0.134884	0.369039	0.0718057	0.0867518	0.210106	0.0185185	0.102778	0.102041	0.025641	0.190141	0.00815494	0.0572012	0.00785469	0.042735	0.113514	0.0593547	0.102941	0.00251636	0.037037	0.00489511	0.00574713	0.022449	0.0289256
AL513365.2	no	0.00135501	0	0	0	0	0	0	0	0	0.00149925	0.00213675	0	0.000853242	0	0.000377216	0	0	0	0.00124844	0.00303644	0	0	0	0	0	0.000581395	0.00138217	0	0.00201748	0.00265957	0	0	0	0.00320513	0.00352113	0	0	0	0	0	0.000265569	0	0	0	0	0	0	0
HMGN2	no	0.573171	0.84058	0.220339	0.835616	0.712121	0.28934	0.712121	0.413043	0.805556	0.925037	0.940171	0.910448	0.581058	0.522745	0.589212	0.471865	0.658744	0.766026	0.616729	0.502024	0.586911	0.400419	0.311258	0.654867	0.696594	0.80407	0.995853	0.877508	0.878615	0.989362	0.57716	0.852778	0.816327	0.25	0.996479	0.139653	0.831461	0.483554	0.726496	0.864865	0.537777	0.661765	0.173629	0.651852	0.258042	0.873563	0.203061	0.21281
RPS6KA1	no	0.109756	0.391304	0.135593	0.226027	0.409091	0.0558376	0.318182	0.108696	0.5	0.283358	0.384615	0.61194	0.0981229	0.124133	0.0931724	0.108521	0.20034	0.189103	0.178527	0.13664	0.27164	0.129979	0.125828	0.300885	0.388545	0.480233	0.711818	0.412883	0.345326	0.401596	0.132716	0.188889	0.346939	0.108974	0.591549	0.0591233	0.224719	0.135984	0.350427	0.221622	0.335812	0.331448	0.201812	0.0518519	0.200699	0.0804598	0.0897959	0.10124
AL512408.1	no	0.000903342	0	0	0	0.00757576	0	0	0	0	0.005997	0.00641026	0	0.000853242	0.000385505	0.00113165	0.000803859	0.00169779	0	0.00249688	0	0	0.00209644	0.00331126	0	0.00464396	0.00232558	0.0089841	0.00211193	0.00571621	0.00797872	0	0.00277778	0	0	0.00352113	0.00101937	0.00102145	0	0.00854701	0.0108108	0.00212455	0.00113122	0	0.00740741	0	0	0.00102041	0
ARID1A	no	0.322493	0.797101	0.254237	0.547945	0.674242	0.126904	0.55303	0.217391	0.75	0.646177	0.82906	0.895522	0.176621	0.318427	0.308563	0.147106	0.427844	0.410256	0.387016	0.382591	0.453202	0.249476	0.149007	0.672566	0.591331	0.754651	0.868003	0.571278	0.603564	0.792553	0.348765	0.608333	0.632653	0.217949	0.714789	0.102956	0.302349	0.135984	0.538462	0.372973	0.50166	0.426471	0.177151	0.288889	0.168531	0.143678	0.154082	0.144628
PIGV	no	0.0239386	0.0724638	0	0.0410959	0.0606061	0.00507614	0.0833333	0	0.0833333	0.0644678	0.262821	0.179104	0.024744	0.0346955	0.0275368	0.0176849	0.0322581	0.0416667	0.0411985	0.0334008	0.0358902	0.0377358	0.0298013	0.0265487	0.0665635	0.0627907	0.29924	0.0401267	0.071957	0.199468	0.037037	0.111111	0.163265	0.0160256	0.221831	0.0101937	0.0745659	0.00589102	0.034188	0.0648649	0.028947	0.0441176	0.00452944	0.0740741	0.00559441	0.0172414	0.0122449	0.0206612
ZDHHC18	no	0.0334237	0.130435	0.0169492	0.0753425	0.0909091	0.0456853	0.0909091	0.0869565	0.222222	0.089955	0.160256	0.149254	0.0170648	0.0971473	0.0629951	0.0594855	0.108659	0.0737179	0.107366	0.0951417	0.131597	0.0880503	0.0761589	0.265487	0.147059	0.139535	0.158258	0.0665259	0.069267	0.140957	0.0216049	0.0694444	0.183673	0.0480769	0.0528169	0.00815494	0.0122574	0.0412371	0.0512821	0.0864865	0.0650644	0.0984163	0.183694	0.0888889	0.125175	0.0172414	0.0418367	0.0454545
SFN	no	0.000903342	0	0	0	0	0	0	0	0	0	0	0	0	0.00154202	0.00113165	0	0	0.00320513	0	0	0	0	0	0	0.00154799	0.000581395	0.00345542	0	0.000672495	0	0	0	0	0	0	0	0	0.00245459	0	0	0.000531138	0	0.00553598	0	0.0013986	0	0	0
AL034380.1	no	0	0	0	0	0	0	0	0	0	0.0029985	0	0	0	0	0	0	0	0	0.00124844	0.00101215	0	0	0	0	0	0	0	0	0	0.00265957	0	0	0	0	0	0	0	0	0	0	0	0	0	0	0	0	0	0
GPN2	no	0.0397471	0.0869565	0	0.0821918	0.0909091	0.0253807	0.0757576	0.0434783	0.138889	0.116942	0.232906	0.149254	0.0392491	0.0439476	0.0407393	0.0241158	0.0441426	0.0576923	0.051186	0.0354251	0.0408163	0.0272537	0.00662252	0.0530973	0.0773994	0.112791	0.381479	0.0791975	0.0847344	0.202128	0.0308642	0.113889	0.0408163	0.0224359	0.257042	0.00917431	0.0582227	0.00638193	0.042735	0.151351	0.0451467	0.0735294	0.00654253	0.0518519	0.0034965	0.0114943	0.0244898	0.0123967
GPATCH3	no	0.0239386	0.130435	0.0169492	0.0547945	0.0681818	0.0101523	0.0378788	0	0.166667	0.0644678	0.141026	0.223881	0.0162116	0.0177332	0.0211241	0.0192926	0.0305603	0.0288462	0.0237204	0.0253036	0.0274455	0.0188679	0.0198676	0.0530973	0.0603715	0.0726744	0.215619	0.0696938	0.0598521	0.111702	0.037037	0.0555556	0.102041	0.00641026	0.144366	0.00203874	0.0296221	0.00736377	0.034188	0.0378378	0.0428894	0.0350679	0.00402617	0.0296296	0.00489511	0.00574713	0.00714286	0.00619835
NUDC	no	0.257453	0.347826	0.0338983	0.390411	0.227273	0.0812183	0.318182	0.304348	0.583333	0.575712	0.797009	0.597015	0.34215	0.255975	0.248963	0.238746	0.310696	0.320513	0.289638	0.26417	0.312456	0.247379	0.225166	0.442478	0.422601	0.409884	0.953697	0.304118	0.377942	0.787234	0.182099	0.463889	0.44898	0.102564	0.873239	0.0356779	0.298264	0.0225822	0.17094	0.567568	0.179126	0.281674	0.0156014	0.355556	0.0216783	0.045977	0.0836735	0.115702
NR0B2	no	0	0	0	0	0	0	0	0	0	0	0.00213675	0	0	0	0	0	0	0	0	0	0	0	0	0	0	0	0.000691085	0	0	0	0	0	0	0	0	0	0	0	0	0	0	0	0	0	0	0	0	0
KDF1	no	0.00406504	0	0	0	0	0	0	0	0	0.00149925	0	0	0	0.00809561	0.0124481	0.0096463	0.0135823	0.0224359	0.00124844	0.00303644	0.00070373	0.00419287	0.00662252	0	0	0	0	0	0.000336247	0	0	0	0.0204082	0	0	0	0	0	0	0	0.000398353	0	0	0	0	0	0	0.00206612
TRNP1	no	0	0.0144928	0	0	0	0	0.00757576	0	0.0277778	0	0	0.0149254	0	0	0	0	0	0	0	0.00101215	0	0	0	0.00884956	0.00464396	0.0174419	0	0.00105597	0	0	0	0	0	0.00320513	0	0	0	0.000490918	0.00854701	0.00540541	0.00159341	0.040724	0	0.00740741	0	0	0	0
TENT5B	no	0	0	0	0	0	0	0	0	0	0.00149925	0	0	0	0	0	0	0	0	0	0	0	0	0	0.0176991	0.00154799	0.000581395	0.00138217	0	0.00168124	0	0	0	0	0	0	0	0	0	0	0	0.000132784	0.00226244	0	0	0	0	0	0
SLC9A1	no	0.0203252	0.144928	0.0338983	0.0684932	0.0681818	0.0101523	0.0606061	0.0434783	0.222222	0.0734633	0.119658	0.134328	0.0119454	0.0215883	0.0267823	0.0120579	0.0339559	0.0224359	0.0349563	0.0303644	0.0401126	0.0293501	0.00993378	0.0884956	0.0696594	0.112791	0.0863856	0.0707497	0.0551446	0.12234	0.0432099	0.0583333	0.0816327	0.00961539	0.0422535	0.0030581	0.0132789	0.00785469	0.0683761	0.12973	0.0580268	0.0520362	0.0196276	0.0518519	0.0223776	0	0.00816326	0.0123967
WDTC1	no	0.0736224	0.144928	0.0169492	0.164384	0.166667	0.0253807	0.128788	0.0869565	0.277778	0.193403	0.318376	0.223881	0.0409556	0.0632228	0.0678989	0.0297428	0.0865874	0.102564	0.116105	0.0678138	0.167488	0.0691824	0.0397351	0.123894	0.160991	0.2	0.469247	0.112988	0.121722	0.25266	0.0802469	0.180556	0.204082	0.0448718	0.447183	0.0458716	0.186925	0.0348552	0.145299	0.151351	0.113664	0.0723982	0.0468042	0.0444444	0.0664336	0.0229885	0.0316327	0.0371901
TMEM222	no	0.0578139	0.0434783	0.0338983	0.10274	0.0606061	0.0152284	0.0757576	0	0.0833333	0.125937	0.239316	0.104478	0.0383959	0.0628373	0.0724255	0.0329582	0.0814941	0.102564	0.0774032	0.0617409	0.0809289	0.0377358	0.0364238	0.00884956	0.0603715	0.072093	0.55425	0.0580781	0.0585071	0.151596	0.0401235	0.175	0.244898	0.0384615	0.397887	0.0163099	0.13381	0.00981836	0.034188	0.145946	0.0288142	0.0452489	0.011072	0.0962963	0.00769231	0.0114943	0.0234694	0.0309917
SYTL1	no	0.214995	0.202899	0.0847458	0.191781	0.166667	0	0.0606061	0.173913	0.5	0.172414	0.220085	0.238806	0.0273038	0.265613	0.217276	0.224277	0.351443	0.310897	0.360799	0.222672	0.385644	0.251572	0.188742	0.150442	0.26161	0.15	0.0877678	0.114044	0.130128	0.454787	0.151235	0.35	0.428571	0.0576923	0.0422535	0.019368	0.0265577	0.0495827	0.0598291	0.0756757	0.103837	0.376697	0.0261701	0.0296296	0.0482517	0.0517241	0.0897959	0.109504
MAP3K6	no	0.00496838	0.0144928	0	0	0.030303	0.00507614	0.030303	0	0.0555556	0.0164918	0.0128205	0.0149254	0.000853242	0.0127217	0.0147114	0.00803858	0.0118846	0.00641026	0.00998752	0.0202429	0.0218156	0.0230608	0.0165563	0.00884956	0.0541796	0.0546512	0.0193504	0.0253432	0.027236	0.0585106	0.0216049	0.0166667	0	0.00961539	0.0105634	0.00203874	0.0061287	0	0	0.027027	0.0192538	0.0226244	0.00100654	0.0518519	0.0013986	0	0.00714286	0.00413223
FCN3	no	0	0	0	0	0	0	0	0	0	0	0	0	0	0	0	0	0	0	0	0	0	0	0	0	0	0	0	0	0	0	0	0	0	0	0	0	0	0	0	0	0.000132784	0	0	0	0	0	0	0
CD164L2	no	0	0	0	0	0.00757576	0	0	0	0	0	0	0	0	0	0.000377216	0	0	0	0	0	0.00070373	0	0	0	0	0.000581395	0	0.00105597	0.000336247	0	0	0.00277778	0	0	0	0	0	0.000490918	0	0	0.000132784	0	0	0	0	0	0	0
GPR3	no	0	0.0144928	0	0	0	0	0	0	0	0.00449775	0.00213675	0	0	0	0	0	0	0	0	0.00101215	0	0	0	0	0	0	0.000691085	0	0.000672495	0.0132979	0	0	0	0	0	0	0	0	0	0	0.000132784	0	0	0	0	0	0	0
WASF2	no	0.441734	0.797101	0.186441	0.554795	0.742424	0.299492	0.734848	0.391304	0.944444	0.769115	0.846154	0.865672	0.226962	0.433693	0.508487	0.35209	0.590832	0.538462	0.573034	0.37753	0.525686	0.333333	0.241722	0.690265	0.724458	0.905233	0.914997	0.625132	0.566577	0.882979	0.404321	0.788889	0.816327	0.49359	0.90493	0.51682	0.576098	0.244968	0.717949	0.508108	0.611738	0.776018	0.145949	0.585185	0.223776	0.189655	0.19898	0.225207
FO393419.2	no	0	0	0	0	0	0	0	0	0	0.00149925	0	0	0	0.00077101	0.000377216	0	0	0	0	0	0	0	0	0.00884956	0	0	0.000691085	0	0	0.00265957	0	0.00277778	0	0	0	0	0	0	0	0	0	0	0	0	0	0	0	0
BX293535.1	no	0	0.0144928	0	0	0	0	0.00757576	0.0217391	0	0.00749625	0.00213675	0.0149254	0	0.00424056	0.00565824	0.00160772	0.0101868	0.0192308	0.00873908	0.00202429	0.00070373	0	0	0	0	0.00348837	0.00276434	0	0.00235373	0.00531915	0.00617284	0.00555556	0	0	0	0	0.00102145	0	0	0.0162162	0.000929491	0.010181	0.000503271	0	0	0	0	0
AHDC1	no	0.0266486	0.0434783	0	0.0136986	0.0454545	0.0203046	0.0530303	0.0652174	0.166667	0.443778	0.134615	0.134328	0.0127986	0.0489591	0.0618634	0.0305466	0.049236	0.0673077	0.0399501	0.0303644	0.0584096	0.0125786	0.00662252	0.0707965	0.0897833	0.0965116	0.0400829	0.0411827	0.0712845	0.393617	0.0925926	0.216667	0.428571	0.0128205	0.0176056	0.00407747	0.0173647	0.00196367	0.025641	0.108108	0.0350551	0.0339367	0.00150981	0.177778	0.000699301	0.00574713	0.0173469	0.0227273
FGR	no	0.140018	0.913043	0.0847458	0.109589	0.727273	0.0406091	0.469697	0.108696	0.638889	0.0494753	0.0726496	0.731343	0.0452218	0.0192753	0.0181064	0.00482315	0.0186757	0.0352564	0.019975	0.123482	0.31879	0.0314465	0.089404	0.353982	0.628483	0.906977	0.0995162	0.605069	0.382313	0.0797872	0.138889	0.0361111	0.102041	0.173077	0.0880282	0.019368	0.0429009	0.316151	0.692308	0.0540541	0.641216	0.665158	0.211374	0.0888889	0.31958	0.16092	0.0714286	0.163223
LINC02574	no	0	0	0	0	0	0	0	0	0	0.00149925	0	0	0	0.000385505	0.000754432	0	0	0	0	0.00101215	0	0	0	0	0	0	0	0	0.000672495	0.00265957	0.00308642	0.00277778	0.0204082	0	0	0	0	0	0	0	0.000265569	0	0	0	0	0	0	0
IFI6	no	0.0523939	0.15942	0.0338983	0.116438	0.143939	0.0659898	0.19697	0.0652174	0.277778	0.0974513	0.162393	0.179104	0.0238908	0.112953	0.131648	0.115756	0.183362	0.314103	0.161049	0.112348	0.162562	0.0964361	0.109272	0.0265487	0.167183	0.311628	0.115411	0.108765	0.102892	0.420213	0.0987654	0.286111	0.265306	0.0448718	0.0528169	0.0101937	0.0224719	0.00441826	0.0940171	0.162162	0.131855	0.228507	0.0523402	0.333333	0.013986	0	0.0479592	0.0309917
AL445490.1	no	0	0	0	0	0	0	0	0	0	0	0	0	0	0	0.00113165	0	0	0	0.00124844	0	0.00140746	0	0	0	0	0	0	0	0	0	0	0	0	0	0	0	0	0	0	0	0	0	0	0	0	0	0	0
FAM76A	no	0.0668473	0.130435	0.0169492	0.0821918	0.181818	0.0152284	0.113636	0.0434783	0.194444	0.125937	0.16453	0.223881	0.0349829	0.0697764	0.0739344	0.0442122	0.0882852	0.105769	0.111111	0.0759109	0.096411	0.0461216	0.0562914	0.132743	0.109907	0.161047	0.27367	0.108765	0.106927	0.167553	0.0432099	0.0611111	0.142857	0.0320513	0.214789	0.00611621	0.0806946	0.0137457	0.0512821	0.0918919	0.0760855	0.108597	0.0070458	0.111111	0.00489511	0	0.027551	0.018595
STX12	no	0.125565	0.347826	0.0169492	0.0958904	0.30303	0.0913706	0.287879	0.0869565	0.472222	0.154423	0.213675	0.477612	0.0273038	0.0925212	0.0897774	0.0651125	0.117148	0.121795	0.121099	0.0890688	0.142153	0.0754717	0.0596026	0.353982	0.286378	0.443023	0.288874	0.228089	0.157364	0.24734	0.0895062	0.2	0.306122	0.0448718	0.190141	0.0265036	0.0633299	0.0250368	0.247863	0.156757	0.24366	0.277149	0.0281832	0.162963	0.0293706	0.0114943	0.05	0.0475207
PPP1R8	no	0.0605239	0.188406	0.0338983	0.130137	0.121212	0.0152284	0.106061	0.0652174	0.222222	0.212894	0.388889	0.328358	0.0716724	0.0593678	0.0573369	0.0393891	0.120543	0.0833333	0.082397	0.0759109	0.0795215	0.0503145	0.0264901	0.106195	0.131579	0.169767	0.588804	0.124604	0.164425	0.31117	0.0771605	0.125	0.163265	0.0320513	0.492958	0.0234455	0.106231	0.0152185	0.0854701	0.167568	0.0871066	0.0927602	0.00905888	0.0888889	0.00699301	0.0172414	0.022449	0.0268595
THEMIS2	no	0.0677507	0.565217	0.0508475	0.143836	0.522727	0.147208	0.454545	0.108696	0.388889	0.0509745	0.232906	0.462687	0.0588737	0.0493446	0.0441343	0.0466238	0.0458404	0.0448718	0.0611735	0.0404858	0.0612245	0.033543	0.0298013	0.460177	0.465944	0.719767	0.39461	0.400211	0.249159	0.109043	0.0709877	0.147222	0.122449	0.0929487	0.176056	0.0101937	0.0337079	0.0736377	0.410256	0.0324324	0.436728	0.516968	0.161047	0.0814815	0.113287	0.0574713	0.0428571	0.0640496
RPA2	no	0.198284	0.333333	0	0.226027	0.204545	0.0507614	0.189394	0.152174	0.416667	0.349325	0.594017	0.447761	0.149317	0.195451	0.214636	0.194534	0.280136	0.272436	0.202247	0.204453	0.256158	0.207547	0.149007	0.265487	0.208978	0.217442	0.816862	0.144667	0.261264	0.537234	0.132716	0.333333	0.489796	0.0673077	0.647887	0.0224261	0.128703	0.0294551	0.102564	0.32973	0.120967	0.188914	0.0196276	0.133333	0.027972	0.0344828	0.0806122	0.0785124
SMPDL3B	no	0	0	0	0.00684931	0	0	0.00757576	0	0	0.00149925	0.102564	0.0447761	0.00767918	0.00077101	0.000377216	0	0.00339559	0	0	0	0.00070373	0	0	0.0619469	0.00464396	0.00290698	0.0767104	0.00211193	0.0110962	0.0904255	0.00925926	0.075	0.0816327	0	0	0	0	0.000981836	0	0.0486486	0.000531138	0	0.000503271	0.00740741	0.000699301	0	0.00102041	0
AL512288.1	no	0	0	0	0	0	0	0	0	0	0	0.0042735	0	0	0	0.000377216	0	0	0	0	0.00101215	0	0	0	0	0	0	0	0	0	0	0	0	0	0	0	0	0	0	0	0	0.000132784	0	0	0	0	0	0	0
XKR8	no	0.0216802	0.0724638	0.0508475	0.0342466	0.0909091	0.0152284	0.0606061	0.0217391	0.111111	0.035982	0.100427	0.104478	0.0102389	0.0227448	0.0298001	0.0329582	0.0169779	0.0641026	0.0349563	0.041498	0.0351865	0.0293501	0.013245	0.0619469	0.0665635	0.0848837	0.097443	0.0496304	0.033961	0.106383	0.0277778	0.0611111	0.0408163	0.0192308	0.0140845	0	0.0040858	0.0186549	0.034188	0.0702703	0.0446156	0.0373303	0.05385	0.037037	0.041958	0.0114943	0.0122449	0.00826446
EYA3	no	0.0442638	0.0869565	0	0.0890411	0.113636	0.0203046	0.0833333	0.0217391	0.222222	0.103448	0.25	0.208955	0.0443686	0.0447186	0.0362128	0.0184887	0.057725	0.0673077	0.031211	0.0495951	0.0626319	0.0188679	0.0231788	0.123894	0.137771	0.144186	0.45197	0.0834213	0.0988568	0.215426	0.0555556	0.122222	0.0816327	0.0288462	0.397887	0.0173293	0.0868233	0.011782	0.0683761	0.102703	0.0689152	0.0588235	0.0115752	0.0296296	0.0174825	0.0172414	0.0214286	0.0123967
PTAFR	no	0.0121951	0.463768	0.0847458	0.109589	0.371212	0.0862944	0.333333	0	0.305556	0.0149925	0.0726496	0.41791	0.0179181	0.00539707	0.00452659	0	0.00339559	0.00641026	0.0062422	0.00303644	0.0105559	0	0.00331126	0.0176991	0.291022	0.50814	0.0228058	0.25132	0.164761	0.0425532	0.0493827	0.116667	0.122449	0.0544872	0.0211268	0.00917431	0.0183861	0.083947	0.264957	0.0918919	0.288939	0.106335	0.18621	0.0444444	0.116783	0.0229885	0	0
DNAJC8	no	0.317073	0.594203	0.0677966	0.486301	0.431818	0.142132	0.439394	0.23913	0.694444	0.635682	0.786325	0.80597	0.331058	0.318427	0.334214	0.288585	0.441426	0.50641	0.390762	0.354251	0.486277	0.343816	0.264901	0.60177	0.512384	0.571512	0.950933	0.440338	0.476126	0.808511	0.305556	0.580556	0.591837	0.115385	0.880282	0.103976	0.390194	0.0682376	0.34188	0.562162	0.322799	0.38009	0.0327126	0.37037	0.0398601	0.137931	0.146939	0.154959
ATP5IF1	no	0.380307	0.449275	0.101695	0.650685	0.401515	0.22335	0.568182	0.521739	0.833333	0.605697	0.882479	0.716418	0.702218	0.424056	0.4553	0.438907	0.555178	0.711538	0.524345	0.465587	0.550317	0.467505	0.407285	0.60177	0.585139	0.621512	0.997236	0.454065	0.509079	0.845745	0.296296	0.661111	0.714286	0.163462	1	0.218145	0.818182	0.108002	0.316239	0.702703	0.354402	0.404977	0.0689482	0.474074	0.0972028	0.252874	0.187755	0.171488
AL353622.1	no	0.0424571	0.115942	0.0169492	0.0342466	0.0530303	0.0101523	0.0454545	0.0434783	0.111111	0.029985	0.153846	0.268657	0.00767918	0.0258288	0.0445115	0.0136656	0.0152801	0.0576923	0.0337079	0.0283401	0.0394089	0.0209644	0.0198676	0.0176991	0.0371517	0.027907	0.145128	0.0211193	0.0218561	0.170213	0.0462963	0.172222	0.204082	0.0224359	0.0915493	0.0152905	0.0173647	0.00147275	0.00854701	0.027027	0.0130129	0.0158371	0.00150981	0.0222222	0.0027972	0.00574713	0.0112245	0.0123967
AL353622.2	no	0.000451671	0	0	0	0	0	0	0	0	0	0	0	0	0.00115652	0.00113165	0	0	0.00320513	0.00249688	0	0.00070373	0	0	0	0	0	0.000691085	0	0	0	0.00308642	0.00277778	0	0	0	0	0	0	0	0	0	0	0	0	0	0	0	0
SESN2	no	0.00903342	0.0434783	0	0.0136986	0.0530303	0.00507614	0.0909091	0.0217391	0.0555556	0.017991	0.042735	0.0447761	0.00341297	0.0158057	0.00565824	0.00321543	0.0169779	0.0128205	0.0137328	0.0323887	0.0450387	0.0209644	0.0231788	0.0442478	0.0928793	0.0680233	0.0642709	0.0464625	0.0289173	0.0664894	0.0154321	0.0527778	0.0816327	0.0192308	0.0211268	0.00509684	0.0061287	0.04811	0.0598291	0.0540541	0.0337273	0.0147059	0.0196276	0.0518519	0.0265734	0.0172414	0.0153061	0.0123967
MED18	no	0.0320687	0.0434783	0	0.0479452	0.0378788	0	0.00757576	0	0.194444	0.0674663	0.100427	0.0597015	0.0170648	0.0254433	0.0256507	0.0128617	0.0322581	0.0416667	0.0337079	0.0263158	0.0316678	0.0209644	0.00331126	0.0619469	0.0603715	0.0511628	0.178991	0.0348469	0.0349697	0.125	0.0246914	0.0694444	0.102041	0.025641	0.15493	0.00509684	0.0357508	0.0054001	0.017094	0.0810811	0.0241668	0.0531674	0.0035229	0.0888889	0.0020979	0	0.0102041	0.00826446
PHACTR4	no	0.124661	0.347826	0.0338983	0.369863	0.272727	0.0456853	0.234848	0.108696	0.416667	0.346327	0.666667	0.656716	0.0819113	0.130686	0.135421	0.057074	0.20034	0.179487	0.166042	0.125506	0.206897	0.0901468	0.0529801	0.353982	0.291022	0.361628	0.578438	0.227033	0.274042	0.606383	0.212963	0.563889	0.530612	0.0641026	0.34507	0.0122324	0.0766088	0.0255277	0.179487	0.259459	0.178064	0.16629	0.0070458	0.2	0.0202797	0.0632184	0.0602041	0.0516529
RCC1	no	0.0252936	0.057971	0	0.130137	0.0151515	0.0101523	0.0757576	0	0.0277778	0.250375	0.371795	0.208955	0.0759386	0.0219738	0.022633	0.0265273	0.0237691	0.0673077	0.0287141	0.0182186	0.0232231	0.0230608	0.00662252	0.0530973	0.0835913	0.0802326	0.581202	0.0760296	0.16308	0.388298	0.0617284	0.111111	0.163265	0.00641026	0.330986	0.00509684	0.0980592	0.00196367	0.0854701	0.286486	0.039437	0.0339367	0.000503271	0.0222222	0.0013986	0.0114943	0.00510204	0.00826446
TRNAU1AP	no	0.12692	0.217391	0.0508475	0.212329	0.151515	0.0406091	0.159091	0.173913	0.388889	0.329835	0.331197	0.313433	0.0819113	0.117965	0.121464	0.0884244	0.164686	0.163462	0.168539	0.140688	0.178747	0.129979	0.0960265	0.247788	0.188854	0.215698	0.680028	0.143611	0.188299	0.364362	0.0987654	0.266667	0.346939	0.0544872	0.711268	0.0417941	0.294178	0.0216004	0.119658	0.167568	0.111008	0.149321	0.00654253	0.17037	0.0153846	0.0402299	0.0428571	0.0371901
SNHG12	no	0.104788	0.115942	0.0677966	0.157534	0.0378788	0.0609137	0.0833333	0.0434783	0.305556	0.10045	0.307692	0.253731	0.0273038	0.120663	0.160317	0.0803859	0.166384	0.24359	0.113608	0.103239	0.0985222	0.0712788	0.0695364	0.115044	0.0634675	0.077907	0.330339	0.0432946	0.0837256	0.324468	0.126543	0.422222	0.489796	0.0192308	0.130282	0.0101937	0.031665	0.00785469	0.034188	0.140541	0.0286815	0.0622172	0.00201308	0.037037	0.0027972	0.00574713	0.0367347	0.00619835
TAF12	no	0.108853	0.202899	0.0677966	0.171233	0.174242	0.0253807	0.166667	0.0869565	0.333333	0.295352	0.42094	0.328358	0.0853242	0.126446	0.116937	0.10209	0.166384	0.169872	0.179775	0.12753	0.197044	0.150943	0.089404	0.265487	0.221362	0.254651	0.610919	0.121436	0.173504	0.43617	0.0771605	0.216667	0.265306	0.0641026	0.376761	0.0224261	0.108274	0.0324006	0.111111	0.232432	0.12973	0.204751	0.0442879	0.148148	0.0384615	0.0287356	0.0571429	0.0702479
RAB42	no	0	0	0	0	0.00757576	0.0609137	0.0454545	0.0217391	0	0.0029985	0.00641026	0	0	0.00077101	0.000377216	0	0.00169779	0	0	0	0.00140746	0	0	0.0176991	0.00154799	0.00116279	0.00345542	0.0031679	0.0134499	0.0106383	0.00308642	0.00555556	0.0204082	0	0	0.00101937	0.00102145	0	0	0.0108108	0.00119506	0.00113122	0.000503271	0.0296296	0	0	0	0
LINC01715	no	0.00135501	0	0	0	0	0.00507614	0	0	0	0	0	0.0149254	0.000853242	0.000385505	0.000754432	0.000803859	0.00339559	0.00320513	0.00124844	0.00101215	0.00211119	0	0	0	0	0.000581395	0.00276434	0.00211193	0.00201748	0.00531915	0	0.00833333	0	0	0.00352113	0	0	0	0	0.00540541	0.00119506	0.00226244	0	0	0	0	0	0
AL360012.1	no	0.0239386	0.0869565	0.0169492	0.0410959	0.0454545	0	0.0378788	0	0.0833333	0.0314843	0.0576923	0.0895522	0.000853242	0.0181187	0.0143342	0.00241158	0.0135823	0.0224359	0.00873908	0.0273279	0.0239268	0.033543	0	0.0442478	0.0495356	0.069186	0.0421562	0.0380148	0.0342972	0.0904255	0.0185185	0.0944444	0.142857	0.0128205	0.0316901	0	0.0040858	0.00687285	0.042735	0.0324324	0.041296	0.010181	0.00150981	0.0148148	0.0013986	0.0114943	0.00612245	0.00206612
GMEB1	no	0.0934959	0.188406	0.101695	0.226027	0.151515	0.0406091	0.113636	0.0217391	0.333333	0.271364	0.34188	0.343284	0.0392491	0.0898227	0.0863825	0.0538585	0.122241	0.121795	0.104869	0.103239	0.154117	0.0838574	0.0662252	0.185841	0.190402	0.219767	0.40152	0.160507	0.179892	0.327128	0.114198	0.219444	0.346939	0.0480769	0.40493	0.0152905	0.186925	0.0255277	0.136752	0.194595	0.112203	0.16629	0.0176145	0.0962963	0.0132867	0.0287356	0.0438776	0.0516529
YTHDF2	no	0.18654	0.478261	0.0508475	0.369863	0.401515	0.111675	0.30303	0.217391	0.666667	0.418291	0.702991	0.641791	0.169795	0.188126	0.190117	0.170418	0.2309	0.288462	0.223471	0.185223	0.214638	0.167715	0.102649	0.451327	0.377709	0.462791	0.805114	0.354805	0.425353	0.68883	0.216049	0.497222	0.408163	0.0897436	0.566901	0.019368	0.158325	0.0549828	0.324786	0.427027	0.24751	0.295249	0.0211374	0.340741	0.0307692	0.0804598	0.0744898	0.0599174
OPRD1	no	0	0	0	0	0.00757576	0	0	0	0	0	0	0	0.000853242	0	0	0	0	0	0	0	0	0	0	0	0	0	0.000691085	0	0.000336247	0	0	0	0	0.00320513	0.00352113	0	0	0	0	0	0.000132784	0	0	0.00740741	0	0	0	0
AL009181.1	no	0.000451671	0	0	0	0	0	0	0	0	0	0.00213675	0	0	0	0	0	0	0	0	0.00101215	0	0	0	0	0	0	0.00760193	0	0	0	0	0	0	0	0.00352113	0	0	0	0	0	0.000265569	0	0	0	0	0	0	0
EPB41	no	0.317073	0.536232	0.220339	0.369863	0.386364	0.035533	0.212121	0.456522	0.694444	0.436282	0.628205	0.671642	0.179181	0.459907	0.526971	0.263666	0.650255	0.605769	0.637953	0.413968	0.483462	0.30608	0.218543	0.442478	0.405573	0.412791	0.903939	0.294615	0.330195	0.558511	0.185185	0.361111	0.510204	0.711538	0.929577	0.844037	0.680286	0.126657	0.273504	0.216216	0.275262	0.143665	0.204831	0.0962963	0.192308	0.0747126	0.177551	0.181818
TMEM200B	no	0	0	0	0	0	0	0	0	0	0	0	0	0.00170648	0	0.000754432	0	0.00169779	0	0.00124844	0.00202429	0	0.00209644	0	0	0.00154799	0	0.00276434	0.00105597	0	0.00265957	0	0.00277778	0	0	0	0.0030581	0.0020429	0	0	0	0.000132784	0	0	0.0444444	0	0	0.00102041	0.00206612
AL357500.1	no	0	0	0	0	0	0	0	0	0	0.00149925	0	0	0	0	0.000377216	0	0	0	0	0	0	0	0	0	0	0	0.000691085	0	0	0	0	0.00277778	0	0	0	0	0	0	0	0	0	0	0	0	0	0	0.00204082	0
SRSF4	no	0.315718	0.608696	0.220339	0.493151	0.462121	0.106599	0.439394	0.217391	0.666667	0.623688	0.814103	0.820896	0.233788	0.350039	0.360619	0.213826	0.443124	0.503205	0.453184	0.369433	0.463054	0.303983	0.231788	0.60177	0.535604	0.62093	0.932965	0.459345	0.473436	0.760638	0.287037	0.511111	0.673469	0.153846	0.897887	0.0632008	0.574055	0.0687285	0.410256	0.508108	0.351348	0.41629	0.0875692	0.340741	0.0825175	0.195402	0.14898	0.109504
MECR	no	0.0230352	0.0434783	0	0.0821918	0.0227273	0	0.0454545	0	0.166667	0.0794603	0.326923	0.149254	0.0605802	0.0265998	0.0230102	0.016881	0.0169779	0.0480769	0.0274657	0.0172065	0.0309641	0.0209644	0.013245	0.0619469	0.0479876	0.047093	0.585349	0.031679	0.069267	0.204787	0.0277778	0.105556	0.102041	0.00961539	0.264085	0.00407747	0.0224719	0	0.00854701	0.167568	0.0143407	0.0180995	0.00201308	0.0888889	0.000699301	0	0.0102041	0.00619835
AL590729.1	no	0	0	0	0	0	0	0	0	0	0	0.00213675	0	0	0	0	0	0	0	0	0	0	0	0	0	0	0	0	0	0	0	0	0	0	0	0	0	0	0	0	0	0	0	0	0	0	0	0	0
PTPRU	no	0.000451671	0	0	0	0	0	0	0	0	0	0	0	0	0	0	0	0	0	0.00124844	0	0	0	0	0	0	0.00174419	0.000691085	0	0.000672495	0.00265957	0	0.00277778	0	0	0	0	0	0	0	0	0.000531138	0.00113122	0	0.0148148	0	0	0	0
AL137076.1	no	0	0	0.0169492	0	0	0	0	0	0	0	0	0	0	0	0	0	0	0	0	0	0	0	0	0	0	0	0.000691085	0	0.000336247	0	0	0	0	0	0	0	0	0	0	0	0	0	0	0	0	0	0	0
MATN1	no	0.00180668	0	0	0	0	0	0	0	0	0.005997	0.00213675	0	0	0.000385505	0	0	0	0	0.00124844	0	0.00070373	0.00209644	0	0	0	0	0.00207325	0	0	0	0	0.00277778	0	0	0	0	0	0	0	0	0.000132784	0	0.000503271	0	0.000699301	0	0	0
MATN1-AS1	no	0.0542005	0.057971	0	0.0342466	0	0.00507614	0.030303	0.0434783	0	0.005997	0.0384615	0.0149254	0.000853242	0.0242868	0.0335722	0.0176849	0.0305603	0.0608974	0.0137328	0.0242915	0.0161858	0.0125786	0.00993378	0.00884956	0.0185759	0.0186047	0.0331721	0.0105597	0.0191661	0.0265957	0.00308642	0.0194444	0.0204082	0.00320513	0.0211268	0.00203874	0.00510725	0	0.025641	0.0162162	0.0110211	0.00791855	0.000503271	0	0	0	0.00510204	0.00619835
LAPTM5	no	0.86766	0.942029	0.525424	0.760274	0.878788	0.390863	0.848485	0.608696	0.916667	0.8006	0.816239	0.910448	0.195392	0.626831	0.71407	0.756431	0.774194	0.910256	0.72035	0.533401	0.648839	0.691824	0.566225	0.725664	0.80805	0.988372	0.653766	0.806758	0.721587	0.867021	0.45679	0.794444	0.755102	0.333333	0.264085	0.0540265	0.0715015	0.410898	0.897436	0.486486	0.827779	0.821267	0.562657	0.266667	0.530769	0.287356	0.233673	0.179752
LINC01778	no	0	0	0	0	0	0	0	0	0	0	0	0	0	0	0	0	0	0	0	0	0	0	0	0	0	0	0	0	0	0	0	0	0	0	0	0	0	0	0	0	0	0	0	0.0222222	0	0	0	0
SDC3	no	0.00271003	0.0144928	0	0.0136986	0.0151515	0.35533	0.242424	0.217391	0	0.00149925	0.0042735	0.0149254	0.00255973	0.000385505	0.000377216	0	0	0	0	0	0	0	0	0	0.0108359	0.0255814	0.0234969	0.0031679	0.00235373	0	0	0	0	0	0	0.00203874	0.00306435	0	0.00854701	0	0.0059753	0.0147059	0.000503271	0.244444	0.0013986	0	0	0
PUM1	no	0.233966	0.565217	0.186441	0.438356	0.583333	0.137056	0.409091	0.26087	0.583333	0.454273	0.739316	0.761194	0.133959	0.233616	0.248963	0.134244	0.368421	0.320513	0.337079	0.256073	0.311752	0.186583	0.115894	0.424779	0.436533	0.627907	0.776088	0.392819	0.427034	0.720745	0.225309	0.527778	0.571429	0.128205	0.633803	0.12946	0.230848	0.0913108	0.42735	0.275676	0.381091	0.331448	0.0603926	0.355556	0.0832168	0.091954	0.0887755	0.0661157
NKAIN1	no	0	0	0	0	0	0	0	0	0	0	0.00213675	0	0	0	0	0	0	0	0	0	0	0	0	0	0	0	0	0	0	0	0	0	0	0	0	0	0	0	0	0	0	0	0	0	0	0	0	0
SNRNP40	no	0.109756	0.188406	0.0338983	0.184932	0.0909091	0.0507614	0.143939	0.0869565	0.333333	0.392804	0.566239	0.447761	0.178328	0.126446	0.123727	0.0892283	0.173175	0.182692	0.147316	0.117409	0.161858	0.121593	0.0761589	0.345133	0.201238	0.211047	0.836904	0.143611	0.254539	0.547872	0.12963	0.261111	0.22449	0.0416667	0.658451	0.0122324	0.200204	0.0127639	0.0854701	0.432432	0.0945426	0.140271	0.00301963	0.125926	0.0034965	0.0344828	0.0346939	0.0433884
ZCCHC17	no	0.128726	0.275362	0.0169492	0.267123	0.19697	0.0761421	0.159091	0.108696	0.388889	0.322339	0.540598	0.537313	0.114334	0.109869	0.127122	0.0988746	0.14601	0.176282	0.164794	0.152834	0.233638	0.12369	0.115894	0.20354	0.224458	0.27093	0.715964	0.182682	0.278413	0.50266	0.12963	0.325	0.428571	0.0544872	0.5	0.0214067	0.165475	0.0260187	0.145299	0.464865	0.145665	0.186652	0.00956215	0.251852	0.0195804	0.0287356	0.0520408	0.0805785
AL451070.1	no	0.000451671	0	0	0	0	0	0	0	0	0	0.00213675	0	0.00341297	0	0.000377216	0	0	0	0	0	0.00140746	0	0	0	0	0	0.048376	0	0.000672495	0	0	0	0	0	0.0915493	0.00509684	0.0132789	0	0	0	0	0	0	0	0	0	0	0
FABP3	no	0.00180668	0	0	0	0	0.213198	0.0227273	0.173913	0	0.00449775	0.0042735	0	0	0.00077101	0.00188608	0	0.00339559	0.00320513	0.00124844	0.00607287	0.00351865	0	0	0	0	0.00116279	0.0048376	0.00105597	0	0.00265957	0.00308642	0.00555556	0	0	0	0.00101937	0	0.000490918	0	0	0.000398353	0	0.000503271	0	0	0	0.00204082	0.00619835
SERINC2	no	0.00225836	0.0724638	0	0.00684931	0.0378788	0	0.0227273	0	0	0.0974513	0.017094	0.0746269	0.00341297	0	0	0	0	0	0	0	0.00140746	0.00209644	0	0	0.0139319	0.0610465	0.0532135	0.0401267	0.0248823	0.0159574	0	0.00555556	0	0.00641026	0.056338	0.00203874	0.0163432	0.00245459	0.0598291	0.00540541	0.0374452	0.00339367	0.0035229	0.00740741	0.0041958	0.0172414	0	0
TINAGL1	no	0	0	0	0	0	0	0	0	0	0.0164918	0.00213675	0	0	0	0	0	0	0	0	0	0	0	0	0	0	0	0	0	0	0.0106383	0	0.0111111	0	0	0	0	0	0	0	0	0.000265569	0	0	0.0592593	0	0	0	0
HCRTR1	no	0	0	0	0	0	0	0	0	0	0	0	0	0	0	0	0	0	0	0	0	0	0	0	0	0	0	0	0	0	0	0	0	0	0	0	0	0	0	0	0	0	0	0	0	0	0	0	0
PEF1	no	0.0903342	0.15942	0.0169492	0.164384	0.121212	0.0456853	0.0984848	0.0869565	0.25	0.233883	0.495726	0.313433	0.0742321	0.078643	0.0807243	0.0892283	0.101868	0.150641	0.109863	0.0698381	0.110486	0.119497	0.0927152	0.150442	0.170279	0.176744	0.69454	0.111932	0.139206	0.332447	0.0771605	0.269444	0.204082	0.0608974	0.549296	0.030581	0.113381	0.0397644	0.102564	0.297297	0.0921524	0.123303	0.0130851	0.111111	0.0237762	0.0229885	0.0346939	0.0268595
AC114488.2	no	0.000451671	0	0	0	0	0	0.00757576	0	0	0	0	0	0	0	0.000377216	0	0	0	0.00124844	0	0	0	0	0	0	0	0	0	0.000672495	0.00265957	0.00308642	0	0	0	0	0	0	0.000490918	0	0	0.000132784	0	0	0	0	0	0	0
AC114488.3	no	0	0	0	0	0.00757576	0	0	0	0	0.00149925	0	0	0	0	0	0	0	0.00320513	0.00124844	0	0.00070373	0	0	0	0	0	0.00207325	0	0	0	0	0	0	0	0.00352113	0	0	0.000981836	0	0	0.000398353	0	0	0	0	0	0	0.00206612
COL16A1	no	0.000451671	0	0	0	0	0	0	0	0	0	0	0	0	0	0	0	0	0	0	0.00101215	0.00070373	0	0	0	0	0	0	0	0	0.00531915	0.00925926	0.00833333	0.0204082	0	0	0	0	0	0	0	0	0	0	0.162963	0	0	0	0
ADGRB2	no	0	0	0	0	0	0	0	0	0	0.00449775	0	0	0.000853242	0.00231303	0.000754432	0.00160772	0.00848896	0	0.00249688	0.00202429	0.00562984	0	0	0	0	0	0	0	0.000336247	0.0132979	0	0.00277778	0	0	0	0	0	0	0	0	0.000398353	0	0	0.00740741	0	0	0	0
AL354919.2	no	0	0	0	0	0	0	0	0	0	0	0	0	0	0	0	0	0	0	0	0	0	0	0	0	0	0	0	0	0	0	0	0	0	0	0	0.00101937	0	0	0	0	0	0	0	0	0	0	0	0
SPOCD1	no	0	0	0	0	0	0	0.00757576	0	0	0	0.00213675	0	0	0.00077101	0	0	0.00169779	0	0	0	0	0	0	0	0.00309597	0.00116279	0.000691085	0	0.000672495	0.00265957	0	0	0	0.00320513	0	0	0	0	0	0	0.000929491	0	0	0	0	0	0	0
AL354919.1	no	0.00135501	0	0	0	0	0	0	0	0	0	0.0042735	0	0.000853242	0.00077101	0.00113165	0	0.00169779	0	0	0	0.00140746	0	0	0	0	0.00116279	0.000691085	0.00105597	0.000336247	0.00531915	0	0	0	0.00320513	0	0	0	0.000490918	0	0	0.000132784	0.00113122	0	0	0.000699301	0.00574713	0	0.00206612
AL136115.2	no	0.00542005	0.0289855	0	0.00684931	0.0151515	0	0.0151515	0	0	0.0149925	0.00641026	0.0149254	0.00255973	0.00539707	0.00188608	0.000803859	0.00848896	0.00961539	0.00873908	0.0182186	0.0168895	0.00838574	0	0.0176991	0.00773994	0.0122093	0.0642709	0.0063358	0.00302623	0	0	0.00277778	0	0	0.0140845	0	0.00510725	0.000490918	0	0	0.00438189	0.0135747	0.00150981	0.0222222	0	0	0.00714286	0.00206612
PTP4A2	no	0.453026	0.869565	0.542373	0.69863	0.818182	0.238579	0.666667	0.391304	0.916667	0.686657	0.824786	0.940299	0.386519	0.581727	0.520558	0.371383	0.728353	0.717949	0.605493	0.698381	0.840957	0.496855	0.486755	0.867257	0.727554	0.922093	0.978576	0.707497	0.66577	0.795213	0.345679	0.566667	0.795918	0.317308	0.947183	0.150866	0.546476	0.290623	0.752137	0.643243	0.681184	0.777149	0.222949	0.459259	0.256643	0.252874	0.352041	0.235537
AL136115.1	no	0.000903342	0	0	0	0	0	0	0	0	0	0	0	0	0.00154202	0.000377216	0	0	0.00320513	0.00124844	0.00101215	0.00281492	0	0	0	0	0	0.00345542	0	0	0	0	0	0	0	0	0	0	0	0	0	0.000265569	0.00113122	0	0	0	0	0.00102041	0
KHDRBS1	no	0.396567	0.768116	0.186441	0.630137	0.568182	0.116751	0.507576	0.413043	0.833333	0.782609	0.923077	0.80597	0.316553	0.405551	0.446247	0.340032	0.587436	0.608974	0.451935	0.413968	0.472203	0.339623	0.311258	0.663717	0.631579	0.71686	0.953697	0.550158	0.610289	0.917553	0.459877	0.827778	0.77551	0.195513	0.866197	0.0356779	0.332993	0.106529	0.452991	0.589189	0.426637	0.475113	0.0613991	0.503704	0.0755245	0.178161	0.166327	0.14876
AL445248.1	no	0.00542005	0.0144928	0.0169492	0.00684931	0	0	0	0.0217391	0	0.0089955	0.017094	0.0298507	0.00170648	0.00424056	0.00528103	0.00482315	0.0118846	0.0224359	0.0187266	0.00708502	0.00914849	0.0104822	0	0	0.00928793	0.00232558	0.0200415	0.00105597	0.00302623	0.0106383	0	0.0194444	0.0408163	0	0.00704225	0.0030581	0.0020429	0.000490918	0	0.00540541	0.00212455	0.00226244	0.000503271	0	0.000699301	0	0.00102041	0.00206612
TMEM39B	no	0.0429088	0.115942	0	0.0958904	0.0530303	0.0101523	0.121212	0.0434783	0.166667	0.155922	0.286325	0.223881	0.0153584	0.035081	0.0320634	0.0313505	0.0322581	0.0897436	0.0586767	0.0222672	0.0281492	0.0377358	0.0264901	0.0176991	0.131579	0.131395	0.221838	0.0791975	0.0944855	0.273936	0.0277778	0.147222	0.142857	0.0160256	0.102113	0	0.0347293	0.0054001	0.0769231	0.12973	0.0693135	0.0486425	0.00301963	0.0888889	0.00489511	0	0.0132653	0.0144628
KPNA6	no	0.185185	0.463768	0.0508475	0.273973	0.325758	0.0507614	0.19697	0.0652174	0.527778	0.304348	0.512821	0.567164	0.0895904	0.185428	0.19653	0.110932	0.247878	0.282051	0.198502	0.177126	0.233638	0.121593	0.0794702	0.283186	0.291022	0.388953	0.723566	0.25132	0.253531	0.446809	0.135802	0.302778	0.44898	0.157051	0.658451	0.218145	0.242084	0.0569465	0.17094	0.227027	0.212986	0.227376	0.0362355	0.244444	0.0475524	0.0402299	0.0765306	0.0495868
TXLNA	yes	0.0781391	0.144928	0.0508475	0.239726	0.189394	0.0253807	0.0833333	0	0.194444	0.208396	0.41453	0.343284	0.0426621	0.0813416	0.0641267	0.0426045	0.117148	0.0865385	0.127341	0.0981781	0.12456	0.0419287	0.0264901	0.185841	0.181115	0.191279	0.492053	0.138332	0.217552	0.364362	0.0925926	0.2	0.22449	0.0384615	0.260563	0.00815494	0.0674157	0.0137457	0.162393	0.27027	0.0981277	0.114253	0.00503271	0.237037	0.00559441	0.0229885	0.0387755	0.0454545
CCDC28B	no	0.0451671	0.0289855	0.0508475	0.246575	0.0151515	0.0101523	0.0378788	0.0217391	0.194444	0.151424	0.632479	0.507463	0.117747	0.038936	0.0580913	0.0353698	0.0560272	0.0512821	0.0749064	0.0506073	0.114708	0.0356394	0.0364238	0.150442	0.0944272	0.0616279	0.778853	0.0285111	0.107599	0.37766	0.0648148	0.213889	0.183673	0.0160256	0.591549	0.00713558	0.103166	0.00147275	0.017094	0.513514	0.0229717	0.00904977	0.00201308	0.0962963	0	0.0172414	0.027551	0.0681818
AL049795.1	no	0.0031617	0	0	0.00684931	0.00757576	0	0.00757576	0	0.0277778	0.00749625	0.00641026	0.0149254	0	0.00154202	0.00188608	0.000803859	0.00339559	0.00641026	0.00374532	0.00404858	0.00140746	0.00209644	0	0	0.00154799	0.00290698	0.00760193	0.00105597	0.00268998	0.0106383	0.00925926	0.00277778	0	0	0	0	0.00102145	0	0	0.00540541	0.00225734	0.00113122	0.000503271	0.00740741	0	0	0	0
IQCC	no	0.00225836	0	0	0.0136986	0	0	0	0	0.0277778	0.0284858	0.0726496	0.0298507	0.00938567	0.00539707	0.00490381	0.000803859	0.00848896	0.00641026	0.00374532	0.00708502	0.00492611	0.00419287	0	0.0176991	0.00154799	0.00174419	0.142364	0.00211193	0.0121049	0.0398936	0	0.0111111	0	0	0.0985915	0	0.031665	0.000490918	0	0.0216216	0.00185898	0.00113122	0.000503271	0	0	0	0.00204082	0
DCDC2B	no	0.000903342	0	0	0.00684931	0	0	0	0	0	0.00449775	0.0042735	0	0.00170648	0.000385505	0.00150887	0	0	0.00641026	0	0.00303644	0.00211119	0	0	0.00884956	0	0.00116279	0.00414651	0	0.000672495	0.00797872	0.00308642	0.00277778	0.0204082	0	0	0	0.0020429	0	0	0.0108108	0.00106228	0.00113122	0	0.00740741	0	0	0.00102041	0
TMEM234	no	0.0225836	0.0144928	0.0508475	0.0753425	0.0530303	0.00507614	0.0151515	0	0.0277778	0.0464768	0.0940171	0.0895522	0.0127986	0.0154202	0.0162203	0.0152733	0.0203735	0.0160256	0.0237204	0.01417	0.0211119	0.0146751	0.0264901	0.0442478	0.0278638	0.0523256	0.14029	0.0285111	0.031271	0.119681	0.0277778	0.0611111	0.102041	0.0128205	0.084507	0.00611621	0.0326864	0.00294551	0.017094	0.0486486	0.0249635	0.0282805	0.00754907	0.0666667	0.0111888	0.00574713	0.0102041	0.0144628
EIF3I	no	0.296296	0.478261	0.0338983	0.445205	0.340909	0.0761421	0.386364	0.26087	0.75	0.536732	0.809829	0.761194	0.329352	0.309946	0.329687	0.34164	0.40747	0.525641	0.374532	0.227733	0.292752	0.251572	0.201987	0.548673	0.569659	0.568605	0.957844	0.405491	0.464694	0.869681	0.311728	0.625	0.653061	0.115385	0.809859	0.0428135	0.209397	0.0260187	0.282051	0.572973	0.292923	0.320136	0.00503271	0.274074	0.00839161	0.0747126	0.0693878	0.0805785
FAM167B	no	0.000451671	0	0	0	0	0.0101523	0	0.0217391	0	0.0029985	0.00213675	0.0149254	0	0.00269854	0.0022633	0	0	0	0.00374532	0.00303644	0.00351865	0.00628931	0.00331126	0	0	0.000581395	0	0	0.00134499	0.00531915	0	0.00555556	0	0	0	0	0.00102145	0	0	0	0.000796707	0	0	0.111111	0	0	0	0.00413223
LCK	no	0.0840108	0.0289855	0.0169492	0.0616438	0.030303	0	0.00757576	0.478261	0.5	0.089955	0.0555556	0.0149254	0.0264505	0.547803	0.577518	0.618971	0.641766	0.830128	0.697878	0.611336	0.6981	0.618449	0.599338	0.00884956	0.00928793	0.025	0.0345543	0.0285111	0.0349697	0.0398936	0.0216049	0.00833333	0.489796	0.102564	0.0176056	0.0234455	0.0234934	0.0054001	0.017094	0.0216216	0.0478024	0.0192308	0.0035229	0.037037	0.00489511	0	0.282653	0.221074
HDAC1	no	0.250678	0.333333	0.0338983	0.369863	0.280303	0.0304569	0.151515	0.173913	0.277778	0.403298	0.634615	0.552239	0.142491	0.223978	0.260656	0.196945	0.298812	0.407051	0.267166	0.273279	0.322308	0.167715	0.165563	0.336283	0.309598	0.349419	0.823082	0.253432	0.30464	0.611702	0.12037	0.313889	0.346939	0.099359	0.732394	0.0703364	0.24617	0.041728	0.188034	0.486486	0.178993	0.286199	0.0276799	0.125926	0.0412587	0.0517241	0.0846939	0.0867769
MARCKSL1	no	0.243451	0.318841	0.0169492	0.267123	0.0833333	0.00507614	0.0757576	0.130435	0.25	0.515742	0.83547	0.552239	0.173208	0.136469	0.172388	0.144695	0.193548	0.233974	0.149813	0.0840081	0.0591133	0.0314465	0.0496689	0.584071	0.143963	0.236047	0.633034	0.0464625	0.0776732	0.537234	0.16358	0.336111	0.387755	0.0544872	0.144366	0.00611621	0.031665	0.0284732	0.0769231	0.335135	0.0666578	0.361991	0.0468042	0.37037	0.0587413	0.00574713	0.0316327	0.0268595
TSSK3	no	0.00451671	0	0.0169492	0	0	0	0	0	0.0277778	0.00149925	0.0149573	0.0298507	0.000853242	0.00462606	0.00377216	0.00241158	0.00509338	0.00320513	0.00249688	0.00202429	0.00281492	0.00209644	0	0	0	0.00406977	0.0124395	0.00105597	0.000336247	0.00265957	0	0.0138889	0	0	0.0140845	0.00713558	0.00715015	0	0	0	0.00106228	0.00113122	0	0.00740741	0	0	0.00102041	0.00206612
FAM229A	no	0.0144535	0.0434783	0.0508475	0.0821918	0.0378788	0	0.0606061	0	0.0555556	0.0344828	0.0726496	0.0447761	0.00341297	0.0246723	0.0165975	0.00562701	0.0203735	0.0160256	0.0174782	0.0182186	0.0197044	0.0104822	0.00662252	0.0176991	0.0201238	0.0360465	0.081548	0.0221753	0.0174849	0.037234	0.00617284	0.0138889	0.0204082	0.0224359	0.0950704	0.0468909	0.0480082	0.00147275	0	0.00540541	0.0168636	0.0158371	0.00301963	0.0518519	0.0020979	0	0.00510204	0.00413223
BSDC1	no	0.18112	0.391304	0.135593	0.315068	0.204545	0.0558376	0.166667	0.108696	0.388889	0.206897	0.561966	0.462687	0.0981229	0.193524	0.198793	0.114952	0.285229	0.253205	0.238452	0.15587	0.225897	0.119497	0.0827815	0.20354	0.23839	0.262209	0.823773	0.174234	0.167451	0.417553	0.123457	0.252778	0.367347	0.285256	0.81338	0.530071	0.524004	0.0368189	0.17094	0.189189	0.148586	0.174208	0.0201309	0.207407	0.0321678	0.0114943	0.0816327	0.0743802
ZBTB8B	no	0.00225836	0	0	0	0.00757576	0	0	0	0	0.00149925	0.00213675	0	0.000853242	0.00154202	0.00150887	0.000803859	0.00169779	0	0.00249688	0	0.00211119	0	0	0	0	0	0.00276434	0	0.00100874	0	0	0.00277778	0	0	0	0.00203874	0	0	0	0	0.000132784	0	0	0	0.0020979	0	0.00102041	0.00206612
ZBTB8A	no	0.00135501	0	0	0.0753425	0.0151515	0	0.0151515	0	0.0555556	0.041979	0.202991	0.179104	0.0059727	0.00424056	0.00641267	0.00321543	0.00339559	0.00641026	0.00124844	0.00809717	0.00914849	0.00628931	0.00993378	0.0176991	0.00928793	0.00755814	0.107809	0.00211193	0.035306	0.289894	0.0771605	0.208333	0.163265	0.00320513	0.00704225	0	0.00715015	0	0.00854701	0.0486486	0.00305404	0.00226244	0.00251636	0.0962963	0	0	0.00102041	0
ZBTB8OS	no	0.163053	0.289855	0.0508475	0.178082	0.159091	0.035533	0.174242	0.0869565	0.138889	0.251874	0.423077	0.462687	0.0964164	0.182729	0.164089	0.139068	0.229202	0.266026	0.228464	0.169028	0.248417	0.138365	0.119205	0.185841	0.239938	0.322093	0.651002	0.193242	0.161735	0.364362	0.0679012	0.205556	0.326531	0.0737179	0.542254	0.0448522	0.187947	0.0338733	0.153846	0.324324	0.170495	0.2319	0.024157	0.207407	0.0321678	0.045977	0.0734694	0.0599174
RBBP4	no	0.257001	0.565217	0.0847458	0.561644	0.356061	0.0862944	0.265152	0.152174	0.583333	0.628186	0.809829	0.776119	0.231229	0.254433	0.258016	0.153537	0.380306	0.387821	0.315855	0.236842	0.31879	0.199161	0.115894	0.39823	0.405573	0.494186	0.941258	0.363252	0.498655	0.795213	0.274691	0.563889	0.612245	0.108974	0.852113	0.0316004	0.388151	0.059892	0.239316	0.513514	0.275395	0.29638	0.0216407	0.296296	0.0230769	0.0862069	0.126531	0.0826446
SYNC	no	0.0397471	0.0289855	0.0338983	0.0410959	0.0454545	0	0.00757576	0.0217391	0.0833333	0.109445	0.175214	0.149254	0.052901	0.0489591	0.064504	0.0273312	0.0967742	0.0897436	0.0611735	0.0435223	0.078114	0.0356394	0.0165563	0.079646	0.0448916	0.0465116	0.219765	0.0263992	0.0437122	0.178191	0.0401235	0.0722222	0.142857	0.0288462	0.165493	0.00407747	0.0704801	0.000981836	0.034188	0.0756757	0.0242996	0.0463801	0.00301963	0.103704	0.0013986	0.00574713	0.022449	0.0227273
AC114489.1	no	0	0	0	0	0	0	0	0	0	0	0	0	0	0	0.000377216	0	0	0	0	0	0	0	0	0	0	0	0	0	0	0.00265957	0	0	0	0	0.00352113	0	0	0	0	0	0	0.00226244	0	0	0	0	0	0
KIAA1522	no	0.000451671	0.0144928	0	0.0410959	0.030303	0	0.0151515	0	0.0833333	0.005997	0.0811966	0.0447761	0.00341297	0.00077101	0.000377216	0	0.00169779	0.00641026	0	0.00101215	0.00211119	0	0	0.00884956	0.0294118	0.019186	0.0642709	0.0137276	0.0322798	0.0452128	0.00617284	0.0361111	0.0408163	0	0.0140845	0	0.0163432	0	0.025641	0.0216216	0.0112867	0.00678733	0.000503271	0.0518519	0	0	0.00102041	0
YARS	no	0.0424571	0.144928	0.0847458	0.205479	0.121212	0.00507614	0.0909091	0.0434783	0.194444	0.286357	0.634615	0.462687	0.108362	0.0690054	0.0479065	0.0490354	0.0780985	0.137821	0.117353	0.132591	0.154117	0.1174	0.0960265	0.176991	0.160991	0.149419	0.634416	0.13094	0.178547	0.412234	0.117284	0.219444	0.306122	0.0288462	0.415493	0.0152905	0.0602656	0.00638193	0.0512821	0.394595	0.0779445	0.0837104	0.00100654	0.0444444	0.0027972	0.00574713	0.05	0.0495868
S100PBP	no	0.105691	0.275362	0.0847458	0.219178	0.189394	0.0456853	0.166667	0.0217391	0.277778	0.286357	0.440171	0.447761	0.0546075	0.100231	0.0863825	0.0474277	0.120543	0.201923	0.129838	0.204453	0.190007	0.159329	0.0860927	0.230088	0.165635	0.214535	0.536282	0.114044	0.2115	0.473404	0.12037	0.277778	0.367347	0.0320513	0.334507	0.00917431	0.171604	0.0255277	0.0940171	0.183784	0.112867	0.0622172	0.0221439	0.17037	0.027972	0.0402299	0.0683673	0.0785124
FNDC5	no	0.00271003	0	0	0	0	0.0203046	0.00757576	0.0434783	0	0.0104948	0.00641026	0	0.00255973	0.00192753	0.00150887	0	0.00339559	0	0.00249688	0.00303644	0.00281492	0.00419287	0	0	0	0	0.0048376	0.00105597	0.00134499	0.0106383	0.00308642	0.00277778	0	0	0.00704225	0	0	0.000490918	0	0	0.000796707	0.00113122	0	0.0222222	0	0	0.00102041	0
HPCA	no	0	0	0	0	0	0	0	0	0	0	0	0	0	0	0	0	0	0	0	0	0	0	0	0	0	0	0	0	0.000336247	0	0	0	0	0	0	0	0	0	0	0	0	0	0	0	0	0	0	0
TMEM54	no	0	0	0	0	0	0	0	0	0	0.005997	0	0	0	0	0	0	0	0	0	0	0.00140746	0	0	0	0	0	0.00138217	0	0	0	0	0	0	0	0	0	0.0020429	0	0	0	0	0	0	0.0814815	0	0	0	0
RNF19B	no	0.0271003	0.101449	0.118644	0.0342466	0.189394	0.0253807	0.0833333	0	0.222222	0.083958	0.100427	0.149254	0.0170648	0.0246723	0.013957	0.0096463	0.0441426	0.025641	0.0324594	0.0313765	0.0408163	0.0230608	0.0198676	0.079646	0.0835913	0.192442	0.123013	0.0728617	0.0514459	0.0664894	0.0216049	0.0694444	0.0612245	0.025641	0.0669014	0.0030581	0.0194076	0.0441826	0.111111	0.0378378	0.101713	0.0633484	0.0951183	0.037037	0.0951049	0.0287356	0.00918367	0.00413223
AL020995.1	no	0.000451671	0	0	0	0	0	0	0	0	0.00149925	0	0	0	0	0.000377216	0	0.00169779	0	0.00124844	0	0.00070373	0	0	0	0.00154799	0	0	0.00105597	0	0	0	0.00277778	0	0	0	0	0.00102145	0	0	0	0.000265569	0	0	0	0	0	0	0
AK2	no	0.100271	0.304348	0.0338983	0.267123	0.272727	0.0761421	0.257576	0.0652174	0.361111	0.365817	0.655983	0.522388	0.158703	0.0828836	0.0954357	0.0844051	0.0882852	0.147436	0.0986267	0.0759109	0.0893737	0.0712788	0.0728477	0.309735	0.314241	0.326163	0.861092	0.313622	0.487559	0.664894	0.20679	0.358333	0.285714	0.0416667	0.556338	0.0173293	0.120531	0.0378007	0.128205	0.432432	0.186297	0.186652	0.0130851	0.177778	0.0293706	0.109195	0.0173469	0.0330579
AZIN2	no	0.00135501	0	0	0	0	0.00507614	0	0	0	0	0.00213675	0.0298507	0	0.0100231	0.0150886	0.0096463	0.0271647	0.00961539	0.00374532	0.0101215	0.0126671	0.00209644	0.00662252	0	0	0	0	0.00211193	0.000672495	0	0.00308642	0	0.0204082	0	0	0	0	0	0.00854701	0	0.00119506	0	0	0.0148148	0	0	0.00306122	0.00619835
TRIM62	no	0.00903342	0.0144928	0.0338983	0.0342466	0.00757576	0.00507614	0.0151515	0	0.0555556	0.017991	0.0235043	0.0298507	0.00255973	0.0165767	0.0105621	0.0120579	0.0135823	0.0160256	0.0262172	0.0161943	0.0225194	0.0188679	0.00993378	0.0176991	0.0170279	0.0215116	0.00621977	0.0232313	0.0110962	0.0132979	0.00925926	0.0111111	0.0204082	0.00641026	0	0	0.0020429	0	0	0	0.0160669	0.0192308	0.00150981	0.0814815	0.0020979	0	0.00510204	0.00413223
AL662907.3	no	0.000903342	0	0	0	0	0	0	0	0	0.00149925	0.00213675	0	0	0.00192753	0.00113165	0	0.00339559	0.00641026	0.00374532	0.00303644	0.00492611	0.00419287	0	0	0	0.00116279	0	0	0.000336247	0.00797872	0.00617284	0.00555556	0	0	0.00352113	0	0	0	0	0	0.000531138	0	0	0	0	0	0.00102041	0
ZNF362	no	0.0207769	0.101449	0.0169492	0.123288	0.128788	0.0203046	0.0909091	0.0434783	0.0833333	0.0794603	0.209402	0.223881	0.0179181	0.0239013	0.0347039	0.0192926	0.0509338	0.0384615	0.0411985	0.0364372	0.0457424	0.0293501	0.013245	0.123894	0.0835913	0.127326	0.201106	0.0475185	0.0850706	0.226064	0.0308642	0.136111	0.163265	0.0224359	0.0528169	0.0030581	0.00510725	0.00932744	0.0512821	0.12973	0.0614792	0.0463801	0.00452944	0.140741	0.0041958	0.00574713	0.0173469	0.00826446
AL513327.3	no	0.000451671	0	0	0.00684931	0	0.00507614	0	0	0	0	0.0042735	0	0.000853242	0	0	0	0	0	0	0	0	0	0	0	0.00154799	0.000581395	0.00691085	0	0.00100874	0	0	0	0	0.00320513	0	0	0.00306435	0	0	0.00540541	0.000265569	0	0.000503271	0.00740741	0	0	0	0
A3GALT2	no	0	0	0	0	0	0	0	0	0	0	0	0	0	0	0	0	0	0	0	0	0	0	0	0	0	0	0	0	0	0.00265957	0	0	0	0	0	0	0	0	0	0	0	0	0	0	0	0	0	0
AL513327.1	no	0.000903342	0	0	0	0.00757576	0	0	0	0	0.005997	0.00213675	0	0	0.000385505	0.00188608	0	0.00339559	0	0.00124844	0.00101215	0.00211119	0	0	0	0	0.00639535	0.00207325	0.00105597	0.000336247	0	0	0	0	0.00320513	0	0	0.00102145	0.00147275	0	0	0.00159341	0.00678733	0.00251636	0.0148148	0.000699301	0	0	0
PHC2	no	0.0537489	0.681159	0.101695	0.19863	0.590909	0.0812183	0.44697	0.0217391	0.472222	0.302849	0.487179	0.597015	0.102389	0.0693909	0.0543191	0.0482315	0.105263	0.144231	0.0836454	0.0738866	0.0907811	0.0649895	0.0562914	0.309735	0.326625	0.707558	0.642018	0.443506	0.360794	0.380319	0.101852	0.188889	0.244898	0.153846	0.348592	0.019368	0.118488	0.142857	0.435897	0.210811	0.492099	0.451357	0.308505	0.333333	0.281818	0.0862069	0.0244898	0.0247934
AL513327.2	no	0	0	0	0	0	0	0	0	0	0	0	0	0.000853242	0	0	0	0	0	0	0	0	0	0	0	0	0	0.00276434	0	0.000336247	0	0	0	0	0	0	0	0	0	0	0	0	0	0	0	0	0	0	0
ZSCAN20	no	0.00271003	0.0144928	0	0.0136986	0	0	0.030303	0	0.0277778	0.0029985	0.0235043	0	0.00170648	0.00308404	0.00490381	0.000803859	0	0.00320513	0.00124844	0.00202429	0.00351865	0.00209644	0	0.00884956	0.00773994	0.00465116	0.0331721	0.0095037	0.0144586	0.0239362	0.00308642	0.00277778	0	0.00320513	0.0246479	0	0.00102145	0	0	0.0216216	0.00398353	0.00565611	0	0.00740741	0	0	0.00510204	0
CSMD2	no	0.000903342	0.0144928	0	0	0	0	0	0	0	0	0	0	0.00170648	0.000385505	0.000754432	0	0	0.00320513	0.00124844	0.00202429	0.00070373	0	0	0	0.00154799	0.00116279	0.00138217	0	0.000672495	0.00265957	0	0	0	0	0.00352113	0	0.00102145	0	0	0	0.000132784	0	0	0.00740741	0.0013986	0	0	0
CSMD2-AS1	no	0	0	0	0	0	0	0	0	0	0	0	0	0	0	0	0	0	0	0	0	0	0	0	0	0	0	0	0	0	0	0	0	0	0	0	0	0	0	0	0	0	0	0	0	0	0	0	0
SMIM12	no	0.097561	0.231884	0	0.246575	0.234848	0.0456853	0.181818	0.0869565	0.388889	0.233883	0.547009	0.447761	0.0887372	0.105628	0.0916635	0.0884244	0.149406	0.176282	0.141074	0.114372	0.169599	0.142558	0.0827815	0.336283	0.267802	0.30814	0.584658	0.211193	0.224613	0.388298	0.0771605	0.188889	0.22449	0.0576923	0.415493	0.0183486	0.101124	0.0412371	0.128205	0.356757	0.161599	0.192308	0.0236537	0.118519	0.0412587	0.045977	0.05	0.0619835
GJB4	no	0	0	0	0	0	0	0	0	0	0	0	0	0	0	0	0	0	0	0	0	0	0	0	0	0	0	0	0	0	0	0	0	0	0	0	0	0	0	0	0	0	0	0	0	0	0	0	0
GJA4	no	0	0	0	0.0205479	0	0	0	0	0	0	0.111111	0.0895522	0.000853242	0.000385505	0	0	0	0	0	0	0	0	0	0	0	0	0.00138217	0	0	0.00797872	0	0	0	0	0	0	0	0.000490918	0	0.297297	0	0.00113122	0	0.0148148	0	0	0	0
AL122010.1	no	0	0	0	0	0	0	0	0	0	0	0	0	0	0	0	0	0.00169779	0	0	0	0	0	0	0	0	0	0	0	0	0	0	0	0	0	0	0	0	0	0	0	0	0	0	0	0	0	0	0
DLGAP3	no	0.00542005	0.0144928	0	0.00684931	0	0.0101523	0.030303	0	0.0277778	0.0029985	0.00641026	0.0149254	0.00170648	0.00462606	0.00377216	0.00482315	0.00509338	0.00641026	0.00749064	0.00303644	0.0070373	0.00838574	0.00331126	0.0265487	0.0139319	0.022093	0.000691085	0.0095037	0.0164761	0.037234	0.00308642	0.0111111	0.0204082	0	0.00352113	0	0	0	0.00854701	0.0162162	0.00809985	0.00339367	0	0.00740741	0	0.00574713	0	0
AC114490.3	no	0.0271003	0.057971	0.0169492	0.0410959	0.0227273	0.00507614	0.0151515	0.0434783	0.0555556	0.0284858	0.0726496	0.119403	0.000853242	0.036623	0.0396077	0.0152733	0.0526316	0.0384615	0.0399501	0.0374494	0.059817	0.0209644	0.00993378	0.0265487	0.0201238	0.0383721	0.0359364	0.0263992	0.0265636	0.0824468	0.0277778	0.0861111	0.0612245	0.00641026	0.0352113	0.00407747	0.0102145	0.00196367	0.00854701	0.0540541	0.0188554	0.0226244	0.000503271	0.0518519	0.0027972	0	0.0142857	0.0165289
AC114490.2	no	0.000903342	0	0	0.00684931	0	0	0	0	0	0	0.00641026	0	0	0.00192753	0.00264051	0.00160772	0.00169779	0.00961539	0.00374532	0.00202429	0.00211119	0	0.00331126	0	0	0.00406977	0.00691085	0.00105597	0.00134499	0	0	0	0	0	0.00352113	0.00101937	0.00102145	0	0	0	0.00212455	0.00226244	0	0	0	0	0.00102041	0
TMEM35B	no	0	0	0	0	0	0	0	0	0	0	0	0	0	0.000385505	0.000377216	0	0	0	0	0	0	0.00419287	0	0	0	0.000581395	0	0	0	0.00531915	0	0.00277778	0.0204082	0	0	0	0	0	0	0	0.000265569	0	0	0	0	0	0	0
ZMYM6	no	0.0663957	0.173913	0.0169492	0.136986	0.19697	0.0507614	0.128788	0.0217391	0.111111	0.0809595	0.17735	0.343284	0.0204778	0.0458751	0.055828	0.0136656	0.0662139	0.0769231	0.0586767	0.0394737	0.0619282	0.0356394	0.00662252	0.212389	0.173375	0.22093	0.237042	0.146779	0.134163	0.236702	0.0709877	0.133333	0.122449	0.0288462	0.225352	0.0326198	0.0684372	0.0186549	0.0683761	0.0702703	0.109282	0.138009	0.0105687	0.0666667	0.0111888	0.0114943	0.022449	0.00619835
ZMYM1	no	0.0261969	0.115942	0.0169492	0.0616438	0.0833333	0.0101523	0.0530303	0.0652174	0.0277778	0.0644678	0.179487	0.179104	0.0264505	0.0539707	0.0543191	0.0265273	0.0831919	0.0737179	0.0586767	0.0637652	0.0584096	0.0440252	0.0231788	0.0530973	0.0789474	0.0784884	0.239806	0.0538543	0.066577	0.218085	0.0524691	0.141667	0.142857	0.0128205	0.119718	0.0030581	0.020429	0.00785469	0.025641	0.162162	0.0385075	0.040724	0.00201308	0.0666667	0.00559441	0.0229885	0.0153061	0.0103306
AL590434.1	no	0	0	0	0	0	0	0	0	0	0	0.00213675	0	0	0	0	0	0	0	0	0.00101215	0	0	0	0	0	0	0	0.00105597	0.000336247	0.00265957	0	0	0	0	0	0	0	0	0	0	0.000132784	0	0	0	0	0	0	0
SFPQ	no	0.499097	0.768116	0.254237	0.69863	0.606061	0.22335	0.537879	0.369565	0.833333	0.848576	0.929487	0.895522	0.478669	0.496145	0.503206	0.350482	0.629881	0.61859	0.560549	0.510121	0.524279	0.358491	0.307947	0.734513	0.70743	0.855814	0.988252	0.707497	0.684264	0.933511	0.475309	0.816667	0.836735	0.240385	0.971831	0.191641	0.534219	0.108002	0.606838	0.664865	0.548134	0.515837	0.0664318	0.577778	0.0685315	0.212644	0.221429	0.196281
ZMYM4	no	0.0718157	0.231884	0.0847458	0.260274	0.257576	0.0507614	0.143939	0	0.388889	0.212894	0.450855	0.507463	0.0554608	0.0678489	0.080347	0.0345659	0.139219	0.099359	0.0898876	0.0738866	0.0950035	0.0524109	0.0298013	0.212389	0.236842	0.29593	0.456116	0.202746	0.289509	0.518617	0.148148	0.3	0.244898	0.0448718	0.158451	0.00713558	0.0214505	0.0225822	0.145299	0.243243	0.162263	0.102941	0.00301963	0.17037	0.0125874	0.0517241	0.0285714	0.018595
ZMYM4-AS1	no	0	0	0	0	0	0	0	0	0	0.0029985	0	0.0149254	0	0	0	0	0	0	0	0	0.00070373	0.00209644	0	0	0	0	0.00138217	0	0.000336247	0.00265957	0	0	0	0	0	0	0.00102145	0	0	0	0.000398353	0	0	0.00740741	0	0	0	0
KIAA0319L	no	0.0957543	0.536232	0.118644	0.30137	0.598485	0.0659898	0.265152	0.130435	0.333333	0.176912	0.33547	0.626866	0.0392491	0.129915	0.117314	0.068328	0.157895	0.147436	0.154806	0.101215	0.153413	0.0838574	0.0364238	0.132743	0.204334	0.540698	0.400829	0.373812	0.319771	0.380319	0.179012	0.219444	0.346939	0.125	0.257042	0.0203874	0.0572012	0.195876	0.444444	0.145946	0.42491	0.142534	0.174635	0.2	0.216783	0.091954	0.0540816	0.0330579
NCDN	no	0.0153568	0.0724638	0	0.0342466	0.0833333	0.00507614	0.0227273	0	0	0.0284858	0.0833333	0.0895522	0.00853242	0.0200463	0.019238	0.0096463	0.0305603	0.025641	0.0287141	0.0151822	0.0126671	0.0125786	0.0165563	0.0265487	0.0232198	0.0552326	0.104354	0.0464625	0.0433759	0.103723	0.0185185	0.05	0.0612245	0.00320513	0.0105634	0.0030581	0.00102145	0.00196367	0.00854701	0.0432432	0.0309388	0.0124434	0	0.0148148	0.0013986	0	0.00306122	0.00826446
AC004865.2	no	0.0266486	0.0144928	0	0.0342466	0.030303	0	0.030303	0.0869565	0.0555556	0.0344828	0.0555556	0.149254	0.0059727	0.0227448	0.0203697	0.0184887	0.0322581	0.0160256	0.0649189	0.0536437	0.0985222	0.0314465	0.0298013	0.0176991	0.0464396	0.0633721	0.00621977	0.0432946	0.0450572	0.143617	0.0401235	0.15	0.0816327	0.00961539	0.0105634	0.00101937	0.00102145	0.00392734	0.00854701	0.0756757	0.0323994	0.0226244	0.00150981	0.0148148	0.000699301	0.00574713	0.0122449	0.0247934
TFAP2E	no	0.00225836	0	0.0169492	0.00684931	0	0	0.0151515	0	0.0277778	0.0029985	0.0128205	0.0149254	0	0.00231303	0.00150887	0	0.00169779	0	0.00374532	0.00303644	0.00281492	0	0	0	0.00309597	0.0122093	0.00138217	0.00422387	0.00739744	0.0106383	0.00617284	0.00555556	0	0.00320513	0	0	0.00102145	0.000490918	0.017094	0	0.00690479	0.00113122	0	0.00740741	0	0	0	0.00413223
PSMB2	no	0.19196	0.434783	0.0169492	0.417808	0.25	0.162437	0.424242	0.217391	0.777778	0.562219	0.737179	0.61194	0.255119	0.190439	0.141833	0.178457	0.258065	0.288462	0.269663	0.229757	0.267417	0.199161	0.231788	0.424779	0.431889	0.525581	0.916379	0.352693	0.403497	0.760638	0.228395	0.413889	0.489796	0.102564	0.809859	0.0407747	0.302349	0.0407462	0.179487	0.502703	0.27088	0.34276	0.0150981	0.355556	0.0286713	0.0517241	0.0795918	0.0661157
C1orf216	no	0.0112918	0.0434783	0	0.0410959	0.0227273	0.0203046	0.0378788	0.0217391	0.0555556	0.0569715	0.217949	0.164179	0.0179181	0.0269854	0.0143342	0.00884244	0.0237691	0.0224359	0.0411985	0.0404858	0.0499648	0.0209644	0.0165563	0.0442478	0.0417957	0.0703488	0.205943	0.0443506	0.0753194	0.279255	0.0679012	0.219444	0.163265	0.00961539	0.0598592	0.00101937	0.0286006	0.00196367	0.034188	0.102703	0.0274864	0.0282805	0.000503271	0.0740741	0	0	0.0163265	0.0103306
CLSPN	no	0.00542005	0	0	0.260274	0.0454545	0.00507614	0.0227273	0	0	0.481259	0.440171	0.328358	0.15529	0.00308404	0.00528103	0	0.00169779	0.00320513	0.00998752	0.00404858	0.0070373	0.00838574	0.00331126	0.0176991	0.0464396	0.019186	0.892882	0.0823654	0.36382	0.5	0.0648148	0.0111111	0.0408163	0.00961539	0.862676	0.00713558	0.423902	0.00196367	0	0.340541	0.0110211	0.0135747	0.00452944	0.0148148	0.0020979	0.0344828	0.00510204	0.00413223
AL354864.1	no	0	0	0	0	0	0	0	0	0	0	0	0	0	0	0	0	0	0	0	0	0	0	0	0	0	0	0	0.00105597	0	0	0	0	0	0	0	0	0	0	0	0	0	0	0	0	0	0	0	0
AGO4	no	0.0501355	0.521739	0.101695	0.260274	0.55303	0.0507614	0.257576	0	0.5	0.166417	0.185897	0.552239	0.0418089	0.0593678	0.0392305	0.0176849	0.0560272	0.0576923	0.0474407	0.0840081	0.107671	0.0943396	0.0231788	0.19469	0.331269	0.534884	0.159641	0.380148	0.312374	0.25266	0.104938	0.158333	0.244898	0.0673077	0.105634	0.0173293	0.040858	0.14433	0.316239	0.102703	0.360908	0.19457	0.186714	0.148148	0.202797	0.091954	0.0255102	0.0144628
AGO1	no	0.0840108	0.347826	0.0847458	0.232877	0.272727	0.0152284	0.219697	0.130435	0.388889	0.148426	0.369658	0.492537	0.0332765	0.0643793	0.0822331	0.0273312	0.0814941	0.0929487	0.108614	0.0708502	0.109782	0.0545073	0.0165563	0.19469	0.212074	0.425581	0.188666	0.267159	0.295562	0.382979	0.104938	0.244444	0.265306	0.0608974	0.056338	0.00713558	0.0194076	0.0220913	0.316239	0.189189	0.240605	0.248869	0.0286865	0.140741	0.0251748	0.0344828	0.0367347	0.0227273
AL139286.2	no	0.000903342	0	0	0	0	0	0	0	0	0	0.00641026	0	0.000853242	0.000385505	0.000754432	0.000803859	0.00169779	0	0	0	0.00070373	0	0	0	0	0	0.00552868	0.00211193	0.000672495	0.00265957	0.00308642	0.0138889	0	0	0.00352113	0.00101937	0.00102145	0	0.00854701	0.00540541	0.000929491	0.00113122	0	0.0148148	0	0	0.00102041	0
AGO3	no	0.19467	0.507246	0.152542	0.321918	0.393939	0.0964467	0.30303	0.152174	0.444444	0.374813	0.523504	0.641791	0.0486348	0.209715	0.234251	0.0972669	0.302207	0.285256	0.2397	0.215587	0.285714	0.136268	0.109272	0.40708	0.332817	0.443023	0.467173	0.330517	0.332213	0.632979	0.231481	0.4	0.428571	0.099359	0.211268	0.0122324	0.0572012	0.0603829	0.273504	0.232432	0.271013	0.295249	0.0674383	0.4	0.0608392	0.0689655	0.104082	0.0867769
AL138787.2	no	0	0	0	0	0	0	0	0	0	0	0	0	0	0.000385505	0	0	0	0	0.00124844	0	0	0	0	0	0	0	0	0	0	0	0	0	0	0	0	0	0	0	0	0	0	0	0	0	0	0	0	0
TEKT2	no	0	0	0	0.0136986	0	0	0	0	0	0	0	0	0	0	0	0	0	0	0	0	0	0	0	0	0	0	0	0	0.000672495	0	0	0	0	0	0	0.00101937	0	0	0	0	0	0	0	0	0	0	0	0
ADPRHL2	no	0.0510388	0.0724638	0	0.0616438	0.0454545	0.00507614	0.0833333	0.0652174	0.166667	0.164918	0.24359	0.238806	0.0443686	0.0435621	0.0490381	0.0474277	0.0882852	0.0705128	0.0636704	0.0516194	0.078114	0.0524109	0.0562914	0.132743	0.139319	0.124419	0.410504	0.0718057	0.107935	0.37234	0.0524691	0.158333	0.22449	0.0160256	0.172535	0.0142712	0.0439224	0.00343643	0.034188	0.156757	0.0468729	0.11086	0.0115752	0.0444444	0.00839161	0	0.0193878	0.0289256
COL8A2	no	0	0.0289855	0	0.00684931	0.0681818	0	0.0606061	0	0.111111	0.00449775	0.00213675	0.0447761	0.000853242	0	0	0	0	0	0	0.00202429	0	0	0	0.0530973	0.0557276	0.0494186	0.00276434	0.061246	0.0497646	0.0292553	0.00617284	0.00555556	0	0.00641026	0	0.00101937	0.00102145	0.000490918	0	0	0.0246979	0.00113122	0.000503271	0.0148148	0	0	0	0
TRAPPC3	no	0.123306	0.347826	0.0169492	0.205479	0.19697	0.0406091	0.234848	0.217391	0.5	0.301349	0.559829	0.447761	0.114334	0.128759	0.115428	0.162379	0.168081	0.211538	0.166042	0.118421	0.149894	0.125786	0.125828	0.300885	0.258514	0.325581	0.722184	0.206969	0.225622	0.462766	0.108025	0.311111	0.408163	0.0897436	0.566901	0.0948012	0.185904	0.0250368	0.153846	0.372973	0.15164	0.208145	0.0261701	0.222222	0.0258741	0.0344828	0.0418367	0.0578512
MAP7D1	no	0.0573622	0.202899	0.0338983	0.205479	0.287879	0.0558376	0.295455	0.0869565	0.388889	0.191904	0.282051	0.343284	0.0375427	0.153045	0.158431	0.145498	0.220713	0.25641	0.186017	0.12753	0.194229	0.119497	0.102649	0.265487	0.243034	0.346512	0.259157	0.208025	0.190316	0.401596	0.095679	0.222222	0.244898	0.0641026	0.126761	0.00713558	0.0286006	0.0309278	0.136752	0.145946	0.176072	0.192308	0.0724711	0.2	0.0622378	0.0172414	0.0663265	0.0454545
THRAP3	no	0.470641	0.724638	0.305085	0.554795	0.477273	0.0964467	0.462121	0.347826	0.722222	0.698651	0.854701	0.835821	0.337031	0.422128	0.463599	0.337621	0.572156	0.586538	0.496879	0.451417	0.566502	0.381551	0.364238	0.654867	0.558824	0.623837	0.947478	0.451954	0.507734	0.875	0.324074	0.666667	0.755102	0.233974	0.880282	0.248726	0.469867	0.0849288	0.290598	0.589189	0.344709	0.472851	0.100654	0.385185	0.0937063	0.0862069	0.233673	0.21281
SH3D21	no	0.00361337	0	0	0.0342466	0.0227273	0.00507614	0.00757576	0	0	0.005997	0.0320513	0.0298507	0.000853242	0.00192753	0.000754432	0.00160772	0	0.00320513	0.00249688	0	0.00281492	0	0	0.0619469	0.00773994	0.00523256	0.00414651	0.00105597	0.0292535	0.151596	0.0277778	0.0972222	0.122449	0.00320513	0.00352113	0.00101937	0	0.00196367	0	0.0324324	0.00119506	0.0124434	0.000503271	0.00740741	0.0013986	0	0	0
EVA1B	no	0.00451671	0.144928	0.0338983	0.246575	0.151515	0.121827	0.166667	0.0434783	0.222222	0.0104948	0.290598	0.298507	0.00767918	0.0308404	0.00641267	0.0160772	0.0152801	0.0160256	0.0574282	0.0354251	0.0323716	0.0628931	0.0231788	0.185841	0.176471	0.247674	0.0145128	0.0918691	0.169469	0.513298	0.141975	0.475	0.428571	0.0416667	0.00704225	0.0030581	0.00306435	0.0245459	0.0683761	0.459459	0.092418	0.0441176	0.018621	0.318519	0.00909091	0.00574713	0.0122449	0.0144628
AL591845.1	no	0.00135501	0	0	0.0616438	0.0227273	0	0.00757576	0.0217391	0	0.0089955	0.0363248	0.0746269	0.000853242	0.00077101	0.00150887	0	0	0	0.00124844	0	0.00070373	0	0	0.0619469	0	0.00232558	0.00276434	0	0.0205111	0.156915	0.0401235	0.111111	0.0408163	0	0	0.00101937	0	0	0	0.0108108	0.00106228	0.00904977	0	0.00740741	0.0013986	0	0	0
STK40	no	0.0776874	0.231884	0.0338983	0.0753425	0.242424	0.0304569	0.181818	0.0434783	0.194444	0.130435	0.226496	0.373134	0.0290102	0.0647648	0.0407393	0.0369775	0.0730051	0.0801282	0.0786517	0.0546559	0.108374	0.0419287	0.0298013	0.150442	0.128483	0.294186	0.252937	0.138332	0.0843981	0.207447	0.0709877	0.130556	0.244898	0.0576923	0.200704	0.0173293	0.0459653	0.0706922	0.162393	0.172973	0.153897	0.24095	0.144439	0.0740741	0.113986	0.0114943	0.027551	0.0330579
LSM10	no	0.262421	0.521739	0.0169492	0.19863	0.189394	0.0913706	0.356061	0.108696	0.5	0.269865	0.457265	0.462687	0.0836177	0.153431	0.144474	0.144695	0.207131	0.214744	0.202247	0.147773	0.219564	0.150943	0.182119	0.371681	0.359133	0.436628	0.59848	0.252376	0.199395	0.382979	0.104938	0.222222	0.244898	0.0737179	0.309859	0.0163099	0.0602656	0.0486009	0.222222	0.367568	0.228124	0.334842	0.0503271	0.177778	0.0636364	0.0287356	0.0734694	0.0640496
OSCP1	no	0.00135501	0	0	0.0342466	0.00757576	0.0101523	0	0	0	0.00749625	0.0448718	0.0298507	0.00341297	0.00154202	0.00113165	0.00241158	0.00169779	0	0.00124844	0.00202429	0.00140746	0	0	0	0.00309597	0.00465116	0.0435384	0.00211193	0.00369872	0.0505319	0	0.0305556	0	0	0.00352113	0.00101937	0	0.000981836	0	0.00540541	0.00146063	0.00452489	0.00100654	0.0222222	0	0	0.00102041	0.00413223
MRPS15	no	0.149955	0.434783	0.0169492	0.335616	0.128788	0.106599	0.295455	0.152174	0.5	0.43928	0.782051	0.567164	0.265358	0.176561	0.187854	0.159968	0.281834	0.301282	0.263421	0.1417	0.21323	0.159329	0.139073	0.460177	0.417957	0.386047	0.938493	0.263992	0.345999	0.720745	0.197531	0.394444	0.387755	0.0641026	0.830986	0.0458716	0.233912	0.0166912	0.111111	0.475676	0.172885	0.222851	0.00654253	0.266667	0.00559441	0.045977	0.0489796	0.0599174
CSF3R	no	0.064589	0.869565	0.237288	0.328767	0.75	0.0761421	0.575758	0.0869565	0.666667	0.190405	0.264957	0.80597	0.12116	0.0659214	0.0882686	0.0120579	0.0679117	0.586538	0.0749064	0.0708502	0.0978184	0.0398323	0	0.274336	0.599071	0.891279	0.279198	0.630412	0.606927	0.869681	0.37963	0.697222	0.55102	0.336538	0.257042	0.102956	0.11951	0.41188	0.786325	0.113514	0.704687	0.273756	0.794162	0.2	0.68951	0.304598	0.0295918	0.0268595
AL596257.1	no	0	0	0	0	0	0	0	0	0	0	0	0	0	0	0	0	0	0	0	0.00101215	0	0	0	0	0	0	0	0	0	0	0	0	0	0	0	0	0	0	0	0	0	0	0.000503271	0	0	0	0	0
GRIK3	no	0.000903342	0	0	0	0	0	0	0	0	0	0	0	0	0	0	0	0	0	0	0	0	0	0	0	0	0	0	0	0	0	0	0	0	0	0	0	0	0	0	0.0108108	0	0	0	0	0	0	0	0
LINC01137	no	0.0031617	0	0	0.0136986	0	0.00507614	0	0.0217391	0.0277778	0.00149925	0.0106838	0.0597015	0.000853242	0.0188897	0.0203697	0.0249196	0.0356537	0.025641	0.0149813	0.0232794	0.0253343	0.0209644	0.013245	0.0265487	0.0154799	0.0116279	0.00760193	0.0063358	0.00941493	0.0398936	0.0154321	0.0722222	0.0408163	0.00320513	0.00352113	0.00101937	0.0020429	0.00147275	0	0.0378378	0.00743593	0.00226244	0	0.0296296	0.0013986	0.00574713	0.0102041	0.00826446
ZC3H12A	no	0.0257453	0.115942	0.0847458	0.0273973	0.0757576	0.00507614	0.0227273	0.0652174	0.111111	0.0134933	0.0320513	0.0149254	0.00767918	0.0343099	0.0154659	0.0176849	0.0305603	0.0288462	0.0424469	0.0384615	0.0372977	0.0251572	0.0231788	0.0265487	0.0479876	0.047093	0.0587422	0.032735	0.0208473	0.0345745	0	0.0111111	0.0408163	0.0224359	0.0387324	0.00203874	0.0081716	0.00490918	0.017094	0.0108108	0.0232373	0.0124434	0.00503271	0.0296296	0.00629371	0.0114943	0.0122449	0.0206612
MEAF6	no	0.261066	0.391304	0.0677966	0.280822	0.234848	0.0304569	0.280303	0.173913	0.444444	0.41979	0.651709	0.58209	0.142491	0.258288	0.255375	0.197749	0.365025	0.371795	0.294632	0.269231	0.306826	0.213836	0.205298	0.345133	0.329721	0.365116	0.769869	0.232313	0.270343	0.614362	0.182099	0.466667	0.428571	0.102564	0.609155	0.0224261	0.199183	0.0392734	0.162393	0.427027	0.187624	0.227376	0.0176145	0.222222	0.027972	0.0632184	0.0846939	0.0847107
SNIP1	no	0.0397471	0.101449	0.0169492	0.0684932	0.0530303	0.00507614	0.0530303	0.0652174	0.0833333	0.0944528	0.213675	0.149254	0.0477816	0.0447186	0.033195	0.022508	0.057725	0.0480769	0.0399501	0.0536437	0.0724842	0.0314465	0.0231788	0.106195	0.0464396	0.0930233	0.355909	0.0696938	0.0803631	0.148936	0.0277778	0.0833333	0.102041	0.0160256	0.176056	0.011213	0.0398366	0.00589102	0.042735	0.102703	0.0474041	0.0497738	0.0135883	0.0592593	0.0111888	0.0229885	0.0112245	0.0268595
DNALI1	no	0	0	0	0.0136986	0	0	0	0	0	0	0.0042735	0	0	0	0	0	0	0	0	0.00101215	0	0	0	0	0	0	0.00967519	0	0	0.00265957	0	0	0	0	0	0	0.00102145	0	0	0	0.000132784	0	0	0.037037	0	0	0	0
GNL2	no	0.061879	0.333333	0.0338983	0.130137	0.121212	0.0253807	0.0909091	0.0434783	0.25	0.208396	0.50641	0.373134	0.12372	0.0624518	0.0584685	0.0434084	0.0916808	0.115385	0.0774032	0.0404858	0.0978184	0.0733753	0.0496689	0.123894	0.21517	0.176744	0.715964	0.108765	0.151311	0.382979	0.0895062	0.191667	0.204082	0.0160256	0.447183	0.019368	0.102145	0.00245459	0.0598291	0.291892	0.0864427	0.121041	0.00150981	0.118519	0.00489511	0.0172414	0.0244898	0.0247934
RSPO1	no	0	0	0	0	0	0	0	0	0	0	0	0	0	0	0	0	0	0	0	0	0	0	0	0	0	0.000581395	0	0	0	0	0	0	0	0	0	0	0	0	0	0.00540541	0.000132784	0	0	0.185185	0	0	0	0
C1orf109	no	0.0307136	0.057971	0	0.0342466	0.0378788	0.00507614	0.030303	0	0.0555556	0.0854573	0.316239	0.0895522	0.0460751	0.0377795	0.0490381	0.0474277	0.0475382	0.0576923	0.0362047	0.034413	0.0394089	0.033543	0.00993378	0.0176991	0.0356037	0.0436047	0.497581	0.032735	0.0574983	0.159574	0.0277778	0.0777778	0.142857	0.0352564	0.359155	0.110092	0.0878447	0.00343643	0.00854701	0.113514	0.0185898	0.0339367	0.000503271	0.0296296	0	0.00574713	0.0102041	0.00826446
CDCA8	no	0.0063234	0	0	0.109589	0.0151515	0.0203046	0.0151515	0.0217391	0.0555556	0.35982	0.205128	0.0895522	0.0793515	0.00077101	0.00377216	0.000803859	0.00509338	0.00320513	0.00249688	0.00607287	0.00774103	0.00209644	0	0.00884956	0.00619195	0.00755814	0.545957	0.0549102	0.0773369	0.178191	0.0185185	0.0111111	0	0.00641026	0.732394	0.0030581	0.248212	0.00245459	0	0.308108	0.00464746	0.00565611	0.00201308	0	0.0013986	0.045977	0.00612245	0
EPHA10	no	0.000451671	0	0	0	0	0	0	0	0	0	0.00213675	0	0	0	0	0	0	0	0	0	0	0	0	0	0.00154799	0	0	0	0.000336247	0	0	0	0	0	0	0	0	0	0	0	0	0	0	0	0	0	0	0
MANEAL	no	0.00542005	0	0	0	0.00757576	0	0	0	0	0.00749625	0.0299145	0.0149254	0	0.00308404	0.000377216	0.00241158	0.00509338	0.00320513	0.00124844	0.00506073	0.00633357	0.00628931	0.013245	0	0.00154799	0.00581395	0.0138217	0.00422387	0.00470747	0.018617	0.00308642	0.00555556	0.0408163	0	0	0.00101937	0.00102145	0	0	0.0162162	0.00119506	0	0	0	0	0	0.00102041	0.00206612
AL929472.3	no	0	0	0	0	0	0	0	0	0	0	0	0	0	0	0.000377216	0	0	0	0	0.00101215	0	0	0	0	0	0	0	0	0	0	0	0	0	0	0	0.00101937	0	0	0	0	0	0	0	0	0	0	0	0
YRDC	no	0.0514905	0.0724638	0.0169492	0.0547945	0.0454545	0.0101523	0.0606061	0.0434783	0.111111	0.131934	0.331197	0.253731	0.052901	0.0558982	0.0437571	0.0313505	0.0679117	0.0833333	0.0599251	0.0617409	0.0570021	0.0356394	0.0496689	0.141593	0.0882353	0.0976744	0.514858	0.0665259	0.0749832	0.257979	0.0679012	0.0694444	0.0408163	0.0288462	0.390845	0.0611621	0.104188	0.00883652	0.0854701	0.145946	0.0422255	0.0554299	0.00603926	0.037037	0.00629371	0.00574713	0.0132653	0.0165289
C1orf122	no	0.098916	0.289855	0	0.19863	0.106061	0.0659898	0.25	0.0869565	0.5	0.178411	0.350427	0.253731	0.0571672	0.111411	0.0961901	0.0940514	0.117148	0.134615	0.146067	0.121457	0.191414	0.102725	0.0761589	0.274336	0.229102	0.273256	0.443677	0.152059	0.17115	0.319149	0.0740741	0.197222	0.346939	0.0544872	0.299296	0.0224261	0.0766088	0.0127639	0.102564	0.264865	0.110742	0.20362	0.0100654	0.474074	0.0111888	0.0287356	0.0591837	0.0557851
MTF1	no	0.0727191	0.318841	0.0508475	0.136986	0.363636	0.0203046	0.136364	0	0.305556	0.106447	0.215812	0.41791	0.028157	0.0582113	0.0550736	0.0233119	0.0764007	0.0769231	0.0649189	0.0576923	0.0816327	0.0545073	0.0364238	0.132743	0.21517	0.356977	0.371804	0.292503	0.212172	0.268617	0.0771605	0.105556	0.22449	0.0673077	0.309859	0.0428135	0.0786517	0.120275	0.230769	0.0540541	0.259859	0.220588	0.0644187	0.17037	0.146853	0.045977	0.0265306	0.0309917
AL929472.2	no	0.00135501	0	0	0	0	0	0	0	0	0.00449775	0	0	0	0.000385505	0.000754432	0	0	0	0	0	0.00070373	0	0	0	0.00154799	0	0.00207325	0	0	0	0	0	0	0	0	0	0	0	0	0.00540541	0.000265569	0	0	0	0	0	0.00102041	0.00206612
INPP5B	no	0.0614273	0.0434783	0.0847458	0.136986	0.0681818	0.0101523	0.0606061	0.0869565	0.138889	0.127436	0.205128	0.164179	0.0187713	0.0470316	0.0539419	0.0176849	0.0475382	0.0929487	0.062422	0.0566802	0.0731879	0.0503145	0.013245	0.176991	0.100619	0.097093	0.307533	0.0485744	0.0739744	0.255319	0.058642	0.205556	0.163265	0.0320513	0.299296	0.038736	0.0980592	0.0054001	0.042735	0.172973	0.0476696	0.0565611	0.00150981	0.0814815	0.00839161	0	0.0142857	0.0371901
SF3A3	no	0.151762	0.405797	0.0169492	0.315068	0.25	0.0507614	0.19697	0.173913	0.305556	0.452774	0.681624	0.537313	0.1843	0.178489	0.171633	0.131029	0.242784	0.266026	0.210986	0.138664	0.206193	0.136268	0.115894	0.230088	0.309598	0.348256	0.875605	0.267159	0.395427	0.678191	0.222222	0.4	0.367347	0.0608974	0.616197	0.0397554	0.18999	0.0324006	0.230769	0.372973	0.158412	0.188914	0.018621	0.192593	0.0174825	0.0574713	0.0510204	0.053719
FHL3	no	0.00587173	0.130435	0.0169492	0.0821918	0.136364	0.00507614	0.159091	0	0.138889	0.0209895	0.205128	0.223881	0.0204778	0.0111796	0.0173519	0.0136656	0.0169779	0.0384615	0.0324594	0.041498	0.033779	0.0838574	0.0331126	0.106195	0.133127	0.207558	0.142364	0.0696938	0.0655683	0.199468	0.0339506	0.186111	0.122449	0.0352564	0.0211268	0.0030581	0.0061287	0.0284732	0.0940171	0.124324	0.0970655	0.0622172	0.040765	0.0296296	0.0307692	0.0172414	0.0102041	0.0371901
UTP11	no	0.0401987	0.130435	0	0.164384	0.106061	0.035533	0.113636	0.0869565	0.0833333	0.242879	0.455128	0.268657	0.0895904	0.039707	0.0399849	0.0345659	0.0679117	0.0576923	0.0461923	0.0475708	0.08867	0.0587002	0.0198676	0.0619469	0.195046	0.164535	0.651002	0.126716	0.164089	0.422872	0.0617284	0.177778	0.22449	0.0192308	0.401408	0.00917431	0.0561798	0.00932744	0.042735	0.318919	0.0738282	0.0893665	0.00301963	0.111111	0.00559441	0.0172414	0.0214286	0.0227273
POU3F1	no	0.0108401	0	0	0.0205479	0	0	0	0	0.0277778	0	0	0	0	0.00154202	0.000377216	0.000803859	0.00169779	0	0.0137328	0.00404858	0.00070373	0	0	0.00884956	0.00154799	0	0.000691085	0	0.000336247	0	0	0	0	0	0	0	0	0	0	0	0	0	0	0	0	0	0	0
LINC01685	no	0.0103884	0.0144928	0	0	0	0	0	0	0	0	0	0	0	0	0	0	0	0	0	0	0	0	0	0	0	0	0	0	0	0	0	0	0	0	0	0	0	0	0	0	0	0	0.00100654	0	0	0	0	0
AL354702.2	no	0	0	0	0	0	0	0	0	0	0	0	0	0	0	0	0	0	0	0	0	0	0	0	0	0	0	0	0	0	0	0	0	0	0	0	0.00101937	0	0	0	0	0	0	0	0	0	0	0	0
RRAGC	no	0.116531	0.231884	0.0338983	0.178082	0.30303	0.13198	0.295455	0.0869565	0.416667	0.17991	0.350427	0.477612	0.0520478	0.0639938	0.0592229	0.0450161	0.089983	0.0448718	0.0923845	0.090081	0.102745	0.0587002	0.0496689	0.389381	0.256966	0.32907	0.458189	0.239704	0.276732	0.324468	0.0987654	0.141667	0.244898	0.0320513	0.401408	0.0163099	0.0980592	0.0859107	0.17094	0.162162	0.182844	0.161765	0.0810267	0.148148	0.104196	0.0517241	0.0387755	0.0268595
AL139260.1	no	0.0031617	0.0434783	0.0169492	0	0	0.0101523	0.0151515	0	0	0.005997	0.0235043	0.0149254	0.00170648	0.00231303	0.00301773	0.00643087	0.00339559	0.00961539	0.00873908	0.00101215	0.00070373	0	0.00331126	0.0176991	0.0123839	0.0156977	0.0200415	0.0105597	0.00739744	0.018617	0.00308642	0.0138889	0	0	0.028169	0	0	0	0.017094	0.0108108	0.00690479	0.00339367	0	0.0148148	0	0.00574713	0	0
MYCBP	no	0.0379404	0.15942	0.0169492	0.178082	0.19697	0	0.0757576	0.0217391	0.25	0.187406	0.331197	0.283582	0.0622867	0.0501157	0.0399849	0.0409968	0.0543294	0.102564	0.0436954	0.0445344	0.0562984	0.0524109	0.0496689	0.159292	0.153251	0.169767	0.580511	0.163675	0.212508	0.329787	0.0493827	0.0972222	0.142857	0.025641	0.471831	0.019368	0.0735444	0.0672558	0.136752	0.27027	0.0994556	0.11991	0.0322094	0.0518519	0.0496504	0.126437	0.0102041	0.00826446
AL139260.3	no	0	0	0	0	0	0	0	0	0	0	0	0	0	0.00077101	0.000377216	0	0.00169779	0	0	0.00101215	0	0	0	0	0	0	0	0.00105597	0	0.00265957	0	0	0	0	0	0	0	0	0	0	0.000265569	0.00113122	0	0.00740741	0	0	0	0
GJA9	no	0	0	0	0	0	0	0	0	0	0	0	0	0	0	0	0	0	0	0	0.00101215	0	0	0	0	0	0	0	0	0	0	0	0	0	0	0	0	0	0	0	0	0	0	0	0	0	0	0	0
RHBDL2	no	0.000903342	0	0	0	0	0	0	0	0.0277778	0	0	0	0	0.00192753	0.000377216	0	0.00339559	0	0.00124844	0.00101215	0	0	0	0	0.00154799	0	0.000691085	0.00105597	0	0.00265957	0	0	0	0	0	0	0	0	0	0	0.000132784	0	0	0.00740741	0	0	0	0
AKIRIN1	no	0.145438	0.405797	0.101695	0.267123	0.348485	0.0558376	0.25	0.152174	0.611111	0.271364	0.508547	0.462687	0.0895904	0.250964	0.240287	0.12299	0.315789	0.419872	0.307116	0.222672	0.205489	0.150943	0.122517	0.238938	0.348297	0.418023	0.626123	0.260824	0.252858	0.414894	0.148148	0.205556	0.367347	0.115385	0.598592	0.0764526	0.175689	0.0697104	0.17094	0.345946	0.216837	0.200226	0.105184	0.2	0.102797	0.0287356	0.0673469	0.0619835
NDUFS5	no	0.263324	0.550725	0.0338983	0.582192	0.522727	0.22335	0.606061	0.391304	0.722222	0.533733	0.888889	0.820896	0.551195	0.537008	0.576009	0.539389	0.72326	0.762821	0.573034	0.436235	0.417312	0.396226	0.387417	0.646018	0.583591	0.711047	0.988943	0.589229	0.664425	0.906915	0.361111	0.752778	0.673469	0.173077	0.954225	0.0723751	0.359551	0.102111	0.444444	0.751351	0.436197	0.486425	0.0211374	0.488889	0.0706294	0.241379	0.164286	0.154959
MACF1	no	0.394309	0.724638	0.355932	0.623288	0.575758	0.152284	0.454545	0.369565	0.861111	0.590705	0.837607	0.835821	0.115188	0.543177	0.483214	0.234727	0.662139	0.407051	0.564295	0.592105	0.760732	0.48218	0.241722	0.469027	0.544892	0.614535	0.628196	0.465681	0.544385	0.898936	0.41358	0.797222	0.836735	0.128205	0.246479	0.030581	0.0776302	0.105056	0.435897	0.410811	0.385473	0.515837	0.0322094	0.496296	0.0412587	0.132184	0.322449	0.305785
AL442071.1	no	0.000451671	0	0	0	0	0	0	0	0	0	0	0	0	0	0	0	0	0	0	0	0	0	0	0	0	0	0	0	0	0	0	0	0	0	0	0	0	0	0	0	0.000132784	0	0	0	0	0	0	0
BMP8A	yes	0	0	0	0	0	0	0	0	0	0	0	0	0	0	0	0	0	0	0	0	0	0	0	0	0	0	0	0	0.000336247	0	0	0	0	0	0	0	0	0	0	0	0	0	0	0	0	0	0	0
PABPC4	no	0.173893	0.492754	0.0508475	0.452055	0.439394	0.126904	0.515152	0.152174	0.75	0.349325	0.747863	0.686567	0.290956	0.228604	0.281026	0.236334	0.363328	0.432692	0.209738	0.134615	0.128079	0.1174	0.0728477	0.39823	0.540248	0.670349	0.952315	0.323126	0.4462	0.68883	0.20679	0.430556	0.387755	0.0897436	0.669014	0.0122324	0.177732	0.0206186	0.25641	0.437838	0.280308	0.478507	0.0125818	0.222222	0.0118881	0.0574713	0.0408163	0.0247934
AL365277.1	no	0	0	0	0	0	0	0	0	0	0	0	0	0	0	0.000377216	0	0	0	0	0	0	0	0	0	0	0	0	0	0	0	0	0	0	0	0	0	0	0	0	0	0	0.00113122	0	0	0	0	0	0
HEYL	no	0	0.0144928	0	0	0	0	0	0	0	0	0.00641026	0.0149254	0	0	0	0	0	0	0	0	0	0	0	0	0	0.00232558	0.00345542	0	0.00201748	0.00531915	0	0.00833333	0	0	0	0	0	0	0	0.00540541	0.000398353	0	0	0.0222222	0	0	0	0
HPCAL4	no	0	0	0	0.00684931	0	0	0	0	0	0.00149925	0	0	0	0.0215883	0.0316862	0.011254	0.0305603	0.0320513	0.0299625	0.00101215	0.00633357	0	0	0	0.00309597	0.000581395	0.000691085	0.00105597	0.00134499	0	0	0	0	0.00641026	0	0	0	0.000490918	0	0	0.00159341	0	0	0	0	0	0	0
PPIE	no	0.112466	0.188406	0	0.157534	0.136364	0.0507614	0.166667	0.108696	0.25	0.238381	0.519231	0.328358	0.0989761	0.12606	0.153527	0.131833	0.186757	0.230769	0.154806	0.149798	0.158339	0.1174	0.10596	0.150442	0.164087	0.194767	0.720802	0.111932	0.177875	0.385638	0.0617284	0.291667	0.306122	0.0320513	0.510563	0.011213	0.0909091	0.00883652	0.0598291	0.367568	0.0892312	0.100679	0.00100654	0.148148	0.00489511	0.0287356	0.0326531	0.0661157
BMP8B	yes	0.00406504	0.0144928	0	0.0136986	0.0227273	0.0101523	0.0151515	0	0	0.00449775	0.0213675	0.0149254	0.000853242	0.00231303	0.00113165	0	0	0	0	0.00101215	0.00281492	0.00209644	0.00662252	0	0.00464396	0.0145349	0.0234969	0.0200634	0.0413584	0.00797872	0	0	0	0.00320513	0.00352113	0	0.00306435	0.000981836	0.00854701	0.027027	0.00663923	0.00339367	0	0	0.000699301	0.00574713	0	0
OXCT2	no	0.000903342	0	0	0	0	0.00507614	0	0	0	0.00149925	0.0106838	0	0	0	0	0	0	0	0.00249688	0.00101215	0.00070373	0	0	0.00884956	0	0.000581395	0.00552868	0	0.00537996	0.0132979	0.00308642	0.00555556	0.0204082	0	0.00352113	0	0	0	0	0.0108108	0.000929491	0.00113122	0	0.00740741	0	0	0	0
AL033527.3	no	0.0031617	0	0	0	0	0	0	0	0	0	0.0106838	0	0.000853242	0.00231303	0	0.000803859	0.00169779	0	0	0.00303644	0.00633357	0.00419287	0	0	0.00154799	0.00232558	0.015895	0.00211193	0.00268998	0	0	0.00277778	0	0	0.00352113	0	0.0020429	0	0	0.0108108	0.00132785	0.00565611	0	0	0	0	0	0.00206612
AL033527.5	no	0.00496838	0.0144928	0	0.0136986	0.00757576	0	0.00757576	0	0	0.00149925	0.0128205	0.0149254	0.000853242	0.00231303	0.00188608	0.00482315	0.00339559	0.00641026	0.00374532	0.00202429	0.00562984	0.00419287	0.00662252	0	0.0108359	0.0133721	0.0145128	0.0274551	0.0369872	0.0212766	0	0.00555556	0	0	0.00352113	0.00101937	0.00102145	0.00294551	0	0.00540541	0.00889656	0.00791855	0.000503271	0.00740741	0.0027972	0	0.00204082	0.00206612
AL033527.4	no	0	0	0	0	0	0	0	0	0	0	0	0	0	0	0.000377216	0	0	0	0	0	0	0	0	0	0	0	0	0.00105597	0.000336247	0	0	0	0	0	0	0	0	0	0	0	0.000929491	0	0	0	0	0	0	0
TRIT1	no	0.0261969	0.101449	0	0.0958904	0.0909091	0.0152284	0.0984848	0.0217391	0.222222	0.0689655	0.222222	0.0895522	0.0264505	0.0269854	0.0305545	0.016881	0.040747	0.0416667	0.0387016	0.0172065	0.0126671	0.0209644	0.00662252	0.247788	0.170279	0.169767	0.330339	0.0781415	0.0840619	0.167553	0.0246914	0.0805556	0.0612245	0.0128205	0.158451	0.0101937	0.0275792	0.00196367	0.0769231	0.0972973	0.0638693	0.0486425	0.00100654	0.0592593	0.0013986	0.00574713	0.00510204	0.00826446
MYCL	no	0.000903342	0.217391	0	0.00684931	0.174242	0	0.189394	0	0.472222	0.0029985	0.0106838	0.119403	0.00511945	0.000385505	0.000377216	0	0	0	0.00124844	0	0.00140746	0	0	0.646018	0.359133	0.276163	0.00207325	0.137276	0.0726295	0.00531915	0.0123457	0	0	0.0160256	0	0.00101937	0.0020429	0.000490918	0.0940171	0	0.121365	0.0282805	0.00150981	0.0518519	0.0027972	0	0	0
AL033527.2	no	0	0	0	0	0	0	0	0	0	0	0	0	0	0	0	0	0	0	0	0	0	0	0	0.00884956	0	0.000581395	0.00207325	0.00105597	0	0.00265957	0	0	0	0	0	0	0	0	0	0	0.000265569	0.00113122	0	0	0	0	0	0
MFSD2A	no	0.00271003	0.0144928	0	0.00684931	0.00757576	0.00507614	0.030303	0	0.0277778	0.005997	0.017094	0.0597015	0.00170648	0.00077101	0.000377216	0	0	0.00320513	0	0	0	0	0	0.079646	0.0541796	0.0290698	0.0110574	0.0390708	0.0316073	0.018617	0	0	0	0.00320513	0	0.00101937	0.00102145	0	0.017094	0.0432432	0.0139424	0.00113122	0.000503271	0.0518519	0	0	0.00102041	0
CAP1	no	0.461156	0.942029	0.576271	0.59589	0.825758	0.319797	0.80303	0.478261	0.916667	0.5997	0.745726	0.940299	0.165529	0.495374	0.450396	0.457395	0.590832	0.592949	0.612984	0.57085	0.732583	0.515723	0.506623	0.876106	0.80031	0.947093	0.607464	0.82471	0.756557	0.835106	0.401235	0.605556	0.816327	0.326923	0.401408	0.0652396	0.157303	0.776632	0.880342	0.675676	0.769884	0.819005	0.70005	0.474074	0.872727	0.505747	0.311224	0.256198
PPT1	no	0.0803975	0.652174	0.0338983	0.294521	0.621212	0.279188	0.560606	0.108696	0.666667	0.170915	0.529915	0.701493	0.0989761	0.127602	0.131648	0.125402	0.198642	0.198718	0.149813	0.0860324	0.0942998	0.0649895	0.0463576	0.734513	0.582043	0.826744	0.627505	0.583949	0.55918	0.62766	0.200617	0.358333	0.387755	0.128205	0.352113	0.0183486	0.0868233	0.0736377	0.521368	0.254054	0.518523	0.468326	0.142426	0.222222	0.118182	0.0689655	0.027551	0.018595
RLF	no	0.0939476	0.217391	0.0847458	0.171233	0.166667	0.0152284	0.0833333	0.0434783	0.25	0.133433	0.237179	0.298507	0.0469283	0.078643	0.0814787	0.0329582	0.108659	0.0929487	0.0886392	0.0981781	0.0942998	0.0733753	0.0298013	0.115044	0.137771	0.20814	0.426399	0.122492	0.137861	0.231383	0.0864198	0.183333	0.244898	0.0544872	0.330986	0.0601427	0.101124	0.0279823	0.128205	0.124324	0.118178	0.0735294	0.035229	0.133333	0.0342657	0.00574713	0.0244898	0.0227273
TMCO2	no	0	0	0	0	0	0	0	0	0	0.00149925	0	0	0	0	0	0	0	0	0	0	0.00070373	0	0	0	0	0.000581395	0	0	0	0	0	0	0	0	0	0	0	0	0	0	0.000265569	0	0	0	0	0	0	0
AL050341.2	no	0.0149051	0.057971	0	0.0547945	0.0530303	0.0152284	0.030303	0	0.0555556	0.0674663	0.130342	0.0746269	0.00938567	0.0308404	0.0460204	0.0289389	0.0424448	0.0576923	0.0424469	0.0242915	0.0190007	0.00838574	0.00331126	0.0619469	0.0340557	0.0465116	0.190048	0.0443506	0.0346335	0.148936	0.0524691	0.155556	0.122449	0.0128205	0.133803	0.00815494	0.040858	0.00196367	0.017094	0.0648649	0.0192538	0.020362	0.00100654	0.0814815	0.0027972	0	0.00510204	0.00413223
ZMPSTE24	no	0.0496838	0.231884	0.0169492	0.116438	0.136364	0.0406091	0.159091	0.152174	0.25	0.142429	0.284188	0.283582	0.0503413	0.0501157	0.0373444	0.022508	0.0764007	0.0865385	0.0686642	0.0506073	0.0914849	0.048218	0.0463576	0.150442	0.168731	0.231977	0.427782	0.17529	0.163416	0.231383	0.0617284	0.108333	0.142857	0.0384615	0.323944	0.0183486	0.101124	0.0245459	0.17094	0.194595	0.118045	0.133484	0.0367388	0.177778	0.0370629	0.0402299	0.0234694	0.018595
COL9A2	no	0.0388437	0.0434783	0.0169492	0.0410959	0.0984848	0	0.0606061	0	0.194444	0.011994	0.0235043	0.0597015	0.000853242	0.00848111	0.00754432	0.00803858	0.00848896	0.00320513	0.00873908	0.00607287	0.00211119	0	0.00331126	0.0353982	0.157895	0.0761628	0.00414651	0.0485744	0.0527909	0.0265957	0.0123457	0.0361111	0.0612245	0	0.00352113	0	0.0020429	0.00638193	0.034188	0	0.0248307	0.0350679	0.00452944	0.0148148	0.000699301	0	0.00102041	0.00413223
SMAP2	no	0.715447	0.956522	0.271186	0.356164	0.780303	0.248731	0.75	0.413043	1	0.52024	0.688034	0.880597	0.223549	0.528142	0.634855	0.43328	0.667233	0.75	0.667915	0.473684	0.527797	0.366876	0.331126	0.566372	0.752322	0.956977	0.836904	0.589229	0.488568	0.672872	0.320988	0.408333	0.693878	0.333333	0.711268	0.116208	0.244127	0.221895	0.649573	0.308108	0.695127	0.745475	0.568193	0.266667	0.395105	0.132184	0.211224	0.214876
ZFP69B	no	0.0117435	0.0144928	0	0.0136986	0.0227273	0	0.00757576	0	0.0555556	0.0209895	0.0470085	0.0149254	0.00341297	0.00732459	0.0150886	0.00803858	0.0135823	0.0160256	0.00749064	0.00910931	0.0161858	0.00419287	0.00662252	0.0442478	0.0123839	0.00988372	0.0711818	0.0095037	0.00975118	0.0212766	0.0154321	0.025	0.0204082	0.00961539	0.00704225	0	0.0020429	0.000490918	0	0.00540541	0.00464746	0.0158371	0.00100654	0.00740741	0	0	0.00306122	0
ZFP69	no	0.0112918	0.057971	0	0.0205479	0.0151515	0	0.0151515	0	0	0.0134933	0.0512821	0.0447761	0.0110922	0.00886661	0.0101848	0.00321543	0.0135823	0.0128205	0.0149813	0.0101215	0.0204082	0.00419287	0.00993378	0.0442478	0.0433437	0.0267442	0.0932965	0.0190074	0.0252186	0.0478723	0.0154321	0.0166667	0.0408163	0.00320513	0.0387324	0	0.00306435	0.000490918	0.017094	0.0324324	0.0131457	0.0214932	0.000503271	0.0296296	0.000699301	0	0.00510204	0.00206612
AL603839.3	no	0.00406504	0.0144928	0	0.00684931	0	0	0.00757576	0	0	0.005997	0.0106838	0.0149254	0.000853242	0.00231303	0.00414938	0.00401929	0.00169779	0.00641026	0.00374532	0.00404858	0.00351865	0	0.00331126	0.00884956	0.00464396	0.00174419	0.0048376	0.00211193	0.00302623	0.0239362	0.00308642	0.0138889	0	0.00320513	0	0	0.00102145	0.000490918	0	0.00540541	0.00132785	0.00226244	0	0.0148148	0	0.00574713	0.00204082	0
EXO5	no	0.0130985	0.0289855	0	0.0616438	0.030303	0.00507614	0.030303	0	0.0555556	0.103448	0.121795	0.0447761	0.0127986	0.0119507	0.0184836	0.00643087	0.0152801	0.00641026	0.0224719	0.0131579	0.0267417	0.00419287	0.00331126	0.0884956	0.0325077	0.0406977	0.215619	0.0242872	0.0675857	0.111702	0.0339506	0.0388889	0.0612245	0.00320513	0.151408	0.0030581	0.0510725	0.000981836	0.025641	0.0648649	0.0152702	0.0395928	0.00201308	0.0222222	0.0013986	0.0229885	0.00612245	0.00619835
AL603839.1	no	0	0	0	0	0	0	0	0	0	0.00149925	0	0	0	0	0	0	0	0	0	0	0	0	0	0	0	0	0.000691085	0	0	0.00265957	0	0	0	0	0	0	0	0	0	0	0	0	0	0	0	0	0	0
AL603839.2	no	0.000451671	0	0	0	0	0	0	0	0	0	0	0	0	0	0	0	0.00169779	0	0.00124844	0	0	0	0	0	0	0	0.000691085	0	0	0	0	0	0	0	0	0	0	0	0	0	0	0	0	0	0	0	0	0
ZNF684	no	0.0130985	0.0289855	0.0169492	0.0205479	0.0151515	0.00507614	0.0378788	0	0.0833333	0.0464768	0.0576923	0.0746269	0.00938567	0.0111796	0.00905319	0.00401929	0.0118846	0.0192308	0.011236	0.0202429	0.0246305	0.0146751	0.00331126	0.0353982	0.0247678	0.0447674	0.0628887	0.031679	0.0400134	0.0452128	0.0123457	0.0361111	0.0612245	0.00320513	0.0246479	0.00101937	0.0102145	0.00147275	0.00854701	0.027027	0.0195193	0.0248869	0.00251636	0.0148148	0.0013986	0.0114943	0.00714286	0.00206612
RIMS3	no	0.00180668	0	0	0.0136986	0.00757576	0.0101523	0.00757576	0.0217391	0	0.136432	0.0405983	0.0149254	0.0059727	0.00385505	0.00301773	0.00160772	0.00339559	0.00320513	0.0062422	0.00708502	0.00351865	0.00419287	0.00662252	0	0.0154799	0.00465116	0.128542	0.0063358	0.0070612	0.00797872	0.0154321	0.00277778	0	0	0.193662	0	0.0143003	0	0	0.0162162	0.00212455	0.00113122	0.000503271	0	0.000699301	0	0.00204082	0.00206612
AL031289.1	no	0	0	0	0	0	0	0	0	0	0	0	0	0	0	0	0	0	0	0	0	0	0	0	0	0	0	0	0	0	0	0	0	0	0	0	0	0	0	0	0	0	0	0	0	0	0	0	0
NFYC-AS1	no	0.0347787	0.0144928	0	0.0205479	0.00757576	0	0.030303	0	0.0555556	0.0434783	0.0641026	0.0746269	0.00511945	0.0192753	0.033195	0.00321543	0.0390492	0.0384615	0.0299625	0.0192308	0.0295567	0.0209644	0.00662252	0.0353982	0.0371517	0.030814	0.0670352	0.0232313	0.0228648	0.0452128	0.0185185	0.0361111	0.0612245	0	0.0492958	0.0030581	0.011236	0.00245459	0.025641	0.027027	0.0183243	0.0271493	0.00150981	0.0148148	0.0013986	0.0114943	0.00612245	0.00206612
NFYC	no	0.114273	0.318841	0.0847458	0.191781	0.159091	0.0304569	0.166667	0.0869565	0.305556	0.268366	0.34188	0.358209	0.0614334	0.0855821	0.0746888	0.0803859	0.0882852	0.192308	0.117353	0.0840081	0.0879662	0.0691824	0.0463576	0.212389	0.286378	0.306395	0.514858	0.166843	0.185609	0.31383	0.0617284	0.236111	0.306122	0.0512821	0.478873	0.011213	0.152196	0.0422189	0.128205	0.356757	0.155358	0.19457	0.0342224	0.111111	0.0377622	0.0287356	0.0408163	0.0454545
KCNQ4	no	0.000903342	0	0	0.00684931	0	0	0	0	0	0.00149925	0.025641	0	0.000853242	0.000385505	0.000377216	0.000803859	0	0	0.00124844	0.00101215	0	0	0	0.00884956	0	0.00116279	0.0497581	0.00211193	0	0	0	0	0	0.00641026	0.0457746	0.00203874	0.0255363	0	0	0.0108108	0.000531138	0	0	0	0.000699301	0	0.00102041	0
CITED4	no	0.0162602	0.304348	0.0169492	0.0958904	0.189394	0.00507614	0.121212	0	0.222222	0.0629685	0.0491453	0.298507	0.024744	0.0555127	0.106375	0.0819936	0.10017	0.25	0.0287141	0.0222672	0.0239268	0.033543	0.0165563	0.150442	0.252322	0.228488	0.0697996	0.405491	0.474445	0.385638	0.058642	0.0472222	0.142857	0.0224359	0.0211268	0.00509684	0.0122574	0.10162	0.162393	0.0648649	0.18457	0.0520362	0.0221439	0.17037	0.0678322	0.0977011	0.00918367	0.00413223
AC119677.1	no	0	0	0	0	0	0	0	0	0	0	0	0	0	0	0	0	0	0	0	0	0	0	0	0	0	0	0	0	0.000672495	0	0	0	0	0	0	0	0	0	0	0	0	0	0	0	0	0	0	0
CTPS1	no	0.0248419	0.0144928	0	0.0479452	0.0454545	0	0.0681818	0.0217391	0.111111	0.310345	0.333333	0.223881	0.0639932	0.0281419	0.0241418	0.0144695	0.0339559	0.0480769	0.0287141	0.0323887	0.0415201	0.033543	0.0165563	0.0707965	0.113003	0.0587209	0.606082	0.0527983	0.154674	0.335106	0.037037	0.0611111	0.0816327	0.00961539	0.316901	0.00611621	0.116445	0.000490918	0.025641	0.264865	0.0193865	0.0282805	0.000503271	0.0444444	0.000699301	0.00574713	0.0112245	0.00826446
SLFNL1-AS1	no	0.00361337	0	0	0	0.00757576	0	0.00757576	0	0.0555556	0.0314843	0.0320513	0.0149254	0.000853242	0.00346955	0.00339494	0.000803859	0.00679117	0.00320513	0.0062422	0.00809717	0.00281492	0	0	0.0176991	0.0108359	0.00406977	0.0186593	0	0.00739744	0.0292553	0	0.00833333	0	0.00320513	0.00352113	0	0.00715015	0	0	0.00540541	0.00159341	0.00339367	0	0	0	0	0	0
SLFNL1	no	0.00225836	0	0	0	0	0	0	0	0	0.0089955	0.0042735	0	0	0.00154202	0.00150887	0.00160772	0.00509338	0	0.00124844	0	0	0	0	0	0.00154799	0.000581395	0.00276434	0.00105597	0.00100874	0.00797872	0	0	0	0	0	0	0	0.000490918	0	0	0.000265569	0	0	0	0	0	0	0
SCMH1	no	0.0284553	0.0434783	0.0169492	0.143836	0.0681818	0.0152284	0.0454545	0	0.166667	0.268366	0.108974	0.0597015	0.0059727	0.0300694	0.0271596	0.00884244	0.049236	0.0352564	0.0299625	0.0334008	0.0161858	0.0251572	0.00993378	0.0884956	0.0619195	0.0331395	0.252246	0.0411827	0.0867518	0.289894	0.0277778	0.144444	0.204082	0.0128205	0.119718	0.00203874	0.0306435	0.00147275	0	0.0648649	0.0160669	0.0135747	0.000503271	0.0666667	0.000699301	0.00574713	0.00408163	0.00413223
AC093151.3	no	0	0	0	0	0	0	0	0	0	0.00449775	0	0	0	0	0	0	0	0	0	0	0	0	0	0	0	0	0	0	0.000336247	0.00265957	0	0	0	0	0	0	0.00102145	0	0	0	0	0	0	0	0	0	0	0
FOXO6	no	0.00225836	0	0	0	0.00757576	0	0	0	0	0.0269865	0	0	0	0	0	0	0	0	0	0	0.00070373	0	0	0	0.00154799	0	0	0.00105597	0.000336247	0.00265957	0	0.00277778	0	0	0	0	0	0	0	0.00540541	0.000132784	0.00113122	0	0	0	0	0	0
AC093151.2	no	0	0	0	0.00684931	0	0	0	0	0	0	0	0	0	0	0	0	0	0	0	0	0	0	0	0	0	0	0	0	0	0	0	0	0	0	0	0	0	0	0	0	0	0	0	0.00740741	0	0	0	0
HIVEP3	no	0.0325203	0.0869565	0	0.00684931	0.0909091	0.0152284	0.106061	0.0869565	0.166667	0.152924	0.034188	0.0895522	0.00426621	0.0636083	0.0305545	0.0184887	0.118846	0.0224359	0.0799001	0.0688259	0.196341	0.0398323	0.013245	0.0707965	0.122291	0.177907	0.0089841	0.0549102	0.071957	0.178191	0.0462963	0.125	0.142857	0.0288462	0.0176056	0.00611621	0.00715015	0.000490918	0.0769231	0.027027	0.057894	0.0961538	0	0.0592593	0.000699301	0	0.0469388	0.0268595
GUCA2B	no	0	0	0	0	0	0	0	0	0	0	0	0	0	0	0	0	0	0	0	0	0	0	0	0	0	0	0	0	0	0	0	0	0	0	0	0	0	0	0	0	0	0.00113122	0	0	0	0	0	0
FOXJ3	no	0.0826558	0.188406	0.0677966	0.164384	0.19697	0.0558376	0.113636	0.0869565	0.361111	0.193403	0.262821	0.298507	0.0392491	0.123747	0.128631	0.0442122	0.185059	0.163462	0.143571	0.0880567	0.151302	0.0733753	0.0264901	0.168142	0.168731	0.209884	0.355218	0.144667	0.151648	0.324468	0.0925926	0.222222	0.142857	0.0737179	0.264085	0.0336391	0.081716	0.018164	0.0769231	0.12973	0.116452	0.13914	0.0246603	0.214815	0.0195804	0.0172414	0.0387755	0.0330579
RIMKLA	no	0.000451671	0	0	0.0136986	0.00757576	0	0	0	0	0.0029985	0.00641026	0	0.000853242	0.00154202	0.000377216	0	0.00169779	0	0	0.00101215	0.00070373	0	0	0	0	0	0.00138217	0	0.000672495	0.0292553	0.00308642	0.00833333	0	0.00320513	0	0.00101937	0	0	0	0.00540541	0.000132784	0	0	0	0	0	0	0
ZMYND12	no	0.000903342	0	0	0	0	0.0101523	0.0151515	0	0	0.00749625	0.0213675	0.0149254	0.000853242	0.00115652	0.000754432	0	0.00169779	0	0.00124844	0	0	0	0	0	0.00773994	0.00523256	0.00760193	0	0.0063887	0.018617	0.00308642	0.0166667	0.0204082	0	0.00704225	0.00101937	0	0	0	0.00540541	0.00132785	0.00339367	0	0.00740741	0	0	0	0
PPCS	no	0.196025	0.405797	0.0847458	0.246575	0.325758	0.137056	0.424242	0.195652	0.444444	0.26087	0.547009	0.567164	0.12628	0.218581	0.218408	0.161576	0.263158	0.294872	0.260924	0.229757	0.262491	0.218029	0.119205	0.40708	0.379257	0.488953	0.686247	0.295671	0.29388	0.555851	0.175926	0.436111	0.55102	0.102564	0.514085	0.0346585	0.120531	0.0495827	0.196581	0.459459	0.264374	0.349548	0.0432813	0.281481	0.0496504	0.0632184	0.0867347	0.0847107
CCDC30	no	0.0158085	0.0724638	0	0.0547945	0.0378788	0.0152284	0.0151515	0	0.194444	0.0254873	0.0641026	0.0298507	0.00682594	0.0219738	0.0222558	0.0128617	0.0254669	0.0352564	0.0224719	0.0222672	0.0316678	0.0125786	0.00331126	0	0.0278638	0.05	0.0635798	0.0211193	0.0309348	0.0744681	0.0339506	0.0472222	0.0612245	0.00641026	0.0316901	0	0.00510725	0.00589102	0.00854701	0.0324324	0.022175	0.0237557	0.00503271	0.0666667	0.0034965	0	0.0132653	0.0144628
PPIH	no	0.100271	0.15942	0.0169492	0.239726	0.0757576	0.0253807	0.0909091	0.0652174	0.222222	0.332834	0.525641	0.328358	0.158703	0.0994603	0.103734	0.10209	0.108659	0.137821	0.0961298	0.120445	0.116819	0.100629	0.0860927	0.141593	0.133127	0.136628	0.838286	0.121436	0.217888	0.550532	0.12037	0.222222	0.204082	0.0288462	0.609155	0.00407747	0.102145	0.00196367	0.034188	0.464865	0.0493958	0.0803167	0.00201308	0.148148	0.0027972	0.0402299	0.027551	0.035124
AC098484.2	no	0.000903342	0	0	0.00684931	0	0	0.00757576	0	0	0.00449775	0.0106838	0.0149254	0.000853242	0.00154202	0.000377216	0	0	0	0	0	0.00070373	0	0	0	0.00154799	0.00116279	0.0103663	0.00105597	0.00235373	0.00797872	0.00308642	0	0	0	0.00352113	0.00101937	0.00102145	0.000490918	0	0.0108108	0.000531138	0	0.000503271	0	0	0	0	0
YBX1	no	0.84056	0.985507	0.254237	0.808219	0.833333	0.604061	0.818182	0.673913	1	0.925037	0.991453	0.985075	0.838737	0.809946	0.849114	0.786977	0.940577	0.955128	0.878901	0.760121	0.803659	0.731656	0.622517	0.920354	0.888545	0.98314	0.999309	0.862724	0.881641	0.994681	0.731481	0.975	1	0.621795	1	0.820591	0.938713	0.128621	0.769231	0.918919	0.728721	0.86991	0.0764972	0.622222	0.0706294	0.281609	0.35	0.332645
CLDN19	no	0	0	0	0	0	0	0	0	0	0	0	0	0	0	0	0	0	0	0	0	0	0	0	0	0.00154799	0	0.000691085	0	0.000672495	0	0	0	0	0	0	0	0	0	0	0	0.000398353	0	0	0	0	0	0	0
P3H1	no	0.0248419	0.101449	0.0508475	0.130137	0.0833333	0.00507614	0.0681818	0.0434783	0.166667	0.122939	0.271368	0.179104	0.024744	0.0292984	0.0369672	0.022508	0.049236	0.0480769	0.0387016	0.0232794	0.044335	0.0167715	0.0165563	0.0973451	0.0804954	0.0947674	0.317899	0.0802534	0.108272	0.279255	0.0493827	0.122222	0.204082	0.0128205	0.21831	0.00611621	0.0909091	0	0.034188	0.183784	0.0439517	0.0780543	0.00201308	0.0592593	0.0020979	0.0114943	0.0142857	0.018595
C1orf50	no	0.0298103	0.0434783	0	0.0136986	0.0227273	0.00507614	0.0833333	0	0.0833333	0.047976	0.119658	0.0746269	0.0153584	0.0335389	0.0403621	0.0233119	0.0475382	0.0769231	0.0424469	0.0161943	0.0344828	0.0125786	0.00993378	0.106195	0.0371517	0.0511628	0.174845	0.0242872	0.0309348	0.12234	0.0154321	0.05	0.0612245	0.0128205	0.105634	0.00203874	0.0337079	0.00638193	0.034188	0.0486486	0.02098	0.0260181	0.00150981	0.037037	0.0034965	0	0.0102041	0.00413223
AC098484.3	no	0	0	0	0	0	0	0	0	0	0	0.00213675	0	0	0.00077101	0.000377216	0	0	0	0.00124844	0	0	0	0	0	0	0	0.000691085	0	0	0	0	0	0	0	0	0	0	0	0	0	0.000265569	0.00113122	0	0	0	0	0	0
AC098484.1	no	0.000451671	0	0	0	0	0	0	0	0	0	0.00213675	0	0	0	0.000377216	0	0	0	0.00124844	0.00101215	0	0	0	0	0	0.000581395	0.000691085	0	0	0	0	0	0	0	0	0	0	0	0	0	0	0	0.000503271	0	0	0	0	0.00206612
TMEM269	no	0.00135501	0	0	0	0	0	0	0.0217391	0	0.00149925	0	0	0	0	0.000377216	0.000803859	0	0	0.00374532	0	0.00281492	0	0.00331126	0	0	0.00232558	0.00138217	0	0.00100874	0	0	0.00277778	0	0	0	0	0	0.000490918	0	0.00540541	0.00106228	0.00113122	0	0	0	0	0.00102041	0
SVBP	no	0.101174	0.333333	0.0508475	0.191781	0.204545	0.0203046	0.227273	0.130435	0.388889	0.292354	0.523504	0.507463	0.122867	0.113724	0.10298	0.0723473	0.120543	0.141026	0.217228	0.0728745	0.0830401	0.0691824	0.0529801	0.274336	0.23065	0.327907	0.682792	0.228089	0.224277	0.361702	0.123457	0.302778	0.204082	0.179487	0.669014	0.171254	0.40858	0.059892	0.188034	0.221622	0.176072	0.191176	0.0452944	0.2	0.0685315	0.091954	0.0295918	0.0289256
ERMAP	no	0.0103884	0.057971	0	0.0890411	0.128788	0.00507614	0.0833333	0.0217391	0	0.035982	0.226496	0.268657	0.0784983	0.0123362	0.0120709	0.00562701	0.0203735	0.0192308	0.0162297	0.01417	0.0147783	0.00838574	0.00331126	0.0707965	0.0913313	0.123837	0.720111	0.0770855	0.0766644	0.111702	0.0493827	0.0638889	0.102041	0.192308	0.834507	0.476045	0.616956	0.00785469	0.0598291	0.0810811	0.0600186	0.0588235	0.00452944	0.0518519	0.00979021	0.0229885	0.00714286	0.00619835
AL512353.1	no	0.000451671	0	0	0	0	0	0	0	0	0.00449775	0.00641026	0	0.000853242	0.00115652	0.00188608	0.00160772	0.00169779	0.00320513	0.00374532	0.00404858	0.00140746	0	0	0	0.00309597	0.00232558	0.0221147	0.00105597	0.00369872	0.018617	0.0123457	0.0138889	0.0204082	0	0.00704225	0.0173293	0.0194076	0	0	0.0162162	0.000265569	0.00113122	0	0	0	0	0	0
ZNF691	no	0.0162602	0	0	0.0342466	0.00757576	0.0253807	0.030303	0	0.0277778	0.0509745	0.117521	0.119403	0.00767918	0.00886661	0.0158431	0.0176849	0.0254669	0.0224359	0.0149813	0.0101215	0.0190007	0.0125786	0.0165563	0	0.0278638	0.0255814	0.0594333	0.0221753	0.0268998	0.114362	0.0246914	0.0416667	0.0816327	0.00320513	0.0140845	0.00101937	0.00306435	0.000981836	0.017094	0.0486486	0.0112867	0.0147059	0	0.0444444	0.0013986	0	0.00408163	0.00413223
SLC2A1	no	0.0903342	0.101449	0.0169492	0.0410959	0.0151515	0.0152284	0.0227273	0.0217391	0.0833333	0.122939	0.273504	0.164179	0.0981229	0.035081	0.0392305	0.016881	0.0390492	0.0737179	0.0436954	0.048583	0.100633	0.0503145	0.0231788	0.0707965	0.0665635	0.0133721	0.834831	0.0158395	0.0420309	0.135638	0.0185185	0.0444444	0.122449	0.490385	0.950704	0.936799	0.803882	0.00245459	0.017094	0.0972973	0.0131457	0.00565611	0.00553598	0.0296296	0.00699301	0	0.0214286	0.0392562
SLC2A1-AS1	no	0.0162602	0.0144928	0.0169492	0	0.00757576	0	0	0	0	0.00149925	0.0277778	0.0447761	0.00511945	0.00963763	0.0128253	0.00401929	0.00848896	0.00320513	0.0149813	0.0111336	0.00774103	0.0125786	0.013245	0.00884956	0.00928793	0.00116279	0.186593	0.00211193	0.00168124	0.00531915	0.00617284	0.0138889	0	0.0480769	0.271127	0.196738	0.152196	0	0	0	0.00119506	0	0	0.0148148	0.000699301	0	0.00816326	0.0123967
AC099795.1	no	0	0	0	0	0	0	0	0	0	0	0	0	0	0	0	0	0	0	0	0	0	0	0	0	0	0	0	0	0	0	0	0	0	0	0	0.00101937	0	0	0	0	0	0	0	0	0	0	0	0
EBNA1BP2	no	0.0853659	0.231884	0.0508475	0.19863	0.0681818	0.035533	0.166667	0.0434783	0.194444	0.32084	0.653846	0.462687	0.203925	0.0855821	0.0799698	0.0530547	0.112054	0.157051	0.106117	0.0748988	0.115412	0.0943396	0.0331126	0.19469	0.219814	0.177326	0.897719	0.142555	0.224277	0.598404	0.12963	0.269444	0.285714	0.0224359	0.588028	0.0224261	0.144025	0.00245459	0.042735	0.356757	0.0663922	0.125566	0	0.125926	0.0034965	0.0172414	0.0397959	0.0247934
CFAP57	no	0.00271003	0	0	0.00684931	0	0	0	0	0	0.00149925	0.0042735	0	0	0	0	0	0.00339559	0	0.00124844	0	0	0	0	0	0.00154799	0.000581395	0.000691085	0	0.000336247	0.00265957	0	0	0	0	0	0	0	0	0	0.0108108	0	0.0192308	0	0	0	0	0	0
TMEM125	no	0	0	0	0.0136986	0	0	0	0	0	0	0.00213675	0	0	0	0.000377216	0.00160772	0	0	0	0.00101215	0	0	0	0	0	0	0.000691085	0.00105597	0.00806994	0.0239362	0.00617284	0.025	0.0204082	0	0	0	0	0	0	0	0.000265569	0	0.000503271	0	0	0	0	0
C1orf210	no	0.000451671	0	0	0	0	0	0	0	0	0.0029985	0	0	0	0	0	0	0	0.00320513	0	0	0	0	0	0	0	0	0	0	0.000336247	0	0	0	0	0	0	0	0	0	0	0	0	0	0	0	0	0	0	0
TIE1	no	0.000903342	0	0	0.116438	0.0151515	0	0.00757576	0	0	0.00449775	0.0448718	0.0298507	0.000853242	0.00077101	0.00188608	0	0	0	0	0.00101215	0.00140746	0.00419287	0	0	0.00154799	0.00116279	0.00207325	0	0.0174849	0.12234	0.0277778	0.0722222	0.122449	0	0.00352113	0	0	0	0.00854701	0.0378378	0.000929491	0.00113122	0	0.0444444	0	0	0	0.00206612
MPL	no	0	0.0144928	0	0.0136986	0	0	0	0	0	0	0.00213675	0.0149254	0	0	0	0	0	0	0	0	0	0	0	0	0	0	0	0	0.00168124	0.018617	0.00308642	0.0138889	0	0	0	0	0	0	0	0.0324324	0	0	0	0	0	0	0	0
AL139289.2	no	0.00271003	0	0	0	0.0151515	0	0.00757576	0.0217391	0	0.005997	0.00641026	0	0.00170648	0.00269854	0.00150887	0.00401929	0.00169779	0.00641026	0.00374532	0.00101215	0.00140746	0	0.00331126	0	0.00773994	0.0104651	0.0145128	0.0063358	0.00840619	0.0239362	0.00308642	0.025	0.0204082	0	0.0140845	0.00203874	0.0081716	0	0	0.0108108	0.00438189	0.00565611	0.00100654	0	0	0	0	0.00206612
CDC20	no	0.00451671	0.0144928	0	0.136986	0.00757576	0	0.0606061	0	0	0.328336	0.209402	0.119403	0.178328	0.00308404	0.00264051	0.00321543	0	0	0.0062422	0.00202429	0.00562984	0.00628931	0.00662252	0.0265487	0.0123839	0.00872093	0.733241	0.131996	0.0635508	0.0957447	0.00925926	0.0166667	0.0204082	0	0.911972	0.00815494	0.328907	0.00196367	0	0.405405	0.0034524	0.00678733	0.000503271	0.0296296	0.000699301	0.0517241	0.00102041	0.00206612
ELOVL1	no	0.068654	0.26087	0.0169492	0.178082	0.219697	0.00507614	0.212121	0.0652174	0.305556	0.223388	0.41453	0.268657	0.113481	0.0686199	0.041871	0.0578778	0.0747029	0.0833333	0.0786517	0.0799595	0.123153	0.0796646	0.0860927	0.362832	0.301858	0.31686	0.829993	0.192186	0.183927	0.364362	0.0833333	0.155556	0.163265	0.0673077	0.866197	0.120285	0.463739	0.0147275	0.0854701	0.286486	0.131589	0.229638	0.0156014	0.162963	0.0167832	0.0287356	0.0357143	0.0227273
MED8	no	0.0781391	0.246377	0.0169492	0.171233	0.106061	0.0558376	0.121212	0.0652174	0.416667	0.137931	0.324786	0.238806	0.110068	0.074017	0.0678989	0.057074	0.101868	0.121795	0.0898876	0.0789474	0.107671	0.0922432	0.0529801	0.300885	0.219814	0.236628	0.79613	0.124604	0.126429	0.234043	0.0524691	0.116667	0.122449	0.0288462	0.661972	0.0285423	0.167518	0.0216004	0.0769231	0.210811	0.0937459	0.125566	0.0140916	0.118519	0.0125874	0.0574713	0.0214286	0.0309917
AL139289.1	no	0	0.0144928	0	0	0.00757576	0	0	0.0217391	0	0	0	0	0	0	0	0	0	0	0	0	0	0	0	0	0	0	0	0	0	0.00265957	0	0	0	0	0	0	0	0	0	0	0.000265569	0	0	0	0	0	0	0
SZT2	no	0.0925926	0.15942	0.0338983	0.10274	0.0909091	0.0203046	0.136364	0	0.5	0.148426	0.286325	0.283582	0.0324232	0.0925212	0.104112	0.0329582	0.135823	0.137821	0.108614	0.097166	0.126671	0.0649895	0.0331126	0.106195	0.154799	0.168023	0.545266	0.0876452	0.104237	0.260638	0.0648148	0.169444	0.326531	0.0288462	0.5	0.0417941	0.12666	0.0103093	0.0940171	0.108108	0.082592	0.0927602	0.0105687	0.125926	0.00979021	0.0172414	0.0387755	0.0289256
SZT2-AS1	no	0	0	0	0	0	0	0	0	0	0.00149925	0	0	0	0	0	0	0	0	0.00124844	0	0	0	0	0	0	0.000581395	0.00552868	0.00105597	0.000336247	0	0	0.00277778	0	0	0.00352113	0	0	0	0	0	0	0	0	0	0	0	0.00102041	0
HYI	no	0.0189702	0.0144928	0	0.239726	0.0227273	0.0304569	0.0606061	0.0217391	0.111111	0.209895	0.273504	0.19403	0.0452218	0.0451041	0.0441343	0.0418006	0.0679117	0.0673077	0.0249688	0.0161943	0.0225194	0.0356394	0.00993378	0.0353982	0.0789474	0.0319767	0.475466	0.0359029	0.0860794	0.382979	0.095679	0.244444	0.244898	0.0128205	0.496479	0.0132518	0.128703	0.00147275	0.00854701	0.237838	0.0151374	0.0169683	0.00150981	0.155556	0.0020979	0.0344828	0.00918367	0.0103306
PTPRF	no	0.000903342	0.0144928	0	0.0273973	0	0	0.00757576	0	0	0.00449775	0.0128205	0.0149254	0.00426621	0.00269854	0.00188608	0	0	0.00641026	0.00249688	0.00101215	0	0.00209644	0	0.00884956	0.00464396	0.00290698	0.0138217	0.00211193	0.0070612	0.0398936	0.00617284	0.00555556	0	0.0833333	0.0176056	0.19368	0.0194076	0.000981836	0	0.0108108	0.00305404	0.00113122	0	0.0444444	0	0.00574713	0	0
AL451062.3	no	0.000451671	0	0	0	0	0	0.00757576	0	0	0.00149925	0	0	0	0.00077101	0.000377216	0.000803859	0	0	0.00124844	0.00101215	0	0	0	0	0	0.00116279	0	0	0	0.00265957	0	0.00277778	0.0204082	0	0	0	0	0	0	0	0	0	0	0	0	0	0	0
KDM4A	no	0.0352304	0.0869565	0.0338983	0.253425	0.0984848	0.0152284	0.0681818	0.108696	0.166667	0.127436	0.271368	0.253731	0.0307167	0.0308404	0.027914	0.0217042	0.0390492	0.0320513	0.0549313	0.0293522	0.0654469	0.033543	0.0264901	0.123894	0.0959752	0.0994186	0.260539	0.0749736	0.0907868	0.239362	0.0617284	0.183333	0.142857	0.0160256	0.21831	0.0214067	0.0653728	0.0108002	0.042735	0.135135	0.051786	0.0497738	0.00855561	0.148148	0.00979021	0	0.00714286	0.0268595
KDM4A-AS1	no	0.00587173	0.0144928	0	0.00684931	0	0	0	0	0	0.0374813	0.042735	0.0447761	0.0059727	0.00925212	0.0101848	0.00562701	0.00679117	0.0224359	0.00998752	0.00303644	0.00774103	0.00419287	0	0	0.00464396	0.00465116	0.149965	0.00105597	0.00605245	0.037234	0.00925926	0.0111111	0.0204082	0	0.056338	0.00407747	0.0388151	0	0	0.027027	0.00199177	0.00339367	0	0.00740741	0.000699301	0	0.00306122	0.00206612
ST3GAL3	no	0.0456188	0.115942	0.0169492	0.205479	0.0151515	0.0253807	0.030303	0.0217391	0.222222	0.151424	0.358974	0.298507	0.0255973	0.0443331	0.0580913	0.0321543	0.0628183	0.0448718	0.0362047	0.0495951	0.0541872	0.0398323	0.013245	0.0619469	0.0464396	0.0453488	0.422944	0.031679	0.129792	0.31383	0.0555556	0.175	0.163265	0.0160256	0.397887	0.0132518	0.138917	0.00196367	0.025641	0.145946	0.0177931	0.0294118	0.00201308	0.0518519	0.000699301	0.00574713	0.0102041	0.0123967
AL451062.1	no	0	0	0	0.00684931	0	0	0	0	0	0	0	0	0	0	0.000377216	0	0	0.00320513	0	0	0	0	0	0	0	0	0.00138217	0	0	0	0	0	0	0	0	0	0.0020429	0	0	0.00540541	0.000132784	0	0	0	0	0	0	0
ARTN	yes	0	0	0	0	0.00757576	0	0.00757576	0	0	0	0	0.0149254	0	0.000385505	0.000754432	0	0	0	0	0.00101215	0.00211119	0	0	0.00884956	0	0	0.0048376	0.00105597	0.0242098	0	0	0.0194444	0.0204082	0.00320513	0	0	0.00102145	0	0	0.00540541	0.000132784	0	0.000503271	0	0	0.00574713	0	0
AL357079.1	no	0.00225836	0.0144928	0	0	0.0151515	0	0	0	0	0.005997	0.0363248	0.0149254	0.00170648	0.000385505	0.00113165	0.000803859	0.00339559	0.00641026	0.00249688	0	0.00281492	0.00419287	0	0	0.00309597	0.00232558	0.0172771	0.00105597	0.00235373	0.018617	0	0.0333333	0.0204082	0	0.00352113	0	0	0	0	0.0432432	0.000398353	0.00226244	0	0	0	0	0.00204082	0.00413223
IPO13	no	0.0135501	0.0724638	0	0.0273973	0.0454545	0.0101523	0.0530303	0	0.0833333	0.0734633	0.128205	0.119403	0.0136519	0.0150347	0.00905319	0.0160772	0.0254669	0.0224359	0.0187266	0.0182186	0.026038	0.0272537	0.00331126	0.0442478	0.0727554	0.0703488	0.362129	0.0570222	0.0605245	0.114362	0.0339506	0.0361111	0.122449	0.0128205	0.260563	0.00713558	0.0347293	0.00294551	0.025641	0.0756757	0.0314699	0.0237557	0.00201308	0.037037	0.0020979	0.00574713	0.00306122	0.00619835
DPH2	no	0.0338753	0.057971	0	0.0479452	0.0227273	0	0.0378788	0	0.111111	0.0944528	0.284188	0.179104	0.0426621	0.0273709	0.0215013	0.0209003	0.0356537	0.0480769	0.0362047	0.0182186	0.0274455	0.0167715	0.013245	0.0265487	0.0665635	0.052907	0.529371	0.0348469	0.066577	0.202128	0.0308642	0.075	0.0612245	0.00641026	0.172535	0	0.0102145	0	0.025641	0.0972973	0.0173948	0.0214932	0	0.0148148	0.000699301	0	0.00408163	0.0103306
ATP6V0B	no	0.261066	0.797101	0.186441	0.59589	0.712121	0.284264	0.712121	0.173913	0.833333	0.538231	0.700855	0.820896	0.211604	0.227062	0.169747	0.167203	0.268251	0.320513	0.259675	0.228745	0.321605	0.197065	0.165563	0.646018	0.698142	0.875581	0.888735	0.713833	0.666779	0.773936	0.299383	0.438889	0.612245	0.266026	0.84507	0.187564	0.544433	0.292096	0.726496	0.518919	0.6209	0.645928	0.37997	0.333333	0.398601	0.264368	0.0836735	0.107438
B4GALT2	no	0.00496838	0.0144928	0	0.0684932	0	0.00507614	0.0151515	0	0.0277778	0.0764618	0.356838	0.179104	0.0452218	0.00269854	0.0022633	0	0.00509338	0.00320513	0.00499376	0.00708502	0.0070373	0.00419287	0.00331126	0	0.0108359	0.00813953	0.535591	0.00844773	0.0827169	0.207447	0.0216049	0.0388889	0.0408163	0	0.15493	0.00203874	0.0122574	0	0	0.140541	0.00239012	0.00452489	0.00100654	0.0962963	0.0013986	0	0.00102041	0.00413223
CCDC24	no	0.0108401	0.0289855	0	0.0136986	0.00757576	0	0.0151515	0	0	0.011994	0.017094	0	0.00341297	0.00154202	0.00113165	0	0.00169779	0	0.00124844	0.00101215	0.00070373	0.00209644	0	0.00884956	0.00773994	0.0110465	0.0131306	0.00422387	0.00336248	0.00797872	0	0.0111111	0.0204082	0	0.00704225	0.0101937	0.00919305	0	0	0.00540541	0.00318683	0.0113122	0.00100654	0.00740741	0.000699301	0	0.00204082	0
SLC6A9	no	0	0	0	0.00684931	0	0	0	0	0	0	0.00641026	0	0.0119454	0.00077101	0.000377216	0	0.00169779	0	0	0.00202429	0.00070373	0	0	0	0.00154799	0.00116279	0.169316	0.00105597	0.000336247	0.00265957	0	0.00277778	0	0.0544872	0.566901	0.140673	0.264556	0	0	0.00540541	0.000663922	0	0	0.00740741	0	0	0.00102041	0
AL139220.2	no	0.0031617	0	0	0.0136986	0.00757576	0	0	0	0	0.0029985	0.00641026	0	0.000853242	0.00154202	0.00113165	0.000803859	0.00169779	0	0.00124844	0	0.00281492	0	0	0	0	0.00116279	0.0193504	0.00105597	0.00134499	0.00265957	0.00308642	0.0111111	0	0.00320513	0.0140845	0.0224261	0.0081716	0	0	0.0108108	0.000531138	0	0	0	0.000699301	0	0	0
KLF17	no	0	0	0	0	0	0	0	0	0	0	0	0	0	0	0	0	0	0	0	0	0	0	0	0	0	0	0	0	0	0	0	0	0	0	0	0	0	0	0	0	0	0	0	0	0	0	0	0
DMAP1	no	0.0916892	0.289855	0.0338983	0.219178	0.121212	0.0203046	0.106061	0.0217391	0.111111	0.251874	0.388889	0.283582	0.0580205	0.101773	0.101094	0.090836	0.112054	0.112179	0.126092	0.0951417	0.121745	0.0733753	0.0827815	0.0973451	0.167183	0.165698	0.438839	0.110876	0.135171	0.351064	0.108025	0.252778	0.22449	0.0320513	0.387324	0.0285423	0.101124	0.00834561	0.0769231	0.281081	0.0885673	0.0803167	0.00603926	0.140741	0.00909091	0.0172414	0.0418367	0.0227273
ERI3	no	0.0532972	0.0434783	0	0.143836	0.0757576	0.0101523	0.106061	0.0434783	0.111111	0.248876	0.517094	0.343284	0.0912969	0.0416345	0.0456432	0.0554662	0.0611205	0.0865385	0.071161	0.0516194	0.0654469	0.0566038	0.0562914	0.168142	0.122291	0.119767	0.715273	0.0770855	0.143241	0.409574	0.0740741	0.222222	0.265306	0.0160256	0.40493	0.00713558	0.0357508	0.00245459	0.0512821	0.345946	0.049263	0.0769231	0	0.17037	0	0.0172414	0.0214286	0.0103306
RNF220	no	0.097561	0.217391	0.0508475	0.308219	0.25	0.035533	0.204545	0.0434783	0.361111	0.203898	0.553419	0.522388	0.0802048	0.0990748	0.0878914	0.0554662	0.135823	0.108974	0.132335	0.0941296	0.140042	0.0775681	0.0529801	0.168142	0.219814	0.305814	0.663442	0.202746	0.251513	0.675532	0.20679	0.594444	0.530612	0.0480769	0.514085	0.038736	0.174668	0.0230731	0.128205	0.259459	0.142876	0.126697	0.00905888	0.0962963	0.0132867	0.0402299	0.0428571	0.0309917
TMEM53	no	0.00903342	0.057971	0	0.0205479	0.0227273	0.0456853	0.0530303	0	0.0277778	0.0194903	0.0918803	0.119403	0.00853242	0.00693909	0.00716711	0.00321543	0.00509338	0.00961539	0.00998752	0.00607287	0.0147783	0	0	0	0.0170279	0.0395349	0.111265	0.0337909	0.0427034	0.0638298	0.0123457	0.0416667	0.0204082	0.00641026	0.0633803	0.00101937	0.0081716	0	0.025641	0.0594595	0.0171292	0.0282805	0	0.0444444	0.000699301	0	0.00408163	0.00619835
ARMH1	no	0.0835592	0.304348	0.0677966	0.424658	0.25	0.0253807	0.0984848	0.108696	0.222222	0.302849	0.433761	0.522388	0.0221843	0.181187	0.22633	0.165595	0.275042	0.298077	0.127341	0.0364372	0.0197044	0.0587002	0.0331126	0.00884956	0.111455	0.186047	0.0518314	0.238648	0.375588	0.843085	0.290123	0.563889	0.408163	0.0512821	0.0316901	0.0101937	0.0224719	0.0250368	0.111111	0.189189	0.142611	0.0226244	0.00905888	0.0222222	0.0167832	0.0977011	0.00408163	0.00413223
KIF2C	no	0.00225836	0.0144928	0	0.157534	0.00757576	0	0.0151515	0	0	0.28036	0.215812	0.119403	0.0827645	0.00308404	0.00301773	0.00160772	0	0	0.00374532	0.00101215	0.00422238	0.00419287	0.00331126	0	0.00154799	0.00465116	0.519005	0.0770855	0.104909	0.146277	0.0185185	0.0111111	0	0.00320513	0.714789	0.0030581	0.256384	0.000981836	0	0.248649	0.00331961	0.00452489	0.000503271	0.00740741	0.0020979	0.0804598	0	0.00206612
AL592166.1	no	0.00180668	0	0	0	0	0	0	0	0	0.0029985	0.00213675	0	0.000853242	0.00077101	0.000754432	0	0	0	0	0	0.00211119	0	0	0	0.00154799	0.00174419	0.00138217	0	0.000336247	0.00265957	0	0	0.0204082	0	0	0	0	0	0	0	0.000531138	0	0	0	0	0	0.00102041	0
RPS8	no	0.997742	1	0.40678	0.965753	0.924242	0.786802	0.94697	0.978261	1	0.988006	1	0.985075	0.906143	0.997301	1	1	1	1	0.996255	0.997976	0.997889	0.997904	0.996689	1	0.975232	1	1	0.955649	0.979825	1	0.962963	1	1	0.573718	1	0.420999	0.832482	0.396662	0.957265	0.935135	0.938255	0.950226	0.124811	0.888889	0.179021	0.695402	0.877551	0.793388
BEST4	no	0.00225836	0	0	0	0	0	0	0	0	0	0.00641026	0	0	0.00539707	0.00452659	0.00241158	0.00679117	0.00641026	0.00499376	0.00404858	0.00633357	0.00838574	0	0	0	0.00232558	0.00138217	0	0.000336247	0.00797872	0.00308642	0.00277778	0.0204082	0	0	0.00101937	0	0	0	0	0.000531138	0	0	0	0	0	0.00102041	0
PLK3	no	0.0293586	0.202899	0.0677966	0.0547945	0.272727	0.0406091	0.151515	0.0869565	0.388889	0.0494753	0.0940171	0.283582	0.0179181	0.124518	0.0848736	0.0618971	0.113752	0.153846	0.129838	0.0748988	0.0429275	0.0545073	0.0331126	0.256637	0.167183	0.302907	0.0262612	0.159451	0.113652	0.109043	0.0432099	0.0722222	0.142857	0.0480769	0.0176056	0.00815494	0.0143003	0.0127639	0.136752	0.0810811	0.173284	0.144796	0.0744841	0.0518519	0.0202797	0	0.0193878	0.00206612
TCTEX1D4	no	0.000903342	0.0144928	0	0	0	0	0	0	0	0.0029985	0.00213675	0.0149254	0	0.00154202	0.000377216	0	0.00339559	0	0.00124844	0	0.00070373	0	0	0	0	0.00406977	0.000691085	0.00211193	0.00235373	0.00265957	0	0.00555556	0.0204082	0	0	0	0	0	0	0.00540541	0.00185898	0	0.00100654	0.00740741	0	0	0	0
BTBD19	no	0.000451671	0	0	0	0.0151515	0	0.00757576	0	0	0.00449775	0.0128205	0	0	0.00501156	0.0022633	0.000803859	0	0.00320513	0.00249688	0.00202429	0.00211119	0	0	0.106195	0.00928793	0.0162791	0.00691085	0.0137276	0.00571621	0.0106383	0.0123457	0.00833333	0.0204082	0.00641026	0.00704225	0.00101937	0	0	0	0.0162162	0.0102244	0.00904977	0.00150981	0.0296296	0	0	0	0
PTCH2	no	0.0212285	0.130435	0	0.0342466	0.0454545	0.035533	0.0227273	0.0217391	0.0833333	0.0164918	0.0576923	0.0597015	0.0059727	0.00925212	0.0116937	0.00321543	0.00509338	0.0352564	0.0137328	0.0253036	0.0140746	0.00838574	0	0.0265487	0.0526316	0.0604651	0.0539046	0.0475185	0.0484196	0.101064	0.0308642	0.0833333	0.0612245	0.0128205	0.028169	0	0.0061287	0.00589102	0.017094	0.027027	0.0389059	0.0147059	0.000503271	0.0296296	0.00559441	0.0114943	0.00612245	0.00206612
EIF2B3	no	0.0397471	0.0724638	0.0169492	0.0479452	0.0227273	0.0152284	0.0984848	0.0217391	0.194444	0.164918	0.369658	0.268657	0.111775	0.0501157	0.0539419	0.0337621	0.0645161	0.0929487	0.0599251	0.0394737	0.0584096	0.0524109	0.0298013	0.115044	0.117647	0.115116	0.709053	0.0887012	0.099193	0.268617	0.0648148	0.138889	0.142857	0.0160256	0.426056	0.011213	0.0572012	0.000981836	0.034188	0.135135	0.0493958	0.0780543	0.00100654	0.0814815	0.000699301	0	0.0112245	0.0144628
HECTD3	no	0.0239386	0.130435	0	0.0205479	0.0606061	0.0253807	0.0454545	0	0.194444	0.0689655	0.115385	0.238806	0.0255973	0.0327679	0.0282912	0.0176849	0.0288625	0.0320513	0.0524345	0.0445344	0.0478536	0.0209644	0.0198676	0.0353982	0.0510836	0.0825581	0.360055	0.061246	0.0756557	0.0904255	0.037037	0.0527778	0.102041	0.0224359	0.422535	0.0407747	0.127681	0.00932744	0.017094	0.135135	0.046209	0.0452489	0.00402617	0.0666667	0.00839161	0.0114943	0.0173469	0.0123967
UROD	no	0.0754291	0.188406	0.0677966	0.178082	0.212121	0.0558376	0.204545	0.0217391	0.138889	0.248876	0.818376	0.686567	0.435154	0.0797995	0.0731799	0.079582	0.0780985	0.115385	0.104869	0.0536437	0.0830401	0.0649895	0.0860927	0.238938	0.170279	0.218605	0.986869	0.171067	0.222932	0.614362	0.148148	0.419444	0.408163	0.384615	0.996479	0.796126	0.932584	0.0211095	0.102564	0.691892	0.106759	0.0803167	0.00654253	0.155556	0.00909091	0.0804598	0.0244898	0.0165289
ZSWIM5	no	0.00135501	0	0	0	0	0	0	0	0	0	0.0149573	0	0	0.00385505	0.00641267	0.00241158	0.0101868	0.00320513	0.00249688	0.00708502	0.0070373	0.00419287	0.00331126	0	0	0.000581395	0.00760193	0	0.000336247	0.0159574	0.00308642	0.0111111	0	0.00641026	0	0.00101937	0	0	0	0	0.000398353	0	0	0.0148148	0	0	0.00204082	0.00206612
LINC01144	no	0.000903342	0	0	0	0	0	0.00757576	0	0	0	0.00854701	0	0.000853242	0.00115652	0.00113165	0	0	0.00961539	0.00124844	0	0.00140746	0.00209644	0	0	0.00309597	0.000581395	0.0110574	0.00105597	0.00168124	0.00531915	0	0.00833333	0	0	0.00704225	0	0.00102145	0	0	0.00540541	0.000796707	0.00113122	0	0	0	0	0.00102041	0
HPDL	no	0.00135501	0	0	0.0136986	0	0	0	0	0	0.047976	0.297009	0.0597015	0.0392491	0	0.00301773	0.00321543	0.00169779	0.00641026	0.00124844	0.00303644	0.00070373	0.00209644	0.00331126	0.00884956	0.00309597	0.00290698	0.380788	0	0.0238736	0.167553	0.0154321	0.0555556	0.0408163	0	0.0387324	0	0.00102145	0.000490918	0.017094	0.140541	0.000132784	0	0	0	0.000699301	0	0	0
MUTYH	no	0.0379404	0.0289855	0	0.0958904	0.0227273	0.0101523	0.0454545	0	0.0277778	0.146927	0.24359	0.208955	0.0255973	0.04202	0.041871	0.0418006	0.0458404	0.0608974	0.0436954	0.0242915	0.0316678	0.0377358	0.0264901	0.0176991	0.0510836	0.0372093	0.271596	0.0274551	0.0497646	0.263298	0.0432099	0.130556	0.142857	0.0160256	0.119718	0.00101937	0.0255363	0	0.00854701	0.140541	0.0160669	0.0282805	0.000503271	0.0518519	0.000699301	0.0114943	0.0132653	0
TOE1	no	0.0397471	0.057971	0.0169492	0.0821918	0.0606061	0.0253807	0.030303	0.108696	0.0555556	0.173913	0.277778	0.119403	0.0460751	0.0346955	0.0422482	0.0313505	0.0424448	0.0673077	0.0486891	0.0404858	0.0457424	0.033543	0.013245	0.0530973	0.0510836	0.0639535	0.432619	0.0359029	0.104909	0.215426	0.0432099	0.102778	0.142857	0.0192308	0.204225	0.00101937	0.0643514	0.00196367	0.017094	0.297297	0.0317355	0.0463801	0.000503271	0.0518519	0.0020979	0.0172414	0.0122449	0.0227273
TESK2	no	0.031617	0.0724638	0	0.0547945	0.030303	0	0.030303	0.0434783	0.111111	0.0434783	0.0705128	0.0597015	0.0110922	0.0115651	0.0135798	0.0120579	0.0135823	0.0192308	0.0062422	0.0161943	0.0190007	0.0125786	0.00993378	0.0176991	0.0541796	0.0540698	0.201106	0.0348469	0.0289173	0.0771277	0.0185185	0.0527778	0.0408163	0.00641026	0.25	0.00917431	0.0643514	0.0103093	0.025641	0.0432432	0.0290798	0.0226244	0.0120785	0.00740741	0.00909091	0.0229885	0.00612245	0.00206612
CCDC163	no	0.00542005	0.0144928	0.0169492	0.0205479	0.00757576	0	0	0	0	0.0149925	0.017094	0	0.00255973	0.00616808	0.00754432	0.00241158	0.0186757	0.025641	0.00124844	0.00303644	0.00774103	0.00628931	0.00331126	0	0.00309597	0.00174419	0.032481	0.0095037	0.00504371	0.0345745	0	0.00833333	0.0204082	0	0.0387324	0.00407747	0.00306435	0.000490918	0.00854701	0.0108108	0.00305404	0.00339367	0	0.00740741	0.000699301	0	0.00102041	0
MMACHC	no	0.00677507	0.0434783	0	0.0410959	0	0.0101523	0.00757576	0	0.0277778	0.0254873	0.0811966	0.0298507	0.0145051	0.00886661	0.0147114	0.00241158	0.0135823	0.00641026	0.00499376	0.00607287	0.0070373	0.00838574	0.00331126	0.0265487	0.00928793	0.0180233	0.1783	0.0200634	0.0305985	0.0797872	0.0154321	0.0333333	0.0408163	0.00641026	0.0774648	0.00101937	0.00306435	0	0	0.0378378	0.00703758	0.00791855	0.00100654	0.0296296	0	0	0.00204082	0.00413223
PRDX1	no	0.34327	0.681159	0.118644	0.479452	0.363636	0.527919	0.583333	0.5	0.555556	0.805097	0.846154	0.716418	0.330205	0.395143	0.297624	0.377814	0.504244	0.480769	0.503121	0.330972	0.368051	0.333333	0.301325	0.530973	0.521672	0.664535	0.951624	0.529039	0.472764	0.960106	0.595679	0.961111	0.918367	0.275641	0.788732	0.258919	0.311542	0.0137457	0.282051	0.697297	0.38866	0.536199	0.00855561	0.488889	0.0153846	0.0172414	0.111224	0.0557851
AKR1A1	no	0.20009	0.463768	0.0677966	0.424658	0.30303	0.19797	0.44697	0.26087	0.611111	0.44078	0.632479	0.671642	0.0930034	0.134156	0.142588	0.143891	0.205433	0.227564	0.174782	0.124494	0.143561	0.150943	0.13245	0.548673	0.413313	0.523837	0.595715	0.324182	0.341627	0.829787	0.265432	0.722222	0.55102	0.0737179	0.228873	0.00815494	0.0347293	0.0108002	0.153846	0.454054	0.23463	0.242081	0.00201308	0.251852	0.00489511	0.0287356	0.0346939	0.0495868
NASP	no	0.326558	0.463768	0.0169492	0.650685	0.272727	0.0659898	0.340909	0.195652	0.555556	0.776612	0.899573	0.776119	0.5	0.237086	0.268201	0.222669	0.319185	0.365385	0.27965	0.228745	0.276566	0.222222	0.15894	0.380531	0.366873	0.370349	0.988252	0.281943	0.611298	0.946809	0.317901	0.622222	0.612245	0.0929487	0.880282	0.0275229	0.309499	0.00981836	0.0940171	0.583784	0.167308	0.216063	0.0156014	0.348148	0.00769231	0.0862069	0.0959184	0.109504
CCDC17	no	0.00271003	0.0144928	0	0.00684931	0.0151515	0	0.00757576	0.0434783	0	0.00749625	0.00641026	0	0.00170648	0.00269854	0.00339494	0	0.00679117	0	0.00374532	0.00506073	0.00211119	0	0	0.00884956	0.00464396	0.0162791	0.0103663	0.00422387	0.00504371	0.00265957	0.00308642	0.00277778	0.0204082	0.0128205	0.0211268	0.0163099	0.00306435	0.00245459	0	0.0108108	0.0077015	0.00339367	0.00402617	0.0222222	0.0013986	0	0	0
GPBP1L1	no	0.125113	0.231884	0.0677966	0.260274	0.295455	0.0659898	0.19697	0.0869565	0.416667	0.230885	0.459402	0.462687	0.0691126	0.161527	0.145228	0.0602894	0.212224	0.259615	0.188514	0.162955	0.183673	0.100629	0.0629139	0.292035	0.239938	0.361047	0.557015	0.225977	0.220578	0.406915	0.154321	0.344444	0.408163	0.128205	0.521127	0.199796	0.18999	0.0652921	0.213675	0.254054	0.198911	0.256787	0.0442879	0.155556	0.058042	0.045977	0.0591837	0.0289256
TMEM69	no	0.0478771	0.115942	0.0169492	0.136986	0.0833333	0.0203046	0.106061	0.0434783	0.111111	0.112444	0.397436	0.223881	0.0418089	0.039707	0.0414938	0.0361736	0.0662139	0.108974	0.0349563	0.0283401	0.044335	0.048218	0.0231788	0.079646	0.137771	0.160465	0.436075	0.108765	0.116678	0.271277	0.0740741	0.252778	0.346939	0.0160256	0.278169	0.0122324	0.0674157	0.0054001	0.0683761	0.227027	0.0778117	0.0893665	0.00402617	0.0740741	0.0034965	0	0.0132653	0.0144628
IPP	no	0.0523939	0.0869565	0	0.0342466	0.030303	0.0101523	0.00757576	0.0652174	0.0277778	0.118441	0.0747863	0.0447761	0.0221843	0.0543562	0.0690306	0.0337621	0.0764007	0.0705128	0.0873908	0.0657895	0.0851513	0.0461216	0.0231788	0.0442478	0.0170279	0.0203488	0.307533	0.0221753	0.0161399	0.0265957	0.00925926	0.0222222	0.142857	0.0128205	0.239437	0.00815494	0.0541369	0.00687285	0	0.0486486	0.0152702	0.0192308	0.00603926	0.0222222	0.0034965	0.0114943	0.0244898	0.0309917
MAST2	no	0.00858175	0.0724638	0	0.0479452	0.0378788	0.0101523	0.0833333	0.0217391	0.166667	0.089955	0.130342	0.149254	0.00682594	0.0111796	0.00565824	0.00401929	0.00509338	0.00641026	0.0174782	0.0161943	0.0211119	0.0104822	0.00993378	0.0442478	0.0557276	0.0569767	0.189357	0.0263992	0.0551446	0.151596	0.0185185	0.0305556	0.0612245	0.0128205	0.105634	0.00203874	0.0643514	0.00589102	0.017094	0.0594595	0.0180587	0.0147059	0.00301963	0.0296296	0.000699301	0.0172414	0.00714286	0.00206612
PIK3R3	no	0.000903342	0.0144928	0	0.0410959	0.00757576	0.0203046	0.00757576	0	0	0.0569715	0.100427	0.0746269	0.00426621	0.00385505	0.000754432	0.00241158	0	0.00320513	0.011236	0.0202429	0.0330753	0.00838574	0	0.0265487	0.00309597	0.00581395	0.0953697	0.00211193	0.0121049	0.0611702	0.0277778	0.0722222	0	0	0.0809859	0	0.0296221	0.000490918	0	0.0162162	0.00371797	0.0124434	0.000503271	0.037037	0	0.00574713	0.0122449	0
AL358075.1	no	0	0	0	0	0	0	0	0	0	0	0	0	0	0	0	0	0	0	0	0	0	0	0	0	0	0	0	0	0	0.00531915	0	0	0	0	0	0	0	0	0	0	0	0	0	0	0	0	0	0
AL358075.2	no	0	0	0	0	0	0	0	0	0	0	0.00213675	0	0	0	0	0	0	0	0	0.00101215	0	0	0	0	0	0.000581395	0.000691085	0	0	0.00531915	0	0	0	0	0	0	0	0	0	0	0	0	0	0	0	0	0	0
TSPAN1	no	0	0	0	0	0	0	0	0	0	0	0	0	0.000853242	0	0	0	0	0	0	0	0	0.00209644	0	0	0	0	0	0	0	0	0	0	0	0	0	0	0	0	0	0	0.000132784	0	0	0	0	0	0	0
POMGNT1	no	0.0523939	0.057971	0	0.0821918	0.0454545	0.0304569	0.0227273	0.0217391	0.194444	0.11994	0.271368	0.268657	0.0213311	0.0612953	0.0577141	0.0369775	0.0730051	0.0833333	0.051186	0.0495951	0.0710767	0.0691824	0.0331126	0.176991	0.0804954	0.0732558	0.257084	0.0485744	0.0696032	0.236702	0.0401235	0.15	0.22449	0.0160256	0.0704225	0.00407747	0.0081716	0.00196367	0.025641	0.118919	0.03386	0.0497738	0.0035229	0.177778	0.00489511	0	0.0214286	0.0165289
LURAP1	no	0.000903342	0	0	0.0205479	0	0.00507614	0	0	0	0.0089955	0.0128205	0	0	0	0.00150887	0	0.00169779	0	0	0.00101215	0.00211119	0	0	0.00884956	0	0.00348837	0	0.00105597	0.00907868	0.0345745	0.00925926	0.0333333	0	0	0	0	0	0	0	0.0324324	0.000929491	0	0	0	0	0	0	0
RAD54L	no	0.000451671	0.0144928	0	0.0890411	0.00757576	0.00507614	0.00757576	0	0	0.188906	0.15812	0.0746269	0.0230375	0.000385505	0.00113165	0	0	0	0	0.00202429	0.00140746	0	0	0	0.00309597	0	0.313062	0.00105597	0.104573	0.18617	0.00925926	0	0.0204082	0	0.232394	0.00101937	0.0868233	0.000490918	0	0.0756757	0.00146063	0.00339367	0.000503271	0	0.000699301	0.0287356	0	0
LRRC41	no	0.0569106	0.173913	0.0169492	0.246575	0.136364	0.0507614	0.143939	0.0652174	0.333333	0.257871	0.497863	0.537313	0.0639932	0.0639938	0.0543191	0.0434084	0.0848896	0.0769231	0.0811486	0.0637652	0.078114	0.0440252	0.0331126	0.20354	0.198142	0.21686	0.662059	0.182682	0.19267	0.452128	0.104938	0.283333	0.265306	0.025641	0.535211	0.0163099	0.13381	0.0157094	0.0854701	0.27027	0.110875	0.0927602	0.00251636	0.185185	0.00629371	0.0114943	0.0183673	0.0289256
UQCRH	no	0.62421	0.869565	0.118644	0.760274	0.666667	0.253807	0.75	0.565217	0.916667	0.835082	0.976496	0.955224	0.610068	0.562837	0.648812	0.592444	0.697793	0.823718	0.649189	0.503036	0.591837	0.561845	0.466887	0.858407	0.787926	0.883721	0.991016	0.767687	0.795225	0.970745	0.617284	0.958333	0.897959	0.278846	0.989437	0.176351	0.651685	0.121257	0.547009	0.881081	0.612137	0.61991	0.0493206	0.437037	0.0692308	0.229885	0.208163	0.181818
NSUN4	no	0.0591689	0.202899	0.0338983	0.130137	0.128788	0.0253807	0.136364	0.0217391	0.166667	0.109445	0.275641	0.268657	0.0255973	0.0362375	0.0377216	0.0160772	0.0526316	0.0673077	0.0461923	0.034413	0.0380014	0.0104822	0.0165563	0.079646	0.100619	0.176163	0.355909	0.100317	0.116342	0.271277	0.0617284	0.155556	0.204082	0.0160256	0.190141	0.00203874	0.0296221	0.00589102	0.0512821	0.124324	0.0728987	0.0542986	0.00754907	0.0444444	0.0125874	0.0172414	0.0132653	0.0144628
FAAH	no	0.0031617	0.130435	0	0	0.0378788	0	0.0530303	0	0.0277778	0.0884558	0.0470085	0.104478	0.00853242	0.00346955	0.00452659	0.00643087	0.00339559	0.0160256	0.00374532	0	0.00492611	0	0.00331126	0.0973451	0.0541796	0.0668605	0.0677263	0.0401267	0.0763282	0.132979	0.0246914	0.0527778	0.0408163	0	0.0176056	0.00101937	0.0061287	0.000981836	0.034188	0.0108108	0.0442172	0.0124434	0.00100654	0.0148148	0.0020979	0	0.00102041	0
DMBX1	no	0	0	0	0	0	0	0	0	0	0	0	0	0.000853242	0	0	0	0	0	0	0	0	0	0	0	0	0	0.00414651	0	0	0	0	0	0	0	0.00352113	0	0	0	0	0	0	0	0	0	0	0	0	0
MKNK1-AS1	no	0	0	0	0	0	0	0	0	0	0	0	0	0	0.000385505	0.000377216	0	0	0	0	0	0.00070373	0	0	0	0	0	0.00138217	0.00105597	0.000336247	0.00265957	0	0	0	0	0.0140845	0.00203874	0.00306435	0	0	0	0.000265569	0	0	0	0	0	0	0
KNCN	no	0	0	0	0	0	0	0	0	0	0	0	0	0	0	0.000377216	0	0	0	0	0	0	0	0	0	0	0	0	0	0	0	0	0	0	0	0	0	0	0	0	0	0	0	0	0	0	0	0	0
MKNK1	no	0.0532972	0.144928	0.0847458	0.164384	0.242424	0.116751	0.242424	0.0869565	0.333333	0.115442	0.288462	0.283582	0.0469283	0.07633	0.0562052	0.0490354	0.11545	0.099359	0.107366	0.0688259	0.0999296	0.165618	0.0562914	0.115044	0.133127	0.276744	0.449896	0.174234	0.172831	0.244681	0.0771605	0.105556	0.183673	0.0641026	0.447183	0.0662589	0.118488	0.0343643	0.162393	0.205405	0.154296	0.134615	0.0563664	0.148148	0.0503497	0.0172414	0.0336735	0.0516529
MOB3C	no	0.0198735	0.0869565	0.0169492	0.0342466	0.0984848	0.0253807	0.0681818	0.0652174	0.0833333	0.0209895	0.0790598	0.164179	0.00938567	0.0177332	0.0264051	0.0152733	0.0305603	0.0288462	0.0274657	0.0212551	0.0288529	0.0209644	0.013245	0.0442478	0.0464396	0.0744186	0.136835	0.0359029	0.031271	0.0452128	0.0216049	0.0527778	0.0612245	0.025641	0.102113	0.0428135	0.0572012	0.00196367	0.042735	0.0918919	0.0389059	0.0395928	0.0070458	0.0518519	0.0027972	0.0114943	0.00918367	0.0144628
ATPAF1	no	0.0465221	0.101449	0	0.10274	0.0606061	0.0152284	0.174242	0.0434783	0.277778	0.271364	0.388889	0.19403	0.103242	0.0751735	0.0731799	0.0530547	0.13073	0.099359	0.0923845	0.0678138	0.0865588	0.0587002	0.0430464	0.0353982	0.117647	0.145349	0.78369	0.105597	0.167115	0.359043	0.0524691	0.152778	0.0612245	0.0288462	0.693662	0.011213	0.194076	0.00589102	0.102564	0.297297	0.0617448	0.0893665	0.00150981	0.118519	0.00559441	0.00574713	0.0265306	0.00826446
TEX38	no	0.00135501	0	0	0	0	0	0	0	0.0277778	0.00149925	0.0042735	0	0	0.00269854	0.000754432	0	0.00169779	0	0	0.00202429	0	0.00209644	0	0	0.00154799	0.000581395	0.00760193	0.0031679	0.000336247	0.00531915	0	0	0	0	0.00352113	0	0.0020429	0	0	0	0.000663922	0.00113122	0	0	0	0	0.00102041	0
EFCAB14-AS1	no	0	0	0	0	0	0	0	0	0	0	0	0	0	0.000385505	0.000377216	0	0.00169779	0	0	0	0.00070373	0.00209644	0	0	0	0.000581395	0.000691085	0	0	0	0	0	0	0	0	0	0	0	0	0	0.000398353	0	0	0	0	0	0.00102041	0
EFCAB14	no	0.231256	0.521739	0.152542	0.465753	0.424242	0.0659898	0.325758	0.130435	0.583333	0.247376	0.448718	0.716418	0.0725256	0.227833	0.22897	0.0988746	0.349745	0.288462	0.244694	0.231781	0.330753	0.169811	0.112583	0.380531	0.362229	0.547093	0.589496	0.373812	0.316745	0.414894	0.151235	0.344444	0.408163	0.102564	0.528169	0.0682977	0.205312	0.0805106	0.282051	0.216216	0.30089	0.31448	0.035229	0.303704	0.0601399	0.0804598	0.0816327	0.0661157
CYP4B1	no	0	0	0	0	0	0	0	0	0	0	0	0	0	0.000385505	0	0	0.00169779	0	0	0	0.00070373	0	0	0	0	0	0	0	0	0	0	0	0	0	0	0	0	0	0	0	0	0	0	0	0	0	0	0
CYP4A11	no	0	0	0	0	0	0	0	0	0	0	0	0	0	0	0	0	0	0	0	0	0	0	0	0	0	0	0	0	0	0	0	0	0	0	0	0	0	0	0	0	0	0	0	0	0	0	0	0
CYP4X1	no	0	0	0	0	0	0.0101523	0	0	0	0	0	0	0	0	0	0	0	0	0	0	0	0	0	0	0	0	0.000691085	0	0	0	0	0	0	0	0	0	0	0	0	0	0.000265569	0	0	0.140741	0	0	0	0
CYP4Z1	no	0	0	0	0	0	0	0	0	0	0	0	0	0	0	0	0	0	0	0	0	0	0	0	0	0	0	0	0	0	0	0	0	0	0	0	0.00101937	0	0	0	0	0	0	0	0	0	0	0	0
CYP4A22-AS1	no	0	0	0	0	0	0	0	0	0	0.00149925	0.00641026	0.0149254	0	0	0	0	0	0	0	0	0	0	0	0	0	0	0.0221147	0	0.00201748	0.0239362	0.00308642	0.00555556	0.0204082	0.00641026	0.028169	0.00815494	0.00510725	0	0	0.00540541	0.000398353	0	0	0	0	0	0	0
CYP4A22	no	0	0	0	0	0	0	0	0	0	0	0	0	0	0	0	0	0	0	0	0	0	0	0	0	0	0	0	0	0	0	0	0	0	0	0.00352113	0	0	0	0	0	0	0	0	0.00740741	0	0	0	0
LINC00853	no	0.00135501	0	0	0	0.00757576	0	0	0	0	0	0.0299145	0.0298507	0.00170648	0	0	0	0	0	0	0	0	0	0	0	0	0.00174419	0.048376	0	0.00571621	0.0159574	0	0.00833333	0	0.0128205	0.0387324	0.00917431	0.0214505	0	0	0.027027	0.00318683	0	0	0	0	0	0	0
PDZK1IP1	no	0.00271003	0	0.0338983	0.0410959	0.0454545	0.00507614	0.030303	0	0.0555556	0.00449775	0.0363248	0.0597015	0.024744	0.00077101	0.000377216	0.00321543	0	0.00320513	0	0.00202429	0.00422238	0.00209644	0.00331126	0.0176991	0.00619195	0.0215116	0.240498	0.00844773	0.0063887	0.018617	0.0246914	0.0944444	0.142857	0.320513	0.700704	0.605505	0.462717	0	0.025641	0.027027	0.0197849	0.00565611	0.00150981	0	0.0013986	0	0.00102041	0
TAL1	no	0.00406504	0.0289855	0.0338983	0.19863	0.0909091	0.00507614	0.0151515	0.0434783	0	0.005997	0.557692	0.507463	0.0964164	0.00308404	0.00377216	0	0	0	0	0.00607287	0.00351865	0	0	0.00884956	0.00619195	0.0127907	0.769178	0.0063358	0.0161399	0.207447	0.0555556	0.230556	0.265306	0.205128	0.890845	0.56473	0.640449	0.00343643	0.017094	0.27027	0.0156686	0.00678733	0.00251636	0.0518519	0	0.00574713	0.00102041	0
AL135960.1	no	0	0	0	0	0	0	0	0	0	0	0.00854701	0	0.000853242	0	0	0	0	0	0	0	0	0	0	0	0	0	0.0145128	0	0	0.00531915	0.00308642	0.0138889	0	0	0.0457746	0.00611621	0.0081716	0	0	0.0108108	0	0	0	0.00740741	0	0	0	0
STIL	no	0.00180668	0	0	0.116438	0.0227273	0.00507614	0	0	0	0.206897	0.194444	0.119403	0.0383959	0.00231303	0.00490381	0.00160772	0.00339559	0	0.00749064	0.00202429	0.00633357	0	0	0.00884956	0.00619195	0.0127907	0.422944	0.0274551	0.096503	0.167553	0.0154321	0.0222222	0.0204082	0.00961539	0.447183	0.00407747	0.234934	0.00196367	0	0.118919	0.00451467	0.00678733	0	0.00740741	0.000699301	0.0172414	0	0
CMPK1	no	0.297651	0.565217	0.0508475	0.40411	0.393939	0.106599	0.44697	0.195652	0.638889	0.430285	0.67094	0.626866	0.162969	0.382806	0.420219	0.287781	0.556876	0.615385	0.397004	0.308704	0.336383	0.264151	0.218543	0.371681	0.400929	0.506395	0.820318	0.331573	0.394418	0.635638	0.200617	0.463889	0.428571	0.147436	0.771127	0.0948012	0.391216	0.0284732	0.196581	0.383784	0.282831	0.263575	0.0161047	0.259259	0.0167832	0.0574713	0.106122	0.0681818
LINC01389	no	0.000451671	0	0	0	0	0	0	0	0	0	0	0	0	0	0.000377216	0	0	0	0.00374532	0	0.00211119	0	0	0	0	0.000581395	0	0	0	0	0	0	0	0	0	0	0	0	0	0	0.000132784	0	0	0	0	0	0	0
FOXE3	no	0	0	0	0	0	0	0	0	0	0	0	0	0	0	0	0	0	0	0	0	0.00070373	0	0	0	0	0	0.00207325	0	0.000336247	0	0	0	0	0	0	0	0	0	0	0	0	0	0	0	0	0	0	0
FOXD2-AS1	no	0.00180668	0.0144928	0	0	0	0	0.00757576	0	0	0.017991	0.0042735	0.0149254	0	0.00424056	0.00188608	0.00401929	0.00509338	0.00320513	0.0062422	0.00506073	0.00774103	0.00628931	0	0	0.00464396	0.00348837	0.00345542	0.00527983	0.00537996	0.0239362	0	0.00555556	0	0.00961539	0.00352113	0	0.00306435	0	0	0.0108108	0.00252291	0.00113122	0	0.037037	0	0	0.00306122	0
FOXD2	no	0.00180668	0	0	0.00684931	0	0	0	0.0217391	0	0	0.00213675	0	0	0.00308404	0.00113165	0.00160772	0.00169779	0	0.0062422	0.00404858	0.00985222	0.00209644	0.00331126	0	0	0.00290698	0.00276434	0	0.00268998	0	0	0	0	0	0.0105634	0	0.0020429	0	0	0	0.000796707	0.00339367	0	0.0814815	0	0	0.00102041	0.00206612
TRABD2B	no	0	0	0	0	0	0	0	0	0	0	0	0	0	0	0	0	0	0	0	0	0	0	0	0	0	0	0	0	0	0	0	0	0	0	0	0	0	0	0	0	0	0	0	0.251852	0	0	0	0
AC096541.1	no	0	0	0	0	0	0	0	0	0	0	0	0	0	0	0	0	0	0	0	0	0	0	0	0	0	0	0	0	0	0	0	0	0	0	0	0	0	0	0	0	0	0	0	0.00740741	0	0	0	0
AL109659.1	no	0	0	0	0	0	0	0	0	0	0	0	0	0	0	0	0	0	0	0	0	0	0	0	0	0	0	0	0	0	0	0	0	0	0	0	0	0	0	0	0	0	0	0	0.00740741	0	0	0	0
SLC5A9	no	0.000451671	0	0	0	0	0	0.00757576	0	0	0.00149925	0	0	0	0	0	0	0	0	0	0	0	0	0	0.00884956	0.00154799	0.00465116	0	0.00211193	0.000336247	0.00265957	0	0	0	0	0	0	0.00102145	0	0	0	0.00119506	0.00452489	0.00251636	0.0148148	0.000699301	0	0	0
AL109659.2	no	0.000451671	0	0	0	0	0	0	0	0	0	0	0	0	0	0	0	0.00169779	0.00320513	0	0	0	0	0	0	0	0.000581395	0	0	0	0	0	0	0	0	0	0	0	0.000981836	0	0	0.000265569	0.00113122	0.00150981	0	0	0	0	0
SPATA6	no	0.0103884	0.0869565	0	0.0273973	0.106061	0.0101523	0.0833333	0.0434783	0.111111	0.0449775	0.0641026	0.0746269	0.00426621	0.0131072	0.0177292	0.00643087	0.0152801	0.0320513	0.0062422	0.00910931	0.00914849	0.00419287	0	0.132743	0.0464396	0.150581	0.00414651	0.0232313	0.0534633	0.180851	0.0277778	0.102778	0.183673	0.00961539	0	0	0.0020429	0.000981836	0.0512821	0.0432432	0.0496614	0.19457	0.00251636	0.237037	0.0034965	0	0.00408163	0.00206612
AGBL4	no	0.000903342	0	0	0	0	0	0	0	0	0.00149925	0.00213675	0	0	0	0.000377216	0	0	0	0	0.00101215	0.00140746	0	0	0.0176991	0	0	0	0	0	0.00265957	0	0.00277778	0	0	0	0	0	0	0	0	0	0	0	0	0	0	0	0
BEND5	no	0.117886	0.0869565	0	0.0410959	0	0.00507614	0.0151515	0	0.0277778	0.158921	0.102564	0.0298507	0.00426621	0.00616808	0.0256507	0.0136656	0.00848896	0.0288462	0.0062422	0.00506073	0.00211119	0	0	0.230088	0.0510836	0.00290698	0.0048376	0	0.0433759	0.25	0.0185185	0.166667	0.122449	0.00641026	0.00352113	0	0.0020429	0	0	0.0432432	0.000398353	0.00113122	0.000503271	0.0666667	0	0	0	0.00206612
ELAVL4	no	0.000451671	0	0	0	0	0	0	0	0.0277778	0	0	0	0	0	0.000377216	0.000803859	0.00169779	0	0	0.00101215	0.00070373	0	0	0	0.00773994	0.000581395	0	0	0	0.0212766	0.00617284	0.0111111	0.0204082	0.00320513	0	0	0	0	0	0	0	0.00791855	0	0	0	0	0	0
AL592182.1	no	0	0	0	0	0	0	0	0	0	0	0	0	0	0	0	0	0	0	0	0	0	0	0	0	0	0	0.000691085	0	0	0	0	0	0	0	0	0	0	0	0	0	0	0	0	0	0	0	0	0
AL596275.2	no	0	0	0	0	0	0	0	0	0	0	0	0	0.000853242	0	0	0	0	0	0	0	0	0	0	0	0	0	0.000691085	0	0	0	0	0	0	0	0.00352113	0	0	0	0	0	0	0	0	0	0	0	0	0
AL592182.3	no	0	0	0	0	0	0	0	0	0	0	0	0	0.000853242	0	0	0	0	0	0	0	0	0	0	0	0	0	0.0089841	0.00105597	0	0	0	0	0	0	0.0774648	0.00203874	0.0081716	0	0	0	0	0	0	0	0	0	0	0
DMRTA2	no	0	0	0	0	0	0	0.00757576	0	0	0	0	0	0	0.000385505	0	0	0	0	0	0	0	0	0	0	0	0	0.00138217	0	0	0	0	0	0	0	0	0	0	0	0	0	0.000132784	0	0	0	0	0	0	0
FAF1	no	0.0785908	0.231884	0.0169492	0.171233	0.121212	0.035533	0.0984848	0.0434783	0.305556	0.334333	0.49359	0.343284	0.103242	0.0936777	0.0848736	0.0522508	0.113752	0.105769	0.11985	0.0931174	0.107671	0.0859539	0.0662252	0.159292	0.170279	0.161628	0.657222	0.105597	0.19267	0.473404	0.0833333	0.216667	0.122449	0.0160256	0.559859	0.00815494	0.233912	0.00736377	0.0683761	0.324324	0.0792723	0.0927602	0.00301963	0.118519	0.0020979	0.0344828	0.0326531	0.0227273
AL049637.1	no	0	0	0	0	0	0	0	0	0	0	0	0	0	0	0	0	0	0	0.00124844	0.00101215	0	0	0	0	0	0	0	0	0	0	0	0	0	0	0.00352113	0	0.0020429	0	0	0	0	0	0	0	0	0	0	0
CDKN2C	no	0.00767841	0.0144928	0	0.164384	0.0454545	0.0101523	0.030303	0.0652174	0.0833333	0.317841	0.226496	0.208955	0.0443686	0.0277564	0.0147114	0.0136656	0.0254669	0.0128205	0.0424469	0.0222672	0.0380014	0.0272537	0.00662252	0.221239	0.0526316	0.0401163	0.503801	0.0644139	0.134835	0.180851	0.0308642	0.0666667	0	0.0801282	0.573944	0.108053	0.284985	0.00392734	0.017094	0.221622	0.0273536	0.00904977	0.00150981	0.037037	0.0020979	0.0574713	0.00816326	0.0268595
LINC01562	no	0.000903342	0.0144928	0	0	0	0	0	0	0	0	0	0	0	0.00154202	0.0022633	0.000803859	0	0	0	0.00101215	0.00070373	0	0.00331126	0.00884956	0	0	0.00207325	0.00105597	0	0.00531915	0.00308642	0.00555556	0.0204082	0	0	0	0	0	0	0.00540541	0.000265569	0.00113122	0	0	0	0	0	0
RNF11	no	0.0361337	0.246377	0.0847458	0.116438	0.234848	0.0304569	0.0984848	0.0434783	0.138889	0.0644678	0.128205	0.223881	0.0290102	0.0636083	0.0546963	0.0361736	0.0882852	0.0897436	0.0736579	0.082996	0.0914849	0.0461216	0.0397351	0.150442	0.133127	0.258721	0.222529	0.168955	0.137861	0.18883	0.0802469	0.158333	0.163265	0.342949	0.316901	0.411825	0.175689	0.0638193	0.136752	0.135135	0.160005	0.14819	0.0613991	0.237037	0.0636364	0.0402299	0.0173469	0.0247934
AL162430.2	no	0.000451671	0	0	0	0	0	0	0	0	0	0	0	0	0.000385505	0	0	0	0	0.00124844	0	0.00070373	0	0	0	0.00154799	0	0	0	0	0	0.00308642	0	0	0	0.00352113	0.00203874	0.00102145	0	0	0	0	0	0	0.00740741	0	0	0.00102041	0
TTC39A	no	0.000451671	0	0	0.00684931	0	0	0	0	0.0277778	0	0.00213675	0.0149254	0.000853242	0	0.00113165	0	0	0	0	0	0.00070373	0	0	0	0	0.000581395	0	0.00105597	0.000672495	0	0	0	0	0.0416667	0.0211268	0.0876656	0.0286006	0	0	0.00540541	0.000531138	0	0.000503271	0	0	0	0	0
TTC39A-AS1	no	0.000903342	0	0	0	0	0	0	0	0	0	0	0	0	0.000385505	0.000377216	0	0	0	0.00124844	0	0.00070373	0	0	0	0	0	0	0	0	0	0	0	0	0	0	0	0	0	0	0	0.000132784	0	0	0	0	0	0	0
EPS15	no	0.261969	0.565217	0.271186	0.40411	0.416667	0.126904	0.318182	0.152174	0.5	0.296852	0.679487	0.776119	0.156143	0.238242	0.171256	0.0884244	0.317487	0.208333	0.359551	0.348178	0.405348	0.188679	0.142384	0.380531	0.332817	0.555814	0.806496	0.30623	0.306321	0.526596	0.157407	0.380556	0.510204	0.121795	0.672535	0.0927625	0.301328	0.0859107	0.307692	0.313514	0.313903	0.34276	0.0689482	0.318519	0.0902098	0.0977011	0.118367	0.0805785
AC104170.2	no	0.000903342	0	0	0	0	0	0.00757576	0	0	0	0	0	0.000853242	0.00077101	0.000754432	0	0.00509338	0	0.00124844	0.00404858	0.00211119	0	0	0	0	0	0.00691085	0	0	0.00265957	0	0.00277778	0.0204082	0	0.00352113	0.00101937	0	0	0	0	0.000398353	0.00339367	0	0	0	0	0.00102041	0.00206612
AC104170.1	no	0	0	0	0	0	0	0	0	0	0	0.017094	0	0.00426621	0.00077101	0	0	0	0	0	0.00101215	0	0	0	0	0	0	0.0504492	0	0	0	0	0	0	0	0	0.00101937	0	0	0	0.00540541	0	0	0	0.00740741	0	0	0	0
OSBPL9	no	0.102078	0.246377	0.0338983	0.253425	0.19697	0.0659898	0.136364	0.130435	0.472222	0.272864	0.512821	0.41791	0.0708191	0.0925212	0.0999623	0.0546624	0.139219	0.150641	0.10362	0.0951417	0.127375	0.102725	0.0331126	0.415929	0.213622	0.238953	0.600553	0.161563	0.223605	0.484043	0.123457	0.294444	0.285714	0.0544872	0.338028	0.0234455	0.0745659	0.0456554	0.111111	0.281081	0.147789	0.107466	0.0422748	0.244444	0.0636364	0.0402299	0.0357143	0.0227273
NRDC	no	0.198284	0.362319	0.0508475	0.376712	0.386364	0.0862944	0.265152	0.130435	0.583333	0.467766	0.685897	0.686567	0.168942	0.188512	0.212373	0.129421	0.266553	0.246795	0.293383	0.220648	0.315975	0.192872	0.0860927	0.442478	0.425697	0.455233	0.828611	0.346357	0.340282	0.651596	0.216049	0.502778	0.44898	0.160256	0.841549	0.123344	0.386108	0.0652921	0.179487	0.497297	0.273536	0.25905	0.118269	0.303704	0.0867133	0.0804598	0.112245	0.0661157
AL050343.1	no	0.00813008	0.0434783	0	0	0.00757576	0.00507614	0	0	0.0833333	0.0104948	0.0149573	0.0298507	0.00426621	0.00462606	0.00641267	0.000803859	0.00509338	0.00961539	0.00873908	0.00708502	0.0126671	0.00419287	0	0.00884956	0.00773994	0.0139535	0.00691085	0.00211193	0.00571621	0.0132979	0	0	0.0204082	0	0.00352113	0.00101937	0.0040858	0.000490918	0	0.0108108	0.00717036	0.00226244	0	0.0222222	0.000699301	0	0.00102041	0
AL050343.2	no	0.000903342	0.0144928	0	0	0	0	0	0	0	0.0029985	0	0	0	0.00115652	0.00150887	0	0.00339559	0	0.00249688	0.00101215	0.00140746	0.00209644	0	0.00884956	0	0.00232558	0.00345542	0.0031679	0.000336247	0	0.00308642	0	0	0	0	0	0	0	0	0	0.00106228	0.00113122	0.000503271	0	0	0	0	0
RAB3B	no	0.00180668	0	0	0.0136986	0	0	0	0	0	0.00449775	0.00213675	0	0	0.000385505	0.00150887	0.00241158	0	0	0.00124844	0	0	0.00209644	0	0	0.00464396	0.00232558	0.00276434	0.00105597	0.00201748	0	0.00308642	0	0.0204082	0	0	0	0	0	0.00854701	0	0.00106228	0.00113122	0.000503271	0	0	0	0.00102041	0
TXNDC12	no	0.122403	0.289855	0.0508475	0.294521	0.174242	0.0558376	0.212121	0.130435	0.277778	0.376312	0.438034	0.402985	0.0358362	0.131457	0.148246	0.114148	0.205433	0.208333	0.183521	0.12247	0.14708	0.148847	0.089404	0.212389	0.233746	0.312209	0.308224	0.238648	0.213853	0.49734	0.0864198	0.25	0.326531	0.0480769	0.0633803	0.00407747	0.0163432	0.0294551	0.205128	0.297297	0.148851	0.187783	0.0367388	0.185185	0.0370629	0.0114943	0.044898	0.0516529
KTI12	no	0.0261969	0.057971	0	0.0410959	0.0530303	0.0152284	0.0530303	0.0217391	0.0833333	0.095952	0.220085	0.134328	0.0264505	0.0393215	0.033195	0.0249196	0.0441426	0.0352564	0.0499376	0.0303644	0.0436312	0.0251572	0.0264901	0.0530973	0.0572755	0.0593023	0.337249	0.0601901	0.0672495	0.18617	0.0401235	0.1	0.0816327	0.00961539	0.15493	0.0030581	0.0347293	0.00147275	0.034188	0.135135	0.0269553	0.040724	0.00100654	0.0222222	0.0013986	0	0.00510204	0.00206612
AL445685.1	no	0	0	0	0	0	0	0	0	0	0	0	0	0	0	0	0	0	0	0	0	0	0	0	0	0	0	0.000691085	0	0	0	0	0	0	0	0	0	0	0	0	0	0	0	0	0	0	0	0	0
TXNDC12-AS1	no	0	0	0	0	0	0	0	0	0	0	0	0	0	0	0	0	0	0	0	0	0.00070373	0	0	0	0	0	0	0	0	0	0	0	0	0	0	0	0.00102145	0	0	0	0	0	0	0	0	0	0	0
BTF3L4	no	0.149503	0.362319	0.0169492	0.30137	0.295455	0.137056	0.30303	0.108696	0.25	0.346327	0.630342	0.522388	0.164676	0.164611	0.165598	0.090836	0.26146	0.224359	0.182272	0.110324	0.12456	0.132075	0.089404	0.415929	0.394737	0.463953	0.828611	0.252376	0.300605	0.579787	0.126543	0.347222	0.387755	0.0897436	0.746479	0.0540265	0.273749	0.0284732	0.230769	0.383784	0.231576	0.243213	0.0201309	0.118519	0.0195804	0.0632184	0.0367347	0.053719
ZFYVE9	no	0.0031617	0	0	0.0547945	0	0	0	0	0	0.041979	0.0363248	0.0298507	0.00938567	0.0239013	0.033195	0.00803858	0.0271647	0.025641	0.00998752	0.0131579	0.00844476	0.00628931	0	0.0176991	0	0.000581395	0.048376	0.00422387	0.0141224	0.0505319	0.0123457	0.0277778	0.0612245	0.00320513	0.0246479	0	0.0020429	0	0	0.027027	0.00318683	0.00113122	0	0.0518519	0	0	0.00816326	0
CC2D1B	no	0.0388437	0.101449	0	0.0890411	0.113636	0.0304569	0.0757576	0.0652174	0.166667	0.083958	0.0833333	0.134328	0.00853242	0.0466461	0.0509242	0.016881	0.0730051	0.0544872	0.0574282	0.0546559	0.0605208	0.0251572	0.0198676	0.0707965	0.0448916	0.105233	0.0704907	0.0654699	0.0803631	0.117021	0.0339506	0.075	0.0408163	0.0128205	0.0105634	0.00101937	0.0102145	0.0147275	0.0769231	0.0594595	0.0586907	0.0486425	0.0145949	0.0444444	0.00979021	0.0172414	0.0163265	0.0123967
AL513218.1	no	0.000903342	0	0	0	0	0	0	0	0	0.00149925	0	0	0	0.000385505	0.000754432	0	0	0	0	0	0.00070373	0	0	0	0	0	0	0	0	0.00265957	0	0	0	0	0	0	0	0	0	0.00540541	0	0	0	0	0	0	0	0
ORC1	no	0.00225836	0.0434783	0.0169492	0.123288	0	0	0.0151515	0	0	0.145427	0.228632	0.0895522	0.0520478	0.00308404	0.000754432	0	0.00339559	0.00320513	0.00499376	0.00101215	0.00281492	0	0	0	0.0123839	0.00755814	0.633725	0.0221753	0.147276	0.268617	0.0123457	0.00833333	0.0612245	0.00641026	0.524648	0.0030581	0.107252	0.000981836	0	0.140541	0.00318683	0.00226244	0.000503271	0	0.000699301	0.00574713	0	0
PRPF38A	no	0.165763	0.333333	0.0677966	0.30137	0.280303	0.0507614	0.189394	0.108696	0.555556	0.472264	0.630342	0.537313	0.145904	0.186584	0.225952	0.11254	0.273345	0.288462	0.207241	0.175101	0.205489	0.127883	0.0695364	0.353982	0.304954	0.306395	0.823082	0.284055	0.294889	0.601064	0.197531	0.375	0.44898	0.0705128	0.700704	0.0468909	0.228805	0.0814924	0.153846	0.367568	0.186695	0.164027	0.0312028	0.177778	0.0538462	0.091954	0.0806122	0.0867769
TUT4	no	0.365854	0.405797	0.118644	0.472603	0.310606	0.0812183	0.174242	0.326087	0.388889	0.490255	0.649573	0.552239	0.0656997	0.342714	0.422859	0.184887	0.495756	0.451923	0.362047	0.347166	0.380718	0.283019	0.178808	0.159292	0.198142	0.240116	0.3566	0.218585	0.344317	0.718085	0.259259	0.522222	0.673469	0.0929487	0.0774648	0.0132518	0.0275792	0.0947472	0.153846	0.345946	0.17501	0.091629	0.0452944	0.296296	0.0909091	0.0747126	0.154082	0.132231
AL591167.1	no	0	0	0	0	0	0	0	0	0	0	0	0.0149254	0	0	0	0	0	0	0	0	0	0.00209644	0	0	0	0	0	0.00105597	0.000336247	0	0	0.00833333	0	0	0	0	0	0.000490918	0	0	0.000132784	0	0	0	0	0	0	0
GPX7	no	0.0596206	0.0869565	0	0.184932	0.030303	0	0.00757576	0.0217391	0.222222	0.274363	0.42094	0.343284	0.0162116	0.0759445	0.0848736	0.0618971	0.101868	0.121795	0.0786517	0.0637652	0.0710767	0.0607966	0.0430464	0.0265487	0.0526316	0.027907	0.0884589	0.0601901	0.17384	0.531915	0.101852	0.241667	0.204082	0.0192308	0.0105634	0.0030581	0.00510725	0.00687285	0.025641	0.351351	0.0213783	0.00904977	0.00150981	0.17037	0.00559441	0.0172414	0.0316327	0.0206612
SHISAL2A	no	0.128726	0.115942	0	0.00684931	0.0151515	0	0.00757576	0.0869565	0.0555556	0.0374813	0.0106838	0.0149254	0.00255973	0.12606	0.146737	0.114952	0.164686	0.24359	0.11236	0.0961538	0.0978184	0.0985325	0.0761589	0	0.00464396	0.00174419	0.00760193	0.00739176	0.0201748	0.0132979	0.00308642	0	0.0408163	0.0320513	0.00704225	0.00611621	0.00306435	0.0054001	0.00854701	0.00540541	0.00863099	0.00339367	0	0	0.0013986	0.0287356	0.0346939	0.0165289
COA7	no	0.0194219	0.0434783	0	0.0342466	0.030303	0.0253807	0.0530303	0.0217391	0.138889	0.0704648	0.311966	0.283582	0.0409556	0.0181187	0.0158431	0.00562701	0.0169779	0.00641026	0.0149813	0.00708502	0.0218156	0.00838574	0.0165563	0.0884956	0.0634675	0.0738372	0.463718	0.0517423	0.0813719	0.215426	0.0401235	0.111111	0.142857	0.00641026	0.144366	0.00101937	0.0061287	0.000981836	0.0512821	0.151351	0.0325322	0.0361991	0.00150981	0.0814815	0	0	0.00816326	0.0103306
ZYG11B	no	0.0767841	0.376812	0.0508475	0.164384	0.242424	0.0456853	0.212121	0.0434783	0.361111	0.205397	0.32906	0.477612	0.0520478	0.100231	0.104489	0.0434084	0.169779	0.134615	0.108614	0.0617409	0.0584096	0.0649895	0.0165563	0.168142	0.195046	0.340116	0.472011	0.179514	0.186617	0.268617	0.0771605	0.188889	0.265306	0.0576923	0.309859	0.00917431	0.0806946	0.0697104	0.162393	0.151351	0.184836	0.132353	0.0855561	0.207407	0.0888112	0.0402299	0.0336735	0.0309917
ZYG11A	no	0.000903342	0	0	0	0	0	0	0	0	0.00149925	0	0	0	0.000385505	0.000754432	0	0	0	0	0.00202429	0	0	0	0	0	0	0	0	0	0	0	0.00277778	0	0	0.00352113	0	0	0	0	0	0	0	0	0.00740741	0	0	0	0
ECHDC2	no	0.0731707	0.0869565	0	0.0821918	0.0681818	0.0406091	0.00757576	0.0434783	0.222222	0.121439	0.0619658	0.104478	0.00682594	0.147263	0.165598	0.0876206	0.21562	0.217949	0.158552	0.123482	0.172414	0.115304	0.0430464	0.159292	0.120743	0.0523256	0.0234969	0.0591341	0.113315	0.226064	0.0462963	0.116667	0.163265	0.0384615	0.00352113	0.00713558	0.00715015	0.00834561	0.042735	0.0216216	0.0378436	0.0180995	0.00100654	0.288889	0.0020979	0.0287356	0.05	0.0495868
SCP2	no	0.196025	0.463768	0.118644	0.431507	0.409091	0.187817	0.348485	0.195652	0.666667	0.412294	0.653846	0.626866	0.148464	0.232074	0.224066	0.151929	0.337861	0.349359	0.300874	0.307692	0.444053	0.192872	0.142384	0.460177	0.510836	0.540698	0.755356	0.412883	0.445864	0.683511	0.216049	0.458333	0.510204	0.0929487	0.517606	0.0275229	0.107252	0.102602	0.307692	0.518919	0.30806	0.356335	0.0150981	0.481481	0.0412587	0.183908	0.115306	0.105372
PODN	no	0	0	0	0	0	0	0	0	0	0	0.00213675	0	0.000853242	0.00077101	0	0	0	0	0	0	0.0105559	0	0	0	0	0	0	0	0	0	0	0	0	0	0	0	0.00102145	0	0	0	0.000531138	0	0	0.244444	0	0	0.00102041	0.00413223
SLC1A7	no	0.000451671	0	0	0	0	0	0	0	0	0	0	0	0	0	0	0	0	0	0.00124844	0	0.0274455	0	0	0	0	0	0	0	0.000672495	0	0	0	0.0204082	0	0	0	0	0	0	0	0.000929491	0	0	0	0	0	0.0122449	0.0144628
CPT2	no	0.0573622	0.144928	0.0169492	0.178082	0.159091	0.0558376	0.0984848	0.0217391	0.25	0.122939	0.282051	0.298507	0.0307167	0.0447186	0.0486609	0.0313505	0.0424448	0.0673077	0.0436954	0.041498	0.0429275	0.0440252	0.0331126	0.221239	0.128483	0.159884	0.393918	0.131996	0.168796	0.324468	0.0802469	0.130556	0.163265	0.0288462	0.169014	0.00815494	0.0255363	0.0196367	0.0769231	0.183784	0.0857788	0.10181	0.00805234	0.0740741	0.0153846	0.0402299	0.0204082	0.0247934
AL606760.2	no	0.00135501	0	0	0.00684931	0.00757576	0	0	0	0	0.00749625	0.0042735	0.0149254	0	0.00424056	0.00414938	0	0.00679117	0.00961539	0.00124844	0.00506073	0.00070373	0	0	0	0.00464396	0.00290698	0.00552868	0.00105597	0.00100874	0.00797872	0.00308642	0.00277778	0.0204082	0	0.00352113	0	0.00102145	0	0	0	0.000929491	0.00113122	0	0	0.000699301	0	0.00102041	0
C1orf123	no	0.0894309	0.144928	0.0338983	0.19863	0.181818	0.0659898	0.242424	0.173913	0.333333	0.307346	0.523504	0.38806	0.107509	0.124518	0.13014	0.111736	0.178268	0.227564	0.117353	0.0991903	0.143561	0.100629	0.0993377	0.20354	0.24613	0.262209	0.693158	0.163675	0.231002	0.523936	0.151235	0.297222	0.306122	0.0512821	0.440141	0.0214067	0.115424	0.018164	0.102564	0.421622	0.117249	0.170814	0.00805234	0.266667	0.0118881	0.0172414	0.0469388	0.0330579
AL606760.3	no	0.0171635	0.0144928	0	0	0.00757576	0	0	0	0	0.00749625	0.0149573	0	0	0.0127217	0.0169747	0.011254	0.0101868	0.0192308	0.0162297	0.0202429	0.0197044	0.00838574	0.00993378	0	0.00619195	0.00523256	0.00276434	0.0031679	0.00100874	0.00531915	0.00308642	0.0166667	0.102041	0	0	0	0.00102145	0.000490918	0	0.0216216	0.00212455	0.00113122	0	0	0	0	0.00816326	0.00826446
MAGOH	no	0.219512	0.42029	0.0338983	0.294521	0.151515	0.035533	0.234848	0.173913	0.388889	0.55922	0.67735	0.462687	0.213311	0.232074	0.219163	0.175241	0.303905	0.330128	0.260924	0.220648	0.281492	0.266247	0.201987	0.353982	0.323529	0.34186	0.884589	0.225977	0.227976	0.683511	0.160494	0.380556	0.387755	0.0641026	0.728873	0.0479103	0.25332	0.0186549	0.0683761	0.448649	0.137432	0.290724	0.0130851	0.22963	0.0167832	0.0402299	0.0663265	0.088843
AL606760.1	no	0.000451671	0	0	0	0	0	0.00757576	0	0	0.0029985	0.00641026	0	0	0.00154202	0.000754432	0.000803859	0.00339559	0.00320513	0.00499376	0	0.00070373	0	0	0	0.00309597	0.00290698	0.0103663	0	0.00201748	0.00797872	0	0.00555556	0.0204082	0	0.00704225	0.00203874	0	0.000490918	0	0.00540541	0.000531138	0.00565611	0.000503271	0.00740741	0	0	0	0
LRP8	no	0.00903342	0.0144928	0	0.0684932	0.0606061	0	0.030303	0.0217391	0.0555556	0.116942	0.235043	0.119403	0.00853242	0.0173477	0.00867597	0.00562701	0.0203735	0.0192308	0.0424469	0.0222672	0.0190007	0.00209644	0.00662252	0.0442478	0.0557276	0.0534884	0.150657	0.0728617	0.132145	0.242021	0.0185185	0.0694444	0.0612245	0.025641	0.0176056	0.00203874	0.0081716	0.000981836	0.0683761	0.172973	0.030806	0.0147059	0.00100654	0.0222222	0	0.00574713	0.0112245	0.0123967
AL355483.4	no	0	0	0	0	0	0	0	0	0	0	0	0	0	0	0.000377216	0	0	0	0	0	0	0	0	0	0	0	0	0	0	0.00265957	0	0	0	0	0	0	0	0	0	0	0	0	0	0	0	0	0	0
AL355483.2	no	0.000451671	0	0	0	0	0	0	0	0	0	0	0	0	0	0	0	0	0	0	0	0	0	0	0	0	0	0	0	0	0	0	0	0	0	0	0	0	0	0	0	0	0	0	0	0	0	0	0
LINC01771	no	0.00135501	0	0	0.00684931	0	0	0	0	0	0.00149925	0.00213675	0	0	0.00308404	0.00150887	0	0.00169779	0.0128205	0.00374532	0.00506073	0.00140746	0.00419287	0	0	0	0.00174419	0.00138217	0	0.00235373	0.0106383	0	0	0	0	0	0	0	0	0	0.00540541	0.000929491	0	0	0	0	0	0.00204082	0
AC119428.1	no	0	0	0	0	0	0	0	0	0	0	0	0	0	0	0	0	0	0	0	0	0	0	0	0	0	0	0	0	0	0	0	0	0	0	0	0	0	0	0	0	0	0	0	0	0	0	0	0
AC119428.2	no	0.0474255	0.0434783	0	0	0.030303	0.00507614	0.0530303	0	0.138889	0.0149925	0	0.0746269	0.000853242	0.00848111	0.00792154	0.00562701	0.0118846	0.0128205	0.0137328	0.00607287	0.00492611	0	0.00993378	0.176991	0.0851393	0.0401163	0.00276434	0.0337909	0.0104237	0.00265957	0.00308642	0	0.0408163	0.0128205	0	0	0.00102145	0	0.00854701	0	0.0168636	0.0180995	0.000503271	0	0	0	0.00102041	0
GLIS1	no	0	0	0	0	0	0	0	0	0	0	0	0	0	0	0	0	0	0	0	0.00202429	0	0	0.00331126	0	0	0	0	0	0	0	0.00617284	0	0	0	0	0	0	0	0	0	0	0	0	0	0	0	0	0
NDC1	no	0.0162602	0.0434783	0	0.157534	0.0530303	0	0.0681818	0.0217391	0.0555556	0.194903	0.260684	0.208955	0.0341297	0.0150347	0.0177292	0.00803858	0.0118846	0.0128205	0.0212235	0.0172065	0.0140746	0.0146751	0.013245	0.0265487	0.0619195	0.0610465	0.449896	0.0802534	0.165098	0.239362	0.0524691	0.0583333	0.102041	0.00961539	0.330986	0.00407747	0.0898876	0.00196367	0.025641	0.108108	0.0256274	0.0418552	0.00100654	0.0444444	0	0.0229885	0.00714286	0.0103306
YIPF1	no	0.0257453	0.130435	0.0169492	0.10274	0.0833333	0.0203046	0.0530303	0.0217391	0.0277778	0.05997	0.153846	0.164179	0.0187713	0.0281419	0.0313089	0.0265273	0.0526316	0.0352564	0.0387016	0.041498	0.0471499	0.0251572	0.0331126	0.106195	0.0944272	0.145349	0.187975	0.0739176	0.0820444	0.0984043	0.0401235	0.0666667	0.0408163	0.00961539	0.119718	0.00713558	0.0183861	0.018164	0.0512821	0.0432432	0.0691807	0.0871041	0.024157	0.0518519	0.0237762	0.00574713	0.0132653	0.00619835
DIO1	no	0	0	0	0	0	0	0.00757576	0	0	0	0.00213675	0	0	0	0.000377216	0	0	0	0	0	0	0	0	0	0	0.000581395	0	0.00105597	0	0	0	0	0	0	0	0	0	0	0	0	0.000132784	0	0	0	0	0	0	0
HSPB11	no	0.139566	0.217391	0.0338983	0.342466	0.136364	0.106599	0.143939	0.0869565	0.388889	0.49925	0.653846	0.41791	0.169795	0.148805	0.123727	0.0924437	0.174873	0.182692	0.191011	0.205466	0.235749	0.146751	0.145695	0.389381	0.227554	0.221512	0.82792	0.122492	0.26698	0.646277	0.141975	0.311111	0.285714	0.0480769	0.672535	0.0101937	0.284985	0.0147275	0.128205	0.551351	0.101315	0.164027	0.0100654	0.214815	0.0146853	0.045977	0.0704082	0.0640496
LRRC42	no	0.0144535	0.057971	0	0.0479452	0.0530303	0.0152284	0.0454545	0	0.0277778	0.173913	0.205128	0.149254	0.0341297	0.0192753	0.0162203	0.0120579	0.0152801	0.0288462	0.0212235	0.0242915	0.0309641	0.0146751	0.0231788	0.079646	0.0479876	0.0540698	0.391845	0.0232313	0.0662408	0.212766	0.0339506	0.0777778	0.122449	0.00961539	0.211268	0	0.0898876	0.0108002	0.034188	0.135135	0.0260258	0.0192308	0.00754907	0.0814815	0.013986	0.0229885	0.00306122	0.0123967
LDLRAD1	no	0	0	0	0	0	0	0	0	0	0	0	0	0	0	0	0	0	0	0	0	0.00070373	0	0	0	0	0	0	0	0	0	0	0	0	0	0	0	0	0	0	0	0	0	0	0	0	0	0	0
TMEM59	no	0.387534	0.753623	0.254237	0.472603	0.469697	0.253807	0.515152	0.391304	0.75	0.517241	0.826923	0.80597	0.278157	0.432151	0.410788	0.379421	0.533107	0.592949	0.513109	0.479757	0.52639	0.412998	0.387417	0.610619	0.578947	0.750581	0.938493	0.50792	0.477808	0.808511	0.320988	0.763889	0.673469	0.410256	0.911972	0.541284	0.602656	0.113402	0.444444	0.535135	0.459302	0.582579	0.182184	0.651852	0.147552	0.201149	0.191837	0.183884
TCEANC2	no	0.0492322	0.15942	0.0169492	0.109589	0.136364	0.00507614	0.0757576	0.0434783	0.166667	0.148426	0.24359	0.268657	0.0230375	0.0346955	0.0531875	0.016881	0.0848896	0.0801282	0.0611735	0.0354251	0.0577058	0.0356394	0.0198676	0.0973451	0.0696594	0.123256	0.27367	0.102429	0.111298	0.271277	0.0679012	0.180556	0.163265	0.0224359	0.140845	0.00101937	0.0367722	0.0152185	0.102564	0.12973	0.0679857	0.0690045	0.00905888	0.0518519	0.0111888	0.0287356	0.0163265	0.0144628
AL357673.1	no	0	0	0	0	0	0	0	0	0.0277778	0.00149925	0	0	0	0	0	0	0	0	0.00124844	0	0	0	0	0	0	0.00116279	0.00276434	0	0.000336247	0	0	0	0	0	0	0	0.00102145	0	0	0	0.000132784	0	0	0.0148148	0	0	0	0
CDCP2	no	0	0	0	0	0	0	0	0	0	0	0	0	0	0	0	0	0	0	0	0	0	0	0	0	0	0	0	0	0.000336247	0	0	0	0	0	0	0	0	0	0	0	0.000132784	0	0	0	0	0	0	0
AL357673.2	no	0	0	0	0	0	0	0	0	0	0	0	0	0	0	0	0.000803859	0	0	0	0	0	0	0	0	0	0.000581395	0.00138217	0	0	0	0	0	0	0	0	0	0	0	0	0	0	0	0	0	0	0	0	0
CYB5RL	no	0.0212285	0.057971	0	0.0547945	0.030303	0.00507614	0	0.0217391	0.0277778	0.101949	0.258547	0.0746269	0.024744	0.00963763	0.024519	0.00643087	0.0203735	0.025641	0.0249688	0.0212551	0.0253343	0.00838574	0.00331126	0.00884956	0.0340557	0.0290698	0.472702	0.0211193	0.0595158	0.212766	0.0462963	0.130556	0.142857	0.00641026	0.207746	0.0030581	0.0357508	0.00147275	0	0.12973	0.0114195	0.020362	0.000503271	0.037037	0.000699301	0.0114943	0.00204082	0.00206612
MRPL37	no	0.0731707	0.0869565	0.0169492	0.226027	0.227273	0.0456853	0.143939	0.0434783	0.416667	0.388306	0.660256	0.507463	0.18942	0.0628373	0.0648812	0.0723473	0.0865874	0.0865385	0.109863	0.0637652	0.0555947	0.0628931	0.0827815	0.292035	0.235294	0.261628	0.932965	0.203801	0.351715	0.619681	0.151235	0.325	0.428571	0.0416667	0.799296	0.0295617	0.269663	0.0108002	0.153846	0.432432	0.124817	0.114253	0.000503271	0.148148	0.0020979	0.0114943	0.0214286	0.0103306
SSBP3	no	0.0365854	0.202899	0.0508475	0.260274	0.189394	0.0253807	0.128788	0.130435	0.388889	0.17991	0.608974	0.58209	0.165529	0.120278	0.163712	0.0948553	0.105263	0.221154	0.106117	0.0678138	0.31879	0.0964361	0.0430464	0.0530973	0.23839	0.234884	0.898411	0.123548	0.171486	0.534574	0.16358	0.455556	0.428571	0.182692	0.883803	0.35474	0.509704	0.00441826	0.0940171	0.308108	0.114593	0.0871041	0.00553598	0.244444	0.00629371	0.0114943	0.0734694	0.0991736
SSBP3-AS1	no	0.00135501	0	0	0.00684931	0	0	0	0	0	0	0.00213675	0	0	0.00077101	0.0022633	0	0.00169779	0	0.00124844	0.00101215	0.00633357	0.00209644	0	0	0	0.000581395	0.0048376	0	0.000336247	0.00265957	0	0.00277778	0	0.00320513	0	0.0030581	0.0040858	0	0	0	0.000398353	0.00226244	0	0	0	0	0.00204082	0
AL161644.1	no	0	0	0	0	0	0	0	0	0	0	0	0	0	0.000385505	0.000754432	0	0	0	0	0	0	0	0	0	0	0	0.000691085	0	0	0	0	0	0	0.00320513	0	0	0.00102145	0	0	0	0.000132784	0	0	0	0	0	0.00102041	0
ACOT11	no	0.00180668	0.0289855	0.0338983	0.136986	0.0378788	0.0152284	0.0606061	0	0.111111	0.017991	0.0641026	0.0447761	0.00170648	0.00501156	0.00339494	0.000803859	0.00509338	0.00320513	0	0.00101215	0.00492611	0.00209644	0	0.0353982	0.0572755	0.0360465	0.0048376	0.0348469	0.10928	0.412234	0.095679	0.311111	0.306122	0.00961539	0.0105634	0	0.00102145	0.000490918	0.034188	0.0594595	0.0136768	0.0158371	0.00100654	0	0.000699301	0.00574713	0.00306122	0
FAM151A	no	0	0	0	0	0	0	0.00757576	0	0	0	0	0	0	0	0	0	0	0	0	0	0	0	0	0	0	0	0	0	0	0	0	0	0	0	0	0	0	0	0	0	0	0	0	0	0	0	0	0
MROH7	no	0	0	0	0.0342466	0.0151515	0	0.0151515	0	0	0.0029985	0.00854701	0.0149254	0	0.000385505	0	0	0.00169779	0	0	0	0.00070373	0	0	0.00884956	0.00309597	0.00232558	0.00138217	0.00105597	0.00806994	0.0265957	0.0154321	0.05	0.0408163	0	0.00352113	0	0	0	0	0.0108108	0.00132785	0.00113122	0	0.00740741	0	0	0	0
MROH7-TTC4	no	0	0	0	0	0	0	0	0	0	0	0	0	0	0	0	0	0	0	0	0	0	0	0	0	0	0	0	0	0	0	0	0.00277778	0	0	0	0	0	0	0	0	0	0	0	0	0	0	0	0
TTC4	no	0.0117435	0.057971	0	0.0136986	0.00757576	0	0.00757576	0	0	0.0254873	0.0918803	0.0447761	0.0059727	0.0119507	0.0124481	0.0120579	0.0186757	0.0224359	0.0149813	0.0121457	0.0175932	0.0146751	0.00662252	0.0176991	0.0170279	0.0186047	0.1085	0.0190074	0.0174849	0.0638298	0.00617284	0.0416667	0.0612245	0	0.0633803	0	0.0061287	0.00196367	0	0.0162162	0.00916213	0.00791855	0.000503271	0.0148148	0.000699301	0	0.00510204	0.00826446
PARS2	no	0.00767841	0.0144928	0	0.00684931	0	0	0.0151515	0	0.0277778	0.0104948	0.0747863	0.0149254	0.00511945	0.00655358	0.00829875	0.00884244	0.00679117	0.0224359	0.00374532	0.00506073	0.00774103	0.00838574	0.00331126	0.00884956	0.00928793	0.0174419	0.107809	0.0116156	0.0188299	0.0691489	0.0123457	0.0361111	0.0204082	0	0.0387324	0	0.00102145	0.00196367	0.00854701	0.0162162	0.00743593	0.00791855	0.00201308	0.0148148	0	0	0.00102041	0.00619835
TTC22	no	0.00858175	0.0434783	0	0	0	0	0	0.0434783	0.0277778	0.00749625	0.00213675	0.0149254	0.000853242	0.0215883	0.0128253	0.0096463	0.0237691	0.0224359	0.0362047	0.0131579	0.0527797	0.0251572	0.0231788	0.00884956	0.00464396	0.000581395	0.00207325	0	0.00235373	0.0106383	0.00308642	0.0305556	0.0204082	0.00641026	0.00352113	0.00203874	0	0.00147275	0	0	0.00199177	0.00339367	0.00301963	0	0.0027972	0	0.0153061	0.00619835
LEXM	no	0	0	0	0	0	0	0	0	0	0	0	0	0	0	0.00113165	0.000803859	0	0	0	0	0.0168895	0.00209644	0	0	0	0.000581395	0	0.00105597	0	0	0	0	0.0204082	0	0	0	0.00102145	0	0	0	0.000265569	0	0	0	0	0	0.00306122	0.0103306
DHCR24	no	0.00722674	0	0.0169492	0.0753425	0.00757576	0	0	0	0.0277778	0.0089955	0.0534188	0.104478	0.00170648	0.00385505	0.0022633	0.00160772	0.0135823	0.0128205	0.00249688	0.00303644	0.0175932	0	0	0.0442478	0.0201238	0.0133721	0.0089841	0.0168955	0.0517821	0.125	0.0154321	0.0111111	0	0.00320513	0.00352113	0	0.00306435	0	0	0.102703	0.00478024	0.00113122	0	0.0296296	0	0	0.00102041	0
AC096536.1	no	0	0	0	0	0	0	0	0	0	0	0	0	0	0.000385505	0	0	0	0	0	0	0	0	0	0	0	0	0.00138217	0	0	0	0	0	0	0	0	0	0	0	0	0	0	0	0	0	0	0	0	0
TMEM61	no	0	0	0	0	0	0	0	0	0	0	0	0	0	0	0	0	0	0	0	0	0	0	0	0	0	0	0	0	0	0	0	0	0	0	0	0	0	0	0	0	0	0	0	0	0	0	0	0
BSND	no	0	0	0	0	0	0	0	0	0	0	0	0	0	0	0	0	0	0	0	0	0	0	0	0	0	0.000581395	0	0	0	0	0	0	0	0	0	0	0	0	0	0	0.000132784	0	0	0	0	0	0	0
PCSK9	no	0	0	0	0	0	0	0	0	0	0.011994	0	0	0.000853242	0	0.000377216	0	0	0	0	0	0	0	0	0	0	0	0	0	0	0	0	0	0	0	0	0	0	0.000490918	0	0	0	0	0.000503271	0	0.000699301	0	0	0
USP24	no	0.14047	0.275362	0.0677966	0.232877	0.19697	0.0406091	0.19697	0.0434783	0.305556	0.181409	0.463675	0.477612	0.0870307	0.106399	0.0984534	0.0337621	0.129032	0.147436	0.134831	0.1083	0.194933	0.0733753	0.0529801	0.106195	0.147059	0.212791	0.752592	0.176346	0.183255	0.401596	0.111111	0.238889	0.326531	0.0705128	0.630282	0.151886	0.194076	0.0157094	0.0769231	0.140541	0.126411	0.132353	0.0135883	0.103704	0.0118881	0.0402299	0.0489796	0.0289256
MIR4422HG	no	0.00542005	0.0144928	0	0	0	0	0	0	0	0.00149925	0.00213675	0	0	0.00115652	0.0022633	0.000803859	0	0.00641026	0.0062422	0.00607287	0.00351865	0.00209644	0.00331126	0	0	0	0.00138217	0	0	0	0	0	0	0	0	0	0	0	0	0	0.000265569	0	0	0.00740741	0	0	0.00102041	0.00206612
AL603840.1	no	0	0	0	0	0	0	0	0	0	0	0	0.0149254	0	0	0	0.000803859	0	0	0	0	0	0	0	0	0	0.00232558	0	0	0.000672495	0	0	0	0	0	0	0	0	0.000490918	0	0.00540541	0.00239012	0	0	0.0296296	0	0	0	0
AC119674.1	no	0	0	0	0	0	0	0	0	0	0	0	0	0	0	0	0	0	0	0	0	0	0	0	0	0	0	0	0	0	0.00265957	0	0	0	0	0	0	0	0	0	0	0.000132784	0	0	0.0518519	0	0	0	0
AC119674.2	no	0	0	0	0	0	0.00507614	0	0	0	0	0	0	0	0	0	0	0	0	0	0	0	0	0	0	0	0	0	0	0	0	0	0	0	0	0	0	0	0.000490918	0	0	0.000398353	0	0	0.0222222	0	0	0	0
PLPP3	no	0.0103884	0.0289855	0	0	0.00757576	0.0964467	0.0227273	0	0	0.00149925	0.0042735	0.0447761	0.00341297	0.00077101	0	0	0.00169779	0	0	0	0	0	0	0.0265487	0	0.00290698	0.0186593	0.0116156	0.00840619	0.018617	0.00308642	0.00555556	0	0	0.00352113	0	0.0020429	0.0127639	0.00854701	0.0648649	0.00464746	0.00113122	0.000503271	0.696296	0.0034965	0.0114943	0	0
PRKAA2	no	0	0	0	0	0	0	0	0	0	0	0.00213675	0	0	0	0	0	0	0	0	0	0	0	0	0	0	0	0	0	0	0.00265957	0.00308642	0.0166667	0.0408163	0	0	0	0	0	0	0	0	0	0	0.037037	0	0	0	0
FYB2	no	0	0	0	0	0	0	0	0	0	0	0	0	0	0	0	0	0	0	0	0	0	0	0	0	0	0	0	0	0	0	0	0	0	0	0	0	0	0	0	0	0	0	0	0.00740741	0	0	0	0
DAB1	no	0	0	0	0	0	0	0	0	0	0	0	0	0	0.00539707	0.000754432	0	0.00339559	0	0.00249688	0.00303644	0.00140746	0.00419287	0	0	0	0	0	0	0	0	0	0	0	0	0	0	0	0	0	0	0.000132784	0	0	0	0	0	0	0.00206612
DAB1-AS1	no	0	0	0	0	0	0	0	0	0	0	0.00213675	0	0	0	0	0	0	0.00320513	0	0	0	0	0	0	0	0	0	0	0	0	0	0	0	0	0	0	0	0	0	0	0	0	0	0	0	0	0	0
OMA1	no	0.111563	0.130435	0.0338983	0.171233	0.0833333	0.0253807	0.121212	0.0434783	0.194444	0.143928	0.365385	0.238806	0.0580205	0.0959907	0.119578	0.0594855	0.122241	0.147436	0.093633	0.0890688	0.102041	0.0587002	0.0397351	0.132743	0.131579	0.133721	0.497581	0.0760296	0.0860794	0.324468	0.0709877	0.213889	0.183673	0.0608974	0.25	0.00815494	0.0490296	0.0137457	0.042735	0.0864865	0.0596202	0.108597	0.00654253	0.0592593	0.0104895	0.00574713	0.0367347	0.0247934
TACSTD2	no	0	0	0	0	0.0151515	0	0	0	0.0277778	0.005997	0	0.0298507	0	0.000385505	0.00113165	0	0	0	0.00374532	0	0.00140746	0	0	0.212389	0.0108359	0.00930233	0.00345542	0.0116156	0.0158036	0.00265957	0.0154321	0	0	0	0	0	0	0.00981836	0.017094	0	0.00690479	0.00113122	0.00201308	0	0.0020979	0.0632184	0	0
MYSM1	no	0.101174	0.217391	0.0677966	0.253425	0.19697	0.0507614	0.121212	0.0652174	0.25	0.218891	0.367521	0.402985	0.0477816	0.116423	0.122972	0.0418006	0.168081	0.137821	0.149813	0.151822	0.178747	0.0587002	0.0463576	0.115044	0.196594	0.267442	0.460263	0.160507	0.17922	0.343085	0.111111	0.197222	0.22449	0.0384615	0.338028	0.0254842	0.0847804	0.0245459	0.162393	0.167568	0.144602	0.134615	0.0251636	0.125926	0.0377622	0.0114943	0.0479592	0.0247934
AL136985.3	no	0.000451671	0	0	0	0	0	0	0	0	0	0	0.0149254	0	0	0.000377216	0	0	0	0	0.00101215	0.00140746	0	0	0	0.00154799	0.000581395	0.00138217	0.00527983	0.000672495	0.00265957	0.00308642	0	0	0	0	0.00101937	0	0.00147275	0.00854701	0	0.000796707	0	0.000503271	0	0.000699301	0	0	0
JUN	no	0.429539	0.57971	0.135593	0.226027	0.356061	0.172589	0.356061	0.152174	0.611111	0.178411	0.202991	0.41791	0.03157	0.214341	0.18974	0.0924437	0.106961	0.291667	0.143571	0.295547	0.140042	0.111111	0.218543	0.274336	0.365325	0.352326	0.109883	0.273495	0.234028	0.316489	0.166667	0.508333	0.428571	0.0865385	0.0387324	0.0152905	0.020429	0.0157094	0.222222	0.140541	0.252423	0.050905	0.0342224	0.407407	0.0230769	0.0402299	0.0632653	0.0206612
LINC01135	no	0.00180668	0	0	0	0	0	0	0	0	0	0	0	0	0.00077101	0	0	0	0	0	0	0	0.00209644	0	0	0	0.00116279	0	0.00105597	0.000336247	0	0	0.00277778	0	0	0	0	0.00102145	0	0	0	0.000398353	0	0	0	0	0	0	0
AL136985.2	no	0.000451671	0	0	0	0	0	0	0	0	0	0	0	0	0	0	0	0	0	0	0.00101215	0	0	0	0	0	0	0	0.00105597	0.000336247	0	0	0	0	0	0	0	0	0	0	0	0.000265569	0	0	0	0	0	0	0
AC105277.1	no	0.000451671	0	0	0.00684931	0.0151515	0	0.0151515	0	0.0277778	0.0029985	0.00213675	0	0	0.000385505	0.000754432	0	0	0	0	0.00101215	0.00211119	0.00209644	0	0	0.00309597	0.00581395	0.00207325	0.00739176	0.00302623	0	0	0.00277778	0	0	0.00352113	0.00203874	0	0.000490918	0	0	0.0051786	0	0.00201308	0.0148148	0.000699301	0	0	0
LINC01358	no	0.00406504	0	0	0.00684931	0	0	0.00757576	0	0	0.00749625	0.00213675	0	0	0.00154202	0.00150887	0	0.00339559	0	0.00499376	0.00607287	0.00351865	0.00209644	0	0	0	0	0	0	0.000336247	0.0132979	0	0.0138889	0.0204082	0	0	0.00101937	0	0	0	0	0.000132784	0	0	0	0	0	0	0
AC093424.1	no	0.000451671	0	0	0.00684931	0	0	0	0	0	0	0	0	0	0	0	0	0	0	0	0	0	0	0	0	0	0	0	0	0	0.00265957	0	0.00277778	0	0	0	0	0	0	0	0	0.000132784	0	0	0	0	0	0	0
FGGY	no	0.0207769	0.057971	0	0.0342466	0.00757576	0.00507614	0.0227273	0.0434783	0.0555556	0.041979	0.0940171	0.0597015	0.0110922	0.00886661	0.0105621	0.00401929	0.0135823	0.0128205	0.0124844	0.0192308	0.0105559	0.00419287	0.00331126	0.0530973	0.0417957	0.019186	0.107809	0.0095037	0.0268998	0.087766	0.0123457	0.0833333	0.0612245	0.00641026	0.0422535	0.0030581	0.0081716	0.00294551	0	0.0432432	0.0120834	0.0214932	0.00603926	0.0444444	0.0041958	0.00574713	0.00102041	0.00413223
HOOK1	no	0.0492322	0.0289855	0	0.0890411	0.00757576	0	0.00757576	0.0217391	0.0555556	0.011994	0.292735	0.119403	0.0733788	0.0516577	0.0856281	0.0337621	0.0679117	0.102564	0.0287141	0.0202429	0.00774103	0.0167715	0.00993378	0.0265487	0.00309597	0.00232558	0.667588	0.00211193	0.00672495	0.0824468	0.0277778	0.0777778	0.102041	0.0128205	0.443662	0.00509684	0.0837589	0.000490918	0	0.0378378	0.00504581	0.00339367	0.000503271	0	0.0020979	0	0.00816326	0
CYP2J2	no	0.000903342	0	0	0	0	0	0	0	0	0.0029985	0.00641026	0	0	0.00192753	0.00301773	0.00321543	0.00169779	0	0	0	0	0.00209644	0	0	0	0.000581395	0.0089841	0	0.00235373	0.0212766	0	0.0222222	0	0.00320513	0.0140845	0	0	0	0	0.00540541	0.000132784	0	0	0	0	0	0	0
C1orf87	no	0	0	0	0	0	0	0	0	0	0	0	0	0	0	0	0	0	0	0	0	0	0	0	0	0	0.000581395	0	0	0.000336247	0	0	0	0	0	0	0	0	0	0	0	0.000531138	0	0	0	0	0	0	0
LINC01748	no	0	0	0	0	0	0	0	0	0	0.00149925	0	0	0	0	0.000377216	0	0	0	0	0	0	0	0	0	0	0	0	0.00105597	0.00268998	0	0	0	0	0	0	0	0	0	0	0.0162162	0	0	0	0	0	0	0	0
AC099792.1	no	0	0	0	0	0	0	0	0	0	0	0	0	0	0	0	0	0	0	0	0	0	0	0	0	0	0	0	0	0	0	0	0	0	0	0	0	0	0	0	0	0	0	0	0	0	0	0	0
NFIA	no	0.00903342	0.130435	0.0508475	0.19863	0.151515	0.101523	0.0681818	0.0217391	0.138889	0.0344828	0.653846	0.61194	0.238055	0.0400925	0.0294229	0.0184887	0.0458404	0.0448718	0.0187266	0.0242915	0.052076	0.0377358	0.00993378	0	0.0402477	0.117442	0.955771	0.10982	0.10659	0.255319	0.0833333	0.377778	0.285714	0.0833333	0.96831	0.233435	0.526047	0.00245459	0.119658	0.0648649	0.0937459	0.040724	0.00251636	0.459259	0.0013986	0.00574713	0.0122449	0.00826446
NFIA-AS2	no	0	0	0	0	0	0	0	0	0	0.005997	0	0	0	0	0	0	0	0	0	0	0	0	0	0	0	0	0	0	0	0	0.00308642	0	0	0	0	0	0	0	0	0	0	0	0	0	0	0	0	0
AC099791.3	no	0	0	0	0	0	0	0	0	0	0	0	0	0	0	0	0	0	0	0	0	0	0	0	0	0	0	0	0.00105597	0.00235373	0	0	0	0	0	0	0	0	0	0	0	0	0	0	0	0	0	0	0
TM2D1	no	0.192412	0.304348	0.118644	0.321918	0.25	0.0456853	0.265152	0.0869565	0.444444	0.289355	0.474359	0.462687	0.052901	0.195837	0.216899	0.101286	0.295416	0.307692	0.229713	0.178138	0.251935	0.121593	0.0463576	0.353982	0.312693	0.369186	0.512094	0.248152	0.263618	0.558511	0.154321	0.377778	0.387755	0.0897436	0.507042	0.0866463	0.21859	0.0760923	0.247863	0.281081	0.201169	0.242081	0.0246603	0.311111	0.051049	0.0517241	0.0622449	0.0495868
AC099791.2	no	0.00542005	0.0144928	0	0.0205479	0	0	0	0	0	0.023988	0.0534188	0.0746269	0.00170648	0.00732459	0.00905319	0.00401929	0.0118846	0.00641026	0.00749064	0.00607287	0.0225194	0.0104822	0.00662252	0	0	0.00116279	0.0048376	0.00105597	0.0134499	0.132979	0.0246914	0.125	0.183673	0.00320513	0	0.00101937	0.00102145	0.000490918	0	0.00540541	0.00159341	0	0	0.0518519	0	0	0.00306122	0.0103306
PATJ	no	0.0831075	0.0724638	0	0.0410959	0.0378788	0.0101523	0.00757576	0.0652174	0.0833333	0.0584708	0.0598291	0.0597015	0.00511945	0.183886	0.200302	0.102894	0.307301	0.214744	0.164794	0.111336	0.0696692	0.0922432	0.0629139	0.150442	0.00154799	0.00755814	0.00967519	0.0063358	0.0268998	0.138298	0.0462963	0.130556	0.346939	0.0128205	0.00352113	0.00101937	0.0040858	0.00490918	0.025641	0.0162162	0.0128801	0.00339367	0.00251636	0.037037	0.0013986	0	0.0265306	0.018595
L1TD1	no	0.00496838	0.0144928	0.0169492	0.0136986	0	0	0	0	0	0.0029985	0.00854701	0.0149254	0	0.00269854	0.00490381	0	0.00509338	0.00961539	0.0062422	0.00202429	0.00562984	0.00209644	0	0.00884956	0.00464396	0.00872093	0.00552868	0.00105597	0.00302623	0.00531915	0	0.00833333	0.0408163	0	0	0.0030581	0.0020429	0	0	0	0.00265569	0.0893665	0	0	0.0013986	0	0.00102041	0
KANK4	no	0	0	0	0	0	0	0	0	0	0	0	0	0	0	0	0	0	0	0	0	0	0	0	0	0	0	0	0	0.000336247	0	0	0	0	0	0	0	0	0	0	0	0.000132784	0	0	0	0	0	0	0
USP1	no	0.165763	0.347826	0.0847458	0.438356	0.242424	0.0304569	0.234848	0.0869565	0.333333	0.665667	0.692308	0.597015	0.213311	0.163454	0.172388	0.106913	0.239389	0.179487	0.234707	0.159919	0.226601	0.201258	0.115894	0.477876	0.280186	0.311628	0.912232	0.254488	0.498319	0.768617	0.160494	0.297222	0.55102	0.0865385	0.795775	0.030581	0.463739	0.0392734	0.17094	0.464865	0.165449	0.182127	0.0322094	0.155556	0.0377622	0.143678	0.0622449	0.035124
DOCK7	no	0.0271003	0.115942	0	0.10274	0.0833333	0.0406091	0.0984848	0.0217391	0.111111	0.0989505	0.301282	0.298507	0.028157	0.0281419	0.0199925	0.0144695	0.0305603	0.0320513	0.0174782	0.034413	0.0147783	0.0251572	0.00993378	0.274336	0.123839	0.11686	0.397374	0.0401267	0.102892	0.273936	0.0493827	0.158333	0.0816327	0.00961539	0.334507	0.00509684	0.0602656	0.00245459	0.0512821	0.151351	0.0403665	0.0373303	0.00251636	0.177778	0.0013986	0.0114943	0.0122449	0.00206612
ANGPTL3	no	0.000451671	0	0	0	0	0	0	0	0	0	0	0	0	0.000385505	0.000377216	0	0	0	0	0	0	0	0	0.00884956	0	0	0.00276434	0	0.000336247	0	0	0	0	0	0.00352113	0	0	0	0	0	0.000132784	0	0	0.00740741	0	0	0	0
AC103923.1	no	0	0	0	0	0	0	0	0	0	0	0.0106838	0	0	0.000385505	0	0.000803859	0	0	0	0.00101215	0	0	0	0	0	0	0.0152039	0	0.000336247	0.00531915	0.00308642	0.00277778	0.0204082	0	0.00704225	0	0.0020429	0.000490918	0	0	0	0	0	0	0	0	0	0
ATG4C	no	0.0912376	0.15942	0.0508475	0.130137	0.106061	0.0456853	0.174242	0.0217391	0.222222	0.158921	0.290598	0.373134	0.0443686	0.0242868	0.0411166	0.0209003	0.0441426	0.0641026	0.0287141	0.0273279	0.0344828	0.0230608	0.0231788	0.0884956	0.243034	0.166279	0.418106	0.114044	0.131809	0.279255	0.0740741	0.175	0.163265	0.0128205	0.232394	0.00815494	0.0449438	0.00981836	0.0854701	0.183784	0.073961	0.0429864	0.00603926	0.0962963	0.00769231	0.0114943	0.0102041	0.00206612
AC099794.1	no	0	0	0	0	0	0	0	0	0	0	0	0	0	0	0	0	0	0	0	0	0	0	0	0	0	0	0	0	0	0	0	0	0	0	0	0	0	0	0	0	0	0	0	0	0	0	0	0
AC096543.1	no	0	0	0	0	0	0	0	0	0	0	0	0	0	0	0.000377216	0	0	0	0	0	0	0	0	0	0	0	0	0	0	0	0	0	0	0	0	0	0	0	0	0	0	0	0	0	0	0	0	0
FOXD3-AS1	no	0	0	0	0	0	0	0	0	0	0.00149925	0	0	0	0	0	0	0	0	0	0	0	0	0	0	0	0	0	0	0	0	0	0	0	0	0	0	0	0	0	0	0	0	0	0	0	0	0	0
FOXD3	no	0	0	0	0	0	0	0	0	0	0	0	0	0	0	0	0	0	0	0	0	0	0	0	0	0	0	0	0	0	0	0	0	0	0	0	0	0	0	0	0	0	0	0	0	0	0	0	0
ALG6	no	0.0365854	0.101449	0.0338983	0.10274	0.128788	0.0152284	0.0606061	0.0652174	0.0277778	0.163418	0.207265	0.149254	0.0264505	0.0393215	0.0388533	0.0249196	0.0696095	0.0416667	0.051186	0.0475708	0.0562984	0.0251572	0.0264901	0.0442478	0.0650155	0.0965116	0.309606	0.0580781	0.0985205	0.215426	0.0617284	0.102778	0.163265	0.0160256	0.260563	0.00611621	0.0684372	0.0132548	0.025641	0.108108	0.0581596	0.0452489	0.00754907	0.0592593	0.0153846	0.00574713	0.0183673	0.0123967
ITGB3BP	no	0.104788	0.231884	0.0169492	0.232877	0.0454545	0.0203046	0.0984848	0.0652174	0.222222	0.406297	0.487179	0.373134	0.110922	0.0790285	0.0988306	0.0466238	0.0950764	0.144231	0.0786517	0.0799595	0.0928923	0.0859539	0.0331126	0.106195	0.109907	0.122093	0.708362	0.116156	0.21688	0.515957	0.126543	0.222222	0.183673	0.0192308	0.489437	0.00713558	0.14096	0.00294551	0.0512821	0.383784	0.0678529	0.071267	0.00251636	0.133333	0.0034965	0.0402299	0.0306122	0.0165289
EFCAB7	no	0.0144535	0.0144928	0.0338983	0.0410959	0.0151515	0.0101523	0.00757576	0	0	0.0749625	0.0982906	0.119403	0.0059727	0.0165767	0.0188608	0.00884244	0.0186757	0.0224359	0.0137328	0.0182186	0.0218156	0.0104822	0.00331126	0	0.0154799	0.0127907	0.100898	0.0116156	0.0201748	0.114362	0.0123457	0.0694444	0.0612245	0.00641026	0.00704225	0.00203874	0.0102145	0.00147275	0	0.0216216	0.0115523	0.00226244	0.00100654	0.0518519	0.0027972	0	0.00408163	0.00413223
PGM1	no	0.0429088	0.144928	0.0508475	0.219178	0.136364	0.0406091	0.121212	0.0869565	0.277778	0.137931	0.288462	0.268657	0.0145051	0.0516577	0.0475292	0.0393891	0.0696095	0.0608974	0.0611735	0.0475708	0.0738916	0.0524109	0.0463576	0.19469	0.195046	0.125581	0.040774	0.199578	0.284802	0.390957	0.0895062	0.177778	0.142857	0.0352564	0.00352113	0.00203874	0.0081716	0.0579283	0.102564	0.324324	0.115257	0.0452489	0.0266734	0.162963	0.0657343	0.045977	0.0285714	0.0165289
ROR1	no	0.00587173	0	0	0	0	0.00507614	0	0	0.0277778	0.095952	0.00213675	0	0	0	0	0	0	0	0.00124844	0	0	0	0	0.0619469	0.00464396	0	0.000691085	0	0.000672495	0	0	0.00277778	0	0	0	0	0	0	0	0.00540541	0	0	0	0.037037	0	0	0	0
ROR1-AS1	no	0	0	0	0	0	0	0	0	0	0.00149925	0	0	0	0	0	0	0	0	0	0	0	0	0	0	0	0	0	0	0	0	0	0	0	0	0	0	0	0	0	0	0	0	0	0	0	0	0	0
CACHD1	no	0	0	0	0.00684931	0	0	0	0	0	0.011994	0.0042735	0	0	0.00154202	0.00603546	0.00160772	0.00169779	0.00961539	0	0	0	0	0	0	0.00309597	0.00290698	0.00207325	0.00105597	0.00268998	0.0558511	0.00617284	0.0277778	0.0204082	0	0	0	0	0.000490918	0	0.0216216	0.000663922	0.00113122	0.000503271	0.118519	0.0020979	0	0	0
RAVER2	no	0.00496838	0.0289855	0.0338983	0.0616438	0.030303	0.00507614	0.0378788	0	0.0277778	0.130435	0.213675	0.238806	0.0127986	0.00848111	0.00301773	0.00160772	0.00848896	0.00961539	0.00124844	0.00809717	0.00985222	0.00209644	0	0.20354	0.0743034	0.0226744	0.190048	0.0253432	0.101883	0.31383	0.0555556	0.15	0.122449	0.00641026	0.102113	0.00203874	0.0102145	0.00932744	0	0.0918919	0.00730315	0.00791855	0.0135883	0.0666667	0.0188811	0.0172414	0.00204082	0
JAK1	no	0.574074	0.855072	0.40678	0.561644	0.643939	0.263959	0.568182	0.608696	0.888889	0.548726	0.728632	0.955224	0.161263	0.62182	0.635609	0.466238	0.758913	0.717949	0.734082	0.656883	0.758621	0.641509	0.533113	0.699115	0.696594	0.784884	0.72633	0.558606	0.503026	0.742021	0.324074	0.7	0.816327	0.288462	0.552817	0.0713558	0.15526	0.276387	0.529915	0.518919	0.523171	0.595023	0.372421	0.496296	0.41958	0.201149	0.345918	0.530992
AL357078.3	no	0.00135501	0.0144928	0	0	0	0	0	0	0	0.00149925	0.00213675	0.0149254	0	0.00077101	0.0022633	0.000803859	0	0	0	0	0	0	0	0	0.00154799	0.00174419	0.00138217	0	0.00134499	0.00265957	0	0.00555556	0.0204082	0	0.00352113	0.00203874	0	0.000981836	0	0	0.00199177	0.00226244	0.00100654	0.00740741	0.0020979	0	0.00102041	0
AL357078.1	no	0.000451671	0	0	0.00684931	0.00757576	0	0	0	0	0	0	0	0	0.000385505	0.000377216	0	0.00169779	0	0	0.00101215	0.00140746	0.00209644	0	0	0	0	0.00207325	0	0.000672495	0	0	0	0	0	0	0.00203874	0	0	0	0	0.000398353	0.00113122	0.00100654	0	0.0013986	0.00574713	0	0
AK4	no	0.00271003	0.0289855	0	0.0273973	0.0378788	0	0.030303	0	0.0555556	0.0149925	0.119658	0	0.00853242	0.00231303	0.00188608	0	0.00169779	0	0.00374532	0.00404858	0.00774103	0	0	0	0.0278638	0.0354651	0.0670352	0.0538543	0.103228	0.162234	0.0246914	0.0361111	0.0816327	0.00641026	0.00352113	0	0.00102145	0.000490918	0.017094	0.027027	0.0223078	0.00226244	0.00251636	0.0962963	0.0013986	0	0.00204082	0
DNAJC6	no	0.000903342	0	0	0.0410959	0.00757576	0	0	0	0	0.00749625	0.275641	0.328358	0.0221843	0.00346955	0.00490381	0.00160772	0	0.00320513	0.00124844	0.00202429	0.00422238	0.00209644	0	0	0.00154799	0.00232558	0.411196	0.00527983	0.00840619	0.0425532	0.0185185	0.0388889	0.0204082	0.0512821	0.408451	0.153925	0.125638	0.000490918	0	0.162162	0.000796707	0.00113122	0	0.0444444	0	0	0.00204082	0
LEPROT	no	0.102529	0.507246	0.101695	0.39726	0.431818	0.121827	0.492424	0.26087	0.527778	0.263868	0.82265	0.820896	0.203925	0.143022	0.147869	0.101286	0.198642	0.233974	0.1598	0.134615	0.176636	0.102725	0.102649	0.39823	0.422601	0.607558	0.919143	0.345301	0.29657	0.696809	0.271605	0.741667	0.714286	0.214744	0.943662	0.43527	0.573034	0.0706922	0.410256	0.524324	0.368079	0.452489	0.0669351	0.681481	0.058042	0.091954	0.0622449	0.0557851
LEPR	no	0.00406504	0.057971	0.0169492	0.0410959	0.00757576	0	0.0378788	0.0217391	0	0.0164918	0.202991	0.179104	0.0580205	0.00501156	0.00905319	0.00482315	0.0118846	0.0128205	0.0137328	0.00809717	0.00914849	0.00838574	0.00662252	0.0176991	0.0278638	0.0354651	0.573601	0.0232313	0.0235373	0.0930851	0.0123457	0.0694444	0.0408163	0.0160256	0.15493	0.00917431	0.0234934	0.00294551	0.0598291	0.0702703	0.0233701	0.0169683	0.00201308	0.62963	0.0027972	0	0.00408163	0
AL513493.1	no	0	0	0	0	0	0	0	0	0	0.00749625	0	0	0	0	0	0	0	0	0	0	0	0	0	0.0176991	0	0	0	0	0.000672495	0	0	0	0	0	0	0	0	0	0	0	0	0.00113122	0	0	0	0	0	0
PDE4B	no	0.226287	0.362319	0.0338983	0.0205479	0.0833333	0.0406091	0.151515	0.0434783	0.222222	0.142429	0.0235043	0.164179	0.0110922	0.166924	0.102226	0.0538585	0.166384	0.339744	0.174782	0.149798	0.0745954	0.0733753	0.0629139	0.362832	0.0959752	0.197674	0.0152039	0.0718057	0.0682582	0.140957	0.0462963	0.0833333	0.183673	0.0641026	0.00352113	0.011213	0.0102145	0.018164	0.0854701	0.0162162	0.116718	0.0475113	0.0895823	0.037037	0.0405594	0.00574713	0.0295918	0.00413223
SGIP1	no	0	0	0	0	0	0	0	0	0	0.0029985	0.0106838	0	0	0	0	0	0	0	0	0	0	0	0	0	0	0	0.00691085	0	0.000336247	0.0239362	0.00925926	0.0555556	0.0204082	0.00961539	0.00704225	0.0275229	0.0081716	0	0	0	0	0	0	0	0	0	0	0
AL139147.1	no	0.000451671	0	0	0	0	0	0	0	0	0	0	0	0	0.000385505	0.000377216	0	0	0	0.00124844	0.00101215	0	0	0	0	0.00154799	0	0.00345542	0.00105597	0	0	0	0	0	0	0	0.00101937	0.00102145	0	0	0	0	0.00113122	0	0	0	0	0	0
TCTEX1D1	no	0	0	0.0169492	0.0479452	0	0	0.00757576	0	0	0.011994	0.0854701	0.0895522	0.00255973	0.00154202	0	0	0	0	0	0.00101215	0.00070373	0.00209644	0	0.00884956	0.00464396	0.00348837	0.015895	0.0095037	0.0484196	0.332447	0.0555556	0.288889	0.122449	0.00320513	0.00704225	0	0.00306435	0.00490918	0	0.145946	0.00185898	0.00113122	0	0.00740741	0	0.0172414	0	0
INSL5	yes	0	0	0	0	0	0	0	0	0	0	0	0	0	0	0	0	0	0	0	0	0	0	0	0	0	0	0	0	0	0	0	0.00277778	0	0	0	0	0	0	0	0	0	0	0	0	0	0	0	0
WDR78	no	0.00271003	0	0	0.0205479	0	0	0	0	0	0.0164918	0.0320513	0.0447761	0.00170648	0.00385505	0.00264051	0.00401929	0.00679117	0.00961539	0.0062422	0.00404858	0.00281492	0.00209644	0.00331126	0	0.00154799	0.00116279	0.0559779	0.00105597	0.00369872	0.0345745	0.00308642	0.025	0	0.00641026	0.00704225	0.00101937	0.0020429	0	0	0.00540541	0.00185898	0.00226244	0	0.0592593	0	0	0	0
AL592161.1	no	0	0	0	0	0	0	0	0	0	0	0	0	0	0	0	0	0	0	0	0	0	0	0	0	0	0	0	0	0	0	0.00308642	0.00277778	0	0	0	0	0	0	0	0	0	0	0	0	0	0	0	0
MIER1	no	0.203252	0.463768	0.152542	0.40411	0.340909	0.0862944	0.272727	0.217391	0.555556	0.365817	0.65812	0.671642	0.146758	0.266384	0.276499	0.132637	0.351443	0.384615	0.323346	0.281377	0.366643	0.257862	0.125828	0.336283	0.325077	0.473837	0.78991	0.323126	0.358104	0.590426	0.154321	0.427778	0.469388	0.121795	0.714789	0.0733945	0.314607	0.120766	0.290598	0.302703	0.269818	0.321267	0.159537	0.274074	0.148951	0.126437	0.126531	0.103306
SLC35D1	no	0.0257453	0.0869565	0.0677966	0.191781	0.0530303	0.0101523	0.0454545	0	0.0555556	0.143928	0.209402	0.179104	0.0145051	0.0258288	0.03659	0.00884244	0.0237691	0.0352564	0.0524345	0.0283401	0.0358902	0.033543	0.00993378	0.0707965	0.0448916	0.052907	0.212163	0.0295671	0.0534633	0.130319	0.0462963	0.0555556	0.0408163	0.0160256	0.084507	0.00203874	0.0143003	0.00441826	0.025641	0.0756757	0.0266897	0.0226244	0.000503271	0.0814815	0.0020979	0.00574713	0.00714286	0.0123967
C1orf141	no	0	0	0	0.0136986	0	0	0	0	0	0.00149925	0.034188	0.0298507	0.000853242	0	0.000377216	0	0	0	0	0	0	0	0	0	0	0	0.0103663	0	0	0	0	0	0	0	0.00352113	0	0.00102145	0	0	0.00540541	0	0	0	0	0	0	0	0
IL23R	no	0.000451671	0	0	0	0	0	0	0	0	0	0.00213675	0	0	0.00616808	0.000754432	0.00160772	0	0	0.00499376	0	0.00070373	0.1174	0.00331126	0	0	0	0.00138217	0.00105597	0	0	0	0	0.0204082	0	0	0	0	0	0	0.00540541	0.00119506	0	0.000503271	0	0	0	0.00102041	0
IL12RB2	no	0.00180668	0	0	0.00684931	0	0.00507614	0.00757576	0	0	0.041979	0.0405983	0.0149254	0.00255973	0.00231303	0.00113165	0.000803859	0.00169779	0	0.0162297	0.01417	0.0112597	0.0125786	0.00662252	0	0.00154799	0	0.0338632	0.00211193	0.0100874	0.167553	0.0154321	0.102778	0.122449	0	0.00352113	0	0	0	0	0.027027	0.000531138	0	0	0	0	0	0.00102041	0.0123967
SERBP1	no	0.562331	0.855072	0.169492	0.719178	0.734848	0.233503	0.69697	0.326087	0.944444	0.811094	0.974359	0.955224	0.68686	0.550501	0.6341	0.459807	0.672326	0.785256	0.621723	0.521255	0.611541	0.553459	0.380795	0.778761	0.77709	0.875	0.999309	0.706441	0.813383	0.976064	0.62037	0.925	0.795918	0.278846	0.989437	0.231397	0.689479	0.151203	0.649573	0.691892	0.579604	0.544118	0.0608958	0.511111	0.0846154	0.287356	0.245918	0.25
GADD45A	no	0.035682	0.202899	0.0338983	0.157534	0.143939	0.0253807	0.106061	0	0.138889	0.269865	0.649573	0.522388	0.168089	0.0628373	0.0539419	0.0321543	0.0509338	0.160256	0.0961298	0.0516194	0.0591133	0.033543	0.0298013	0.141593	0.0712074	0.139535	0.844506	0.153115	0.175521	0.327128	0.12963	0.380556	0.346939	0.285256	0.785211	0.552497	0.432074	0.232204	0.196581	0.464865	0.161068	0.0497738	0.0452944	0.237037	0.213986	0.114943	0.0122449	0.0206612
GNG12	no	0	0	0	0	0	0.035533	0.030303	0	0	0.00149925	0	0	0	0.00154202	0	0.000803859	0	0	0	0	0	0	0	0	0	0	0.000691085	0	0.000336247	0	0	0	0	0	0	0	0	0	0	0	0.000132784	0	0	0.288889	0	0	0	0
GNG12-AS1	no	0	0	0	0	0	0	0	0	0	0	0	0	0	0	0	0	0	0	0	0	0	0	0	0	0	0.000581395	0	0	0	0	0	0	0	0	0	0	0	0	0	0	0	0	0	0.00740741	0	0	0	0
DIRAS3	no	0	0	0	0	0	0	0	0	0	0	0	0	0	0	0	0	0	0	0	0	0	0	0	0	0	0	0	0.00105597	0.000672495	0.00265957	0.00308642	0.0166667	0.0408163	0	0	0	0	0	0	0	0.000531138	0	0	0.00740741	0	0	0	0
WLS	no	0.00180668	0.144928	0	0.00684931	0.106061	0.0406091	0.0909091	0.0434783	0	0.011994	0.00854701	0.119403	0.00938567	0.00077101	0.000754432	0	0.00339559	0.00320513	0	0.00202429	0.00070373	0	0	0.00884956	0.0170279	0.112791	0.00552868	0.111932	0.0521184	0.00531915	0.0277778	0.00277778	0	0.0192308	0.00704225	0.00101937	0.0040858	0.0191458	0.119658	0.00540541	0.128801	0.00904977	0.0629089	0.288889	0.0293706	0.0114943	0	0
DEPDC1	no	0.00225836	0	0.0338983	0.0958904	0.0151515	0.00507614	0.00757576	0	0	0.250375	0.166667	0.0597015	0.110068	0.00077101	0.00150887	0	0.00339559	0.00320513	0.00249688	0.00202429	0.00140746	0.00419287	0	0	0.00154799	0.00290698	0.597789	0.0718057	0.0975118	0.140957	0.00925926	0.00277778	0	0	0.809859	0.00509684	0.359551	0.00196367	0	0.313514	0.00398353	0.00339367	0.00150981	0.00740741	0.0013986	0.109195	0.00102041	0
AL138789.1	no	0	0	0	0	0	0	0	0	0	0	0	0	0	0	0	0	0	0	0	0	0	0	0	0	0	0	0.000691085	0	0	0	0	0	0	0	0.00704225	0	0.00102145	0	0	0	0	0	0	0	0	0	0	0
DEPDC1-AS1	no	0	0	0	0	0	0	0	0	0	0.0089955	0	0	0	0	0	0	0	0	0	0	0	0	0	0	0	0	0.00345542	0	0.00268998	0.00265957	0	0	0	0	0.00352113	0	0	0	0	0.00540541	0	0	0	0	0	0	0	0
AL035412.1	no	0	0	0	0	0	0	0	0	0	0	0	0	0	0	0	0	0	0	0	0	0	0	0	0	0	0	0.00276434	0	0	0	0	0	0	0	0	0	0	0	0	0	0	0	0	0	0	0	0	0
AL033530.1	no	0	0	0	0	0	0	0	0	0	0	0.00213675	0	0	0	0	0	0	0	0	0	0	0	0	0	0	0	0	0	0	0	0	0	0	0	0	0	0	0	0	0	0.000132784	0	0.000503271	0.00740741	0	0	0	0
LRRC7	no	0.00271003	0	0.0169492	0	0	0	0.0151515	0	0.0555556	0.0134933	0.0534188	0.0895522	0.00511945	0.00848111	0.0116937	0.00562701	0.0101868	0.0160256	0.00249688	0.00404858	0.0126671	0.00209644	0.00331126	0.0176991	0.0123839	0.00523256	0.040774	0.0031679	0.00369872	0.0106383	0.00617284	0.0166667	0	0	0.0457746	0	0.0020429	0.000490918	0	0.0108108	0.0034524	0.00339367	0	0.00740741	0.000699301	0	0.00204082	0.00413223
AL158840.1	no	0	0	0	0.00684931	0	0	0	0	0	0	0	0	0	0	0	0	0	0	0	0	0	0	0	0	0	0.000581395	0	0	0	0	0	0	0	0	0	0	0	0	0	0	0.000265569	0	0	0	0	0	0	0
LRRC40	no	0.0374887	0.101449	0.0169492	0.136986	0.128788	0.0253807	0.0530303	0.0434783	0.111111	0.190405	0.284188	0.328358	0.0469283	0.0539707	0.0509242	0.016881	0.0475382	0.0608974	0.062422	0.0435223	0.0534835	0.0377358	0.0198676	0.150442	0.0835913	0.1	0.482377	0.0791975	0.108944	0.218085	0.0432099	0.105556	0.0816327	0.00641026	0.419014	0.0101937	0.122574	0.00785469	0.0854701	0.156757	0.0528482	0.0735294	0.00201308	0.0888889	0.00629371	0.0172414	0.0132653	0.0103306
SRSF11	no	0.528004	0.869565	0.355932	0.678082	0.643939	0.137056	0.530303	0.521739	0.833333	0.736132	0.916667	0.955224	0.366041	0.587895	0.62731	0.364148	0.697793	0.692308	0.652934	0.602227	0.673469	0.484277	0.347682	0.672566	0.651703	0.78314	0.971666	0.586061	0.631473	0.917553	0.45679	0.797222	0.877551	0.259615	0.93662	0.268094	0.541369	0.109966	0.435897	0.594595	0.496481	0.528281	0.0699547	0.548148	0.108392	0.155172	0.289796	0.305785
AL353771.1	no	0.000451671	0	0	0	0	0	0	0	0	0	0	0	0	0.000385505	0.00113165	0	0.00339559	0	0	0.00202429	0.00070373	0	0	0	0	0	0	0.00105597	0	0	0	0	0	0	0	0.00101937	0.00102145	0	0	0	0.000132784	0	0	0	0	0	0	0
ANKRD13C	no	0.0478771	0.0289855	0.0338983	0.0753425	0.106061	0.0304569	0.0681818	0.0217391	0.111111	0.05997	0.153846	0.134328	0.0204778	0.0512722	0.0565824	0.0120579	0.0933786	0.0641026	0.0799001	0.0475708	0.0570021	0.0314465	0.0165563	0.0884956	0.0820433	0.101163	0.259157	0.0570222	0.0776732	0.111702	0.0308642	0.0666667	0.163265	0.0160256	0.172535	0.019368	0.0572012	0.00490918	0.017094	0.0594595	0.0545744	0.0644796	0.00150981	0.0962963	0.0020979	0	0.0214286	0.0123967
HHLA3	no	0.0203252	0.0144928	0	0.0410959	0.00757576	0.0101523	0.0151515	0	0	0.0689655	0.0961538	0.104478	0.0127986	0.0181187	0.0162203	0.0152733	0.0237691	0.0224359	0.0149813	0.01417	0.0126671	0.0146751	0.00331126	0.00884956	0.0154799	0.00930233	0.105736	0.0095037	0.0154674	0.0558511	0.0154321	0.0527778	0.0816327	0.00320513	0.0211268	0	0.00102145	0	0.00854701	0.0648649	0.00531138	0.00791855	0.000503271	0.0518519	0	0	0.00510204	0
CTH	no	0.000903342	0.0144928	0	0.00684931	0.00757576	0	0	0.0217391	0	0.0029985	0.0576923	0.0597015	0.00682594	0.00308404	0.00264051	0.00241158	0.00169779	0.0128205	0	0.00404858	0.00211119	0	0	0	0.00773994	0.00174419	0.0601244	0.00105597	0.00605245	0.0159574	0.00308642	0.00833333	0.0204082	0.0128205	0.00704225	0	0.0040858	0	0	0.0432432	0.00331961	0	0	0.00740741	0.000699301	0	0.00306122	0
AL354872.2	no	0	0	0	0	0	0	0	0	0	0	0	0	0	0	0	0	0	0	0	0	0.00070373	0	0	0	0.00154799	0	0.00414651	0	0.00134499	0.00531915	0	0.00277778	0	0	0	0	0.00102145	0	0	0	0	0	0	0	0	0	0	0
PTGER3	no	0.000451671	0	0.135593	0.130137	0.0378788	0	0	0	0.0277778	0	0.0470085	0.0298507	0.00170648	0	0	0.000803859	0	0	0.00124844	0.00101215	0	0	0	0.0176991	0.0123839	0.00174419	0.00414651	0.00211193	0.00201748	0	0.00308642	0	0	0.00320513	0	0.00101937	0	0	0	0.140541	0.000796707	0	0.000503271	0.00740741	0	0	0	0
AL031429.1	no	0	0	0.0508475	0.00684931	0.0227273	0	0	0	0	0	0	0	0	0	0	0	0	0	0	0	0	0	0	0	0.00154799	0	0.000691085	0	0	0	0	0	0	0	0	0	0	0	0	0	0	0	0	0	0	0	0	0
ZRANB2-AS1	no	0.00180668	0	0.0169492	0.0136986	0	0	0	0	0	0	0.0042735	0	0.000853242	0.000385505	0.00414938	0	0.00169779	0	0.00249688	0.00101215	0.00211119	0	0	0	0	0	0.00207325	0.00105597	0.000336247	0	0	0	0	0	0	0	0	0	0	0.0108108	0	0.00113122	0	0	0	0	0.00306122	0
ZRANB2	no	0.421409	0.652174	0.220339	0.643836	0.507576	0.121827	0.371212	0.326087	0.694444	0.610195	0.794872	0.761194	0.237201	0.45451	0.539796	0.361736	0.612903	0.695513	0.491885	0.452429	0.522167	0.39413	0.337748	0.513274	0.475232	0.518605	0.884589	0.401267	0.486214	0.861702	0.376543	0.761111	0.77551	0.13141	0.771127	0.12844	0.341164	0.106038	0.25641	0.454054	0.316558	0.34276	0.0357323	0.518519	0.079021	0.103448	0.17551	0.163223
NEGR1	no	0.000451671	0.0289855	0	0.0205479	0.00757576	0	0.0227273	0	0.0833333	0.0614693	0.00854701	0.0447761	0.000853242	0.00115652	0.000377216	0	0.00169779	0	0.00124844	0	0	0	0	0.212389	0.128483	0.0261628	0.00276434	0.0644139	0.103228	0.25	0.0740741	0.102778	0.122449	0.00641026	0	0.00101937	0	0.00294551	0.017094	0.0108108	0.0195193	0.00226244	0.000503271	0.00740741	0.0034965	0	0	0
AL354949.1	no	0	0	0	0	0	0	0	0	0	0	0	0	0	0	0	0	0	0	0	0	0	0	0	0	0	0	0	0	0	0	0	0	0	0	0	0	0	0	0	0	0	0	0	0	0	0	0	0
LINC01360	no	0	0	0	0	0	0	0	0	0	0	0	0	0	0	0	0	0	0	0	0	0	0	0	0	0	0	0	0	0	0	0	0.00277778	0	0	0	0	0	0	0	0	0	0	0	0	0	0	0	0
LRRIQ3	no	0.00993677	0.0144928	0	0.0410959	0	0.00507614	0	0	0	0.0344828	0.0448718	0.0149254	0.000853242	0.00886661	0.0135798	0.00241158	0.0254669	0.0192308	0.00499376	0.0101215	0.0175932	0.0167715	0	0	0.00154799	0.00116279	0.0559779	0.00105597	0.00672495	0.0558511	0.00617284	0.025	0.0204082	0	0.0316901	0.00101937	0	0.000490918	0.00854701	0.0108108	0.00252291	0.00226244	0	0.00740741	0	0	0.00306122	0
FPGT	no	0.0207769	0.0724638	0	0.0547945	0.0757576	0.0152284	0.0833333	0	0	0.0389805	0.0982906	0.19403	0.0230375	0.0131072	0.0150886	0.00643087	0.0271647	0.0288462	0.0262172	0.0111336	0.0218156	0.00628931	0.0198676	0.0176991	0.0479876	0.115698	0.21631	0.063358	0.0662408	0.0957447	0.0308642	0.05	0.142857	0.0320513	0.18662	0.0356779	0.0510725	0.017673	0.017094	0.0756757	0.0574957	0.0576923	0.00603926	0.0888889	0.020979	0.00574713	0.00408163	0.00413223
FPGT-TNNI3K	no	0.00180668	0	0	0	0	0	0	0	0.0277778	0.005997	0.00854701	0.0149254	0	0.00385505	0.00452659	0.00321543	0.00169779	0	0	0.00202429	0.00492611	0.00419287	0	0	0.0108359	0.00348837	0.00829302	0.00211193	0.00268998	0.0106383	0.00925926	0.0361111	0.0408163	0	0.00352113	0	0.0020429	0	0.00854701	0.00540541	0.00265569	0	0	0.00740741	0	0	0.00102041	0.00206612
TNNI3K	no	0	0	0	0	0	0	0	0	0	0.00149925	0	0	0	0	0.000754432	0	0	0	0.00124844	0	0	0	0	0	0	0.00116279	0.00138217	0	0.000336247	0.00531915	0	0.00277778	0	0	0	0	0	0	0	0	0	0	0	0	0	0	0	0
AC093158.1	no	0	0	0	0	0	0	0	0	0	0	0.00213675	0.0149254	0	0	0.000377216	0	0	0	0	0	0	0	0	0	0	0	0.000691085	0	0	0	0	0	0	0	0	0	0	0	0	0	0	0	0	0	0	0	0	0
LRRC53	no	0	0	0	0	0	0	0	0	0	0	0	0	0	0	0.000377216	0	0	0	0	0	0	0	0	0	0	0	0	0	0	0	0	0	0	0	0	0	0	0	0	0	0	0	0	0	0	0	0	0
ERICH3	no	0.00135501	0	0	0	0	0	0	0	0	0	0	0	0	0	0	0	0	0	0	0.00101215	0.00211119	0	0	0	0	0	0	0	0	0.0106383	0	0	0.0204082	0	0	0	0	0	0	0	0	0	0	0	0	0	0	0.00206612
AC135803.1	no	0	0	0	0.00684931	0	0	0	0	0	0	0	0	0.000853242	0.00192753	0.00150887	0	0	0.00641026	0.00249688	0.00101215	0	0	0	0	0.00154799	0.000581395	0.00345542	0.00105597	0.000672495	0.00265957	0	0.00555556	0	0	0	0	0	0	0	0	0.000531138	0	0	0.00740741	0	0	0.00102041	0.00206612
CRYZ	no	0.0361337	0.0289855	0.0169492	0.0342466	0.0151515	0.0203046	0.0151515	0.0217391	0.111111	0.083958	0.119658	0.134328	0.00767918	0.037394	0.0358355	0.028135	0.0560272	0.0705128	0.051186	0.0303644	0.0429275	0.0230608	0.0198676	0.00884956	0.0139319	0.0168605	0.073255	0.0116156	0.0242098	0.119681	0.0246914	0.0888889	0.163265	0	0.00352113	0.0030581	0.0020429	0.000981836	0.00854701	0.0486486	0.0108883	0.0135747	0.00100654	0.0740741	0.000699301	0.0114943	0.0173469	0.0123967
TYW3	no	0.110659	0.202899	0.0338983	0.267123	0.19697	0.0253807	0.234848	0.0652174	0.333333	0.245877	0.570513	0.477612	0.116041	0.101002	0.115428	0.0819936	0.152801	0.169872	0.121099	0.0961538	0.108374	0.0545073	0.0331126	0.230088	0.235294	0.269186	0.722184	0.194298	0.254539	0.542553	0.166667	0.380556	0.265306	0.0416667	0.330986	0.00713558	0.0500511	0.00638193	0.153846	0.378378	0.121232	0.123303	0.00201308	0.185185	0.0027972	0.00574713	0.0326531	0.0413223
LHX8	no	0	0	0	0	0	0	0	0	0	0	0	0	0	0	0	0	0	0	0	0	0	0	0	0	0	0	0	0	0	0	0	0	0	0	0	0	0	0	0	0	0	0	0	0	0	0	0	0
SLC44A5	no	0.00858175	0.0144928	0	0.00684931	0	0	0	0	0	0.00449775	0.0042735	0.0149254	0	0.00501156	0.00301773	0.000803859	0.00169779	0.00641026	0.0062422	0	0.00070373	0	0	0.00884956	0	0	0.00829302	0	0.000336247	0	0.00617284	0.00277778	0	0	0.00704225	0	0	0	0	0	0.000398353	0.00113122	0	0	0	0	0.00204082	0.00206612
AL357314.1	no	0	0	0	0	0	0	0	0	0	0	0	0	0	0	0	0	0	0	0	0.00101215	0.00070373	0	0	0	0	0	0.00138217	0.00105597	0	0	0	0	0	0	0	0	0	0	0	0	0.000265569	0.00113122	0	0	0	0	0	0
ACADM	no	0.153568	0.333333	0.0338983	0.239726	0.128788	0.0812183	0.151515	0.173913	0.305556	0.412294	0.643162	0.656716	0.140785	0.114109	0.11656	0.0868167	0.162988	0.160256	0.129838	0.0981781	0.143561	0.104822	0.0761589	0.247788	0.235294	0.226744	0.782308	0.170011	0.300605	0.635638	0.17284	0.405556	0.44898	0.0352564	0.700704	0.0152905	0.239019	0.0216004	0.111111	0.427027	0.114062	0.122172	0.00402617	0.125926	0.0153846	0.0574713	0.0336735	0.0495868
RABGGTB	no	0.15131	0.231884	0.0169492	0.157534	0.128788	0.0304569	0.265152	0.108696	0.388889	0.182909	0.365385	0.402985	0.0511945	0.11835	0.126745	0.0602894	0.169779	0.208333	0.113608	0.0910931	0.110486	0.0775681	0.0264901	0.292035	0.256966	0.257558	0.552868	0.166843	0.177539	0.37766	0.0648148	0.186111	0.265306	0.0608974	0.415493	0.0621814	0.109295	0.00883652	0.102564	0.216216	0.100651	0.190045	0.00503271	0.0592593	0.00559441	0.0172414	0.0357143	0.0144628
MSH4	no	0.000451671	0	0	0	0	0	0	0	0	0	0.00213675	0	0	0	0	0	0	0	0	0	0.00070373	0	0	0	0	0	0.000691085	0.00105597	0.00100874	0	0	0	0	0	0	0	0	0	0	0	0	0	0	0	0	0	0	0
AC092813.1	no	0	0	0	0	0	0	0	0	0	0	0	0	0	0	0	0	0	0	0	0	0	0	0	0	0	0.000581395	0	0	0	0	0	0	0	0	0	0	0	0	0	0	0	0	0	0	0	0	0	0
AC092813.2	no	0	0	0	0	0	0	0	0	0	0	0	0	0	0	0	0	0	0	0	0	0	0	0	0	0	0	0.00138217	0	0	0	0	0	0	0	0	0	0	0	0	0	0	0	0	0	0	0	0	0
ST6GALNAC3	no	0.0130985	0	0	0.00684931	0.0833333	0	0	0.0217391	0.0277778	0.011994	0	0.0597015	0	0.00077101	0.00603546	0.00160772	0	0.0128205	0.00374532	0.00303644	0.00211119	0	0	0	0.0170279	0.0436047	0.00276434	0.0390708	0.0164761	0.0159574	0.00617284	0.00555556	0.0204082	0.00320513	0.00352113	0	0.0020429	0.0220913	0.034188	0.00540541	0.0366485	0.0124434	0.00553598	0.0296296	0.020979	0.00574713	0.00102041	0
AC104458.1	no	0.000903342	0	0	0	0	0	0	0	0	0	0	0	0	0	0.000377216	0	0	0	0.00124844	0	0	0	0	0	0.00309597	0.00174419	0	0.00105597	0.000336247	0	0	0.00277778	0	0	0	0	0	0.000981836	0	0	0.000929491	0	0	0	0	0	0	0
ST6GALNAC5	no	0	0	0	0	0	0	0	0	0	0	0	0	0	0	0	0	0	0	0.00124844	0	0	0	0	0	0	0	0	0	0	0	0	0.00277778	0	0	0	0	0	0	0	0.00540541	0	0	0	0.00740741	0	0	0	0
PIGK	no	0.0415537	0.130435	0	0.171233	0.0454545	0.0203046	0.0833333	0.0217391	0.138889	0.121439	0.264957	0.164179	0.0401024	0.0693909	0.0852508	0.0482315	0.110357	0.112179	0.0911361	0.0546559	0.0752991	0.0356394	0.0231788	0.0884956	0.108359	0.0767442	0.396683	0.0992608	0.14694	0.260638	0.058642	0.111111	0.163265	0.0384615	0.355634	0.019368	0.139939	0.0142366	0.017094	0.156757	0.0463418	0.0418552	0.00251636	0.103704	0.00839161	0.045977	0.0234694	0.0165289
AK5	no	0.00225836	0.0144928	0	0	0.00757576	0	0	0.0434783	0.0833333	0.0554723	0.00854701	0.0149254	0.00255973	0.0431766	0.151264	0.0884244	0.103565	0.217949	0.00873908	0.00303644	0.00844476	0.00628931	0.00331126	0	0.0712074	0.00813953	0.00414651	0.0137276	0.0268998	0.0132979	0.00308642	0	0.0612245	0.00641026	0	0.00203874	0.0040858	0.00147275	0	0	0.00504581	0.00452489	0.000503271	0	0.0013986	0.00574713	0.00408163	0.0165289
AC095030.1	no	0	0	0	0	0	0	0	0	0	0	0	0	0	0.000385505	0.00301773	0	0.00169779	0.00320513	0	0	0	0	0	0	0	0	0	0.00105597	0.00100874	0.00265957	0.00308642	0	0	0	0	0	0	0	0	0	0	0	0	0	0	0	0	0
AC118549.1	no	0.0903342	0.173913	0.0169492	0.150685	0.0909091	0.0507614	0.106061	0.0869565	0.166667	0.158921	0.369658	0.402985	0.0682594	0.126831	0.129762	0.0643087	0.162988	0.153846	0.118602	0.106275	0.132301	0.0649895	0.0430464	0.159292	0.178019	0.134884	0.474084	0.101373	0.18191	0.361702	0.111111	0.272222	0.285714	0.0416667	0.242958	0.0122324	0.0347293	0.00736377	0.128205	0.189189	0.0783429	0.0735294	0.00503271	0.125926	0.00489511	0.0344828	0.0408163	0.0268595
USP33	no	0.158988	0.405797	0.101695	0.383562	0.371212	0.0609137	0.265152	0.108696	0.472222	0.308846	0.58547	0.597015	0.0930034	0.179645	0.191626	0.104502	0.24618	0.298077	0.200999	0.194332	0.259676	0.15304	0.0993377	0.292035	0.332817	0.425	0.723566	0.284055	0.272024	0.529255	0.17284	0.369444	0.428571	0.0961538	0.612676	0.0937819	0.26047	0.0692194	0.196581	0.367568	0.233966	0.255656	0.0468042	0.281481	0.0776224	0.045977	0.0744898	0.0764463
MIGA1	no	0.114273	0.333333	0.101695	0.212329	0.212121	0.0406091	0.181818	0.0869565	0.333333	0.131934	0.25641	0.328358	0.024744	0.119892	0.123727	0.0578778	0.183362	0.179487	0.128589	0.123482	0.14708	0.0775681	0.0463576	0.159292	0.139319	0.270349	0.256393	0.144667	0.165098	0.273936	0.104938	0.216667	0.367347	0.0448718	0.161972	0.00713558	0.0306435	0.0250368	0.17094	0.12973	0.127606	0.125566	0.011072	0.17037	0.0181818	0.0517241	0.0479592	0.0330579
NEXN-AS1	no	0	0.0144928	0	0	0	0	0	0	0	0	0	0	0.000853242	0.000385505	0.000377216	0	0	0	0.00124844	0	0	0	0	0	0	0.00174419	0.00345542	0	0	0	0	0	0	0	0.00704225	0	0	0	0	0.0216216	0.000929491	0	0	0.0148148	0	0	0	0
NEXN	no	0.0216802	0.0869565	0	0.00684931	0.0606061	0.0101523	0.030303	0	0.0833333	0.0434783	0.0662393	0.119403	0.00511945	0.0077101	0.00716711	0.00401929	0.0169779	0.0192308	0.00873908	0.00303644	0.018297	0.00419287	0.00331126	0.0176991	0.0402477	0.0976744	0.0718728	0.0770855	0.0739744	0.0664894	0.0216049	0.0416667	0.0408163	0.0128205	0.00352113	0	0.0081716	0.000490918	0.017094	0.27027	0.0423583	0.0158371	0	0.148148	0	0.00574713	0.00408163	0
FUBP1	no	0.20009	0.376812	0.0677966	0.39726	0.257576	0.0761421	0.19697	0.130435	0.416667	0.473763	0.688034	0.61194	0.197952	0.226677	0.244059	0.106109	0.322581	0.278846	0.240949	0.261134	0.289937	0.148847	0.109272	0.283186	0.297214	0.346512	0.832066	0.282999	0.355077	0.683511	0.197531	0.397222	0.489796	0.0737179	0.679577	0.0489297	0.222676	0.0363279	0.128205	0.416216	0.175674	0.207014	0.0135883	0.207407	0.0363636	0.0632184	0.0918367	0.0640496
DNAJB4	no	0.0126468	0	0.0169492	0.0410959	0.030303	0.0304569	0.0151515	0	0.0277778	0.0569715	0.108974	0.104478	0.0264505	0.0192753	0.0230102	0.00803858	0.0186757	0.0352564	0.0174782	0.0182186	0.0239268	0.0125786	0.00331126	0.0176991	0.0247678	0.0302326	0.230822	0.0295671	0.0245461	0.0930851	0.0123457	0.0722222	0.0816327	0.0576923	0.28169	0.200815	0.0909091	0.00196367	0.017094	0.0972973	0.0118178	0.0124434	0.00251636	0.0814815	0	0.00574713	0.00612245	0.0123967
GIPC2	no	0.000903342	0	0	0	0	0	0	0	0	0.00149925	0.0106838	0.0149254	0.00682594	0.00077101	0.00113165	0.000803859	0.00169779	0	0	0.00202429	0	0.00628931	0	0	0	0.000581395	0.0774015	0.00105597	0.000336247	0.0159574	0.00925926	0.0444444	0.0204082	0	0.0633803	0	0.0265577	0	0	0	0.000132784	0.00113122	0	0.0222222	0	0	0	0
AC103591.3	no	0.0496838	0.130435	0.0169492	0.136986	0.143939	0.0101523	0.121212	0.0652174	0.138889	0.0509745	0.136752	0.298507	0.0196246	0.0289129	0.0339495	0.0144695	0.040747	0.0576923	0.0424469	0.0435223	0.0204082	0.0461216	0.00331126	0.0619469	0.0851393	0.175581	0.159641	0.12566	0.122058	0.18617	0.0679012	0.191667	0.22449	0.0192308	0.119718	0.011213	0.0224719	0.011782	0.0940171	0.0486486	0.0869738	0.0339367	0.00654253	0.0518519	0.00769231	0.0287356	0.00510204	0.00206612
PTGFR	no	0.000451671	0.0144928	0	0	0.0151515	0	0	0	0	0	0	0.0149254	0	0	0	0	0	0	0	0	0	0.00209644	0	0	0	0.00232558	0	0.00105597	0.00168124	0	0	0.00277778	0	0	0	0	0.00102145	0	0.00854701	0	0.00650644	0	0	0.177778	0	0	0	0
IFI44L	no	0.0415537	0.115942	0	0.0205479	0.0909091	0.0812183	0.143939	0.0217391	0.111111	0.0254873	0.0149573	0.0597015	0.0059727	0.0767155	0.0282912	0.0273312	0.057725	0.0384615	0.0337079	0.034413	0.0274455	0.067086	0.0165563	0.0176991	0.0696594	0.213953	0.0131306	0.030623	0.0262273	0.109043	0.0617284	0.105556	0.0816327	0.0288462	0.00704225	0.00203874	0.00715015	0.0220913	0.111111	0.0108108	0.0734298	0.081448	0.0156014	0.281481	0.0132867	0.0172414	0.00816326	0.00206612
IFI44	no	0.0248419	0.231884	0.0169492	0.116438	0.151515	0.0507614	0.227273	0.0217391	0.25	0.0644678	0.226496	0.402985	0.024744	0.0886662	0.0380988	0.0257235	0.0764007	0.0384615	0.0799001	0.0536437	0.0534835	0.100629	0.0298013	0.0353982	0.119195	0.269767	0.205943	0.106653	0.106254	0.287234	0.0679012	0.188889	0.204082	0.0352564	0.0352113	0.00407747	0.0143003	0.00981836	0.179487	0.145946	0.133714	0.0882353	0.011072	0.2	0.0118881	0.0287356	0.0326531	0.0123967
ADGRL4	no	0.000451671	0	0	0	0.00757576	0	0	0	0	0	0	0	0	0	0.000377216	0	0.00169779	0	0	0	0	0	0	0	0	0.00116279	0	0	0.000336247	0	0	0	0	0	0	0	0	0	0	0	0.000398353	0.00113122	0	0.155556	0	0	0	0
AL353651.3	no	0	0	0	0	0	0	0	0	0	0	0	0	0	0	0	0	0	0	0	0	0	0	0	0	0	0	0	0	0	0	0	0	0	0	0	0	0	0	0	0	0	0	0	0.00740741	0	0	0	0
LINC01781	no	0.189702	0.130435	0	0.00684931	0	0.0101523	0	0	0	0.0089955	0.00213675	0	0.000853242	0	0	0.000803859	0	0	0	0	0	0	0	0	0.00154799	0	0.00414651	0.00105597	0.000336247	0	0	0	0	0.00961539	0	0.00101937	0.00102145	0	0	0	0.000531138	0	0	0	0.000699301	0	0	0
ADGRL2	no	0	0	0	0	0.00757576	0	0	0	0	0	0	0	0	0	0	0	0	0	0	0	0	0	0	0	0	0.000581395	0	0	0	0.00265957	0	0	0	0	0	0	0	0	0	0	0.000132784	0	0	0.296296	0	0	0	0
LINC01362	no	0	0	0	0	0	0	0	0	0	0	0	0	0	0	0	0	0.00169779	0	0	0	0	0	0	0	0	0	0	0	0	0	0	0	0	0	0	0	0	0	0	0	0	0	0	0	0	0	0	0
LINC01361	no	0.000451671	0	0	0	0	0	0	0	0	0	0	0	0	0	0	0	0.00169779	0	0	0	0	0	0	0	0	0	0	0	0	0	0	0	0	0	0	0	0	0	0	0	0	0	0	0	0	0	0	0
LINC01712	no	0.000903342	0	0	0	0	0	0	0	0	0	0	0	0	0	0.000377216	0	0	0	0	0	0	0	0	0	0	0	0	0	0	0	0	0	0	0	0	0	0	0	0	0	0	0	0	0	0	0	0	0
LINC01725	no	0.0063234	0	0	0	0	0	0.00757576	0	0	0.0029985	0.00213675	0.0149254	0.000853242	0.00578257	0.0143342	0.00723473	0.0169779	0.0192308	0.00499376	0.00101215	0.00070373	0	0	0.00884956	0.00154799	0.000581395	0.00138217	0	0.00201748	0.018617	0.0123457	0.0444444	0.0612245	0	0	0	0	0	0	0	0.000796707	0	0	0.162963	0	0	0.00102041	0
AL035706.1	no	0	0	0	0	0	0	0	0	0	0	0	0	0	0	0.000377216	0	0	0	0	0	0	0	0	0	0	0	0	0	0	0	0	0	0	0	0	0	0	0	0	0	0	0	0	0	0	0	0	0
TTLL7	no	0.00180668	0	0.271186	0.410959	0.143939	0.00507614	0	0	0	0.035982	0.017094	0.0298507	0.00255973	0.00231303	0.00150887	0.000803859	0.00169779	0.0160256	0.00374532	0.00607287	0.00351865	0	0.00331126	0.0353982	0.00773994	0.00755814	0.0131306	0.00211193	0.0127774	0.0664894	0.00617284	0.0527778	0	0	0.0105634	0.00101937	0.0143003	0.000490918	0	0.0486486	0.00544416	0.00565611	0.00150981	0.0444444	0	0	0.00204082	0
AL359504.2	no	0.0108401	0.0289855	0	0.0616438	0.00757576	0	0	0	0	0.041979	0.188034	0.208955	0.00938567	0.00655358	0.00716711	0.00643087	0.00679117	0.025641	0.00124844	0.0111336	0.0126671	0.00838574	0.00331126	0.0265487	0.00309597	0.00232558	0.147201	0	0.0161399	0.191489	0.0524691	0.219444	0.22449	0	0.0316901	0.00101937	0.00510725	0.000490918	0	0.0540541	0.0017262	0.00226244	0	0.0296296	0.0013986	0.00574713	0.00510204	0.00206612
PRKACB	no	0.179765	0.318841	0.118644	0.273973	0.19697	0.111675	0.234848	0.130435	0.472222	0.353823	0.724359	0.716418	0.0622867	0.220894	0.273104	0.114952	0.363328	0.375	0.27965	0.307692	0.417312	0.163522	0.109272	0.256637	0.204334	0.188953	0.429164	0.164731	0.263954	0.609043	0.256173	0.675	0.591837	0.0512821	0.0774648	0.011213	0.0194076	0.00490918	0.042735	0.497297	0.0859116	0.102941	0.00452944	0.125926	0.00489511	0.0172414	0.122449	0.117769
SAMD13	no	0	0	0	0.0342466	0	0.0101523	0.00757576	0	0	0.0254873	0.121795	0.164179	0.0059727	0.00077101	0.000377216	0	0	0	0	0	0	0.00209644	0	0.0176991	0.00773994	0.00290698	0.0504492	0.00211193	0.0248823	0.111702	0.0246914	0.119444	0.0612245	0	0	0	0.00102145	0	0	0.0324324	0.00106228	0.00339367	0	0.00740741	0	0	0.00204082	0
DNASE2B	no	0	0	0	0	0	0.0101523	0.00757576	0	0	0	0	0	0	0	0	0	0	0	0	0	0	0	0	0	0	0	0	0	0	0	0	0	0	0	0	0	0	0	0	0	0.000132784	0	0	0	0	0	0	0
AL844170.1	no	0	0	0	0	0	0	0	0	0	0	0	0	0	0	0	0	0	0	0	0.00101215	0	0	0	0	0	0	0	0	0	0	0	0	0	0	0	0	0	0	0	0	0	0	0	0	0	0	0	0
RPF1	no	0.111563	0.15942	0	0.157534	0.181818	0.0304569	0.0833333	0.0869565	0.222222	0.238381	0.478632	0.313433	0.0708191	0.112567	0.110902	0.0868167	0.169779	0.179487	0.126092	0.112348	0.143561	0.0964361	0.0596026	0.20354	0.184211	0.216279	0.578438	0.143611	0.181574	0.348404	0.095679	0.180556	0.346939	0.0416667	0.260563	0.00917431	0.0367722	0.0191458	0.0854701	0.291892	0.108618	0.174208	0.00754907	0.118519	0.0125874	0.00574713	0.0408163	0.0371901
GNG5	no	0.32159	0.724638	0.152542	0.623288	0.606061	0.309645	0.659091	0.26087	0.777778	0.721139	0.884615	0.865672	0.361775	0.341557	0.31837	0.324759	0.400679	0.445513	0.440699	0.356275	0.465869	0.318658	0.281457	0.867257	0.724458	0.869186	0.966137	0.719113	0.664761	0.898936	0.324074	0.636111	0.673469	0.157051	0.93662	0.148828	0.613892	0.225331	0.641026	0.691892	0.576417	0.680995	0.208354	0.444444	0.237762	0.350575	0.146939	0.134298
SPATA1	no	0.00993677	0.0144928	0	0.00684931	0.0151515	0.00507614	0	0.0217391	0	0.0254873	0.0576923	0.0149254	0.00341297	0.00693909	0.00905319	0.00401929	0.00848896	0.00320513	0.0149813	0.0101215	0.00422238	0.00628931	0.00331126	0.0176991	0.0154799	0.022093	0.0539046	0.0221753	0.0161399	0.0345745	0.0185185	0.0277778	0.0204082	0.00641026	0.0352113	0.00509684	0.0143003	0.00147275	0	0.0324324	0.00889656	0.0135747	0.00503271	0.0222222	0.0020979	0.00574713	0.00408163	0.00619835
CTBS	no	0.108853	0.405797	0.135593	0.30137	0.386364	0.116751	0.280303	0.0434783	0.333333	0.131934	0.284188	0.537313	0.0546075	0.110254	0.126745	0.068328	0.173175	0.150641	0.154806	0.0860324	0.103448	0.0503145	0.0364238	0.221239	0.26935	0.484302	0.265377	0.292503	0.228648	0.295213	0.114198	0.202778	0.22449	0.0801282	0.130282	0.0203874	0.0510725	0.105056	0.376068	0.2	0.286682	0.339367	0.201812	0.222222	0.172727	0.091954	0.0346939	0.035124
AL359762.2	no	0	0	0	0	0	0	0	0	0	0	0	0	0	0	0	0	0	0	0	0	0	0	0	0	0	0	0	0	0	0	0	0	0	0	0	0	0	0	0	0	0.000132784	0	0	0	0	0	0	0
SSX2IP	no	0.0185185	0.0144928	0.0338983	0.219178	0.0378788	0.0152284	0.030303	0.0217391	0.194444	0.164918	0.596154	0.507463	0.114334	0.0277564	0.0241418	0.011254	0.0339559	0.0384615	0.0162297	0.0202429	0.0724842	0.0167715	0.00331126	0.0619469	0.0634675	0.0459302	0.816171	0.032735	0.132482	0.281915	0.0555556	0.102778	0.163265	0.0288462	0.732394	0.0907238	0.375894	0.00441826	0.0512821	0.367568	0.0282831	0.040724	0.00100654	0.0222222	0.0027972	0	0.00816326	0.0247934
LPAR3	no	0.000451671	0	0	0	0	0	0	0	0	0	0	0	0	0.00231303	0.00264051	0	0.00339559	0	0	0.00202429	0.00211119	0.00209644	0	0	0.00154799	0.000581395	0	0	0.00168124	0.0132979	0	0	0.0204082	0	0	0	0	0	0	0	0.000132784	0.00113122	0	0	0	0	0	0
MCOLN2	no	0.0460705	0.0289855	0	0.0136986	0.0151515	0	0.0227273	0.0434783	0.138889	0.0134933	0.0149573	0.0298507	0.00255973	0.0447186	0.00829875	0.0096463	0.0543294	0.0320513	0.0299625	0.102227	0.100633	0.0230608	0.0364238	0.265487	0.145511	0.0255814	0.0089841	0.0179514	0.0420309	0.0744681	0	0.0444444	0.102041	0.025641	0.00352113	0.0030581	0.00306435	0.000490918	0.017094	0.0108108	0.00796707	0.010181	0	0.00740741	0.000699301	0	0.0193878	0.00413223
WDR63	no	0.000451671	0	0	0	0	0	0	0	0.0277778	0	0	0	0	0.00231303	0.000754432	0.00241158	0.00509338	0.00320513	0.00249688	0.00809717	0.00774103	0.00419287	0.00331126	0	0	0	0	0	0	0.00265957	0	0	0.0204082	0.00320513	0	0	0.00102145	0	0	0	0.000132784	0	0	0	0.000699301	0	0	0
[truncated: 25,567 more rows]
[truncated: 15 more columns]

## Sheet: S5-ADSVF all genes % cells
Table S5 - % of ADSVF cells within a cluster expressing a specific gene
[truncated: 27,703 more rows]
[truncated: 10 more columns]

## Sheet: S6-BMAC-MSCs DE genes
Table S6 - BMAC-MSCs differentially expressed genes and surface markers
[truncated: 1,391 more rows]

## Sheet: S7-All surface markers
Table S7 - All surface marker genes detected in human BMAC and Adipose
[truncated: 1,305 more rows]

[truncated: 4 more sheets: S8 - LEPR+sorted BMAC cells, S9 - BMAC proteins, S10 - Adipose proteins, S11 - immunomod prot expression]
