# Supplementary material for: Comparative single-cell transcriptional and proteomic atlas of clinical-grade injectable mesenchymal source tissues
Source: Sci Adv. 2024 Jul 12;10(28):eadn2831. doi: 10.1126/sciadv.adn2831 (PMC11244553; doi:10.1126/sciadv.adn2831)
Supplement: Supplementary file 2 — Tables S1 to S40 [file sciadv.adn2831_tables_s1_to_s40.zip › adn2831_tables_s12_to_s25.xlsx]

## Sheet: S12-BMAC top5 DE genes
Table S12 - Top DEG per BMAC cell groups
Cluster	Gene	p_val	avg_logFC	pct.1	pct.2	p_val_adj
B Cells	CD79A	0	2.49502	0.932	0.049	0
B Cells	MS4A1	0	2.47643	0.932	0.021	0
B Cells	IGHM	0	2.35462	0.876	0.088	0
B Cells	BANK1	0	1.94708	0.819	0.034	0
B Cells	IGHD	0	1.86077	0.703	0.023	0
Baso/Mast	CLC	0	4.41359	0.84	0.048	0
Baso/Mast	MS4A2	0	2.5792	0.682	0.005	0
Baso/Mast	GATA2	0	2.56425	0.849	0.034	0
Baso/Mast	TPSAB1	0	2.4039	0.374	0.004	0
Baso/Mast	HDC	0	2.36532	0.763	0.007	0
C1QB+APOE+ unspecified	C1QB	0	3.66926	0.813	0.007	0
C1QB+APOE+ unspecified	APOE	0	3.66498	0.749	0.032	0
C1QB+APOE+ unspecified	C1QA	0	3.64115	0.877	0.014	0
C1QB+APOE+ unspecified	SELENOP	0	3.40531	0.731	0.03	0
C1QB+APOE+ unspecified	VCAM1	0	2.85709	0.512	0.006	0
CD3+ Dendritic Cells - DC2.1	HLA-DQA1	8.9148e-44	1.67986	0.972	0.166	2.3766e-39
CD3+ Dendritic Cells - DC2.1	HLA-DPB1	9.02394e-26	1.91248	1	0.413	2.40569e-21
CD3+ Dendritic Cells - DC2.1	HLA-DPA1	8.9655e-25	1.8459	1	0.414	2.39011e-20
CD3+ Dendritic Cells - DC2.1	HLA-DRA	5.11647e-23	1.71895	1	0.456	1.364e-18
CD3+ Dendritic Cells - DC2.1	CD74	1.3148e-21	1.679	1	0.559	3.50513e-17
Pre plasma cells - cycling	IGLL1	0	2.93331	0.915	0.059	0
Pre plasma cells - cycling	DNTT	0	2.34948	0.483	0.013	0
Pre plasma cells - cycling	STMN1	0	2.28717	0.972	0.263	0
Pre plasma cells - cycling	VPREB1	0	2.19456	0.867	0.014	0
Pre plasma cells - cycling	HIST1H4C	1.91768e-195	2.05517	0.81	0.39	5.11234e-191
CD34+ Early Erythroblast Progenitor	CDK6	0	1.45325	0.963	0.211	0
CD34+ Early Erythroblast Progenitor	MYC	0	1.309	0.845	0.22	0
CD34+ Early Erythroblast Progenitor	AC084033.3	0	1.29585	0.948	0.14	0
CD34+ Early Erythroblast Progenitor	EREG	0	1.18929	0.692	0.056	0
CD34+ Early Erythroblast Progenitor	HSP90AB1	1.12858e-255	1.13447	0.993	0.619	3.00868e-251
Erythroblast Progenitors	LRRC75A	0	1.91737	0.479	0.115	0
Erythroblast Progenitors	PRDX2	0	1.78681	0.816	0.353	0
Erythroblast Progenitors	AHSP	0	1.69344	0.779	0.156	0
Erythroblast Progenitors	BLVRB	0	1.57525	0.799	0.338	0
Erythroblast Progenitors	CA1	0	1.54486	0.673	0.164	0
CD4+ T Cells	IL7R	0	1.90729	0.939	0.128	0
CD4+ T Cells	LTB	0	1.56943	0.938	0.221	0
CD4+ T Cells	TRAC	0	1.41247	0.859	0.123	0
CD4+ T Cells	TCF7	0	1.295	0.707	0.082	0
CD4+ T Cells	TRBC2	0	1.28099	0.755	0.164	0
CD8+ T Cells	CCL5	0	2.03731	0.973	0.164	0
CD8+ T Cells	GZMK	0	1.93878	0.617	0.045	0
CD8+ T Cells	CCL4	0	1.77091	0.708	0.075	0
CD8+ T Cells	IL32	0	1.67426	0.971	0.242	0
CD8+ T Cells	DUSP2	0	1.60257	0.614	0.084	0
CLEC9A+ dendritic cells	HLA-DQA1	1.12379e-156	2.58631	0.973	0.164	2.99591e-152
CLEC9A+ dendritic cells	HLA-DPB1	2.95202e-93	3.08458	1	0.412	7.86979e-89
CLEC9A+ dendritic cells	HLA-DPA1	7.23975e-93	3.04998	1	0.413	1.93005e-88
CLEC9A+ dendritic cells	HLA-DRB1	8.67982e-89	2.61352	0.991	0.344	2.31395e-84
CLEC9A+ dendritic cells	HLA-DRA	5.27465e-87	2.56333	1	0.455	1.40617e-82
FCER1A+CD1C+ dendritic cells	HLA-DPB1	0	2.25726	0.986	0.406	0
FCER1A+CD1C+ dendritic cells	HLA-DPA1	0	2.23088	0.985	0.407	0
FCER1A+CD1C+ dendritic cells	HLA-DRA	0	2.13909	1	0.449	0
FCER1A+CD1C+ dendritic cells	HLA-DQA1	0	2.07994	0.884	0.157	0
FCER1A+CD1C+ dendritic cells	HLA-DRB1	0	2.00389	0.947	0.338	0
PDK4+FCN1+FCER1A- dendritic cells	PDK4	0	1.5232	0.761	0.11	0
PDK4+FCN1+FCER1A- dendritic cells	HLA-DRB1	0	1.3628	0.97	0.324	0
PDK4+FCN1+FCER1A- dendritic cells	MAFB	0	1.35474	0.905	0.124	0
PDK4+FCN1+FCER1A- dendritic cells	CST3	0	1.32311	1	0.38	0
PDK4+FCN1+FCER1A- dendritic cells	FCN1	0	1.26535	0.994	0.322	0
Eosinophil	LYZ	0	1.69111	0.982	0.542	0
Eosinophil	LGALS1	0	1.58096	0.922	0.421	0
Eosinophil	AC020656.1	0	1.32084	0.752	0.235	0
Eosinophil	RNASE2	0	1.1739	0.737	0.145	0
Eosinophil	MPO	2.62255e-225	1.08999	0.649	0.226	6.99147e-221
Erythroblasts	HBB	0	4.55587	1	0.696	0
Erythroblasts	HBA2	0	4.35528	0.989	0.311	0
Erythroblasts	HBA1	0	4.33139	0.997	0.239	0
Erythroblasts	HBD	0	4.09986	0.986	0.101	0
Erythroblasts	HBM	0	3.73954	0.877	0.046	0
Granulocyte Progenitors	MPO	0	3.43127	0.925	0.191	0
Granulocyte Progenitors	PRTN3	0	3.36875	0.689	0.055	0
Granulocyte Progenitors	ELANE	0	2.95712	0.729	0.053	0
Granulocyte Progenitors	AZU1	0	2.9156	0.854	0.115	0
Granulocyte Progenitors	CTSG	0	2.59162	0.647	0.04	0
HSC	SPINK2	0	1.93677	0.886	0.027	0
HSC	CDK6	0	1.37651	0.821	0.205	0
HSC	FAM30A	0	1.37121	0.73	0.059	0
HSC	AVP	0	1.35882	0.511	0.002	0
HSC	MSI2	0	1.15227	0.792	0.187	0
Low-density Granuloctyes	LTF	0	4.39458	0.941	0.051	0
Low-density Granuloctyes	CAMP	0	4.37388	0.839	0.057	0
Low-density Granuloctyes	LCN2	0	3.90941	0.91	0.05	0
Low-density Granuloctyes	CRISP3	0	3.31367	0.922	0.034	0
Low-density Granuloctyes	MMP8	0	2.82718	0.664	0.016	0
Megakaryocyte Progenitors	PDLIM1	1.35011e-296	2.29594	0.876	0.105	3.59926e-292
Megakaryocyte Progenitors	UBE2C	2.70476e-279	2.32877	0.773	0.081	7.21061e-275
Megakaryocyte Progenitors	PF4	6.41991e-259	2.70255	0.768	0.087	1.71148e-254
Megakaryocyte Progenitors	PPBP	2.20277e-161	2.48114	0.703	0.109	5.87237e-157
Megakaryocyte Progenitors	PLEK	2.76747e-138	2.30311	0.951	0.336	7.37781e-134
VCAN+FCN1 monocytes	VCAN	0	2.15031	0.924	0.186	0
VCAN+FCN1 monocytes	FCN1	0	1.58357	0.916	0.246	0
VCAN+FCN1 monocytes	THBS1	0	1.55188	0.526	0.088	0
VCAN+FCN1 monocytes	CTSS	0	1.42595	0.957	0.496	0
VCAN+FCN1 monocytes	SLC11A1	0	1.3748	0.779	0.189	0
FCGR3A+ monocytes	FCGR3A	0	2.40123	0.965	0.114	0
FCGR3A+ monocytes	MS4A7	0	2.3165	0.925	0.152	0
FCGR3A+ monocytes	CDKN1C	0	2.3119	0.848	0.02	0
FCGR3A+ monocytes	AIF1	0	1.79903	0.958	0.383	0
FCGR3A+ monocytes	LST1	0	1.75998	0.974	0.411	0
FCGR3B+NAMPT+ monocytes	FCGR3B	0	3.22532	0.915	0.091	0
FCGR3B+NAMPT+ monocytes	NAMPT	0	2.93478	0.977	0.368	0
FCGR3B+NAMPT+ monocytes	IFITM2	0	2.69029	0.931	0.491	0
FCGR3B+NAMPT+ monocytes	CXCL8	0	2.53019	0.296	0.041	0
FCGR3B+NAMPT+ monocytes	CXCR2	0	2.46683	0.579	0.053	0
MSCs	CXCL12	0	4.79019	0.704	0.009	0
MSCs	IGFBP5	0	3.66863	0.741	0.002	0
MSCs	APOE	0	3.46936	0.741	0.035	0
MSCs	FABP4	0	3.36973	0.385	0.005	0
MSCs	LEPR	0	3.27429	0.63	0.036	0
MMP9+S100A12+ Neutrophils	MMP9	0	2.74932	0.907	0.081	0
MMP9+S100A12+ Neutrophils	S100A12	0	2.50971	0.981	0.323	0
MMP9+S100A12+ Neutrophils	S100A8	0	2.33032	0.999	0.541	0
MMP9+S100A12+ Neutrophils	CYP4F3	0	2.16502	0.815	0.134	0
MMP9+S100A12+ Neutrophils	ALOX5AP	0	2.08343	0.904	0.37	0
DEFA3+ Neutrophils	DEFA3	0	5.64292	0.782	0.048	0
DEFA3+ Neutrophils	DEFA4	0	3.71496	0.511	0.029	0
DEFA3+ Neutrophils	CEACAM8	0	2.59224	0.747	0.039	0
DEFA3+ Neutrophils	BPI	9.53009e-284	2.58145	0.667	0.056	2.54063e-279
DEFA3+ Neutrophils	CD24	5.17381e-267	2.63934	0.891	0.111	1.37929e-262
NK Cells	GNLY	0	3.18353	0.792	0.086	0
NK Cells	NKG7	0	2.6292	0.884	0.199	0
NK Cells	PRF1	0	2.25811	0.672	0.069	0
NK Cells	KLRD1	0	2.24297	0.775	0.075	0
NK Cells	FGFBP2	0	2.19574	0.586	0.035	0
Plasma Cells	IGKC	0	5.92488	0.911	0.444	0
Plasma Cells	IGLC2	0	5.74526	0.658	0.163	0
Plasma Cells	IGHA1	0	5.53108	0.773	0.208	0
Plasma Cells	IGLC3	0	5.29749	0.516	0.105	0
Plasma Cells	IGHG1	0	4.96003	0.66	0.065	0
Plasmacytoid Dendritic Cells	TCF4	0	2.43845	0.945	0.165	0
Plasmacytoid Dendritic Cells	CLN8	0	2.28458	0.899	0.137	0
Plasmacytoid Dendritic Cells	CCDC50	0	2.22057	0.896	0.117	0
Plasmacytoid Dendritic Cells	GZMB	0	2.18139	0.859	0.082	0
Plasmacytoid Dendritic Cells	IRF8	0	2.15948	0.926	0.183	0
Pre B Cells	TCL1A	0	3.05537	0.902	0.042	0
Pre B Cells	CD79B	0	2.72659	0.935	0.116	0
Pre B Cells	IGHM	0	2.60769	0.988	0.115	0
Pre B Cells	PCDH9	0	2.5703	0.851	0.043	0
Pre B Cells	VPREB3	0	2.24653	0.823	0.039	0
Pre-FCER1A+CD1C+ dendritic cells	FCER1A	0	1.32447	0.712	0.047	0
Pre-FCER1A+CD1C+ dendritic cells	HLA-DPA1	3.17828e-135	1.47278	0.949	0.411	8.47298e-131
Pre-FCER1A+CD1C+ dendritic cells	HLA-DRB1	4.88643e-120	1.44657	0.912	0.343	1.30267e-115
Pre-FCER1A+CD1C+ dendritic cells	HLA-DRA	2.03662e-115	1.3752	0.927	0.453	5.42941e-111
Pre-FCER1A+CD1C+ dendritic cells	CD74	2.21638e-115	1.38671	0.978	0.557	5.90865e-111
Pre-Plasma Cells	DNTT	0	3.64982	0.975	0.015	0
Pre-Plasma Cells	VPREB1	0	3.05438	0.941	0.022	0
Pre-Plasma Cells	IGLL1	0	2.896	0.882	0.067	0
Pre-Plasma Cells	VPREB3	0	2.75581	0.867	0.043	0
Pre-Plasma Cells	AKAP12	0	2.55689	0.773	0.019	0
Pre-Plasmacytoid Dendritic Cells	IGLL1	1.68785e-290	1.60495	0.68	0.068	4.49965e-286
Pre-Plasmacytoid Dendritic Cells	TCF4	1.74457e-267	1.93211	0.956	0.175	4.65086e-263
Pre-Plasmacytoid Dendritic Cells	IRF8	3.57441e-229	1.87701	0.934	0.193	9.52902e-225
Pre-Plasmacytoid Dendritic Cells	STMN1	8.68381e-186	1.82884	0.982	0.269	2.31502e-181
Pre-Plasmacytoid Dendritic Cells	SOX4	1.74991e-179	1.59476	0.899	0.208	4.66507e-175
Cycling cell cluster	TOP2A	0	1.96808	0.97	0.129	0
Cycling cell cluster	MPO	0	1.88667	0.76	0.226	0
Cycling cell cluster	MKI67	0	1.74153	0.959	0.135	0
Cycling cell cluster	CENPF	0	1.73664	0.97	0.142	0
Cycling cell cluster	ASPM	0	1.65138	0.926	0.098	0
Thrombocytes	PPBP	0	4.60039	0.899	0.101	0
Thrombocytes	PF4	0	3.92702	0.845	0.079	0
Thrombocytes	NRGN	0	3.85966	0.871	0.192	0
Thrombocytes	CAVIN2	0	3.56833	0.799	0.101	0
Thrombocytes	TUBB1	0	3.55583	0.755	0.055	0

## Sheet: S13-BMAC CD4+T cells
Table S13 - Marker genes of CD4+ T cell subpopulations
CD4+ Tregs - Marker genes by cluster (vs. all BMAC cells)					CD4+ T cells P1 - Marker genes by cluster (vs. all BMAC cells)					CD4+ T cells P2 - Marker genes by cluster (vs. all BMAC cells)					CD4+ T cells P3 - Marker genes by cluster (vs. all BMAC cells)					CD4+ T cells P4 - Marker genes by cluster (vs. all BMAC cells)					CD4+ T cells P5 - Marker genes by cluster (vs. all BMAC cells)					Top five DEG per subpopulation vs. other CD4+ T cells							Top five differentially expressed surface marker genes per subpopulation vs. other CD4+ T cells
Gene	avg. logFC	% cells in this cluster	% cells in other clusters	adj. p-value	Gene	avg. logFC	% cells in this cluster	% cells in other clusters	adj. p-value	Gene	avg. logFC	% cells in this cluster	% cells in other clusters	adj. p-value	Gene	avg. logFC	% cells in this cluster	% cells in other clusters	adj. p-value	Gene	avg. logFC	% cells in this cluster	% cells in other clusters	adj. p-value	Gene	avg. logFC	% cells in this cluster	% cells in other clusters	adj. p-value	Cluster	Gene	p_val	avg_logFC	pct.1	pct.2	p_val_adj	Cluster	Gene	p_val	avg_logFC	pct.1	pct.2	p_val_adj
IL32	1.58	0.956	0.277	0.000e+00	IL7R	1.76	0.963	0.221	0.000e+00	CCR7	1.405	0.796	0.096	0.000e+00	TRAC	1.364	0.894	0.225	0.000e+00	IL7R	1.502	0.997	0.25	0.000e+00	CCR7	1.304	0.897	0.128	0.000e+00	CD4+ T Cells - P1	CCL5	6.51889e-183	1.17148	0.28	0.057	1.73787e-178	CD4+ T Cells - P1	IL7R	7.2452e-155	0.455664	0.963	0.928	2.81838e-152
TRAC	1.37	0.923	0.23	0.000e+00	LTB	1.309	0.916	0.305	0.000e+00	TCF7	1.257	0.816	0.148	0.000e+00	LTB	1.279	0.946	0.321	0.000e+00	RPS4Y1	1.336	0.917	0.246	0.000e+00	MAL	0.916	0.715	0.09	1.876e-303	CD4+ T Cells - P1	ANXA1	1.1481e-156	0.640615	0.706	0.473	3.06072e-152	CD4+ T Cells - P1	KLRB1	6.64006e-114	0.758903	0.306	0.108	2.58298e-111
TRBC2	1.315	0.806	0.251	0.000e+00	TRAC	1.06	0.816	0.21	0.000e+00	IL7R	1.23	0.963	0.22	0.000e+00	TRBC2	1.255	0.78	0.246	0.000e+00	BIRC3	1.264	0.903	0.222	0.000e+00	TRABD2A	0.844	0.708	0.091	1.585e-286	CD4+ T Cells - P1	AHNAK	1.40908e-154	0.606315	0.681	0.413	3.75647e-150	CD4+ T Cells - P1	ITGB1	6.73014e-86	0.434013	0.559	0.338	2.61802e-83
LTB	1.22	0.918	0.327	0.000e+00	IL32	1.044	0.89	0.255	0.000e+00	PIK3IP1	1.179	0.857	0.206	0.000e+00	CD3E	1.171	0.875	0.231	0.000e+00	TCF7	0.99	0.861	0.174	0.000e+00	LEF1	0.749	0.76	0.108	6.384e-268	CD4+ T Cells - P1	KLRB1	6.64006e-114	0.758903	0.306	0.108	1.77017e-109	CD4+ T Cells - P1	CD69	4.35998e-83	0.548244	0.668	0.523	1.69603e-80
CD3D	1.127	0.899	0.237	0.000e+00	TCF7	0.952	0.662	0.157	0.000e+00	BCL11B	1.03	0.736	0.141	0.000e+00	IL7R	1.143	0.916	0.242	0.000e+00	BCL11B	0.9	0.805	0.164	0.000e+00	NELL2	0.489	0.394	0.032	4.478e-257	CD4+ T Cells - P1	GNLY	1.74872e-17	0.595523	0.059	0.023	4.66192e-13	CD4+ T Cells - P1	KLRD1	3.49265e-47	0.418394	0.077	0.015	1.35864e-44
SLFN5	1.112	0.806	0.251	0.000e+00	CD69	0.951	0.668	0.216	0.000e+00	LEF1	0.967	0.601	0.085	0.000e+00	RPS27	1.124	1	0.876	0.000e+00	KRT1	0.832	0.418	0.016	0.000e+00	TCF7	1.081	0.91	0.178	3.233e-246	CD4+ T Cells - P2	CCR7	1.06948e-192	0.537883	0.796	0.488	2.85114e-188	CD4+ T Cells - P2	CCR7	1.06948e-192	0.537883	0.796	0.488	4.16029e-190
TTN	0.988	0.444	0.061	0.000e+00	CD3D	0.947	0.821	0.216	0.000e+00	CD3G	0.965	0.835	0.188	0.000e+00	RPL34	1.094	1	0.884	0.000e+00	RCAN3	0.829	0.715	0.144	0.000e+00	TSHZ2	0.68	0.5	0.056	3.374e-233	CD4+ T Cells - P2	IL6ST	4.12532e-147	0.490306	0.653	0.377	1.09977e-142	CD4+ T Cells - P2	IL6ST	4.12532e-147	0.490306	0.653	0.377	1.60475e-144
CD27	0.978	0.642	0.143	0.000e+00	CD3E	0.915	0.8	0.217	0.000e+00	LTB	0.962	0.942	0.303	0.000e+00	CD3D	1.083	0.882	0.231	0.000e+00	INPP4B	0.823	0.642	0.094	0.000e+00	TXK	0.704	0.75	0.118	3.297e-228	CD4+ T Cells - P2	SATB1	1.39533e-139	0.478133	0.609	0.341	3.7198e-135	CD4+ T Cells - P3	CD52	1.54046e-72	0.34437	0.964	0.921	5.99237e-70
CD3G	0.968	0.805	0.212	0.000e+00	CD3G	0.887	0.749	0.193	0.000e+00	CD3D	0.961	0.896	0.211	0.000e+00	NOSIP	1.083	0.768	0.3	0.000e+00	GATA3	0.758	0.531	0.068	0.000e+00	IFITM1	0.622	0.615	0.088	3.051e-211	CD4+ T Cells - P2	IGKC	4.63543e-111	0.501475	0.564	0.327	1.23576e-106	CD4+ T Cells - P3	CD7	6.13585e-47	0.481257	0.588	0.466	2.38685e-44
CD2	0.967	0.794	0.22	0.000e+00	TRBC2	0.879	0.698	0.236	0.000e+00	LINC00861	0.958	0.648	0.128	0.000e+00	RPS15A	1.065	1	0.878	0.000e+00	MAL	0.742	0.586	0.088	0.000e+00	RCAN3	0.763	0.792	0.147	1.281e-210	CD4+ T Cells - P2	TSHZ2	7.09726e-103	0.421084	0.441	0.215	1.89206e-98	CD4+ T Cells - P3	CD37	5.27432e-44	0.316894	0.798	0.738	2.05171e-41
RTKN2	0.967	0.285	0.026	0.000e+00	CD2	0.866	0.72	0.203	0.000e+00	NOSIP	0.942	0.777	0.286	0.000e+00	RPS12	1.059	1	0.905	0.000e+00	LEF1	0.728	0.62	0.106	0.000e+00	BCL11B	0.887	0.843	0.167	1.856e-204	CD4+ T Cells - P3	RPL35A	0	0.499182	0.998	0.995	0	CD4+ T Cells - P3	CD3E	6.13846e-35	0.267913	0.875	0.843	2.38786e-32
CD3E	0.94	0.84	0.237	0.000e+00	BCL11B	0.864	0.621	0.147	0.000e+00	CD3E	0.927	0.855	0.213	0.000e+00	C12orf57	1.055	0.841	0.374	0.000e+00	ITK	0.716	0.645	0.116	0.000e+00	RPL17	1.254	0.971	0.349	2.198e-199	CD4+ T Cells - P3	RPL34	0	0.485872	1	0.998	0	CD4+ T Cells - P3	GYPC	3.06267e-23	0.28733	0.605	0.548	1.19138e-20
SPOCK2	0.866	0.637	0.15	0.000e+00	PIK3IP1	0.846	0.684	0.216	0.000e+00	TRABD2A	0.923	0.573	0.069	0.000e+00	CCR7	1.054	0.591	0.121	0.000e+00	TRAT1	0.667	0.542	0.071	0.000e+00	CD7	0.781	0.849	0.172	3.633e-198	CD4+ T Cells - P3	FXYD5	1.25295e-136	0.6618	0.836	0.691	3.34023e-132	CD4+ T Cells - P4 - KRT1hi/NEFLhi	ITGB1	6.35471e-71	0.42009	0.801	0.377	2.47198e-68
TIGIT	0.768	0.352	0.039	0.000e+00	BIRC3	0.837	0.593	0.211	0.000e+00	IL6ST	0.9	0.653	0.214	0.000e+00	IL32	1.035	0.869	0.273	0.000e+00	CD40LG	0.636	0.489	0.062	0.000e+00	CHRM3-AS2	0.404	0.349	0.032	2.169e-196	CD4+ T Cells - P3	GAPDH	3.09574e-95	0.482157	0.885	0.795	8.25293e-91	CD4+ T Cells - P4 - KRT1hi/NEFLhi	CD84	5.70988e-37	0.344203	0.652	0.364	2.22114e-34
IL2RA	0.704	0.26	0.016	0.000e+00	TRBC1	0.836	0.501	0.154	0.000e+00	TSHZ2	0.899	0.441	0.037	0.000e+00	RPL35A	1.028	0.998	0.852	0.000e+00	NEFL	0.554	0.273	0.007	0.000e+00	LINC00861	0.78	0.804	0.151	5.463e-196	CD4+ T Cells - P3	CD7	6.13585e-47	0.481257	0.588	0.466	1.63576e-42	CD4+ T Cells - P5	CSF3R	2.89631e-217	0.626193	0.587	0.066	1.12666e-214
CD28	0.643	0.351	0.042	0.000e+00	ARL4C	0.767	0.767	0.288	0.000e+00	TRBC2	0.894	0.762	0.232	0.000e+00	RPL32	1.007	1	0.882	0.000e+00	AP002884.1	0.499	0.295	0.025	0.000e+00	TRAC	1.002	0.987	0.237	5.253e-195	CD4+ T Cells - P4 - KRT1hi/NEFLhi	KRT1	0	0.788913	0.418	0.025	0	CD4+ T Cells - P5	IFITM1	2.4887e-44	0.390223	0.615	0.228	9.68105e-42
CTLA4	0.631	0.255	0.007	0.000e+00	PRDM1	0.766	0.558	0.161	0.000e+00	RPS27	0.881	1	0.872	0.000e+00	RPS25	0.995	1	0.838	0.000e+00	AC005842.1	0.373	0.265	0.021	0.000e+00	LINC01550	0.503	0.452	0.053	8.983e-194	CD4+ T Cells - P4 - KRT1hi/NEFLhi	RPS4Y1	6.9172e-228	1.02987	0.917	0.28	1.84406e-223	CD4+ T Cells - P5	CD7	4.23339e-33	0.392677	0.849	0.47	1.64679e-30
FOXP3	0.592	0.211	0.002	0.000e+00	ETS1	0.765	0.721	0.256	0.000e+00	TRAC	0.875	0.845	0.208	0.000e+00	FXYD5	0.975	0.836	0.47	0.000e+00	TESPA1	0.709	0.579	0.102	1.699e-303	RPS27	1.452	1	0.878	2.637e-193	CD4+ T Cells - P4 - KRT1hi/NEFLhi	NEFL	6.08375e-119	0.461915	0.273	0.041	1.62187e-114	CD4+ T Cells - P5	SELL	3.64569e-29	0.353788	0.923	0.561	1.41817e-26
C15orf53	0.518	0.17	0.004	0.000e+00	INPP4B	0.765	0.42	0.083	0.000e+00	OXNAD1	0.864	0.538	0.097	0.000e+00	CD52	0.961	0.964	0.511	0.000e+00	CAMK4	0.63	0.548	0.088	1.126e-300	CD3E	0.953	0.987	0.242	2.124e-190	CD4+ T Cells - P4 - KRT1hi/NEFLhi	BIRC3	6.44009e-108	0.699757	0.903	0.496	1.71686e-103	CD4+ T Cells - P5	CCR7	1.64935e-27	0.378838	0.897	0.575	6.41595e-25
DUSP4	0.45	0.151	0.005	0.000e+00	ITK	0.749	0.465	0.104	0.000e+00	RPL30	0.864	1	0.902	0.000e+00	RPL10	0.953	1	0.894	0.000e+00	LTB	1.142	0.995	0.329	2.308e-295	RPS29	1.344	1	0.847	3.673e-190	CD4+ T Cells - P4 - KRT1hi/NEFLhi	RPS17	6.43333e-56	0.444553	0.74	0.414	1.71506e-51	CD4+ Tregs	CTLA4	9.47261e-173	0.579588	0.255	0.029	3.68485e-170
CCR4	0.387	0.18	0.008	0.000e+00	SPOCK2	0.745	0.548	0.136	0.000e+00	RCAN3	0.856	0.583	0.127	0.000e+00	RPS28	0.946	0.999	0.863	0.000e+00	CD3D	0.847	0.937	0.239	2.868e-289	RPS21	1.406	1	0.755	5.105e-188	CD4+ T Cells - P5	RPS21	2.7678e-162	0.833843	1	0.973	7.37868e-158	CD4+ Tregs	ITGB1	2.27572e-122	0.848971	0.728	0.373	8.85256e-120
FANK1	0.314	0.11	0.004	0.000e+00	RORA	0.745	0.564	0.17	0.000e+00	SARAF	0.834	0.96	0.584	0.000e+00	LDHB	0.944	0.927	0.518	0.000e+00	RPL13A	0.831	1	0.884	5.249e-280	CD27	0.686	0.785	0.147	2.071e-187	CD4+ T Cells - P5	RPL38	1.45687e-149	0.770002	1	0.97	3.88387e-145	CD4+ Tregs	CD74	9.32521e-114	0.90663	0.614	0.282	3.62751e-111
ETS1	0.984	0.823	0.271	2.702e-303	RPS27	0.74	0.998	0.872	0.000e+00	ETS1	0.815	0.786	0.252	0.000e+00	RPL11	0.943	1	0.887	0.000e+00	RPL23A	0.905	1	0.84	1.015e-276	RPS10	1.429	1	0.637	2.817e-186	CD4+ T Cells - P5	RPS10	2.38919e-145	0.868677	1	0.889	6.36933e-141	CD4+ Tregs	TNFRSF1B	3.20498e-112	0.652813	0.444	0.143	1.24674e-109
PRDM1	1.024	0.667	0.174	4.631e-295	SLFN5	0.736	0.659	0.239	0.000e+00	LDHB	0.797	0.947	0.505	0.000e+00	CD3G	0.93	0.762	0.208	0.000e+00	CD3G	0.794	0.862	0.214	1.997e-269	CD3G	0.935	0.926	0.217	2.856e-185	CD4+ T Cells - P5	RPL17	2.44407e-132	0.975019	0.971	0.481	6.51565e-128	CD4+ Tregs	IL2RA	2.9311e-78	0.585278	0.26	0.069	1.1402e-75
LCK	0.861	0.698	0.186	1.083e-294	CD40LG	0.716	0.374	0.05	0.000e+00	TRBC1	0.792	0.521	0.153	0.000e+00	RPL41	0.927	1	0.917	0.000e+00	PRKCA	0.666	0.615	0.124	3.461e-269	RPL38	1.344	1	0.753	2.450e-183	CD4+ T Cells - P5	RPL36A	1.69224e-107	0.86841	0.981	0.56	4.51134e-103
CCR10	0.516	0.149	0.009	2.871e-293	LDHB	0.702	0.868	0.509	0.000e+00	RPL32	0.784	1	0.879	0.000e+00	CD27	0.926	0.613	0.14	0.000e+00	GPR171	0.603	0.433	0.063	8.086e-268	PRKCA	0.67	0.689	0.127	4.559e-182	CD4+ Tregs	CYTOR	2.33788e-235	0.881499	0.441	0.071	6.23256e-231
BCL11B	0.854	0.645	0.164	5.260e-287	RCAN3	0.696	0.473	0.133	0.000e+00	CAMK4	0.783	0.49	0.071	0.000e+00	RPS21	0.922	0.991	0.751	0.000e+00	RPS29	0.898	1	0.846	4.528e-266	RPL37	1.066	1	0.869	1.548e-180	CD4+ Tregs	HLA-DRB1	2.24314e-204	0.847348	0.335	0.045	5.97998e-200
ARID5B	0.853	0.574	0.136	7.208e-287	RPL23A	0.694	0.995	0.833	0.000e+00	RPS29	0.781	1	0.839	0.000e+00	RPL30	0.915	1	0.905	0.000e+00	RPS18	0.852	1	0.873	2.520e-262	RPL36A	1.209	0.981	0.399	3.579e-176	CD4+ Tregs	ITGB1	2.27572e-122	0.848971	0.728	0.373	6.06685e-118
ITK	0.794	0.534	0.116	2.100e-284	NOSIP	0.691	0.597	0.296	0.000e+00	PRKCA	0.773	0.526	0.108	0.000e+00	RPS15	0.906	0.998	0.858	0.000e+00	RPL27A	0.866	1	0.841	5.061e-260	RPS28	1.041	1	0.865	3.101e-174	CD4+ Tregs	CD74	9.32521e-114	0.90663	0.614	0.282	2.48601e-109
LINC00426	0.531	0.268	0.032	6.743e-284	BTG1	0.685	0.992	0.783	0.000e+00	RPL21	0.766	1	0.907	0.000e+00	RPL19	0.902	1	0.877	0.000e+00	TRAC	0.777	0.89	0.234	1.302e-258	MTRNR2L1	0.413	0.58	0.093	6.633e-173	CD4+ Tregs	NEAT1	3.23909e-84	0.841654	0.914	0.844	8.63509e-80
SKAP1	0.839	0.66	0.18	3.983e-278	CD52	0.685	0.893	0.502	0.000e+00	MAL	0.763	0.473	0.073	0.000e+00	RPS5	0.894	0.998	0.8	0.000e+00	SCML4	0.649	0.579	0.11	1.355e-256	RPL41	0.951	1	0.919	6.174e-172
RASGRP1	0.849	0.583	0.142	1.165e-276	GIMAP7	0.681	0.73	0.331	0.000e+00	RPS25	0.76	0.999	0.833	0.000e+00	RPL36	0.894	0.999	0.794	0.000e+00	ANK3	0.453	0.338	0.041	7.484e-256	CAMK4	0.604	0.574	0.09	9.716e-172
CD52	1.107	0.966	0.515	9.391e-275	SCML4	0.673	0.428	0.099	0.000e+00	RPL23A	0.76	1	0.833	0.000e+00	EEF1A1	0.889	1	0.93	0.000e+00	CD3E	0.752	0.903	0.239	1.908e-252	ADTRP	0.346	0.247	0.019	2.022e-171
AC133644.2	0.51	0.169	0.014	2.225e-248	RPS26	0.672	0.94	0.735	0.000e+00	GIMAP7	0.754	0.797	0.327	0.000e+00	RPL28	0.88	1	0.909	0.000e+00	RPS27	0.9	1	0.877	5.876e-251	TRAT1	0.583	0.513	0.074	6.908e-171
B2M	0.672	0.999	0.976	4.080e-247	CD48	0.671	0.87	0.53	0.000e+00	NOP53	0.752	0.918	0.542	0.000e+00	NOP53	0.876	0.921	0.552	0.000e+00	PIK3IP1	0.731	0.844	0.233	2.246e-242	RPL36	1.073	1	0.798	1.185e-169
TBC1D4	0.722	0.353	0.063	3.958e-244	BCL2	0.656	0.459	0.174	0.000e+00	RPL13	0.752	1	0.904	0.000e+00	RPSA	0.876	0.999	0.813	0.000e+00	ETS1	0.821	0.907	0.273	6.905e-242	PIK3IP1	0.91	0.907	0.236	2.509e-169
FAM102A	0.679	0.438	0.092	8.635e-242	RPL30	0.655	1	0.902	0.000e+00	RPL9	0.75	1	0.883	0.000e+00	RPS27A	0.874	1	0.901	0.000e+00	TPT1	0.658	1	0.97	1.548e-238	RPLP2	0.904	1	0.874	4.941e-167
BIRC3	1.05	0.679	0.223	7.721e-241	EVL	0.651	0.736	0.354	0.000e+00	RPS12	0.747	1	0.902	0.000e+00	RPL29	0.865	0.999	0.853	0.000e+00	ATP8B2	0.521	0.438	0.072	9.898e-238	FBLN5	0.31	0.282	0.025	9.275e-166
HAPLN3	0.396	0.202	0.021	3.770e-238	NOP53	0.648	0.851	0.546	0.000e+00	RPL3	0.747	1	0.855	0.000e+00	RPS8	0.861	1	0.865	0.000e+00	RPS20	0.782	1	0.828	2.246e-229	RPL34	0.986	1	0.886	1.008e-165
RORA	0.889	0.628	0.183	7.434e-238	RPS29	0.643	0.995	0.84	0.000e+00	SATB1	0.744	0.609	0.216	0.000e+00	RPS14	0.843	1	0.908	0.000e+00	RPL38	0.841	0.998	0.751	2.239e-228	RPL39	0.892	1	0.905	1.311e-163
PIK3IP1	0.795	0.709	0.232	7.690e-228	LEF1	0.635	0.397	0.096	0.000e+00	RPS27A	0.743	1	0.898	0.000e+00	TOMM7	0.839	0.961	0.67	0.000e+00	RPL30	0.735	1	0.906	4.415e-228	RPL37A	0.937	1	0.832	2.818e-162
RCAN3	0.764	0.539	0.144	2.828e-227	TRABD2A	0.635	0.367	0.08	0.000e+00	CD27	0.738	0.598	0.127	0.000e+00	RPL37	0.838	0.999	0.867	0.000e+00	CDC14A	0.643	0.562	0.124	4.551e-223	FLT3LG	0.465	0.478	0.068	2.491e-160
LEF1	0.702	0.464	0.106	3.204e-226	RPS18	0.631	1	0.868	0.000e+00	RPL11	0.732	1	0.883	0.000e+00	RPL13	0.837	1	0.907	0.000e+00	RPLP2	0.684	1	0.873	6.786e-222	RPS25	0.948	1	0.841	2.521e-159
GATA3	0.644	0.36	0.068	4.442e-216	GPR171	0.625	0.325	0.054	0.000e+00	RPL10	0.73	1	0.891	0.000e+00	RPS4X	0.835	1	0.866	0.000e+00	SPOCK2	0.601	0.657	0.151	1.283e-218	EPHX2	0.387	0.333	0.036	3.893e-159
MIAT	0.601	0.342	0.063	8.395e-214	RPL10	0.623	1	0.891	0.000e+00	ITK	0.73	0.527	0.1	0.000e+00	RPS3	0.823	1	0.876	0.000e+00	RPS16	0.688	1	0.854	3.153e-218	ITK	0.58	0.651	0.119	3.115e-157
SYNE2	0.824	0.77	0.275	3.374e-213	RPS27A	0.622	1	0.898	0.000e+00	TXK	0.729	0.543	0.098	0.000e+00	RPS13	0.823	1	0.864	0.000e+00	RPS12	0.735	1	0.906	7.329e-218	RPS15A	0.906	1	0.881	3.839e-157
ZNF831	0.454	0.283	0.045	6.696e-208	RPS25	0.622	0.996	0.834	0.000e+00	TPT1	0.728	1	0.969	0.000e+00	RPS19	0.823	0.998	0.848	0.000e+00	RPL9	0.673	1	0.888	9.604e-217	SPOCK2	0.607	0.756	0.154	7.135e-157
LAT	0.678	0.532	0.146	3.294e-205	TRAT1	0.614	0.353	0.062	0.000e+00	RPS3A	0.723	1	0.897	0.000e+00	CD7	0.821	0.588	0.166	0.000e+00	RPS27A	0.682	1	0.902	7.092e-216	PCED1B	0.485	0.413	0.055	1.938e-156
OPTN	0.742	0.543	0.162	1.535e-204	RPL3	0.611	0.999	0.855	0.000e+00	RPS16	0.715	1	0.847	0.000e+00	RPL35	0.821	0.99	0.778	0.000e+00	RPL21	0.658	1	0.911	7.837e-216	IL7R	0.833	0.981	0.254	8.863e-156
ISG20	0.812	0.73	0.28	1.665e-204	CDC14A	0.606	0.376	0.115	0.000e+00	C12orf57	0.715	0.77	0.364	0.000e+00	RPL22	0.817	0.999	0.812	0.000e+00	NELL2	0.385	0.273	0.032	1.027e-215	RPL23A	0.916	1	0.841	4.685e-155
PBXIP1	0.746	0.521	0.149	8.433e-203	SARAF	0.605	0.851	0.59	0.000e+00	CD48	0.715	0.94	0.525	0.000e+00	RPL39	0.816	1	0.903	0.000e+00	RPS25	0.718	1	0.84	2.306e-207	LRRN3	0.324	0.202	0.014	8.723e-155
MAF	0.683	0.335	0.065	2.194e-197	CCR7	0.602	0.405	0.118	0.000e+00	RPS3	0.714	1	0.872	0.000e+00	RPL18	0.81	1	0.86	0.000e+00	CCR7	0.603	0.586	0.127	3.106e-207	LTB	1.109	0.997	0.332	6.199e-154
GBP5	0.77	0.421	0.1	1.724e-196	KLF2	0.6	0.897	0.602	0.000e+00	RPL31	0.713	0.989	0.697	0.000e+00	MAL	0.797	0.441	0.085	0.000e+00	RPL11	0.658	1	0.888	1.370e-204	RPL35A	0.87	1	0.855	1.753e-152
AES	0.873	0.878	0.505	1.158e-195	CAMK4	0.599	0.357	0.079	0.000e+00	RPL5	0.712	1	0.831	0.000e+00	TCF7	0.795	0.615	0.172	0.000e+00	RASGRP1	0.577	0.615	0.143	2.693e-204	RPL26	0.849	1	0.846	1.841e-152
EVL	0.803	0.815	0.366	7.263e-195	TPT1	0.599	1	0.969	0.000e+00	RPS13	0.705	1	0.86	0.000e+00	RPS3A	0.778	1	0.9	0.000e+00	RPL10	0.666	1	0.895	2.720e-202	CD3D	0.827	0.942	0.243	5.385e-152
TRBC1	1.182	0.553	0.166	3.491e-191	MAL	0.597	0.355	0.08	0.000e+00	RPL19	0.701	1	0.874	0.000e+00	RPL14	0.764	1	0.834	0.000e+00	RPL3	0.695	1	0.861	3.356e-199	RPL21	0.804	1	0.911	4.977e-150
IL7R	0.675	0.758	0.25	1.405e-189	RPL36	0.59	0.979	0.79	0.000e+00	RPS6	0.701	1	0.875	0.000e+00	RPL18A	0.764	0.999	0.864	0.000e+00	SLFN5	0.719	0.815	0.254	4.491e-199	RPL30	0.859	1	0.906	1.140e-147
ARL4C	0.709	0.784	0.305	1.625e-187	RPS3	0.589	0.998	0.873	0.000e+00	RPS14	0.7	1	0.905	0.000e+00	LCK	0.764	0.619	0.183	0.000e+00	RPL13	0.638	1	0.908	1.373e-198	LCK	0.606	0.83	0.19	1.354e-145
IKZF2	0.578	0.258	0.042	2.904e-185	ACAP1	0.587	0.712	0.348	0.000e+00	BTG1	0.699	1	0.783	0.000e+00	EEF1D	0.764	0.99	0.794	0.000e+00	RPL36	0.748	1	0.797	3.597e-198	AC114760.2	0.497	0.397	0.055	5.403e-145
CD5	0.444	0.251	0.04	4.282e-185	CD27	0.587	0.453	0.135	0.000e+00	MALAT1	0.696	1	0.988	0.000e+00	TPT1	0.76	1	0.97	0.000e+00	SERINC5	0.744	0.676	0.199	5.104e-198	RPL27	0.87	1	0.813	1.142e-144
MALAT1	0.645	1	0.988	1.021e-184	RPL13	0.586	1	0.904	0.000e+00	RPL14	0.694	1	0.829	0.000e+00	RPL12	0.758	0.999	0.854	0.000e+00	TRABD2A	0.524	0.469	0.091	6.916e-197	RPL31	0.921	1	0.711	2.123e-137
CCDC141	0.383	0.185	0.022	2.282e-184	LCK	0.584	0.548	0.175	0.000e+00	LDLRAP1	0.694	0.499	0.122	0.000e+00	RPL3	0.757	0.999	0.859	0.000e+00	RPL34	0.644	1	0.885	1.415e-194	AC013264.1	0.315	0.237	0.021	3.517e-137
ITGB1	1.052	0.728	0.362	1.630e-181	RPS12	0.581	1	0.902	0.000e+00	LEPROTL1	0.691	0.679	0.279	0.000e+00	RPL5	0.756	0.999	0.836	0.000e+00	CD28	0.38	0.312	0.044	3.002e-194	RPS12	0.818	1	0.906	1.124e-135
FCMR	0.658	0.511	0.149	1.702e-173	MALAT1	0.58	1	0.988	0.000e+00	EEF1B2	0.69	0.997	0.766	0.000e+00	FAU	0.754	0.999	0.878	0.000e+00	RPL41	0.609	1	0.918	4.620e-193	RPL32	0.792	1	0.885	2.823e-135
TRAF3IP3	0.736	0.816	0.4	7.658e-173	RPL11	0.579	1	0.884	0.000e+00	BCL2	0.689	0.501	0.171	0.000e+00	RPL6	0.752	0.999	0.863	0.000e+00	RPL27	0.695	1	0.812	7.909e-192	MT-ND3	0.762	1	0.955	3.707e-134
LINC00861	0.64	0.517	0.15	1.396e-172	RPL14	0.57	0.992	0.829	0.000e+00	RPS5	0.687	0.999	0.794	0.000e+00	RPS29	0.751	0.999	0.844	0.000e+00	RPL32	0.653	1	0.884	1.980e-191	OXNAD1	0.531	0.59	0.117	1.139e-133
ATP8B2	0.541	0.332	0.072	9.046e-172	RASGRP1	0.57	0.435	0.133	0.000e+00	RPS18	0.685	1	0.868	0.000e+00	RPL26	0.74	0.999	0.843	0.000e+00	RPS15A	0.645	1	0.88	5.411e-189	TPT1	0.682	1	0.971	7.157e-131
TSHZ2	0.57	0.29	0.055	6.847e-171	RPS19	0.566	0.998	0.844	0.000e+00	RPL10A	0.683	1	0.806	0.000e+00	FLT3LG	0.731	0.372	0.063	0.000e+00	IL32	0.636	0.898	0.281	1.353e-188	RETREG1	0.404	0.404	0.06	3.156e-130
RGS1	0.535	0.261	0.046	2.817e-170	RPS15A	0.565	0.999	0.875	0.000e+00	RPL34	0.669	1	0.88	0.000e+00	RPS18	0.719	1	0.872	0.000e+00	RPS19	0.716	1	0.85	3.702e-188	ABLIM1	0.45	0.529	0.096	3.445e-129
AC058791.1	0.566	0.33	0.07	4.248e-170	RPL32	0.564	1	0.879	0.000e+00	C6orf48	0.667	0.697	0.332	0.000e+00	RPS6	0.705	0.999	0.878	0.000e+00	GPR183	0.697	0.62	0.165	1.177e-186	RPS16	0.714	1	0.854	1.108e-126
CAMK4	0.584	0.377	0.089	6.602e-170	RPL13A	0.555	1	0.879	0.000e+00	RPL38	0.667	0.992	0.741	0.000e+00	RPLP2	0.705	1	0.872	0.000e+00	TC2N	0.475	0.455	0.09	6.324e-185	RNF157	0.389	0.372	0.052	5.859e-126
TNFRSF25	0.481	0.29	0.056	1.856e-169	RPS16	0.545	0.995	0.848	0.000e+00	FAM102A	0.664	0.436	0.079	0.000e+00	RPS23	0.696	1	0.881	0.000e+00	RPL37	0.619	1	0.869	1.008e-183	SH3YL1	0.55	0.529	0.104	9.302e-126
ICOS	0.272	0.124	0.011	1.963e-169	LINC00861	0.54	0.422	0.141	0.000e+00	RPS10	0.663	0.948	0.622	0.000e+00	RPL10A	0.693	0.999	0.812	0.000e+00	ARL4C	0.655	0.898	0.305	1.060e-183	TOMM7	0.915	0.997	0.675	1.169e-125
AQP3	0.68	0.376	0.093	6.012e-169	RPS4X	0.539	1	0.862	0.000e+00	RPL27A	0.66	0.999	0.834	0.000e+00	RPS9	0.676	1	0.877	0.000e+00	CD2	0.52	0.781	0.223	7.673e-182	TRBC2	0.9	0.865	0.256	2.655e-125
CD247	0.485	0.563	0.17	2.280e-167	RPL21	0.536	0.998	0.907	0.000e+00	RPS15A	0.66	1	0.875	0.000e+00	RPL21	0.645	1	0.91	0.000e+00	LINC02273	0.405	0.321	0.049	1.259e-180	NOSIP	0.859	0.875	0.308	9.123e-122
CCR6	0.389	0.185	0.025	2.806e-164	RPL34	0.532	0.996	0.881	0.000e+00	PDE3B	0.653	0.473	0.125	0.000e+00	RACK1	0.636	0.997	0.816	0.000e+00	RPS10	0.831	0.978	0.635	1.598e-180	RPL9	0.689	1	0.889	5.313e-121
HLA-A	0.606	0.996	0.858	9.914e-164	RPL19	0.528	1	0.874	0.000e+00	FOXP1	0.65	0.759	0.403	0.000e+00	NACA	0.632	0.998	0.857	0.000e+00	CD48	0.792	0.99	0.542	5.543e-178	EEF1A1	0.626	1	0.932	3.311e-120
LEPROTL1	0.714	0.675	0.294	2.038e-160	RPL5	0.526	0.994	0.832	0.000e+00	SPOCK2	0.645	0.555	0.135	0.000e+00	RPS16	0.626	0.998	0.852	0.000e+00	RPS14	0.558	1	0.909	8.879e-178	MAN1C1	0.336	0.292	0.036	5.182e-119
IKZF3	0.717	0.554	0.184	2.103e-158	AQP3	0.526	0.31	0.086	0.000e+00	RPS26	0.641	0.988	0.732	0.000e+00	RPS2	0.62	1	0.878	0.000e+00	TSPAN18	0.294	0.212	0.023	1.657e-177	CD40LG	0.435	0.407	0.065	7.579e-117
LDHB	0.738	0.888	0.522	3.201e-157	RPL38	0.525	0.95	0.743	0.000e+00	RPL18	0.639	1	0.856	0.000e+00	RPS7	0.613	1	0.867	0.000e+00	PASK	0.487	0.326	0.055	1.093e-175	RPL35	0.787	1	0.782	1.299e-116
CLEC2D	0.67	0.65	0.257	7.082e-152	RPL9	0.51	0.999	0.883	0.000e+00	SLFN5	0.639	0.675	0.237	0.000e+00	RPL8	0.611	0.998	0.856	0.000e+00	RPL31	0.743	0.998	0.709	6.879e-174	LBH	0.591	0.708	0.179	2.830e-116
TNFRSF4	0.393	0.179	0.025	1.764e-150	RPL10A	0.51	0.987	0.807	0.000e+00	RPS20	0.635	0.999	0.821	0.000e+00	RPL7A	0.575	1	0.865	0.000e+00	ARID5B	0.609	0.55	0.138	1.348e-171	ETS1	0.663	0.917	0.276	1.225e-115
SIT1	0.48	0.321	0.074	2.890e-143	RPSA	0.507	0.986	0.809	0.000e+00	SERINC5	0.635	0.514	0.187	0.000e+00	RPL9	0.556	0.999	0.886	0.000e+00	TRBC2	0.717	0.789	0.253	1.431e-171	RPL22	0.713	1	0.815	2.065e-115
GPR155	0.663	0.461	0.152	5.757e-141	SKAP1	0.505	0.48	0.171	0.000e+00	MT-ND6	0.633	0.779	0.407	0.000e+00	RPLP1	0.553	1	0.926	0.000e+00	GIMAP7	0.734	0.883	0.345	8.814e-170	FAM102A	0.448	0.5	0.095	3.397e-115
TMSB10	0.614	0.998	0.838	4.397e-140	SYNE2	0.502	0.668	0.262	0.000e+00	RPL13A	0.628	1	0.879	0.000e+00	PIK3IP1	0.765	0.654	0.229	5.935e-289	RPS21	0.709	0.998	0.754	1.967e-168	RPS13	0.649	1	0.866	4.952e-113
GPRIN3	0.568	0.367	0.099	9.957e-140	AC058791.1	0.495	0.277	0.063	0.000e+00	RPL35A	0.623	1	0.848	0.000e+00	RPL36AL	0.725	0.964	0.723	1.244e-287	RPL18A	0.597	1	0.865	4.655e-168	RHOH	0.546	0.683	0.169	1.818e-111
SLAMF1	0.408	0.221	0.04	1.649e-138	EEF1A1	0.494	1	0.928	0.000e+00	RPL36	0.619	0.998	0.789	0.000e+00	RPL4	0.648	0.989	0.782	1.602e-281	RORA	0.6	0.657	0.184	1.013e-167	RPS27A	0.662	1	0.903	4.229e-110
SARAF	0.626	0.898	0.599	3.773e-137	TC2N	0.493	0.314	0.082	0.000e+00	AAK1	0.617	0.698	0.314	0.000e+00	UBA52	0.502	0.996	0.887	2.674e-268	EEF1A1	0.517	1	0.931	1.060e-166	BCL2	0.657	0.689	0.185	2.610e-109
ST8SIA1	0.271	0.126	0.014	4.593e-137	CD6	0.489	0.302	0.076	0.000e+00	ABLIM1	0.612	0.419	0.081	0.000e+00	EEF1B2	0.633	0.995	0.772	7.196e-268	RPL5	0.617	1	0.838	7.094e-163	TRBC1	0.969	0.654	0.169	9.233e-108
CORO1B	0.726	0.451	0.154	4.233e-136	GATA3	0.489	0.287	0.061	0.000e+00	TOMM7	0.611	0.95	0.662	0.000e+00	RPL24	0.547	0.999	0.831	9.699e-265	NOSIP	0.718	0.784	0.306	5.077e-160	FCMR	0.451	0.651	0.152	1.546e-105
RPS27	0.509	0.998	0.877	5.685e-136	RPS21	0.486	0.947	0.747	0.000e+00	PPP1R2	0.61	0.671	0.317	0.000e+00	AES	0.763	0.841	0.503	4.688e-248	RPS6	0.605	1	0.88	5.945e-160	DGKA	0.469	0.606	0.145	1.559e-105
TTC39C	0.629	0.429	0.139	7.348e-136	TNFRSF25	0.478	0.259	0.049	0.000e+00	RPL24	0.605	0.998	0.826	0.000e+00	TRBC1	1.133	0.508	0.164	9.299e-245	RPL19	0.549	1	0.879	1.731e-159	RPS6	0.678	1	0.881	4.810e-105
STK4	0.627	0.866	0.541	5.933e-134	RPL18A	0.476	0.998	0.86	0.000e+00	NPM1	0.602	0.977	0.653	0.000e+00	SARAF	0.719	0.896	0.596	1.264e-244	LINC00861	0.579	0.579	0.15	2.267e-159	CD247	0.341	0.708	0.173	6.858e-103
TMSB4X	0.445	1	0.947	2.574e-132	RPL27A	0.473	0.99	0.835	0.000e+00	ATM	0.6	0.818	0.451	0.000e+00	TRABD2A	0.609	0.361	0.088	3.189e-239	RPS2	0.573	1	0.88	7.581e-159	RPL11	0.617	1	0.889	1.842e-102
OCIAD2	0.566	0.497	0.18	3.833e-131	B2M	0.471	1	0.975	0.000e+00	EIF3E	0.595	0.932	0.615	0.000e+00	TMSB10	0.551	0.999	0.836	8.313e-232	RPS7	0.539	1	0.869	3.679e-158	FHIT	0.523	0.429	0.085	2.016e-102
PCSK7	0.703	0.762	0.419	1.372e-130	RPL18	0.47	0.998	0.856	0.000e+00	INPP4B	0.594	0.398	0.083	0.000e+00	RPL38	0.617	0.973	0.749	1.577e-226	RPS3	0.598	1	0.878	5.648e-158	RPS15	0.616	1	0.861	2.476e-102
ACAP1	0.596	0.747	0.361	3.390e-130	RPS14	0.469	1	0.906	0.000e+00	RPS4X	0.593	1	0.862	0.000e+00	EVL	0.682	0.746	0.364	3.445e-219	CD69	0.522	0.742	0.233	6.561e-158	TMEM204	0.259	0.263	0.033	6.995e-102
NCK2	0.589	0.551	0.211	7.259e-130	TXNIP	0.466	0.998	0.903	0.000e+00	GIMAP4	0.587	0.767	0.349	0.000e+00	CD6	0.558	0.33	0.082	1.090e-214	FAM102A	0.476	0.431	0.093	1.020e-157	RPL10A	0.675	1	0.815	9.096e-102
BTG1	0.568	0.995	0.791	1.505e-128	RPS6	0.459	0.998	0.875	0.000e+00	RPL22	0.584	0.999	0.806	0.000e+00	COX7C	0.627	0.916	0.657	4.126e-210	BCL2	0.72	0.608	0.184	1.274e-157	RPL13	0.613	1	0.909	1.454e-100
CYLD	0.626	0.67	0.324	2.609e-127	RPL41	0.456	0.998	0.915	0.000e+00	NDFIP1	0.581	0.604	0.304	0.000e+00	ACAP1	0.664	0.726	0.358	5.999e-210	S1PR1	0.338	0.323	0.055	1.186e-155	RPS3A	0.609	1	0.902	1.821e-99
PPP1R2	0.662	0.667	0.33	7.303e-127	RPS2	0.453	0.999	0.875	0.000e+00	LINC01550	0.581	0.345	0.039	0.000e+00	BTG1	0.541	0.997	0.789	1.034e-207	PATJ	0.398	0.307	0.052	5.759e-154	GIMAP7	0.747	0.91	0.348	2.851e-99
SPTAN1	0.569	0.482	0.173	3.907e-126	RPS5	0.45	0.991	0.795	0.000e+00	RPSA	0.58	0.999	0.808	0.000e+00	EEF2	0.57	0.952	0.705	1.419e-193	PIK3R1	0.654	0.849	0.358	1.400e-153	RPS18	0.677	1	0.874	3.553e-99
ITM2A	0.669	0.456	0.159	1.775e-124	RPS15	0.444	0.996	0.855	0.000e+00	GIMAP1	0.579	0.605	0.242	0.000e+00	PFDN5	0.503	0.979	0.78	2.266e-190	LDHB	0.701	0.98	0.522	3.488e-152	AC026979.2	0.309	0.308	0.046	8.971e-99
GBP2	0.613	0.458	0.159	1.112e-123	RPL28	0.441	0.998	0.906	0.000e+00	RPS23	0.572	1	0.878	0.000e+00	RPL37A	0.46	0.995	0.829	6.993e-190	RPL10A	0.602	1	0.814	9.903e-152	INPP4B	0.436	0.481	0.098	1.674e-98
DGKH	0.429	0.218	0.043	1.939e-121	RPLP2	0.433	0.997	0.868	0.000e+00	CLEC2D	0.57	0.626	0.243	0.000e+00	CD40LG	0.519	0.268	0.062	2.007e-187	OXNAD1	0.469	0.48	0.116	1.021e-151	STMN3	0.423	0.462	0.094	7.971e-98
SEPT6	0.65	0.763	0.416	1.138e-118	RPS3A	0.433	0.998	0.898	0.000e+00	GCC2	0.569	0.654	0.343	0.000e+00	LINC02273	0.467	0.228	0.048	7.857e-180	PRDM1	0.615	0.62	0.176	3.135e-151	RPL14	0.659	1	0.837	8.991e-97
GSTK1	0.721	0.712	0.407	1.433e-117	RPS20	0.43	0.99	0.822	0.000e+00	RPLP2	0.566	1	0.868	0.000e+00	MT-CYB	0.385	0.993	0.964	6.660e-176	RPS28	0.537	1	0.865	5.217e-151	RPL10	0.612	1	0.896	1.922e-96
BATF	0.482	0.301	0.078	8.712e-117	RPL35A	0.428	0.991	0.848	0.000e+00	DGKA	0.562	0.438	0.132	0.000e+00	EPHX2	0.406	0.186	0.034	2.750e-175	RPL35A	0.536	1	0.854	4.532e-149	RPS20	0.639	1	0.829	1.854e-95
GIMAP7	0.646	0.705	0.346	4.644e-116	CD226	0.426	0.295	0.076	0.000e+00	RPS21	0.556	0.993	0.744	0.000e+00	RPL36A	0.688	0.682	0.396	7.660e-172	TRADD	0.578	0.526	0.149	1.982e-148	LDLRAP1	0.455	0.567	0.139	1.955e-95
CD6	0.422	0.318	0.084	9.439e-115	RPL29	0.426	0.997	0.849	0.000e+00	TRAF3IP3	0.553	0.777	0.386	0.000e+00	RPS10	0.625	0.895	0.632	8.793e-172	RPL39	0.522	1	0.904	4.333e-148	SATB1	0.559	0.74	0.233	1.283e-94
KLF2	0.572	0.931	0.612	3.712e-114	RPL24	0.424	0.98	0.827	0.000e+00	RPL37	0.552	1	0.863	0.000e+00	CD2	0.505	0.568	0.221	1.373e-171	RPS3A	0.529	1	0.902	1.222e-147	SARAF	0.762	0.994	0.601	5.892e-94
TBC1D10C	0.485	0.592	0.25	2.647e-113	MT-CYB	0.423	0.996	0.963	0.000e+00	RPL29	0.548	1	0.849	0.000e+00	HLA-B	0.411	0.994	0.891	2.695e-164	CYLD	0.653	0.795	0.324	5.141e-146	LDHB	0.747	0.994	0.525	2.251e-91
TRAF1	0.373	0.212	0.043	5.067e-112	RPS28	0.41	0.991	0.86	0.000e+00	SCML4	0.545	0.435	0.098	0.000e+00	LEF1	0.54	0.347	0.106	7.410e-164	RPL35	0.627	1	0.78	1.084e-145	EVL	0.615	0.936	0.37	2.275e-91
MAL	0.543	0.323	0.09	3.109e-111	RPL37	0.41	0.993	0.863	0.000e+00	ACAP1	0.545	0.742	0.346	0.000e+00	SPOCK2	0.539	0.428	0.15	5.760e-159	RPL26	0.555	1	0.845	1.333e-145	AK5	0.267	0.218	0.026	2.671e-90
BIN1	0.546	0.437	0.153	2.951e-110	RPS7	0.405	0.994	0.864	0.000e+00	EVL	0.541	0.764	0.352	0.000e+00	GIMAP7	0.568	0.692	0.343	4.368e-157	RPL18	0.527	1	0.862	1.290e-144	RPL5	0.623	1	0.839	3.004e-90
TPT1	0.337	1	0.97	7.172e-110	LINC02273	0.403	0.222	0.043	0.000e+00	LBH	0.535	0.487	0.166	0.000e+00	LAT	0.537	0.409	0.146	2.367e-155	TTTY15	0.313	0.258	0.04	2.222e-144	RPS19	0.617	1	0.851	5.689e-90
CDC14A	0.551	0.381	0.125	1.987e-109	RPL39	0.381	0.994	0.9	0.000e+00	ARL4C	0.534	0.771	0.287	0.000e+00	SSR2	0.581	0.766	0.512	3.853e-153	RPS15	0.524	1	0.86	7.963e-144	RPS14	0.542	1	0.91	8.387e-90
FYB1	0.597	0.903	0.587	2.003e-106	CD28	0.374	0.211	0.038	0.000e+00	LCK	0.529	0.578	0.173	0.000e+00	MALAT1	0.393	0.998	0.988	5.172e-153	SKAP1	0.465	0.63	0.182	8.134e-143	TESPA1	0.439	0.474	0.105	5.079e-89
LINC00649	0.391	0.213	0.045	2.016e-105	TNFRSF4	0.353	0.165	0.02	0.000e+00	SEPT6	0.528	0.759	0.403	0.000e+00	PRKCA	0.557	0.361	0.124	2.719e-151	NOP53	0.668	0.961	0.557	2.238e-141	C6orf48	0.631	0.872	0.348	8.651e-89
DUSP16	0.259	0.137	0.021	2.478e-105	TESPA1	0.512	0.32	0.096	5.895e-301	FBXO32	0.523	0.303	0.057	0.000e+00	RARRES3	0.545	0.595	0.284	6.964e-150	RPSA	0.594	1	0.816	3.260e-141	RPLP1	0.56	1	0.927	2.494e-88
GIMAP4	0.624	0.705	0.366	6.955e-105	CD96	0.452	0.315	0.09	3.649e-299	RPS15	0.521	1	0.854	0.000e+00	IFITM1	0.441	0.297	0.086	3.880e-146	CD27	0.464	0.548	0.146	2.016e-138	RPL19	0.549	1	0.879	9.258e-88
AAK1	0.588	0.654	0.329	1.274e-104	GPR183	0.568	0.426	0.156	4.966e-299	RPS19	0.519	0.999	0.843	0.000e+00	BTF3	0.464	0.961	0.742	7.874e-146	THEM4	0.488	0.46	0.12	2.048e-137	CD69	0.508	0.766	0.236	1.170e-87
TNIK	0.446	0.305	0.085	4.111e-104	RPL7A	0.371	0.997	0.861	1.770e-295	RPS2	0.518	1	0.875	0.000e+00	RPL31	0.479	0.945	0.707	4.709e-140	TOMM7	0.651	0.99	0.674	2.065e-136	GIMAP1	0.55	0.785	0.258	3.045e-87
TRAT1	0.405	0.282	0.074	2.145e-102	SERINC5	0.618	0.458	0.19	3.485e-295	EEF1A1	0.517	1	0.928	0.000e+00	SNRPD2	0.57	0.697	0.439	8.406e-139	ITGB1	0.692	0.801	0.362	3.129e-135	RPL3	0.616	1	0.861	4.820e-87
DGKA	0.539	0.404	0.144	2.574e-102	CLEC2D	0.567	0.557	0.248	5.029e-292	FHIT	0.514	0.314	0.074	0.000e+00	CORO1A	0.481	0.887	0.612	1.038e-138	RPL37A	0.545	1	0.831	4.837e-135	MTRNR2L12	0.631	0.936	0.437	1.294e-86
PYHIN1	0.391	0.32	0.089	1.644e-101	ATP8B2	0.435	0.257	0.066	2.126e-289	FCMR	0.512	0.484	0.137	0.000e+00	COMMD6	0.517	0.834	0.582	2.189e-137	RPL24	0.517	1	0.833	7.044e-135	PDE3B	0.441	0.548	0.141	1.433e-86
AC016831.5	0.455	0.37	0.119	2.587e-101	AES	0.527	0.778	0.496	2.577e-288	RPL18A	0.51	1	0.86	0.000e+00	EIF3F	0.535	0.806	0.573	5.212e-135	CRIP2	0.278	0.168	0.019	1.424e-134	CD6	0.342	0.426	0.086	1.778e-85
SLC38A1	0.503	0.564	0.242	1.981e-100	PRKCA	0.512	0.355	0.118	3.164e-287	CHMP7	0.509	0.374	0.127	0.000e+00	HINT1	0.473	0.905	0.654	6.654e-132	RPL14	0.547	1	0.836	4.278e-133	SNRPN	0.471	0.58	0.159	3.487e-85
PRKCH	0.441	0.443	0.159	2.372e-100	IKZF1	0.505	0.85	0.586	4.851e-287	CYTIP	0.507	0.737	0.373	0.000e+00	SIRPG	0.332	0.154	0.03	1.067e-129	RPL28	0.457	1	0.91	1.850e-132	ARL4C	0.465	0.917	0.308	8.360e-85
IL10RA	0.575	0.497	0.209	1.693e-99	OXNAD1	0.521	0.339	0.109	8.791e-287	CD7	0.505	0.581	0.154	0.000e+00	HSPA8	0.497	0.858	0.61	2.651e-129	TNFRSF25	0.35	0.304	0.057	2.780e-132	RPL13A	0.554	1	0.884	6.549e-84
LINC01550	0.346	0.228	0.053	7.865e-99	ANK3	0.378	0.186	0.037	3.491e-283	RPS28	0.502	1	0.859	0.000e+00	SNHG8	0.595	0.629	0.373	1.975e-127	PPP1R2	0.577	0.786	0.33	5.581e-132	C12orf57	0.649	0.897	0.382	3.716e-83
RPS15A	0.391	0.996	0.88	1.987e-97	MT-ND6	0.604	0.709	0.412	1.718e-279	RPL36AL	0.499	0.966	0.716	0.000e+00	CD247	0.341	0.441	0.17	5.139e-126	LCK	0.421	0.642	0.189	8.649e-132	RPS23	0.549	1	0.883	4.457e-83
CD84	0.668	0.559	0.27	2.584e-97	RPS13	0.364	0.994	0.861	1.778e-278	RHOH	0.491	0.45	0.156	0.000e+00	UQCRB	0.461	0.899	0.68	2.674e-124	RPLP1	0.498	1	0.927	4.204e-130	COX7C	0.678	0.997	0.662	3.887e-82
ZAP70	0.361	0.34	0.101	3.354e-97	RPL26	0.383	0.989	0.839	4.491e-276	NACA	0.489	0.998	0.853	0.000e+00	RPL27	0.408	0.982	0.81	1.321e-123	AC058791.1	0.409	0.34	0.071	2.064e-127	LINC02273	0.275	0.308	0.05	5.649e-82
CASK	0.446	0.273	0.075	3.626e-97	GIMAP4	0.519	0.689	0.354	2.051e-274	TRAT1	0.483	0.305	0.064	0.000e+00	SELENOM	0.396	0.27	0.083	1.714e-120	PCSK1N	0.273	0.171	0.021	7.803e-126	NOP53	0.681	0.978	0.559	5.902e-81
TRIB2	0.401	0.248	0.064	7.179e-97	TXK	0.456	0.345	0.109	1.089e-270	RPL4	0.482	0.994	0.775	0.000e+00	TRAF3IP3	0.489	0.68	0.4	2.288e-120	CD52	0.593	0.983	0.517	6.036e-125	C1orf56	0.258	0.465	0.104	1.320e-80
S100A10	0.566	0.871	0.503	1.101e-96	NCK2	0.501	0.476	0.202	6.944e-267	RPL27	0.481	0.995	0.804	0.000e+00	SIT1	0.418	0.244	0.074	1.152e-111	CD96	0.367	0.413	0.098	2.084e-124	CD48	0.678	0.987	0.544	1.646e-80
IL2RG	0.487	0.61	0.29	7.046e-96	LAT	0.442	0.392	0.139	4.422e-263	IKZF1	0.48	0.903	0.582	0.000e+00	RPL15	0.321	0.997	0.865	2.919e-110	TTC39C	0.486	0.477	0.139	3.631e-122	CD2	0.356	0.766	0.226	3.908e-80
ODF2L	0.59	0.463	0.191	8.917e-96	PPP1R2	0.583	0.599	0.321	1.714e-262	RPS9	0.479	0.998	0.873	0.000e+00	RPL23A	0.366	0.996	0.838	1.306e-109	TXK	0.359	0.462	0.118	5.331e-121	APBA2	0.273	0.298	0.049	9.637e-80
SIRPG	0.295	0.165	0.03	1.045e-95	MYL12A	0.387	0.912	0.714	2.367e-261	RASGRP1	0.479	0.442	0.132	0.000e+00	THEM4	0.52	0.314	0.12	7.696e-109	CD226	0.321	0.372	0.084	1.149e-120	RPL4	0.596	1	0.785	6.469e-79
ANKRD12	0.57	0.806	0.54	5.042e-95	RPL35	0.421	0.961	0.773	2.368e-260	TESPA1	0.477	0.334	0.095	0.000e+00	COX4I1	0.398	0.953	0.752	9.784e-108	SYNE2	0.353	0.786	0.277	1.304e-120	FOXP1	0.627	0.904	0.418	1.648e-78
FLT3LG	0.393	0.258	0.067	6.877e-95	FAM102A	0.457	0.29	0.087	6.503e-260	PNISR	0.475	0.924	0.637	0.000e+00	SEPT1	0.485	0.378	0.159	3.715e-107	STMN3	0.425	0.384	0.093	4.778e-120	RPL24	0.533	1	0.834	2.180e-77
THEM4	0.553	0.353	0.121	1.145e-94	TRAF3IP3	0.508	0.692	0.391	2.685e-259	RPL7A	0.474	1	0.861	0.000e+00	NPM1	0.348	0.916	0.663	7.334e-105	IL6ST	0.582	0.632	0.233	1.593e-119	SUSD3	0.295	0.436	0.099	6.200e-76
SLC4A7	0.521	0.383	0.14	3.207e-93	RPS9	0.346	0.993	0.874	7.471e-257	RPS8	0.473	1	0.861	0.000e+00	HCST	0.409	0.724	0.447	1.229e-103	DGKA	0.465	0.489	0.144	3.271e-119	AAK1	0.53	0.843	0.331	7.920e-76
INPP4B	0.448	0.318	0.096	1.133e-92	TRADD	0.527	0.371	0.142	1.904e-256	KLF2	0.473	0.946	0.599	0.000e+00	RCAN3	0.471	0.357	0.145	2.833e-103	RPS8	0.473	1	0.867	1.334e-117	FAU	0.469	1	0.88	2.039e-75
CDC25B	0.515	0.355	0.122	1.090e-91	EEF1B2	0.397	0.971	0.767	4.502e-254	RPL28	0.469	1	0.906	0.000e+00	LDLRAP1	0.502	0.338	0.137	3.399e-103	EEF1B2	0.558	0.998	0.775	2.892e-117	GIMAP2	0.449	0.596	0.176	4.077e-75
GBP1	0.541	0.348	0.116	3.698e-91	LEPROTL1	0.547	0.557	0.286	6.408e-254	RPL12	0.466	1	0.85	0.000e+00	LIMD2	0.469	0.697	0.453	3.871e-103	NCK2	0.431	0.621	0.211	3.920e-117	RPL12	0.541	1	0.857	6.188e-75
LBH	0.528	0.449	0.178	7.526e-91	RPS23	0.342	0.999	0.878	7.115e-254	RPL26	0.465	0.999	0.838	0.000e+00	NCK2	0.445	0.445	0.21	1.055e-102	RPS26	0.554	0.997	0.742	1.243e-116	RPS4X	0.542	1	0.868	1.471e-74
RPL30	0.35	0.996	0.906	6.121e-89	CYTIP	0.477	0.682	0.377	1.025e-251	RPL41	0.463	1	0.915	0.000e+00	RGS10	0.405	0.597	0.377	1.967e-100	LEPROTL1	0.5	0.718	0.295	4.432e-116	LAT	0.355	0.561	0.15	9.875e-74
RPL10	0.373	1	0.895	1.881e-88	RPL36AL	0.447	0.904	0.72	3.572e-251	SLC38A1	0.46	0.548	0.231	0.000e+00	UXT	0.513	0.668	0.465	7.333e-100	ACVR2A	0.267	0.187	0.027	1.572e-115	AQP3	0.354	0.417	0.095	1.795e-73
IPCEF1	0.455	0.434	0.17	7.506e-88	FAU	0.32	0.986	0.875	4.477e-251	AC025164.1	0.458	0.368	0.116	0.000e+00	ISG20	0.417	0.539	0.281	3.315e-98	EVL	0.488	0.854	0.368	9.263e-115	LEPROTL1	0.501	0.779	0.297	1.697e-72
LINC02273	0.332	0.21	0.049	1.890e-86	SOCS1	0.542	0.432	0.176	5.332e-251	AES	0.454	0.828	0.493	0.000e+00	TXK	0.406	0.315	0.117	9.840e-98	LPAR6	0.476	0.426	0.116	4.537e-114	RPL28	0.452	1	0.911	2.033e-72
KIAA1551	0.458	0.777	0.488	4.389e-86	RPL12	0.354	0.993	0.85	4.268e-250	IL32	0.452	0.84	0.257	0.000e+00	ARHGDIB	0.359	0.924	0.727	7.015e-97	RPS9	0.432	1	0.878	2.206e-113	HLA-F	0.505	0.817	0.319	6.579e-72
HELB	0.472	0.365	0.134	3.020e-84	RPS8	0.343	0.997	0.862	3.708e-246	CHRM3-AS2	0.449	0.237	0.023	0.000e+00	CD48	0.395	0.838	0.54	9.967e-97	ARHGAP5	0.511	0.462	0.143	1.065e-112	RPSA	0.563	1	0.817	2.026e-71
CALM1	0.397	0.953	0.752	2.989e-83	RPL15	0.343	0.996	0.862	4.633e-243	RIC3	0.448	0.281	0.058	0.000e+00	CD5	0.297	0.162	0.04	8.874e-96	RPS13	0.446	1	0.866	1.565e-112	RIC3	0.328	0.343	0.068	2.481e-71
TCF7	0.54	0.446	0.178	5.366e-83	FYB1	0.424	0.891	0.576	1.494e-242	SH3YL1	0.444	0.318	0.095	0.000e+00	IL2RG	0.416	0.532	0.29	2.057e-93	ISG20	0.399	0.747	0.282	1.071e-111	CISH	0.497	0.317	0.064	6.921e-71
RPL23A	0.378	0.996	0.839	4.119e-82	TOMM7	0.465	0.877	0.667	6.596e-240	RPL23	0.437	0.998	0.799	0.000e+00	EIF3G	0.452	0.7	0.509	6.812e-92	TXNIP	0.462	1	0.907	2.229e-111	DPP4	0.251	0.212	0.03	2.797e-70
PTPRC	0.404	0.965	0.732	4.174e-82	RPL6	0.34	0.995	0.86	9.754e-239	RPL15	0.436	1	0.861	0.000e+00	MZT2B	0.435	0.716	0.498	4.161e-91	THEMIS	0.284	0.282	0.055	2.235e-111	BEX2	0.32	0.333	0.068	4.271e-69
RPL11	0.338	0.999	0.888	4.494e-82	LINC00513	0.299	0.171	0.036	2.118e-235	EEF1D	0.435	0.988	0.789	0.000e+00	SKAP1	0.393	0.405	0.182	6.780e-89	RPL15	0.44	1	0.867	3.665e-111	RPS3	0.529	1	0.878	4.288e-69
SUSD3	0.363	0.305	0.098	7.531e-82	FLT3LG	0.349	0.231	0.062	5.865e-235	TTN	0.435	0.273	0.056	0.000e+00	CAMK4	0.373	0.256	0.089	7.140e-89	SARAF	0.559	0.952	0.599	3.101e-109	STAT4	0.259	0.388	0.083	2.605e-68
GALM	0.313	0.194	0.046	4.219e-81	C12orf57	0.566	0.641	0.372	1.345e-234	RACK1	0.434	0.998	0.81	0.000e+00	RPLP0	0.276	0.989	0.799	1.727e-84	LINC01550	0.323	0.272	0.053	3.345e-109	RASGRP1	0.36	0.542	0.146	2.825e-68
RHOH	0.451	0.423	0.168	8.886e-81	CD5	0.297	0.17	0.036	2.140e-232	RPS7	0.432	1	0.863	0.000e+00	EIF3K	0.379	0.863	0.656	5.493e-84	RPL4	0.502	1	0.784	5.232e-109	TRAF3IP3	0.521	0.897	0.404	1.029e-67
FAS	0.327	0.221	0.059	2.445e-80	RHOH	0.5	0.399	0.159	3.078e-231	RPL39	0.43	1	0.9	0.000e+00	KLF2	0.299	0.907	0.61	2.425e-83	FBXO32	0.438	0.306	0.067	1.390e-108	RPL27A	0.516	1	0.842	1.029e-67
PNISR	0.45	0.883	0.648	1.120e-79	RARRES3	0.422	0.566	0.277	1.305e-229	RNF157	0.424	0.25	0.043	0.000e+00	TRAT1	0.36	0.22	0.073	7.131e-82	RPL23	0.495	1	0.808	1.429e-108	CLEC2D	0.398	0.75	0.26	5.950e-67
RPS29	0.385	0.99	0.845	1.637e-78	NELL2	0.319	0.147	0.028	4.497e-229	RGS10	0.421	0.69	0.366	0.000e+00	RHOH	0.423	0.363	0.167	2.203e-81	ARHGAP15	0.442	0.633	0.239	1.616e-108	BIN1	0.351	0.551	0.155	3.110e-66
NOP53	0.471	0.828	0.557	7.974e-78	ANKRD12	0.495	0.769	0.532	1.220e-227	FAU	0.415	0.999	0.874	0.000e+00	CD37	0.266	0.798	0.559	9.397e-81	RPL29	0.453	1	0.855	1.173e-107	BTG1	0.578	1	0.793	1.289e-65
PPP2R5C	0.49	0.678	0.409	3.636e-77	PIK3R1	0.562	0.604	0.351	1.516e-226	RETREG1	0.408	0.255	0.051	0.000e+00	STMN3	0.405	0.247	0.092	4.526e-80	RPL36A	0.59	0.789	0.398	1.444e-106	AC025164.1	0.35	0.478	0.127	1.207e-64
EPB41	0.474	0.638	0.367	5.152e-77	THEMIS	0.333	0.202	0.05	1.881e-225	FLT3LG	0.4	0.269	0.059	0.000e+00	C19orf53	0.465	0.609	0.433	1.985e-79	RPS17	0.584	0.74	0.347	1.495e-106	SKAP1	0.314	0.622	0.184	1.463e-64
CCR7	0.419	0.367	0.129	8.141e-77	RPL27	0.37	0.962	0.806	1.353e-224	LINC02273	0.399	0.238	0.042	0.000e+00	LEPROTL1	0.441	0.498	0.295	6.391e-78	RPL36AL	0.519	0.993	0.726	3.644e-106	RPL18	0.473	1	0.863	2.726e-64
TMEM63A	0.447	0.417	0.175	9.180e-77	PBXIP1	0.463	0.369	0.144	4.932e-224	CD40LG	0.384	0.252	0.057	0.000e+00	CUTA	0.481	0.536	0.355	2.082e-77	RPL12	0.457	1	0.856	2.941e-105	RPS17	0.532	0.804	0.349	1.524e-63
FAM107B	0.404	0.672	0.376	2.388e-76	GPRIN3	0.434	0.285	0.093	3.064e-223	CD6	0.381	0.297	0.076	0.000e+00	UBXN1	0.428	0.63	0.45	3.189e-77	GCC2	0.545	0.761	0.355	3.303e-105	UBA52	0.429	1	0.889	1.879e-63
FYN	0.475	0.633	0.341	3.198e-76	LPAR6	0.492	0.31	0.11	3.677e-223	RPL7	0.38	0.999	0.865	0.000e+00	ZAP70	0.322	0.264	0.101	3.836e-75	CD84	0.612	0.652	0.27	1.198e-103	ANXA2R	0.294	0.372	0.085	3.358e-63
LINC00513	0.307	0.177	0.041	3.603e-76	RPL4	0.388	0.962	0.777	6.175e-222	ITGA6	0.378	0.289	0.076	0.000e+00	TSTD1	0.453	0.451	0.258	6.332e-74	ABLIM1	0.361	0.375	0.095	1.411e-103	CYTIP	0.469	0.891	0.389	6.314e-63
CD226	0.315	0.276	0.084	3.142e-75	RNF157	0.362	0.192	0.047	2.581e-221	CD2	0.373	0.59	0.21	0.000e+00	APRT	0.412	0.68	0.497	3.464e-73	BCL9L	0.327	0.365	0.092	1.488e-102	NFKBIZ	0.429	0.628	0.215	1.295e-62
SRSF5	0.412	0.871	0.637	8.707e-75	SLC38A1	0.469	0.498	0.234	3.501e-221	EPHX2	0.369	0.208	0.028	0.000e+00	ATP6V0E2	0.337	0.199	0.068	1.374e-72	B2M	0.39	1	0.976	7.031e-102	EEF1B2	0.558	1	0.776	4.900e-62
ITGB7	0.404	0.307	0.105	4.181e-74	SLAMF1	0.316	0.165	0.036	1.236e-220	CD247	0.361	0.53	0.157	0.000e+00	HSPB1	0.474	0.366	0.193	8.619e-72	RPL22	0.459	1	0.814	1.107e-101	RPS5	0.535	1	0.804	2.059e-61
NSD3	0.463	0.685	0.427	5.391e-74	CCR6	0.254	0.127	0.022	3.330e-220	MT-CYB	0.358	1	0.963	0.000e+00	BIN1	0.391	0.331	0.153	4.112e-71	C6orf48	0.533	0.742	0.347	2.464e-101	PIM1	0.455	0.606	0.208	3.472e-61
CEMIP2	0.439	0.391	0.156	8.179e-74	CALM1	0.357	0.933	0.745	4.580e-219	NELL2	0.35	0.186	0.026	0.000e+00	MARCH9	0.411	0.259	0.109	9.867e-68	GIMAP4	0.484	0.83	0.366	5.517e-101	TMSB10	0.525	1	0.839	4.802e-61
EML4	0.46	0.487	0.23	1.053e-73	EEF1D	0.362	0.946	0.791	1.345e-217	ADTRP	0.338	0.154	0.013	0.000e+00	SEPT6	0.363	0.626	0.416	3.804e-66	RPS11	0.429	1	0.873	5.530e-101	RGS10	0.372	0.846	0.38	5.923e-61
CLDND1	0.531	0.347	0.138	1.134e-73	KLRB1	0.59	0.306	0.1	1.651e-217	LRRN3	0.336	0.146	0.008	0.000e+00	SUSD3	0.346	0.242	0.098	4.366e-65	KLF2	0.558	0.986	0.613	7.224e-101	PRMT2	0.487	0.83	0.373	7.517e-61
SEPT1	0.43	0.398	0.161	1.262e-73	ODF2L	0.541	0.413	0.184	4.834e-216	APBA2	0.334	0.219	0.042	0.000e+00	EIF3H	0.37	0.723	0.548	6.377e-65	AES	0.492	0.912	0.506	3.722e-100	AES	0.512	0.942	0.508	8.501e-61
RPL28	0.318	1	0.91	1.886e-73	AAK1	0.477	0.588	0.321	1.096e-215	ANK3	0.325	0.198	0.036	0.000e+00	FHIT	0.441	0.213	0.084	4.040e-63	AAK1	0.496	0.745	0.329	9.353e-100	RPL18A	0.467	1	0.866	3.233e-60
MYL12A	0.345	0.936	0.721	1.556e-72	NPM1	0.366	0.907	0.657	1.404e-215	CD28	0.322	0.205	0.038	0.000e+00	PPDPF	0.368	0.666	0.488	9.707e-63	RNF157	0.313	0.258	0.052	1.117e-99	ITM2A	0.357	0.532	0.162	4.411e-60
TESPA1	0.424	0.302	0.104	3.415e-72	AC016831.5	0.388	0.317	0.112	1.989e-215	AC005842.1	0.31	0.167	0.016	0.000e+00	GSTK1	0.464	0.562	0.408	1.311e-62	DDX3Y	0.381	0.36	0.096	1.166e-99	UQCRB	0.545	0.984	0.683	7.715e-60
RPL41	0.314	1	0.918	9.718e-71	SIT1	0.343	0.24	0.069	7.078e-214	SCML1	0.31	0.159	0.026	0.000e+00	OCIAD2	0.415	0.346	0.181	1.758e-62	AP3M2	0.412	0.312	0.076	1.952e-99	MIF	0.398	0.676	0.246	3.077e-59
HLA-E	0.342	0.985	0.774	1.340e-70	DGKA	0.473	0.348	0.137	3.767e-213	ANKRD55	0.309	0.15	0.013	0.000e+00	LINC01550	0.303	0.162	0.053	7.749e-62	MT-ND6	0.532	0.84	0.422	4.929e-99	CD96	0.271	0.407	0.099	7.555e-59
S1PR4	0.5	0.513	0.267	1.187e-69	PCSK7	0.504	0.665	0.412	2.818e-210	AK5	0.275	0.151	0.02	0.000e+00	EIF3E	0.339	0.83	0.626	1.223e-61	PLEKHA1	0.393	0.452	0.134	8.197e-99	ATM	0.486	0.923	0.467	7.822e-59
CYTOR	0.595	0.441	0.212	1.485e-69	RPL22	0.34	0.975	0.808	2.030e-208	TCEA3	0.26	0.137	0.014	0.000e+00	OXNAD1	0.346	0.266	0.117	1.126e-60	SLC38A1	0.446	0.643	0.243	1.942e-98	CHMP7	0.346	0.474	0.138	8.448e-59
PRKCQ	0.354	0.236	0.071	3.809e-69	ZFP36L2	0.399	0.954	0.798	9.873e-207	AL031280.1	0.253	0.134	0.012	0.000e+00	EMP3	0.31	0.753	0.563	5.730e-60	FAU	0.385	1	0.88	5.040e-98	ANK3	0.264	0.244	0.043	8.649e-59
CD96	0.333	0.293	0.098	5.904e-68	IKZF3	0.43	0.425	0.177	1.831e-204	PRMT2	0.488	0.673	0.36	5.732e-301	ATP5MG	0.293	0.869	0.689	5.574e-59	ODF2L	0.432	0.542	0.192	1.078e-97	RPS8	0.46	1	0.868	1.218e-58
MAST4	0.366	0.203	0.057	7.544e-68	MT-ATP6	0.265	0.998	0.978	3.221e-203	TXNIP	0.299	1	0.903	1.512e-296	INPP4B	0.324	0.236	0.096	1.064e-58	RPS23	0.425	1	0.883	1.183e-97	IL6ST	0.472	0.638	0.235	6.436e-58
TXNIP	0.281	0.995	0.907	1.007e-67	RPS10	0.449	0.824	0.629	1.892e-201	EIF4A2	0.481	0.79	0.491	5.750e-296	FCMR	0.319	0.321	0.151	1.166e-58	SLAMF1	0.279	0.221	0.04	1.217e-97	SEPT1	0.388	0.526	0.162	8.172e-58
FXYD5	0.492	0.733	0.475	1.691e-67	DDX24	0.494	0.659	0.428	2.284e-201	RPL6	0.352	1	0.859	5.667e-293	ERP29	0.322	0.719	0.549	3.017e-57	TSHZ2	0.396	0.267	0.056	2.388e-97	NDFIP1	0.437	0.75	0.317	2.334e-57
ABLIM1	0.376	0.283	0.096	2.929e-67	RPL31	0.411	0.912	0.702	1.005e-199	FYB1	0.405	0.939	0.573	2.275e-292	EDF1	0.338	0.689	0.544	1.171e-56	RPS5	0.483	1	0.803	6.056e-97	CD52	0.491	0.984	0.519	1.600e-56
RPL36	0.355	0.989	0.796	1.130e-66	S1PR1	0.313	0.192	0.051	5.573e-195	IPCEF1	0.404	0.43	0.16	2.467e-290	TSHZ2	0.304	0.165	0.056	1.201e-56	TRAF3IP3	0.442	0.839	0.402	7.223e-95	GIMAP4	0.446	0.865	0.368	1.905e-56
HSPA8	0.431	0.851	0.613	1.596e-66	CD84	0.581	0.492	0.262	9.446e-194	THEM4	0.439	0.341	0.112	2.324e-289	SCML4	0.301	0.26	0.112	1.247e-56	GPR155	0.473	0.46	0.153	1.681e-94	DENND2D	0.294	0.532	0.16	3.768e-56
RARRES3	0.363	0.568	0.287	1.034e-65	ARHGAP15	0.431	0.463	0.232	4.091e-193	MPHOSPH8	0.462	0.709	0.414	1.974e-284	GIMAP1	0.374	0.436	0.256	1.318e-56	RPL7A	0.412	1	0.866	6.816e-94	SEPT6	0.512	0.878	0.419	1.845e-55
TC2N	0.337	0.275	0.091	5.561e-65	PATJ	0.338	0.184	0.048	3.781e-191	STMN3	0.411	0.292	0.086	1.090e-281	SNRPN	0.406	0.307	0.158	5.769e-55	AQP3	0.379	0.351	0.094	2.277e-93	RACK1	0.449	1	0.819	3.213e-55
DDX24	0.441	0.674	0.436	2.276e-63	TNFSF8	0.308	0.183	0.048	1.871e-188	SRSF5	0.445	0.89	0.627	3.307e-280	MZT2A	0.407	0.443	0.286	1.284e-54	CD6	0.323	0.34	0.085	5.016e-93	NPM1	0.469	0.997	0.668	5.179e-53
FOXP1	0.559	0.65	0.417	3.635e-63	ARID5B	0.468	0.334	0.133	2.655e-188	MAML2	0.387	0.309	0.095	9.675e-278	CYTIP	0.271	0.588	0.387	8.049e-54	TRBC1	0.521	0.514	0.168	1.063e-92	CYLD	0.391	0.769	0.326	1.096e-52
RPL14	0.322	0.998	0.835	5.788e-63	TSPYL2	0.425	0.292	0.107	3.426e-186	RPS11	0.35	1	0.867	1.558e-273	PBXIP1	0.362	0.303	0.152	9.916e-54	RPL6	0.401	1	0.865	1.656e-92	PLEKHA1	0.297	0.465	0.135	5.976e-52
PIK3R1	0.492	0.596	0.36	1.043e-62	TTC39C	0.429	0.326	0.133	1.918e-185	CD52	0.317	0.914	0.501	1.150e-272	ANXA2R	0.331	0.206	0.083	1.725e-53	LAT	0.29	0.484	0.148	2.085e-92	ZNF101	0.305	0.365	0.096	1.208e-51
RPS15	0.322	0.998	0.86	1.452e-62	BIN1	0.393	0.358	0.147	1.943e-184	NCK2	0.404	0.482	0.201	6.441e-271	ALKBH7	0.442	0.452	0.31	9.034e-52	BTG1	0.48	1	0.791	2.131e-92	ARID5B	0.431	0.465	0.141	1.231e-51
RAC2	0.392	0.793	0.549	2.852e-62	STK4	0.383	0.762	0.535	1.133e-182	RPL37A	0.357	0.998	0.824	2.386e-266	GIMAP4	0.288	0.58	0.366	1.940e-51	TMEM123	0.442	0.806	0.399	3.967e-92	EIF4A2	0.433	0.942	0.504	1.930e-51
TSTD1	0.397	0.507	0.259	3.065e-62	FBXO32	0.397	0.209	0.062	3.631e-181	NSA2	0.494	0.698	0.428	2.045e-264	ITK	0.303	0.264	0.119	2.834e-51	ZC3HAV1	0.444	0.664	0.291	9.969e-92	TMEM243	0.361	0.564	0.195	2.263e-51
PIM2	0.34	0.21	0.062	6.134e-62	RPL8	0.296	0.988	0.852	6.783e-181	GIMAP5	0.263	0.16	0.029	2.149e-263	PPP1R2	0.353	0.495	0.331	7.524e-51	IKZF1	0.454	0.959	0.595	3.024e-91	ACAP1	0.321	0.859	0.364	4.141e-51
P2RY10	0.267	0.17	0.043	1.060e-61	HINT1	0.37	0.865	0.649	5.521e-178	RPLP1	0.319	1	0.924	5.779e-263	RIC3	0.292	0.177	0.067	7.965e-50	MGAT4A	0.355	0.494	0.165	6.946e-91	AC058791.1	0.272	0.314	0.073	4.208e-51
DOK2	0.419	0.447	0.209	1.188e-61	STAT4	0.336	0.239	0.077	6.825e-178	LAT	0.36	0.39	0.139	4.029e-260	PPA1	0.379	0.501	0.352	1.807e-49	MDFIC	0.423	0.489	0.17	1.300e-90	RPL29	0.424	1	0.855	3.008e-50
SEPT9	0.423	0.619	0.368	2.333e-61	NACA	0.297	0.985	0.854	9.534e-178	UBA52	0.316	0.998	0.884	4.450e-260	LY6E	0.366	0.422	0.261	3.578e-49	TMEM238	0.352	0.389	0.117	1.247e-89	PIM2	0.269	0.282	0.063	8.665e-50
BCL2	0.499	0.404	0.185	6.563e-61	KIAA1551	0.336	0.719	0.481	2.886e-177	TNFRSF25	0.319	0.212	0.051	2.024e-257	FBXO32	0.301	0.175	0.067	8.883e-49	CCND2	0.415	0.513	0.185	1.675e-89	RPL6	0.394	1	0.866	3.927e-49
RPL36AL	0.35	0.938	0.726	6.798e-61	RACK1	0.311	0.976	0.812	8.631e-176	ANXA2R	0.373	0.266	0.077	4.694e-256	TMEM238	0.394	0.244	0.117	1.007e-48	GIMAP1	0.412	0.647	0.256	1.728e-89	MAML2	0.258	0.381	0.105	5.261e-48
RPL18A	0.317	0.994	0.865	8.141e-61	CRYBG1	0.47	0.494	0.273	2.810e-174	TMEM243	0.418	0.437	0.184	1.931e-252	SH3YL1	0.37	0.227	0.104	4.071e-48	ACAP1	0.385	0.795	0.362	2.163e-89	MCUB	0.37	0.625	0.244	7.158e-48
RACK1	0.338	0.988	0.818	8.666e-61	SEPT6	0.437	0.66	0.409	5.842e-174	ANKRD12	0.433	0.802	0.53	4.079e-248	NSA2	0.341	0.58	0.438	4.987e-48	AL365361.1	0.31	0.29	0.07	1.006e-88	TMEM123	0.365	0.856	0.401	2.260e-47
MPHOSPH8	0.43	0.663	0.426	3.394e-60	MAF	0.359	0.206	0.062	1.599e-173	PATJ	0.301	0.2	0.047	6.496e-248	ABHD14B	0.436	0.323	0.191	1.008e-45	BIN1	0.345	0.477	0.154	1.242e-88	BCL9L	0.277	0.356	0.093	2.822e-47
EMP3	0.373	0.829	0.563	3.644e-60	ITGB1	0.615	0.559	0.357	2.461e-173	UQCRB	0.407	0.927	0.672	1.158e-247	SOD1	0.305	0.592	0.44	1.870e-44	GRAP2	0.285	0.402	0.117	2.099e-87	RPL7	0.372	0.997	0.871	3.027e-47
NKTR	0.441	0.707	0.482	4.024e-60	PRKCH	0.376	0.36	0.153	2.080e-170	GRAP2	0.305	0.328	0.109	4.030e-246	ITGB7	0.299	0.227	0.106	4.884e-44	OPTN	0.375	0.484	0.164	3.189e-87	NSA2	0.424	0.869	0.439	4.801e-47
C12orf57	0.475	0.632	0.381	4.155e-60	STMN3	0.369	0.25	0.088	1.036e-169	CD96	0.343	0.295	0.091	1.498e-245	TNFSF8	0.267	0.145	0.053	1.655e-43	HLA-F	0.403	0.725	0.317	9.495e-87	MALAT1	0.442	1	0.989	5.101e-47
CD48	0.376	0.84	0.542	4.330e-60	ISG20	0.341	0.528	0.274	2.220e-166	TNFSF8	0.309	0.199	0.047	1.056e-244	ATP5PO	0.329	0.605	0.472	1.656e-43	HINT1	0.469	0.975	0.657	6.157e-86	DDX24	0.414	0.856	0.437	1.550e-46
RPS18	0.321	0.995	0.873	4.996e-60	CYLD	0.419	0.54	0.318	5.924e-162	CD69	0.351	0.521	0.224	7.325e-243	DENND2D	0.276	0.301	0.159	1.523e-42	CLEC2D	0.416	0.645	0.259	1.547e-85	PPP1R2	0.372	0.74	0.333	2.068e-46
NLRC3	0.275	0.194	0.054	8.578e-60	PPP2R5C	0.389	0.623	0.402	1.167e-159	TMEM63A	0.42	0.405	0.166	1.354e-240	FAM118A	0.364	0.302	0.171	2.091e-41	CFAP36	0.396	0.333	0.095	2.807e-85	HNRNPA1	0.459	0.994	0.67	4.276e-45
SOD1	0.408	0.698	0.439	2.274e-59	EIF4A2	0.412	0.696	0.496	4.740e-159	PSIP1	0.432	0.627	0.345	1.543e-240	ITM2A	0.337	0.293	0.161	2.190e-40	RPL7	0.364	1	0.87	6.706e-85	HSPB1	0.358	0.529	0.195	9.905e-45
PAG1	0.418	0.496	0.257	5.198e-59	LINC01550	0.287	0.173	0.049	1.183e-156	RPL8	0.318	0.998	0.852	2.488e-240	BCL11B	0.257	0.322	0.168	2.245e-40	UBA52	0.357	1	0.888	1.704e-84	RPS2	0.399	1	0.88	1.026e-44
RPS25	0.301	0.984	0.84	1.185e-58	ABLIM1	0.355	0.25	0.091	1.507e-156	SKAP1	0.342	0.444	0.173	2.812e-240	PSME1	0.266	0.683	0.554	6.293e-40	STK4	0.406	0.93	0.542	1.941e-84	PPDPF	0.393	0.913	0.49	1.126e-44
CDKN1B	0.433	0.467	0.243	1.303e-58	SUSD3	0.281	0.254	0.093	5.584e-156	RPL35	0.362	0.987	0.772	1.122e-238	POLR2J3.1	0.314	0.625	0.494	4.200e-39	SNHG8	0.484	0.762	0.375	4.024e-84	LINS1	0.252	0.327	0.087	2.230e-44
CRIP1	0.366	0.301	0.116	2.655e-58	SMDT1	0.463	0.577	0.382	1.462e-150	RARRES3	0.326	0.582	0.275	8.597e-238	ANAPC16	0.309	0.58	0.463	5.679e-39	GSTK1	0.489	0.764	0.408	2.270e-83	RARRES3	0.252	0.728	0.289	2.585e-44
TPR	0.456	0.694	0.466	3.460e-58	LDLRAP1	0.394	0.308	0.133	4.205e-150	TC2N	0.342	0.277	0.084	1.106e-235	DDX24	0.323	0.559	0.437	2.995e-38	HELB	0.413	0.413	0.134	3.748e-83	KLF2	0.477	0.984	0.615	3.011e-44
ZNF101	0.374	0.263	0.095	1.275e-57	GSTK1	0.451	0.595	0.402	1.112e-149	MGAT4A	0.394	0.392	0.156	2.233e-234	PRMT2	0.285	0.518	0.373	3.167e-38	RHOH	0.34	0.492	0.168	3.535e-82	EPB41L4A-AS1	0.372	0.545	0.208	1.381e-43
STAT1	0.584	0.474	0.254	2.171e-57	THEM4	0.404	0.279	0.116	1.151e-146	MAN1C1	0.252	0.154	0.031	4.879e-233	ST13	0.324	0.549	0.426	3.680e-38	A2M-AS1	0.293	0.272	0.065	2.642e-80	EIF3E	0.452	0.981	0.629	1.958e-43
RPS26	0.376	0.949	0.742	2.435e-57	DDIT4	0.452	0.564	0.337	1.846e-144	SESN3	0.504	0.39	0.165	5.514e-231	LINC00685	0.269	0.155	0.063	7.573e-38	SMDT1	0.463	0.74	0.388	2.872e-79	THEM4	0.285	0.397	0.123	1.283e-42
PPDPF	0.406	0.728	0.489	2.904e-57	ZC3HAV1	0.438	0.478	0.285	4.956e-140	PLEKHA1	0.389	0.347	0.126	6.550e-231	TBC1D10C	0.254	0.397	0.252	1.902e-35	OCIAD2	0.373	0.489	0.181	5.011e-79	OCIAD2	0.302	0.513	0.183	1.581e-42
RNF213	0.368	0.728	0.462	3.368e-57	PNISR	0.34	0.84	0.642	5.136e-140	AQP3	0.385	0.273	0.087	3.989e-227	AQP3	0.308	0.198	0.094	1.081e-34	GPRIN3	0.338	0.346	0.1	8.095e-79	PDE4B	0.272	0.34	0.095	3.262e-42
BTN3A2	0.413	0.512	0.275	9.485e-57	HLA-F	0.355	0.529	0.311	1.826e-136	PDE7A	0.466	0.478	0.233	4.253e-226	CIRBP	0.252	0.66	0.544	6.433e-34	LDLRAP1	0.338	0.418	0.139	3.159e-77	PSIP1	0.329	0.785	0.357	7.453e-42
ARL6IP5	0.387	0.754	0.532	1.048e-56	TSHZ2	0.393	0.17	0.052	1.780e-135	GABPB1-AS1	0.476	0.682	0.407	1.062e-225	HIGD2A	0.307	0.545	0.442	2.817e-31	TSTD1	0.363	0.61	0.259	1.339e-76	SNRPD2	0.389	0.856	0.443	4.317e-40
ARHGEF1	0.403	0.538	0.298	1.065e-56	ATM	0.389	0.668	0.46	2.043e-135	MT-ATP6	0.268	1	0.978	3.394e-225	CRIP1	0.321	0.218	0.116	1.223e-29	USP53	0.313	0.234	0.054	1.433e-76	PBXIP1	0.261	0.458	0.153	4.896e-40
CSGALNACT1	0.317	0.203	0.062	2.144e-56	GIMAP1	0.417	0.458	0.25	5.861e-135	SUSD3	0.305	0.281	0.091	1.447e-223	AAK1	0.254	0.462	0.331	1.473e-29	CDR2	0.259	0.238	0.055	3.380e-76	AP3M2	0.314	0.285	0.078	1.815e-38
RPS7	0.287	0.998	0.868	2.306e-56	RPL37A	0.268	0.982	0.825	1.019e-132	AL359220.1	0.302	0.16	0.034	4.823e-223	CD8B	0.361	0.137	0.059	4.435e-27	ANKRD12	0.435	0.9	0.54	3.466e-76	SRSF5	0.404	0.971	0.639	2.944e-38
SAMHD1	0.359	0.77	0.458	2.353e-56	SELENOM	0.29	0.222	0.08	4.290e-132	DDIT4	0.42	0.624	0.333	6.933e-221	MIF	0.332	0.353	0.246	5.974e-27	MYL12A	0.369	0.988	0.721	6.173e-76	UBALD2	0.269	0.619	0.266	7.723e-38
RPL13A	0.309	1	0.883	4.570e-56	HELB	0.397	0.29	0.129	4.718e-131	STK4	0.314	0.815	0.531	1.106e-212	HMOX2	0.268	0.236	0.14	3.966e-24	NPM1	0.376	0.992	0.666	1.388e-74	COMMD6	0.381	0.955	0.586	1.746e-37
LIMD2	0.423	0.698	0.455	4.632e-55	MPHOSPH8	0.404	0.604	0.42	1.135e-127	BTF3	0.348	0.975	0.735	1.718e-210	SLC25A45	0.291	0.256	0.158	4.299e-23	CYTIP	0.361	0.793	0.388	5.119e-74	ANAPC16	0.317	0.859	0.463	2.346e-37
HLA-C	0.274	0.994	0.886	1.092e-54	ZNF831	0.26	0.149	0.043	1.498e-127	SLC25A45	0.411	0.363	0.149	4.173e-208	TECR	0.308	0.338	0.246	1.198e-22	RPS4X	0.35	1	0.867	5.442e-74	BTN3A2	0.298	0.638	0.277	7.630e-37
GCC2	0.475	0.579	0.356	2.076e-54	SEPT1	0.348	0.331	0.156	3.790e-127	HELB	0.378	0.328	0.127	2.423e-207	EIF3D	0.26	0.502	0.418	1.443e-22	SATB1	0.418	0.553	0.233	9.001e-74	CHURC1	0.28	0.731	0.345	1.043e-36
FNBP1	0.409	0.623	0.391	2.585e-54	GRAP2	0.27	0.27	0.113	6.223e-125	LINC00649	0.264	0.173	0.041	2.653e-206	ICAM2	0.278	0.287	0.191	2.094e-22	ERN1	0.361	0.363	0.115	1.863e-73	SRSF8	0.278	0.5	0.192	1.242e-36
RPL29	0.284	0.999	0.854	2.948e-54	FXYD5	0.361	0.668	0.469	6.713e-125	PRKCH	0.316	0.381	0.152	1.286e-205	ARHGAP15	0.255	0.344	0.242	2.408e-22	PAG1	0.334	0.61	0.257	1.080e-72	ZFAS1	0.371	0.939	0.549	2.000e-35
RASA3	0.351	0.312	0.127	4.728e-54	ITM2A	0.4	0.324	0.155	1.573e-124	BIN1	0.334	0.363	0.147	4.037e-194	SELENOW	0.287	0.4	0.309	4.365e-22	GIMAP2	0.376	0.467	0.175	1.312e-72	GCC2	0.304	0.728	0.357	2.057e-35
SLC16A1-AS1	0.424	0.222	0.076	2.475e-53	FYN	0.358	0.545	0.335	4.902e-124	PCSK7	0.373	0.671	0.411	3.246e-192	SIGIRR	0.266	0.31	0.211	5.259e-22	AL359220.1	0.274	0.192	0.039	3.169e-72	RPS9	0.328	1	0.879	2.302e-35
PSIP1	0.407	0.586	0.356	7.381e-53	TMSB10	0.28	0.98	0.833	5.390e-123	EPB41L4A-AS1	0.431	0.41	0.199	6.615e-189	NDFIP1	0.287	0.404	0.318	1.094e-21	FLT3LG	0.273	0.27	0.068	3.652e-72	RPS7	0.336	1	0.87	5.017e-35
GOLGA8B	0.331	0.271	0.104	1.165e-52	PAG1	0.309	0.448	0.251	3.057e-122	ISG20	0.265	0.553	0.273	1.702e-187	VPS51	0.315	0.329	0.24	1.762e-21	RPL17	0.431	0.684	0.348	4.943e-71	TNRC6C	0.273	0.426	0.151	6.531e-35
RNF19A	0.448	0.427	0.221	1.296e-52	MDFIC	0.406	0.329	0.166	4.863e-121	ADPRM	0.292	0.182	0.05	6.913e-187	EIF2S3	0.273	0.449	0.368	3.988e-21	ITPKB	0.288	0.351	0.109	5.480e-71	GPR183	0.318	0.465	0.168	6.588e-35
RNF125	0.333	0.341	0.146	2.298e-52	GCC2	0.425	0.535	0.35	8.996e-121	TMEM123	0.348	0.642	0.39	1.433e-186	MRPS21	0.312	0.386	0.311	1.792e-19	RASA3	0.305	0.385	0.127	5.961e-71	EIF2S3	0.333	0.737	0.368	7.172e-35
RPL24	0.293	0.989	0.833	3.179e-52	MGAT4A	0.329	0.331	0.16	1.002e-120	TNRC6C	0.369	0.34	0.142	3.782e-186	ABRACL	0.253	0.433	0.347	3.434e-19	FYB1	0.41	0.966	0.588	1.021e-70	COX6C	0.324	0.913	0.508	1.069e-34
RPL34	0.264	0.998	0.885	3.353e-52	CORO1B	0.425	0.308	0.151	1.686e-120	DDX24	0.386	0.665	0.428	4.554e-185	NDUFA12	0.255	0.416	0.338	8.373e-19	TNIK	0.302	0.304	0.086	1.207e-70	LIMD2	0.297	0.862	0.456	4.462e-34
EZR	0.451	0.526	0.312	5.825e-52	IFITM1	0.252	0.223	0.084	1.905e-120	ANAPC16	0.349	0.69	0.453	5.194e-185	MAD1L1	0.297	0.215	0.134	1.064e-18	EIF4A2	0.405	0.851	0.502	1.969e-70	PDE7A	0.279	0.574	0.244	6.771e-34
EEF1A1	0.261	1	0.931	1.859e-51	TAGAP	0.342	0.409	0.224	2.233e-120	RORA	0.275	0.419	0.177	1.078e-184	CORO1B	0.347	0.238	0.157	1.336e-17	CRYBG1	0.376	0.621	0.28	3.217e-70	RPL23	0.362	1	0.809	1.715e-33
N4BP2L2	0.377	0.779	0.585	3.579e-51	FCMR	0.29	0.324	0.146	2.909e-120	AC243960.1	0.305	0.238	0.077	3.063e-183	SNHG7	0.284	0.338	0.254	1.777e-17	PDE3B	0.327	0.404	0.14	3.294e-70	DDX18	0.276	0.686	0.323	1.016e-32
UBE2D2	0.355	0.672	0.454	3.713e-51	SRSF5	0.306	0.805	0.632	4.944e-119	TBC1D4	0.295	0.202	0.06	1.219e-182	CIB1	0.256	0.412	0.341	2.267e-16	TAGAP	0.335	0.559	0.23	4.339e-70	TMA7	0.324	0.971	0.669	1.350e-32
UCP2	0.459	0.68	0.464	6.221e-51	TMEM123	0.357	0.582	0.394	8.766e-119	CHD3	0.392	0.426	0.213	8.159e-182	CFAP36	0.268	0.164	0.096	1.671e-15	SRSF5	0.391	0.966	0.637	1.171e-69	RPL7A	0.32	1	0.867	7.818e-32
RPL13	0.27	0.999	0.908	7.146e-51	AL359220.1	0.258	0.128	0.036	1.898e-115	EIF4B	0.35	0.8	0.542	1.061e-181	CLPP	0.289	0.263	0.196	4.849e-13	RPL8	0.353	1	0.858	4.670e-69	RPL15	0.318	1	0.868	1.135e-31
CD99	0.381	0.633	0.414	1.245e-50	SPTAN1	0.366	0.335	0.17	3.070e-115	BCL9L	0.288	0.254	0.086	1.648e-181	HAX1	0.252	0.309	0.248	1.810e-11	LPIN2	0.319	0.54	0.227	5.418e-69	SNHG8	0.283	0.776	0.377	1.799e-31
ARHGDIB	0.358	0.925	0.729	1.925e-50	SRSF7	0.355	0.669	0.484	9.422e-114	DENND2D	0.292	0.364	0.152	3.782e-180	TRADD	0.257	0.217	0.152	1.129e-10	C12orf57	0.404	0.739	0.381	1.210e-68	UXT	0.321	0.833	0.467	5.668e-31
CORO1A	0.371	0.866	0.615	4.452e-50	EIF3E	0.323	0.817	0.621	5.316e-113	OCIAD2	0.375	0.379	0.174	1.908e-177	NDUFA3	0.253	0.293	0.233	1.895e-10	FOXP1	0.446	0.764	0.417	1.622e-68	FXYD5	0.284	0.894	0.476	1.159e-30
HIVEP2	0.302	0.212	0.071	7.093e-50	BTN3A2	0.354	0.453	0.27	3.895e-111	SELENOM	0.271	0.241	0.079	9.787e-176	POLR2C	0.254	0.197	0.139	2.950e-09	RIC3	0.264	0.263	0.068	2.043e-68	EIF3H	0.339	0.917	0.55	1.373e-30
AHNAK	0.382	0.752	0.471	8.786e-50	TMEM63A	0.355	0.332	0.17	1.307e-110	PFDN5	0.297	0.977	0.774	4.210e-171	EPB41L4A-AS1	0.253	0.263	0.209	8.731e-08	NDFIP1	0.374	0.65	0.316	8.402e-68	MLLT3	0.269	0.333	0.112	1.455e-30
SYTL1	0.334	0.361	0.164	1.404e-49	SSR2	0.325	0.682	0.51	1.641e-110	SNHG8	0.41	0.606	0.367	5.676e-171						NACA	0.337	1	0.859	8.745e-68	MT-CYB	0.298	1	0.965	1.933e-30
GPR174	0.272	0.182	0.055	2.026e-49	TOB1	0.285	0.417	0.239	6.475e-108	ATP6V0E2	0.286	0.205	0.064	1.879e-167						KLF12	0.289	0.301	0.086	2.799e-67	ATP1A1	0.264	0.641	0.307	1.969e-29
PCNX1	0.327	0.478	0.258	4.153e-49	ATP6V0E2	0.279	0.179	0.066	1.394e-106	N4BP2L2	0.295	0.81	0.576	1.743e-165						FXYD5	0.381	0.854	0.475	3.497e-67	NACA	0.306	1	0.86	2.226e-29
LY6E	0.388	0.486	0.261	4.558e-49	CCND2	0.354	0.34	0.181	2.026e-106	CIRBP	0.303	0.77	0.535	6.692e-164						SH3YL1	0.34	0.331	0.104	1.487e-66	MPHOSPH8	0.286	0.772	0.427	4.549e-28
RPL19	0.268	0.999	0.878	5.602e-49	NKTR	0.335	0.65	0.477	1.190e-105	HIVEP2	0.287	0.206	0.066	1.278e-161						RARRES3	0.266	0.657	0.287	5.450e-66	ANKRD12	0.307	0.901	0.542	6.814e-28
CCM2	0.422	0.385	0.193	7.725e-49	OPTN	0.329	0.317	0.16	6.024e-105	PCED1B	0.268	0.175	0.05	4.972e-160						DDX24	0.357	0.788	0.436	3.785e-65	SERINC5	0.256	0.481	0.202	1.213e-27
RPL18	0.277	0.998	0.861	2.108e-48	CCSER2	0.331	0.293	0.143	7.291e-104	TOMM20	0.341	0.705	0.472	8.844e-160						HIVEP2	0.251	0.263	0.071	7.771e-65	PASK	0.282	0.205	0.057	1.083e-25
RPS19	0.322	0.998	0.849	2.293e-48	TSTD1	0.333	0.426	0.254	4.650e-103	CYLD	0.323	0.546	0.317	2.256e-159						KIAA1551	0.272	0.844	0.489	3.119e-64	OST4	0.268	0.929	0.607	1.267e-24
CDR2	0.256	0.179	0.055	7.663e-48	HSPA8	0.262	0.793	0.607	1.582e-102	TSPYL2	0.335	0.279	0.107	3.902e-159						MALAT1	0.36	1	0.989	4.132e-64	PNISR	0.265	0.968	0.65	1.066e-23
RPS16	0.274	0.994	0.853	8.128e-48	CEMIP2	0.329	0.306	0.152	2.053e-101	COX7C	0.309	0.893	0.651	6.237e-159						COX7C	0.4	0.954	0.66	9.195e-64	EIF4B	0.279	0.917	0.554	2.042e-23
NABP1	0.312	0.383	0.185	8.748e-48	CASK	0.269	0.187	0.072	3.528e-101	GIMAP2	0.362	0.361	0.169	1.308e-158						ANXA2R	0.276	0.29	0.084	1.909e-63	EEF1D	0.27	0.997	0.798	6.886e-21
PHTF2	0.37	0.26	0.104	2.232e-47	BTF3	0.252	0.907	0.739	7.138e-101	HLA-F	0.285	0.552	0.309	3.174e-155						LINC00476	0.255	0.224	0.057	6.328e-63	JUNB	0.328	0.875	0.531	4.879e-20
NMT2	0.261	0.175	0.053	2.404e-47	HIVEP2	0.283	0.179	0.068	8.269e-100	POLR2J3.1	0.332	0.713	0.485	1.089e-153						PPP2R5C	0.311	0.761	0.409	7.111e-63	SESN3	0.299	0.388	0.175	5.793e-19
ZNF292	0.404	0.554	0.342	2.701e-47	ITPKB	0.303	0.236	0.106	1.788e-99	STK17A	0.264	0.468	0.241	3.122e-153						ZBTB25	0.273	0.316	0.099	2.987e-62	FAM13A	0.273	0.231	0.12	2.760e-06
ZBTB38	0.402	0.401	0.203	3.924e-47	APRT	0.313	0.653	0.493	2.557e-95	SEPT1	0.312	0.346	0.155	1.292e-152						PCSK7	0.356	0.771	0.42	1.297e-61
TRAF5	0.291	0.242	0.089	5.717e-47	OCIAD2	0.339	0.327	0.177	6.801e-95	ZNF101	0.338	0.24	0.089	1.901e-152						SOCS1	0.325	0.474	0.185	2.087e-61
NPDC1	0.255	0.137	0.036	6.660e-47	BCL9L	0.27	0.21	0.089	1.446e-93	PIK3R1	0.331	0.574	0.352	6.142e-151						EIF3E	0.4	0.959	0.627	1.236e-60
TRADD	0.406	0.327	0.151	7.418e-47	AP3M2	0.298	0.182	0.074	5.480e-93	RPL17	0.381	0.543	0.342	8.527e-151						RACK1	0.342	1	0.818	7.803e-60
EIF4A2	0.352	0.71	0.503	1.380e-46	DENND2D	0.257	0.308	0.155	7.678e-91	COMMD6	0.302	0.813	0.576	2.411e-150						BEX2	0.254	0.246	0.068	1.362e-59
CD4	0.337	0.409	0.205	2.420e-46	TMC6	0.311	0.4	0.243	1.173e-90	ARHGEF1	0.3	0.511	0.29	6.225e-149						EEF1D	0.334	0.993	0.797	1.613e-59
CYTIP	0.306	0.64	0.388	2.762e-46	SEPT9	0.297	0.543	0.362	1.414e-90	HINT1	0.272	0.918	0.646	7.461e-149						TOB1	0.27	0.548	0.245	1.625e-58
GMFG	0.288	0.851	0.635	4.021e-46	RIC3	0.282	0.169	0.065	1.860e-90	ZC3HAV1	0.343	0.488	0.285	1.157e-146						ARL6IP5	0.344	0.869	0.531	2.383e-58
F5	0.26	0.189	0.061	4.107e-46	SH3YL1	0.327	0.222	0.101	1.785e-89	SMDT1	0.433	0.57	0.382	2.430e-146						TMEM243	0.299	0.474	0.194	2.774e-58
KLF12	0.293	0.236	0.086	4.962e-46	KMT2A	0.358	0.522	0.37	1.163e-88	SSR2	0.304	0.73	0.507	5.707e-146						AC016831.5	0.251	0.353	0.12	4.368e-58
AL359220.1	0.254	0.144	0.039	6.763e-46	TMEM238	0.312	0.237	0.114	1.628e-88	ATP8B2	0.266	0.204	0.069	5.772e-146						PTGER2	0.332	0.341	0.119	2.022e-57
ISG15	0.509	0.383	0.191	7.268e-46	KLF12	0.263	0.197	0.083	1.890e-87	GOLGA8B	0.288	0.252	0.098	9.900e-145						SESN3	0.43	0.424	0.174	3.516e-57
CASP8	0.387	0.427	0.228	8.817e-46	EML4	0.308	0.379	0.226	1.350e-86	MLLT3	0.336	0.258	0.105	1.840e-143						PCNX1	0.277	0.559	0.258	1.039e-56
ARGLU1	0.386	0.702	0.507	9.112e-46	PTGER4	0.275	0.241	0.115	1.850e-86	TTC3	0.356	0.607	0.397	2.046e-142						ERAP2	0.354	0.489	0.214	2.417e-56
SH3YL1	0.333	0.262	0.104	1.039e-45	ERN1	0.286	0.236	0.112	5.009e-86	SF1	0.268	0.754	0.533	2.368e-141						ATM	0.315	0.805	0.466	7.562e-56
GPR171	0.263	0.199	0.065	1.085e-45	ARL6IP5	0.263	0.681	0.527	1.324e-85	CHURC1	0.301	0.539	0.337	1.675e-136						SSR2	0.344	0.839	0.515	9.106e-56
STMN3	0.312	0.246	0.094	1.150e-45	COMMD6	0.265	0.731	0.581	1.797e-85	UBXN1	0.302	0.647	0.444	1.044e-133						MAML2	0.265	0.314	0.104	2.248e-55
PSMB9	0.319	0.662	0.419	1.621e-45	N4BP2L2	0.264	0.732	0.58	2.430e-85	TSTD1	0.304	0.451	0.252	3.159e-133						LINS1	0.298	0.275	0.086	3.743e-55
UBXN1	0.367	0.655	0.451	2.617e-45	SKP1	0.291	0.705	0.563	2.968e-85	ZBTB20	0.353	0.445	0.249	2.358e-132						SLC25A45	0.308	0.406	0.157	4.650e-55
TTTY15	0.258	0.146	0.041	3.552e-45	PLEKHA1	0.287	0.266	0.131	3.332e-84	MCUB	0.339	0.419	0.237	4.147e-130						COMMD6	0.345	0.915	0.585	1.169e-54
CCDC66	0.428	0.375	0.192	6.682e-45	USP53	0.283	0.141	0.052	9.392e-84	LUC7L3	0.284	0.762	0.553	1.517e-129						CFAP97	0.313	0.418	0.171	1.283e-54
ANKH	0.322	0.287	0.124	1.029e-44	TNFAIP8	0.253	0.521	0.359	1.726e-83	PBXIP1	0.274	0.317	0.146	7.473e-129						MPHOSPH8	0.345	0.732	0.426	5.021e-54
PRRC2C	0.329	0.77	0.583	1.497e-44	ZBTB25	0.297	0.21	0.096	3.141e-83	MLLT6	0.284	0.414	0.223	1.264e-127						NIPAL3	0.311	0.341	0.125	7.161e-54
CD69	0.255	0.469	0.236	1.684e-44	PSIP1	0.341	0.513	0.351	6.403e-83	ITPKB	0.271	0.252	0.105	1.434e-127						TIAM1	0.282	0.295	0.098	1.094e-53
PASK	0.337	0.174	0.056	2.149e-44	PPDPF	0.256	0.643	0.484	7.566e-83	SPTBN1	0.253	0.363	0.183	3.089e-126						KMT2A	0.329	0.688	0.374	9.222e-53
PCED1B	0.282	0.175	0.055	2.747e-44	FOXP1	0.339	0.564	0.413	1.009e-82	NKTR	0.277	0.682	0.475	7.839e-126						ZBTB20	0.309	0.545	0.255	7.587e-52
MPRIP	0.401	0.37	0.19	2.775e-44	SLC4A7	0.322	0.265	0.137	4.145e-82	GPR183	0.298	0.338	0.161	5.590e-125						TNFAIP8	0.266	0.681	0.364	1.162e-51
TMC6	0.362	0.447	0.247	2.984e-44	TOMM20	0.308	0.627	0.476	8.574e-82	ZBTB25	0.295	0.233	0.094	7.369e-125						PBXIP1	0.262	0.394	0.152	1.776e-51
CDC42SE2	0.29	0.593	0.378	4.396e-44	COX7C	0.258	0.809	0.656	5.720e-80	ARGLU1	0.259	0.712	0.499	7.030e-124						TNRC6C	0.272	0.384	0.15	7.077e-51
HINT1	0.333	0.866	0.657	6.139e-44	ARHGEF1	0.315	0.448	0.294	9.797e-80	LINS1	0.286	0.21	0.082	3.136e-121						CCDC66	0.32	0.435	0.192	4.883e-50
ZC3HAV1	0.383	0.491	0.292	1.103e-43	PDE3B	0.336	0.263	0.137	1.707e-79	PDK1	0.272	0.217	0.086	2.036e-119						NSD3	0.291	0.74	0.427	5.141e-50
CCDC167	0.384	0.311	0.145	1.649e-43	AC092683.1	0.318	0.245	0.124	2.055e-79	CDC37L1	0.269	0.186	0.068	2.192e-119						TMEM63A	0.279	0.419	0.176	4.918e-49
PKIA	0.252	0.125	0.033	2.095e-43	TMEM243	0.297	0.331	0.19	7.316e-79	FUS	0.257	0.757	0.546	2.696e-116						SLC4A7	0.287	0.362	0.141	6.263e-49
HPGD	0.281	0.107	0.025	3.718e-43	PTGER2	0.281	0.234	0.116	4.906e-76	SNRPN	0.308	0.311	0.154	1.584e-115						MCUB	0.304	0.514	0.244	1.512e-48
GIMAP1	0.35	0.471	0.257	4.162e-43	JUNB	0.411	0.665	0.526	5.086e-75	RASA3	0.266	0.271	0.122	2.188e-115						CHURC1	0.27	0.64	0.344	2.725e-48
ATP2B1	0.388	0.486	0.288	4.901e-43	TNRC6C	0.277	0.271	0.146	3.437e-72	AC092683.1	0.295	0.266	0.123	3.934e-111						IPCEF1	0.262	0.419	0.171	5.947e-48
AC005224.3	0.25	0.14	0.039	7.197e-43	CDC42SE2	0.28	0.516	0.374	1.166e-71	CDC14A	0.284	0.266	0.121	1.367e-110						TSPYL2	0.296	0.321	0.114	7.179e-48
PHACTR2	0.378	0.386	0.201	7.373e-43	MLLT6	0.296	0.365	0.226	1.272e-71	EIF3H	0.253	0.756	0.541	1.859e-110						POLR2J3.1	0.309	0.812	0.493	1.713e-47
PACS1	0.304	0.345	0.165	1.231e-42	SLC25A45	0.311	0.279	0.154	3.275e-70	NSD3	0.253	0.599	0.422	9.945e-110						CDC42SE2	0.265	0.681	0.378	2.823e-47
TIAM1	0.305	0.245	0.098	1.803e-42	TNIK	0.255	0.184	0.084	1.381e-68	UXT	0.283	0.647	0.46	1.952e-109						RPLP0	0.282	1	0.802	9.194e-47
EPSTI1	0.376	0.262	0.112	1.869e-42	MCUB	0.319	0.368	0.24	2.286e-67	RPS4Y1	0.617	0.402	0.246	1.409e-106						CISH	0.282	0.216	0.064	1.165e-46
ATRX	0.36	0.732	0.536	2.528e-42	LBH	0.283	0.308	0.176	2.250e-65	NIPAL3	0.299	0.256	0.121	1.694e-104						RTKN2	0.32	0.134	0.029	2.225e-46
CD44	0.268	0.758	0.515	3.435e-42	LY6E	0.255	0.401	0.257	3.969e-65	CLUAP1	0.288	0.199	0.082	7.866e-104						ORMDL1	0.285	0.657	0.365	3.336e-46
CCDC88C	0.371	0.404	0.217	8.234e-42	XIST	0.323	0.573	0.408	5.065e-65	TUT4	0.251	0.423	0.251	9.598e-104						ANAPC16	0.267	0.778	0.462	8.931e-46
AC092683.1	0.345	0.288	0.128	8.559e-42	TMC8	0.265	0.318	0.193	4.081e-64	TTC14	0.264	0.518	0.34	1.694e-102						THOC3	0.3	0.294	0.109	1.466e-45
CCND2	0.342	0.37	0.186	9.845e-42	CFAP97	0.327	0.283	0.168	4.356e-63	TRIM73	0.255	0.198	0.081	2.059e-101						SPTAN1	0.251	0.416	0.175	1.725e-45
EEF1D	0.286	0.96	0.797	3.546e-41	ZBTB20	0.301	0.386	0.252	1.193e-62	CRTC3	0.291	0.278	0.139	4.409e-101						GALT	0.253	0.268	0.093	1.705e-44
POLR2J3.1	0.382	0.69	0.494	4.576e-41	ABRACL	0.285	0.473	0.343	1.681e-62	CCDC66	0.296	0.337	0.187	2.910e-100						SKP1	0.27	0.881	0.567	6.583e-44
BTF3	0.298	0.943	0.745	4.637e-41	NSD3	0.252	0.549	0.424	3.252e-61	C19orf53	0.258	0.599	0.429	2.913e-100						UQCRB	0.311	0.959	0.682	7.088e-44
PGM2L1	0.353	0.231	0.093	7.348e-41	RPL17	0.273	0.471	0.346	1.006e-60	MTERF4	0.299	0.324	0.178	2.518e-98						CHMP7	0.28	0.345	0.138	8.612e-44
HLA-B	0.255	0.996	0.891	1.266e-40	MACF1	0.266	0.543	0.407	3.596e-60	SLC7A6	0.256	0.213	0.092	9.058e-98						PNISR	0.272	0.947	0.648	1.170e-43
ZBTB25	0.342	0.243	0.099	1.717e-40	NSA2	0.28	0.559	0.436	3.970e-60	KMT2A	0.277	0.537	0.369	1.692e-96						APRT	0.307	0.815	0.498	5.437e-43
ARID4B	0.349	0.627	0.437	4.990e-40	RASA3	0.26	0.232	0.125	7.978e-60	KCNQ1OT1	0.342	0.244	0.115	8.788e-96						CRBN	0.255	0.531	0.274	3.983e-42
DDX5	0.294	0.935	0.767	6.546e-40	IL6ST	0.369	0.353	0.231	2.620e-59	GPR155	0.307	0.29	0.15	9.190e-95						SOD1	0.261	0.762	0.44	4.773e-41
SELPLG	0.33	0.453	0.258	6.791e-40	ARGLU1	0.253	0.635	0.503	3.514e-58	AL357060.1	0.267	0.181	0.072	9.287e-95						EPB41L4A-AS1	0.298	0.44	0.207	4.798e-41
NAP1L4	0.371	0.522	0.332	8.589e-40	PDE7A	0.307	0.36	0.24	4.727e-58	ARID5B	0.264	0.277	0.136	3.531e-89						MALT1	0.257	0.385	0.166	5.915e-41
LPAR6	0.367	0.271	0.117	8.679e-40	C6orf48	0.322	0.471	0.345	5.114e-58	ALKBH7	0.28	0.452	0.306	5.763e-87						NKTR	0.28	0.784	0.482	1.878e-40
COMMD6	0.296	0.792	0.585	1.193e-39	CHMP7	0.282	0.24	0.135	4.922e-56	DOCK10	0.265	0.322	0.18	5.556e-86						PFDN5	0.291	0.992	0.783	2.320e-40
STK10	0.271	0.524	0.315	1.699e-39	GPR155	0.266	0.26	0.151	5.411e-56	TAF1D	0.265	0.51	0.353	1.552e-85						PSIP1	0.261	0.652	0.356	1.159e-39
GLCCI1	0.332	0.271	0.118	2.447e-39	GIMAP2	0.275	0.288	0.173	6.238e-56	PURA	0.301	0.388	0.245	1.100e-84						CD8B	0.272	0.199	0.059	1.714e-38
RPL3	0.259	0.999	0.86	2.522e-39	GABPB1-AS1	0.28	0.549	0.414	2.613e-55	AP3M2	0.258	0.174	0.074	7.504e-81						TOMM20	0.272	0.781	0.481	1.771e-38
PLEKHA1	0.319	0.301	0.135	6.168e-39	THOC3	0.272	0.197	0.106	1.483e-52	THOC3	0.274	0.216	0.105	7.780e-81						ZNF91	0.253	0.389	0.176	2.438e-37
EPC1	0.358	0.526	0.34	7.884e-39	CASP8	0.26	0.34	0.225	1.337e-51	POLR2C	0.264	0.251	0.134	5.095e-76						EEF2	0.297	0.986	0.708	2.696e-37
MCUB	0.39	0.426	0.244	8.230e-39	RPL36A	0.27	0.507	0.397	2.816e-48	TMEM106B	0.254	0.254	0.139	4.099e-71						PPA1	0.25	0.635	0.353	1.468e-36
AL357060.1	0.36	0.202	0.076	1.328e-38	DOCK10	0.267	0.288	0.182	5.546e-48	LINC01089	0.257	0.247	0.135	4.992e-69						SBDS	0.251	0.345	0.153	2.024e-36
UBL3	0.339	0.363	0.188	1.377e-38	NDFIP1	0.262	0.421	0.314	9.523e-48	ZNF91	0.257	0.293	0.172	8.552e-68						TAF1D	0.254	0.632	0.358	2.470e-36
RPL10A	0.263	0.989	0.813	1.838e-38	ORMDL1	0.251	0.468	0.364	2.642e-47	SRSF8	0.254	0.3	0.188	1.503e-58						CMPK1	0.262	0.557	0.314	2.737e-36
GOLGA8A	0.284	0.181	0.064	2.352e-38	CCDC66	0.272	0.29	0.189	6.658e-46	RPAP2	0.253	0.23	0.137	2.365e-46						CORO1B	0.271	0.35	0.157	1.023e-34
ANKRD44	0.262	0.618	0.396	4.881e-38	EPC1	0.251	0.441	0.337	1.525e-45											AC092683.1	0.26	0.304	0.128	2.222e-33
TNFRSF14	0.316	0.407	0.223	9.353e-38	MZT2A	0.262	0.392	0.284	2.084e-45											PIM1	0.255	0.419	0.208	7.031e-33
MT-ND6	0.336	0.632	0.423	9.517e-38	SATB1	0.278	0.339	0.231	1.772e-44											PURA	0.258	0.46	0.25	5.702e-31
GPR183	0.362	0.343	0.167	1.012e-37	ERAP2	0.252	0.319	0.212	2.310e-44											TTC3	0.254	0.657	0.405	4.206e-29
CD47	0.321	0.539	0.352	1.615e-37	ARHGAP5	0.27	0.227	0.142	2.086e-39											TMSB10	0.261	1	0.838	1.679e-28
KMT2A	0.338	0.564	0.375	2.602e-37	PURA	0.262	0.323	0.249	3.474e-26
WWP1	0.315	0.298	0.142	4.118e-37
ANXA2R	0.266	0.217	0.084	6.611e-37
RPSA	0.271	0.985	0.815	6.904e-37
RPS4Y1	0.559	0.434	0.251	8.807e-37
RPS10	0.296	0.829	0.636	1.143e-36
PDE3B	0.372	0.296	0.141	1.402e-36
CCDC107	0.345	0.34	0.174	2.325e-36
RBL2	0.255	0.489	0.295	2.412e-36
ATP6V0E2	0.264	0.19	0.07	3.792e-36
PSMB8	0.329	0.576	0.381	4.857e-36
SIGIRR	0.299	0.39	0.211	5.615e-36
IL6ST	0.492	0.404	0.235	8.039e-36
RSBN1	0.308	0.381	0.21	7.408e-35
SYNRG	0.318	0.434	0.256	8.577e-35
NECAP2	0.343	0.381	0.217	3.609e-34
MZT2A	0.36	0.462	0.287	4.404e-34
APRT	0.285	0.694	0.498	4.504e-34
CHURC1	0.318	0.522	0.345	5.168e-34
PVT1	0.287	0.182	0.07	8.834e-34
RPL4	0.251	0.97	0.784	2.259e-33
HLA-F	0.283	0.518	0.319	2.461e-33
OXNAD1	0.295	0.262	0.118	4.310e-33
COX7C	0.286	0.855	0.661	4.365e-33
DEF6	0.251	0.313	0.156	4.557e-33
ESYT1	0.303	0.285	0.138	4.848e-33
ORMDL1	0.331	0.542	0.366	7.307e-33
PRKCA	0.281	0.276	0.128	7.424e-33
TOMM7	0.273	0.865	0.674	9.742e-33
MALT1	0.276	0.323	0.166	1.113e-32
SELENOW	0.332	0.482	0.308	1.131e-32
CNOT6L	0.31	0.441	0.269	1.345e-32
TAP1	0.308	0.385	0.217	7.562e-32
RHOF	0.258	0.278	0.132	9.878e-32
SERINC5	0.379	0.358	0.202	1.577e-31
EIF3F	0.299	0.758	0.576	2.005e-31
ARHGAP15	0.253	0.417	0.241	2.265e-31
NDFIP1	0.313	0.484	0.317	3.458e-31
KIF2A	0.276	0.395	0.232	4.284e-31
GBP4	0.327	0.25	0.114	4.744e-31
GIMAP2	0.287	0.335	0.176	5.738e-31
CHMP7	0.278	0.282	0.138	5.817e-31
CRTC3	0.329	0.286	0.144	7.763e-31
GLG1	0.3	0.521	0.349	1.304e-30
NLRC5	0.25	0.342	0.181	2.552e-30
SUB1	0.285	0.797	0.622	3.711e-30
EEF2	0.267	0.916	0.708	7.205e-30
RPS27L	0.395	0.542	0.39	7.883e-30
DDHD1	0.36	0.356	0.203	9.589e-30
EID1	0.289	0.687	0.512	3.464e-29
TMEM238	0.294	0.247	0.118	4.030e-29
RSRP1	0.268	0.674	0.508	6.235e-29
TMEM123	0.281	0.574	0.401	8.020e-29
DOCK10	0.288	0.338	0.185	9.717e-29
TULP4	0.293	0.201	0.087	2.319e-28
TSPAN14	0.287	0.498	0.33	7.310e-28
LDLRAP1	0.26	0.28	0.14	1.271e-27
PSME1	0.26	0.722	0.554	3.600e-27
LIMA1	0.288	0.181	0.076	3.815e-27
CRYBG1	0.295	0.443	0.281	4.201e-27
SUN2	0.258	0.474	0.304	4.370e-27
AC008105.3	0.269	0.246	0.118	1.331e-26
OGDH	0.259	0.276	0.145	1.770e-26
CIRBP	0.251	0.71	0.544	2.131e-26
IRF3	0.298	0.376	0.227	2.890e-26
MIR4435-2HG	0.321	0.292	0.16	3.959e-26
ELK3	0.298	0.253	0.128	4.127e-26
SLC25A45	0.267	0.298	0.158	6.639e-26
MTERF4	0.309	0.323	0.183	9.709e-26
STAM	0.366	0.208	0.099	3.250e-25
NOSIP	0.4	0.459	0.309	3.997e-25
CUTA	0.306	0.511	0.357	4.862e-25
MACF1	0.319	0.564	0.411	5.149e-25
IRF9	0.288	0.23	0.11	1.078e-24
GTF3A	0.259	0.634	0.467	2.808e-24
GLS	0.263	0.403	0.255	4.728e-24
GABPB1-AS1	0.304	0.586	0.418	2.040e-23
ERAP2	0.29	0.358	0.215	3.492e-23
TRIM22	0.285	0.424	0.273	6.265e-23
CCDC91	0.298	0.315	0.185	9.447e-23
P2RY8	0.266	0.293	0.163	1.084e-22
SESN3	0.358	0.303	0.174	2.019e-22
PLEC	0.29	0.325	0.188	2.446e-22
TTC14	0.29	0.491	0.347	3.144e-22
ANKRD11	0.263	0.633	0.491	4.572e-22
SNX6	0.267	0.501	0.364	6.754e-22
LRBA	0.283	0.278	0.155	7.293e-22
GBP3	0.262	0.18	0.081	1.142e-21
RNASEH2B	0.302	0.507	0.359	1.252e-21
TBCB	0.275	0.375	0.24	3.844e-21
DGKE	0.257	0.174	0.079	2.145e-20
SRSF8	0.261	0.317	0.192	8.343e-20
MAP4	0.257	0.287	0.168	9.986e-20
ABRACL	0.264	0.484	0.347	1.046e-19
MDFIC	0.289	0.293	0.172	1.208e-19
ATP2B4	0.288	0.318	0.196	1.760e-19
YPEL2	0.261	0.303	0.179	2.122e-19
PRH1	0.273	0.257	0.142	3.344e-19
CLPP	0.28	0.316	0.196	6.120e-19
CNTRL	0.259	0.469	0.333	1.151e-18
TRIM14	0.276	0.32	0.2	4.485e-18
LINC01089	0.263	0.247	0.139	1.055e-17
DYNLRB1	0.266	0.448	0.326	1.259e-17
MAD1L1	0.253	0.241	0.134	1.417e-17
ANKRD36C	0.287	0.283	0.172	1.760e-17
CAPN2	0.25	0.363	0.234	2.730e-17
PMAIP1	0.377	0.176	0.088	1.848e-16
PDCD5	0.253	0.362	0.247	2.453e-16
XAF1	0.339	0.35	0.23	5.054e-16
NDUFA12	0.25	0.456	0.338	5.408e-16
KLRB1	0.306	0.217	0.109	5.655e-16
PPP1R7	0.265	0.33	0.219	1.027e-15
CHD3	0.255	0.336	0.222	5.228e-15
MAN1A2	0.287	0.368	0.261	2.663e-14
SHPRH	0.263	0.321	0.214	3.331e-14
ACTG1	0.288	0.981	0.85	3.953e-12
KDSR	0.252	0.201	0.12	4.339e-11
EPHB6	0.261	0.125	0.068	5.492e-07

## Sheet: S14-BMAC CD8+ cells
Table S14 - Marker genes of CD8+ T cell subpopulations
CD8+ T cells "cytotoxic" Marker genes by cluster (vs. all BMAC cells)					CD8+ T cells "cytokine" Marker genes by cluster (vs. all BMAC cells)					CD8+ T cells resting effector memory - Marker genes by cluster (vs. all BMAC cells)					CD8+HLA+ Tregs - Marker genes by cluster (vs. all BMAC cells)					Top five DEG per subpopulation vs. other CD8+ T cells							Top five differentially expressed surface marker genes per subpopulation vs. other CD8+ T cells
Gene	avg. logFC	% cells in this cluster	% cells in other clusters	adj. p-value	Gene	avg. logFC	% cells in this cluster	% cells in other clusters	adj. p-value	Gene	avg. logFC	% cells in this cluster	% cells in other clusters	adj. p-value	Gene	avg. logFC	% cells in this cluster	% cells in other clusters	adj. p-value	Cluster	Gene	p_val	avg_logFC	pct.1	pct.2	p_val_adj	Cluster	Gene	p_val	avg_logFC	pct.1	pct.2	p_val_adj
GZMH	2.11	0.915	0.06	0.000e+00	GZMK	2.199	0.883	0.065	0.000e+00	KLRB1	2.509	0.956	0.103	0.000e+00	GZMK	2.365	0.884	0.076	0.000e+00	CD8+ T Cells - cytotoxic	GNLY	0	2.26745	0.839	0.125	0	CD8+ T Cells - cytotoxic	KLRD1	2.83171e-175	0.874757	0.882	0.398	1.10153e-172
CCL5	1.923	0.997	0.193	0.000e+00	CCL4	2.069	0.729	0.102	0.000e+00	IL7R	1.821	0.99	0.252	0.000e+00	CCL5	1.952	0.96	0.211	4.315e-272	CD8+ T Cells - cytotoxic	FGFBP2	0	1.90458	0.673	0.025	0	CD8+ T Cells - cytotoxic	FCGR3A	4.87457e-167	1.01606	0.469	0.049	1.89621e-164
NKG7	1.844	0.999	0.224	0.000e+00	DUSP2	1.909	0.765	0.104	0.000e+00	GZMK	1.747	0.864	0.074	0.000e+00	GZMA	1.595	0.854	0.148	1.700e-268	CD8+ T Cells - cytotoxic	GZMB	0	1.80902	0.73	0.035	0	CD8+ T Cells - cytotoxic	ITGB1	6.93663e-98	0.797108	0.578	0.216	2.69835e-95
GNLY	1.767	0.839	0.114	0.000e+00	CCL5	1.794	0.98	0.2	0.000e+00	KLRG1	1.425	0.753	0.112	0.000e+00	CCL3L1	1.177	0.275	0.017	3.292e-246	CD8+ T Cells - cytotoxic	GZMH	0	1.57439	0.915	0.214	0	CD8+ T Cells - cytotoxic	LILRB1	7.62568e-70	0.49712	0.232	0.027	2.96639e-67
KLRD1	1.712	0.882	0.101	0.000e+00	CCL3	1.729	0.314	0.045	0.000e+00	IL32	1.422	0.975	0.281	0.000e+00	IL32	1.848	0.967	0.284	3.078e-226	CD8+ T Cells - cytotoxic	CX3CR1	1.49669e-255	1.24528	0.576	0.029	3.99002e-251	CD8+ T Cells - cytotoxic	SPN	2.05573e-62	0.468639	0.603	0.288	7.99681e-60
GZMA	1.504	0.951	0.129	0.000e+00	CD69	1.537	0.821	0.228	0.000e+00	NCR3	1.29	0.556	0.039	0.000e+00	TRAC	1.553	0.904	0.237	6.134e-201	CD8+ T Cells - cytokine	RGS1	2.52887e-88	1.06117	0.384	0.1	6.74172e-84	CD8+ T Cells - cytokine	CD69	9.92891e-91	0.701728	0.821	0.555	3.86234e-88
FGFBP2	1.436	0.673	0.056	0.000e+00	IL32	1.519	0.97	0.274	0.000e+00	GZMA	1.167	0.887	0.145	0.000e+00	DUSP2	1.673	0.639	0.114	5.969e-198	CD8+ T Cells - cytokine	ZFP36	9.7128e-49	0.876574	0.561	0.359	2.58934e-44	CD8+ T Cells - cytokine	CXCR4	1.41635e-49	0.473174	0.87	0.752	5.50958e-47
KLRG1	1.433	0.795	0.099	0.000e+00	GZMA	1.365	0.865	0.138	0.000e+00	S100B	1.118	0.382	0.029	0.000e+00	CST7	1.404	0.791	0.187	2.393e-175	CD8+ T Cells - cytokine	CCL3	4.38318e-41	1.19984	0.314	0.128	1.16851e-36	CD8+ T Cells - cytokine	CD84	8.67141e-39	0.495288	0.55	0.341	3.37318e-36
IL32	1.414	0.971	0.268	0.000e+00	CMC1	1.289	0.628	0.182	0.000e+00	LINC01871	0.873	0.352	0.033	0.000e+00	CTSW	1.362	0.742	0.19	2.838e-155	CD8+ T Cells - cytokine	JUNB	1.95251e-40	0.763664	0.669	0.518	5.20519e-36	CD8+ T Cells - cytokine	CRTAM	2.31262e-31	0.42972	0.35	0.17	8.99609e-29
CD8A	1.396	0.684	0.059	0.000e+00	RGS1	1.285	0.384	0.043	0.000e+00	SLC4A10	0.849	0.329	0.002	0.000e+00	CD3D	1.306	0.838	0.244	9.068e-153	CD8+ T Cells - cytokine	CCL4	6.16285e-24	0.723637	0.729	0.699	1.64295e-19	CD8+ T Cells - cytokine	MS4A1	1.24204e-23	0.278131	0.133	0.037	4.83152e-21
CD3D	1.307	0.905	0.228	0.000e+00	CD8A	1.228	0.562	0.067	0.000e+00	CXCR6	0.815	0.327	0.011	0.000e+00	CD8B	1.244	0.411	0.059	9.935e-148	CD8+ T Cells - resting effector memory	KLRB1	2.00568e-257	1.84701	0.956	0.298	5.34695e-253	CD8+ T Cells - resting effector memory	KLRB1	2.00568e-257	1.84701	0.956	0.298	7.80211e-255
CD3G	1.261	0.863	0.203	0.000e+00	CD2	1.22	0.818	0.218	0.000e+00	LTK	0.58	0.231	0.009	0.000e+00	CCL4	2.061	0.563	0.112	1.913e-142	CD8+ T Cells - resting effector memory	CEBPD	1.24611e-230	1.46333	0.673	0.089	3.32199e-226	CD8+ T Cells - resting effector memory	IL7R	2.51993e-177	1.29671	0.99	0.464	9.80252e-175
CST7	1.252	0.933	0.169	0.000e+00	XCL2	1.187	0.42	0.029	0.000e+00	RORC	0.552	0.199	0.004	0.000e+00	GZMM	1.238	0.652	0.156	3.175e-139	CD8+ T Cells - resting effector memory	S100B	9.97893e-180	1.28665	0.382	0.017	2.66028e-175	CD8+ T Cells - resting effector memory	NCR3	7.1248e-130	1.09641	0.556	0.115	2.77155e-127
GZMB	1.217	0.73	0.077	0.000e+00	IKZF3	1.117	0.716	0.179	0.000e+00	LINC01644	0.342	0.113	0.001	0.000e+00	XCL2	0.964	0.308	0.035	1.816e-138	CD8+ T Cells - resting effector memory	IL7R	2.51993e-177	1.29671	0.99	0.464	6.71787e-173	CD8+ T Cells - resting effector memory	CCR6	2.37323e-95	0.506027	0.21	0.01	9.23187e-93
CD2	1.202	0.86	0.211	0.000e+00	CD3D	1.091	0.876	0.235	0.000e+00	IL23R	0.335	0.117	0.001	0.000e+00	CD3E	1.303	0.788	0.244	1.596e-133	CD8+ T Cells - resting effector memory	LTB	1.257e-171	1.50721	0.901	0.351	3.35103e-167	CD8+ T Cells - resting effector memory	DPP4	4.67829e-84	0.622901	0.258	0.027	1.81985e-81
CCL4	1.189	0.829	0.094	0.000e+00	TRAC	1.088	0.832	0.23	0.000e+00	NKG7	1.023	0.941	0.239	1.396e-285	CD8A	1.197	0.447	0.075	2.195e-133	CD8+HLA+ Tregs	GZMK	1.87213e-49	0.797202	0.884	0.589	4.9909e-45	CD8+HLA+ Tregs	CD74	9.85383e-38	1.06261	0.732	0.558	3.83314e-35
GZMM	1.187	0.831	0.139	0.000e+00	KLRG1	1.083	0.558	0.109	0.000e+00	CD8A	1.025	0.516	0.073	1.150e-283	TRBC2	1.456	0.795	0.256	4.548e-132	CD8+HLA+ Tregs	CD74	9.85383e-38	1.06261	0.732	0.558	2.62693e-33	CD8+HLA+ Tregs	CD69	1.58805e-14	0.636736	0.719	0.629	6.17752e-12
ARL4C	1.186	0.93	0.294	0.000e+00	CD3E	1.028	0.84	0.235	0.000e+00	CCL5	1.106	0.895	0.209	4.097e-281	NKG7	1.166	0.811	0.243	6.608e-128	CD8+HLA+ Tregs	CCL3L1	9.51018e-34	0.868101	0.275	0.072	2.53532e-29	CD8+HLA+ Tregs	CD81	2.15748e-14	0.443497	0.745	0.709	8.3926e-12
TRGC2	1.169	0.493	0.051	0.000e+00	GZMM	1.004	0.684	0.148	0.000e+00	ADAM12	0.322	0.111	0.003	1.345e-279	HLA-B	0.925	0.993	0.893	7.634e-120	CD8+HLA+ Tregs	FXYD5	3.07644e-28	0.740034	0.639	0.46	8.20147e-24	CD8+HLA+ Tregs	CD27	8.58719e-12	0.559206	0.404	0.267	3.34042e-09
PRF1	1.139	0.8	0.091	0.000e+00	TRGC2	0.997	0.41	0.056	0.000e+00	PRF1	0.75	0.61	0.106	4.873e-247	HCST	1.366	0.884	0.451	8.293e-118	CD8+HLA+ Tregs	HLA-DRB5	2.18141e-25	0.70676	0.291	0.102	5.81542e-21	CD8+HLA+ Tregs	CXCR3	8.65687e-10	0.425416	0.172	0.077	3.36752e-07
RUNX3	1.132	0.772	0.167	0.000e+00	CD8B	0.992	0.446	0.053	0.000e+00	CTSW	1.095	0.755	0.188	1.286e-236	CD69	1.62	0.719	0.236	1.241e-115
PRDM1	1.123	0.79	0.164	0.000e+00	CST7	0.984	0.807	0.178	0.000e+00	TRAC	1.359	0.822	0.236	2.881e-230	CD2	1.179	0.675	0.227	6.216e-97
CTSW	1.114	0.84	0.175	0.000e+00	CCL4L2	0.965	0.251	0.022	0.000e+00	DUSP2	1.174	0.574	0.113	5.425e-226	RPL41	0.633	1	0.919	2.662e-93
SYNE2	1.111	0.9	0.265	0.000e+00	EOMES	0.963	0.422	0.039	0.000e+00	CST7	0.897	0.78	0.185	3.609e-225	CCL4L2	1.365	0.215	0.025	3.956e-91
CMC1	1.05	0.57	0.179	0.000e+00	SH2D1A	0.875	0.418	0.06	0.000e+00	EOMES	0.763	0.346	0.044	2.172e-209	HLA-A	0.838	0.98	0.86	6.539e-91
APOBEC3G	1.042	0.712	0.166	0.000e+00	CRTAM	0.859	0.35	0.035	0.000e+00	CD3D	1.012	0.851	0.241	2.013e-205	B2M	0.625	0.997	0.976	4.327e-90
ADGRG1	1.04	0.55	0.067	0.000e+00	CD3G	0.857	0.717	0.211	0.000e+00	CD3E	1.062	0.816	0.241	6.578e-201	RPS27	0.739	0.997	0.878	2.978e-88
A2M-AS1	1.011	0.556	0.053	0.000e+00	PYHIN1	0.834	0.447	0.085	0.000e+00	SPOCK2	1.021	0.623	0.153	8.760e-193	HLA-C	0.734	0.98	0.888	8.359e-88
CX3CR1	1	0.576	0.099	0.000e+00	NKG7	0.828	0.825	0.234	0.000e+00	KIF5C	0.443	0.168	0.012	1.085e-187	LCK	1.08	0.599	0.192	1.271e-87
RORA	0.994	0.722	0.174	0.000e+00	CTSW	0.823	0.666	0.184	0.000e+00	DPP4	0.629	0.258	0.029	2.677e-183	RPS15A	0.671	1	0.881	2.056e-86
SAMD3	0.993	0.592	0.067	0.000e+00	PTGDR	0.798	0.408	0.06	0.000e+00	RORA	1.12	0.667	0.185	4.531e-183	EOMES	0.759	0.285	0.045	1.138e-84
PPP2R5C	0.992	0.888	0.399	0.000e+00	MALAT1	0.762	1	0.988	0.000e+00	MYBL1	0.771	0.419	0.072	9.796e-182	CD81	1.092	0.745	0.354	2.089e-81
DUSP2	0.976	0.516	0.106	0.000e+00	B2M	0.704	1	0.976	0.000e+00	LTB	1.183	0.901	0.331	2.279e-175	RARRES3	1.143	0.692	0.289	2.751e-80
RARRES3	0.962	0.826	0.276	0.000e+00	TIGIT	0.671	0.29	0.039	0.000e+00	LAG3	0.48	0.184	0.016	1.146e-170	RPL28	0.559	0.997	0.911	7.423e-78
CD8B	0.961	0.503	0.048	0.000e+00	DTHD1	0.666	0.236	0.02	0.000e+00	TRBC2	0.989	0.782	0.255	1.785e-163	MALAT1	0.609	0.987	0.989	4.412e-70
HCST	0.953	0.916	0.44	0.000e+00	CXCR6	0.618	0.197	0.01	0.000e+00	CD2	0.929	0.721	0.225	3.172e-159	MT-CYB	0.535	0.993	0.965	1.331e-68
CD3E	0.953	0.849	0.229	0.000e+00	XCL1	0.567	0.161	0.009	0.000e+00	CD8B	0.833	0.354	0.058	2.304e-158	RPS15	0.556	0.997	0.861	1.171e-63
PYHIN1	0.946	0.589	0.078	0.000e+00	CD160	0.798	0.286	0.04	6.119e-303	RPL10	0.704	1	0.896	1.100e-155	RPL35A	0.551	0.993	0.855	3.773e-63
MYBL1	0.926	0.51	0.062	0.000e+00	TRBC2	0.987	0.748	0.25	8.326e-303	TMIGD2	0.59	0.296	0.043	1.123e-152	BTG1	0.75	0.97	0.793	2.164e-61
TRBC1	0.924	0.602	0.16	0.000e+00	PRDM1	0.946	0.617	0.173	3.160e-301	SYTL2	0.635	0.287	0.041	7.298e-152	HOPX	0.857	0.421	0.116	1.091e-59
HOPX	0.912	0.617	0.104	0.000e+00	KLRD1	1.048	0.509	0.115	7.417e-295	PRDM1	0.948	0.629	0.177	6.490e-151	KLRG1	0.854	0.414	0.116	1.962e-59
IKZF3	0.892	0.691	0.175	0.000e+00	SAMD3	0.678	0.387	0.076	1.291e-275	ARL4C	0.91	0.82	0.307	7.835e-150	RPL10	0.503	1	0.896	3.354e-58
ABHD17A	0.884	0.79	0.323	0.000e+00	SLFN5	0.895	0.71	0.251	6.621e-270	GZMM	0.794	0.593	0.154	4.781e-149	CORO1A	0.788	0.884	0.618	1.067e-56
SLFN5	0.878	0.769	0.245	0.000e+00	BTG1	0.821	0.996	0.79	1.047e-269	COLQ	0.324	0.134	0.01	1.285e-148	RPS28	0.512	0.993	0.866	4.403e-56
MBP	0.863	0.821	0.374	0.000e+00	LCK	0.791	0.611	0.186	4.969e-266	CD69	1.12	0.696	0.235	1.768e-143	ACAP1	0.901	0.699	0.365	1.237e-55
B2M	0.848	1	0.976	0.000e+00	A2M-AS1	0.72	0.334	0.062	7.988e-260	HOPX	0.74	0.499	0.115	7.534e-142	RPL34	0.495	0.993	0.886	1.527e-53
TRBC2	0.841	0.761	0.245	0.000e+00	HCST	0.91	0.863	0.445	4.164e-254	HCST	0.936	0.883	0.449	1.244e-139	RPL36AL	0.718	0.901	0.728	7.374e-53
CALM1	0.84	0.993	0.748	0.000e+00	RARRES3	0.843	0.71	0.283	8.325e-246	CCR6	0.46	0.21	0.026	9.917e-131	RPS12	0.492	1	0.906	3.786e-52
CD52	0.829	0.936	0.51	0.000e+00	LINC02084	0.385	0.168	0.017	3.188e-238	A2M-AS1	0.743	0.34	0.064	1.033e-128	RPS25	0.518	0.99	0.841	9.481e-52
CLEC2D	0.829	0.708	0.251	0.000e+00	RUNX3	0.788	0.562	0.176	4.003e-236	LCK	0.762	0.618	0.19	9.260e-128	MATK	0.757	0.364	0.103	1.228e-51
LCK	0.829	0.698	0.18	0.000e+00	MT-CYB	0.508	1	0.964	1.472e-235	MT-CYB	0.555	0.996	0.965	7.109e-127	RPS3	0.494	1	0.878	8.262e-51
RNF213	0.821	0.887	0.455	0.000e+00	ETS1	0.801	0.716	0.271	3.320e-234	GBP5	0.772	0.43	0.102	2.754e-124	CRTAM	0.718	0.212	0.04	8.670e-50
SKAP1	0.818	0.667	0.173	0.000e+00	FYN	0.853	0.732	0.338	1.526e-226	RPS27	0.644	1	0.878	7.102e-121	RPS27A	0.458	0.997	0.903	1.247e-48
GIMAP7	0.81	0.82	0.338	0.000e+00	STK17A	0.82	0.642	0.245	4.475e-226	RPL28	0.574	1	0.91	7.851e-121	FAU	0.474	0.99	0.88	3.318e-48
ITGAL	0.801	0.634	0.21	0.000e+00	ZFP36L2	0.709	0.994	0.802	4.812e-219	CCL3L1	0.547	0.161	0.017	1.753e-118	LAT	0.815	0.43	0.15	7.789e-48
TRAC	0.791	0.792	0.225	0.000e+00	MYBL1	0.633	0.335	0.07	2.984e-217	RPL13	0.558	1	0.908	4.472e-118	RPL30	0.451	1	0.907	1.300e-46
PRMT2	0.791	0.768	0.365	0.000e+00	ARL4C	0.777	0.748	0.304	1.371e-215	RPS19	0.631	0.998	0.85	1.611e-117	CXCR6	0.48	0.113	0.013	3.891e-45
RASGRP1	0.784	0.581	0.136	0.000e+00	GPR174	0.59	0.282	0.053	1.211e-214	CD7	0.713	0.57	0.172	5.698e-115	CD3G	0.779	0.546	0.219	8.123e-45
SYNE1	0.77	0.772	0.249	0.000e+00	SLFN12L	0.59	0.315	0.064	1.866e-213	RPL3	0.59	1	0.861	6.054e-111	AC243829.1	0.333	0.083	0.008	1.239e-44
AC245297.3	0.765	0.771	0.322	0.000e+00	TRBC1	0.892	0.541	0.165	6.811e-213	NSG1	0.446	0.161	0.018	7.787e-110	IL2RG	0.826	0.593	0.294	3.731e-43
MIAT	0.763	0.417	0.057	0.000e+00	SKAP1	0.749	0.544	0.18	4.113e-206	CD3G	0.691	0.654	0.217	3.788e-108	CXCR3	0.538	0.172	0.031	1.260e-41
C12orf75	0.758	0.558	0.137	0.000e+00	MAF	0.711	0.309	0.064	6.723e-204	LYAR	0.91	0.585	0.218	7.274e-107	SH2D1A	0.748	0.262	0.066	1.343e-41
PTGDR	0.758	0.482	0.055	0.000e+00	GIMAP7	0.791	0.755	0.344	6.413e-203	CD52	0.786	0.92	0.518	9.478e-104	RPS14	0.4	1	0.91	4.451e-41
GIMAP4	0.757	0.806	0.359	0.000e+00	MT-ATP6	0.403	0.999	0.979	1.320e-199	TRGC2	0.73	0.304	0.061	1.723e-103	EVL	0.787	0.656	0.372	6.386e-40
HLA-F	0.751	0.729	0.31	0.000e+00	PRKCH	0.753	0.488	0.157	5.154e-196	ABCB1	0.431	0.157	0.018	8.130e-103	PTGDR	0.568	0.265	0.066	6.923e-40
MALAT1	0.748	1	0.988	0.000e+00	THEMIS	0.559	0.271	0.053	1.409e-191	RPL34	0.59	1	0.886	4.099e-102	AL158071.4	0.316	0.063	0.005	1.223e-39
TGFBR3	0.748	0.41	0.034	0.000e+00	LAG3	0.345	0.139	0.015	5.386e-188	GPR171	0.632	0.31	0.065	5.108e-101	CD27	0.877	0.404	0.15	1.963e-39
ZBTB38	0.746	0.584	0.195	0.000e+00	SYTL3	0.636	0.4	0.111	4.524e-183	RPS12	0.551	1	0.906	6.141e-101	RPL32	0.408	0.997	0.885	6.631e-38
LYAR	0.744	0.594	0.21	0.000e+00	ACAP1	0.73	0.727	0.36	1.244e-180	TPT1	0.452	1	0.971	8.937e-101	RPS19	0.454	0.997	0.851	1.541e-37
PRKCH	0.742	0.565	0.152	0.000e+00	TSPYL2	0.854	0.389	0.111	2.200e-180	RPL41	0.519	1	0.919	2.410e-99	CCL3	1.577	0.215	0.049	1.760e-37
AKNA	0.734	0.78	0.355	0.000e+00	CBLB	0.722	0.383	0.108	3.954e-179	RPS27A	0.514	0.998	0.902	6.689e-99	SIT1	0.722	0.272	0.077	3.032e-37
PATL2	0.723	0.336	0.045	0.000e+00	PTPRC	0.593	0.977	0.731	2.575e-177	EEF1A1	0.522	1	0.931	4.953e-96	EEF1A1	0.378	1	0.932	6.412e-37
KLF2	0.722	0.981	0.607	0.000e+00	RPS27	0.498	1	0.876	5.741e-177	RPL30	0.493	1	0.906	9.745e-96	RPS29	0.44	0.99	0.847	2.229e-36
PTPN4	0.715	0.531	0.157	0.000e+00	IL2RB	0.513	0.307	0.068	4.353e-175	MT-CO3	0.377	0.996	0.989	2.937e-95	RPL35	0.48	0.967	0.782	2.032e-35
PTPRC	0.713	0.985	0.728	0.000e+00	HLA-A	0.528	0.991	0.858	4.560e-175	RPS3	0.527	1	0.878	8.090e-92	RPL11	0.382	1	0.889	2.082e-35
FCRL6	0.691	0.352	0.023	0.000e+00	BCL11B	0.666	0.498	0.165	1.978e-170	RPL19	0.506	1	0.879	1.055e-91	C12orf57	0.801	0.632	0.384	2.343e-35
MATK	0.689	0.487	0.093	0.000e+00	GIMAP4	0.684	0.743	0.364	9.612e-170	RPS15A	0.561	1	0.88	3.554e-90	MT-CO3	0.29	0.997	0.989	8.157e-35
S1PR5	0.684	0.365	0.025	0.000e+00	MYL12A	0.543	0.962	0.719	2.881e-165	AC006369.1	0.315	0.113	0.011	6.644e-88	GIMAP7	0.738	0.632	0.35	7.548e-34
HLA-C	0.681	0.999	0.885	0.000e+00	PIK3R1	0.833	0.674	0.357	7.792e-164	ERN1	0.722	0.394	0.116	3.487e-87	HLA-E	0.498	0.94	0.777	1.576e-33
EOMES	0.666	0.362	0.038	0.000e+00	CEMIP2	0.848	0.444	0.154	6.612e-162	RPL32	0.515	1	0.884	1.778e-86	RPL13	0.345	1	0.909	1.013e-32
CLEC2B	0.657	0.586	0.204	0.000e+00	MMP25-AS1	0.492	0.25	0.052	1.924e-161	ODF2L	0.866	0.509	0.193	4.905e-86	PFN1	0.512	0.924	0.784	5.784e-32
C1orf21	0.648	0.369	0.06	0.000e+00	SLAMF7	0.561	0.281	0.065	1.051e-160	RPS15	0.506	1	0.861	5.824e-84	XCL1	0.443	0.089	0.011	1.866e-31
MYL12A	0.648	0.987	0.717	0.000e+00	TMSB4X	0.396	1	0.947	9.470e-158	TC2N	0.636	0.35	0.092	6.751e-84	FCRL6	0.547	0.156	0.031	2.329e-31
LINC00861	0.638	0.528	0.145	0.000e+00	KIAA1551	0.621	0.807	0.487	1.619e-157	HLA-B	0.544	0.992	0.892	1.489e-83	RPLP2	0.359	0.993	0.874	1.124e-30
KLRF1	0.629	0.329	0.051	0.000e+00	LYAR	0.792	0.521	0.215	1.692e-157	CD247	0.596	0.514	0.173	7.893e-83	RPL19	0.358	1	0.88	3.011e-30
TBX21	0.621	0.334	0.028	0.000e+00	ZBTB38	0.736	0.505	0.2	2.630e-157	RPL18A	0.493	0.998	0.866	8.388e-83	EEF1D	0.462	0.924	0.799	1.352e-29
HLA-A	0.621	0.999	0.856	0.000e+00	TC2N	0.564	0.334	0.089	3.062e-156	B2M	0.415	1	0.976	1.012e-81	RPL39	0.353	0.997	0.905	1.623e-29
SYTL3	0.616	0.469	0.107	0.000e+00	PPP2R5C	0.729	0.725	0.407	3.665e-156	HLA-C	0.473	0.99	0.887	1.524e-81	TRBC1	1.078	0.411	0.171	4.744e-29
SLFN12L	0.614	0.359	0.061	0.000e+00	CD81	0.683	0.674	0.35	4.292e-154	LINC002481	0.274	0.124	0.014	5.333e-81	MYL12A	0.496	0.874	0.723	7.807e-29
LINC00987	0.614	0.316	0.023	0.000e+00	SOCS1	0.774	0.482	0.183	2.908e-153	SYNE2	0.711	0.679	0.279	6.998e-81	TRGC2	0.687	0.225	0.062	9.718e-29
THEMIS	0.602	0.325	0.05	0.000e+00	APOBEC3G	0.655	0.473	0.176	6.767e-149	HPGD	0.363	0.168	0.025	1.810e-79	PSMB9	0.739	0.632	0.422	1.252e-28
SYTL2	0.6	0.305	0.036	0.000e+00	MATK	0.54	0.349	0.099	1.042e-146	LINC02084	0.328	0.145	0.019	5.387e-79	UBC	0.501	0.877	0.757	1.472e-28
TTC16	0.598	0.288	0.02	0.000e+00	ITM2A	0.745	0.436	0.159	9.659e-146	PRR5	0.687	0.325	0.089	7.212e-77	LINC02084	0.404	0.116	0.02	1.612e-28
CD247	0.588	0.58	0.165	0.000e+00	RPS29	0.48	0.999	0.845	1.044e-145	RPS14	0.425	1	0.91	1.711e-76	CD7	0.702	0.411	0.174	5.800e-28
SH2D1A	0.578	0.355	0.058	0.000e+00	INPP4B	0.577	0.337	0.095	2.656e-145	RPL18	0.461	1	0.862	9.811e-76	RUNX3	0.621	0.414	0.182	5.525e-27
GBP5	0.563	0.423	0.096	0.000e+00	DDX5	0.545	0.96	0.766	3.726e-145	CCR5	0.34	0.14	0.019	2.424e-75	GZMH	0.889	0.265	0.083	6.291e-27
STAT4	0.56	0.369	0.077	0.000e+00	LINC00987	0.413	0.173	0.029	6.061e-145	CD40LG	0.537	0.277	0.065	4.218e-75	RPS21	0.427	0.937	0.756	5.329e-26
ZAP70	0.557	0.41	0.096	0.000e+00	CD96	0.568	0.338	0.097	5.722e-144	CALM1	0.569	0.95	0.753	8.141e-75	HLA-DQA2	0.525	0.199	0.053	8.582e-26
TIGIT	0.551	0.271	0.038	0.000e+00	LINC01934	0.446	0.185	0.033	1.992e-141	MALAT1	0.458	1	0.989	5.676e-74	CMC1	0.91	0.401	0.189	2.335e-25
SLAMF7	0.549	0.339	0.062	0.000e+00	CLEC2D	0.652	0.582	0.257	6.140e-141	RPL6	0.491	0.996	0.866	6.235e-74	LYAR	0.821	0.43	0.22	3.740e-25
LINC01871	0.547	0.293	0.028	0.000e+00	STAT4	0.551	0.304	0.081	2.041e-140	CCL4	0.503	0.396	0.112	1.493e-73	CFL1	0.479	0.911	0.786	4.647e-25
CD160	0.491	0.257	0.038	0.000e+00	FCRL6	0.36	0.174	0.029	2.349e-140	RPL35A	0.489	0.998	0.854	1.675e-71	RPL36	0.389	0.957	0.798	1.852e-24
LLGL2	0.485	0.284	0.046	0.000e+00	AC245297.3	0.678	0.639	0.328	2.760e-139	RPS2	0.439	1	0.88	1.536e-70	CD52	0.694	0.735	0.521	7.176e-24
SPON2	0.483	0.407	0.083	0.000e+00	LINC01871	0.421	0.181	0.033	7.855e-135	RPL35	0.53	0.979	0.781	9.144e-70	RPL6	0.349	0.99	0.866	1.248e-23
PRR5L	0.468	0.241	0.026	0.000e+00	HLA-B	0.406	0.999	0.891	2.856e-134	CD27	0.659	0.434	0.148	5.939e-69	CD160	0.568	0.172	0.044	1.332e-23
PRSS23	0.468	0.239	0.023	0.000e+00	SRSF7	0.656	0.769	0.488	8.396e-133	CD160	0.558	0.214	0.043	2.226e-68	FYN	0.683	0.556	0.345	1.504e-23
PLEKHF1	0.462	0.27	0.039	0.000e+00	SLC38A1	0.655	0.541	0.241	1.471e-132	RPSA	0.519	0.99	0.816	5.530e-68	RPL3	0.344	0.997	0.861	1.597e-23
ZNF683	0.455	0.155	0.006	0.000e+00	SLAMF6	0.455	0.233	0.053	8.302e-131	SH2D2A	0.369	0.201	0.039	5.983e-68	ARHGDIB	0.452	0.851	0.732	2.224e-23
XCL2	0.426	0.229	0.031	0.000e+00	SCML4	0.596	0.354	0.111	1.417e-130	GPR65	0.658	0.426	0.151	1.661e-67	TOMM7	0.497	0.825	0.676	8.166e-23
CCL4L2	0.398	0.201	0.022	0.000e+00	RNF213	0.569	0.765	0.461	2.577e-127	RPS18	0.444	1	0.874	2.437e-67	ZFP36L2	0.464	0.94	0.805	2.779e-22
DTHD1	0.393	0.188	0.019	0.000e+00	HLA-F	0.612	0.621	0.316	3.267e-127	RPL29	0.461	0.996	0.855	3.497e-66	CD99	0.672	0.589	0.416	3.155e-22
COL6A2	0.377	0.162	0.015	0.000e+00	RORA	0.592	0.476	0.184	2.190e-125	SH2D1A	0.474	0.266	0.065	3.988e-66	PSME1	0.591	0.682	0.556	1.405e-21
PPP2R2B	0.366	0.193	0.019	0.000e+00	CD84	0.741	0.55	0.269	2.368e-125	RPS29	0.437	1	0.846	1.243e-65	RPSA	0.377	0.98	0.817	1.592e-21
KLRC4	0.361	0.154	0.011	0.000e+00	EVL	0.59	0.689	0.367	3.282e-125	RPL11	0.403	1	0.888	2.702e-65	RAC2	0.536	0.699	0.552	3.713e-21
SBK1	0.339	0.182	0.02	0.000e+00	PDCD4	0.664	0.618	0.347	2.748e-124	SLAMF1	0.444	0.201	0.041	4.265e-65	TBC1D10C	0.621	0.46	0.254	4.634e-21
PTCH1	0.332	0.164	0.017	0.000e+00	DENND2D	0.579	0.42	0.158	1.855e-122	RPS25	0.459	0.99	0.84	6.672e-65	MT2A	0.811	0.464	0.267	5.051e-21
LAG3	0.329	0.162	0.013	0.000e+00	CALM1	0.449	0.961	0.751	1.469e-121	RPS4X	0.428	1	0.868	1.014e-64	FXYD5	0.655	0.639	0.478	7.889e-21
MYO6	0.324	0.147	0.011	0.000e+00	PPP2R2B	0.341	0.138	0.022	3.078e-121	RARRES3	0.605	0.614	0.288	1.199e-64	PRF1	0.284	0.301	0.109	1.679e-20
A2M	0.319	0.168	0.014	0.000e+00	CD48	0.547	0.856	0.541	2.031e-119	EVL	0.59	0.711	0.37	1.462e-64	SH3BGRL3	0.413	0.921	0.792	1.785e-20
RGS9	0.31	0.141	0.011	0.000e+00	RASGRP1	0.545	0.401	0.143	3.003e-118	PHACTR2	0.725	0.48	0.201	1.635e-64	PPDPF	0.687	0.632	0.492	2.080e-20
B3GAT1	0.303	0.126	0.006	0.000e+00	ID2	0.719	0.666	0.362	5.150e-116	CD96	0.555	0.333	0.099	3.026e-64	GIMAP4	0.587	0.583	0.37	2.258e-20
JAKMIP1	0.283	0.143	0.011	0.000e+00	PARP8	0.563	0.491	0.217	9.424e-116	MT-ATP6	0.325	1	0.979	2.834e-63	LINC01871	0.482	0.142	0.035	2.311e-20
ETS1	0.668	0.719	0.267	1.404e-303	ARPC5L	0.675	0.503	0.241	1.993e-115	HLA-A	0.443	0.996	0.859	1.208e-62	RHOC	0.57	0.268	0.102	3.495e-20
TC2N	0.528	0.379	0.086	3.867e-303	PCSK7	0.639	0.689	0.419	6.416e-115	CD6	0.519	0.302	0.086	2.755e-62	LAG3	0.324	0.093	0.017	7.121e-20
MT-ATP6	0.412	1	0.978	9.279e-302	GBP5	0.504	0.322	0.101	9.758e-115	RPL14	0.431	0.996	0.836	7.840e-61	SKAP1	0.623	0.384	0.186	7.346e-20
CD81	0.659	0.753	0.344	1.071e-299	OFD1	0.66	0.509	0.244	2.000e-113	CD81	0.6	0.65	0.353	4.896e-60	ITM2A	0.785	0.341	0.163	1.057e-19
EFHD2	0.698	0.815	0.391	2.473e-299	AKNA	0.578	0.643	0.361	8.008e-113	EEF1D	0.489	0.96	0.798	6.750e-60	IL7R	0.768	0.493	0.257	1.501e-19
ARPC5L	0.705	0.61	0.236	2.330e-298	CLEC2B	0.576	0.475	0.209	2.344e-112	ACAP1	0.566	0.681	0.364	1.442e-59	RPL37	0.292	0.99	0.869	3.005e-19
CD99	0.706	0.791	0.407	3.234e-297	SYNE2	0.518	0.608	0.276	3.320e-112	RPLP1	0.397	1	0.927	1.851e-59	KLRB1	0.779	0.288	0.11	3.145e-19
FYN	0.702	0.747	0.334	2.379e-295	SRSF5	0.52	0.86	0.636	8.960e-110	ETS1	0.59	0.612	0.277	8.082e-59	RGS1	0.542	0.169	0.048	4.345e-19
ID2	0.693	0.795	0.356	6.093e-295	TNFRSF9	0.258	0.072	0.007	1.022e-105	MATK	0.539	0.329	0.102	2.419e-58	PATL2	0.538	0.175	0.052	7.184e-19
LINC02084	0.309	0.156	0.016	4.463e-290	HLA-C	0.353	0.987	0.886	4.847e-105	RPL5	0.407	0.998	0.839	2.411e-57	RPS4X	0.272	0.997	0.868	3.449e-18
FCGR3A	0.379	0.469	0.119	3.745e-285	TOX	0.38	0.158	0.031	1.130e-103	RPL10A	0.423	0.994	0.814	4.587e-56	AC006369.1	0.276	0.073	0.012	4.218e-18
SLAMF6	0.43	0.275	0.05	9.136e-284	ZAP70	0.427	0.313	0.101	9.959e-103	RPL36AL	0.508	0.914	0.727	1.841e-55	SIRPG	0.394	0.129	0.032	5.135e-18
IL2RB	0.374	0.325	0.065	3.066e-283	BICDL1	0.293	0.128	0.022	7.094e-101	FKBP11	0.535	0.388	0.142	5.125e-55	LY6E	0.633	0.447	0.263	7.829e-18
BCL11B	0.576	0.533	0.161	6.564e-278	CCL3L1	0.56	0.109	0.016	9.356e-101	LINC00987	0.328	0.159	0.03	3.732e-54	SAMD3	0.425	0.228	0.081	8.977e-18
PLEKHG3	0.456	0.306	0.063	3.678e-276	ARAP2	0.543	0.394	0.161	1.344e-98	BTG1	0.45	0.998	0.792	5.295e-54	CD6	0.553	0.232	0.087	1.415e-17
KIF21A	0.503	0.272	0.052	2.268e-275	DDX24	0.582	0.672	0.435	1.545e-98	MT-ND4	0.31	0.998	0.975	5.899e-54	RPL14	0.313	0.977	0.837	2.076e-17
PCSK7	0.726	0.787	0.414	3.665e-272	GZMH	0.405	0.278	0.08	7.173e-98	RPS5	0.432	0.992	0.803	6.007e-54	CALM1	0.405	0.861	0.754	2.558e-17
PAXX	0.697	0.618	0.258	4.118e-271	CCR5	0.326	0.114	0.018	7.232e-98	RPS28	0.403	0.996	0.865	1.566e-53	ARL4C	0.459	0.54	0.311	6.479e-17
PSMB9	0.647	0.802	0.412	1.490e-270	AL627171.1	0.523	0.266	0.083	3.665e-97	TXNIP	0.363	0.998	0.907	6.760e-53	RPL26	0.307	0.97	0.846	6.585e-17
TRG-AS1	0.609	0.359	0.091	2.785e-263	F2R	0.411	0.199	0.05	7.461e-97	FAU	0.387	0.987	0.88	2.857e-52	ZAP70	0.549	0.258	0.104	7.600e-17
SEPT7	0.615	0.887	0.563	9.419e-263	KLRB1	0.777	0.32	0.107	4.580e-96	AQP3	0.548	0.298	0.095	8.121e-52	PLEKHF1	0.448	0.156	0.045	9.384e-17
CASP8	0.673	0.57	0.221	2.845e-262	IKZF1	0.481	0.82	0.595	1.942e-95	IKZF2	0.417	0.193	0.044	7.019e-51	CYTIP	0.51	0.576	0.391	1.424e-16
HLA-E	0.522	0.992	0.771	1.628e-256	ZNF831	0.375	0.189	0.046	2.106e-94	NOP53	0.52	0.818	0.559	2.168e-50	SYTL3	0.499	0.275	0.116	1.767e-16
MACF1	0.744	0.761	0.404	7.977e-256	PIK3IP1	0.51	0.509	0.235	2.555e-94	RPS7	0.36	0.998	0.869	6.534e-50	KLRD1	0.36	0.308	0.122	4.514e-16
FLNA	0.63	0.856	0.455	1.479e-255	IL7R	0.818	0.531	0.253	2.685e-94	RPS8	0.385	0.998	0.867	1.013e-49	SNRPD2	0.613	0.57	0.445	6.380e-16
CHST12	0.643	0.523	0.19	7.666e-254	MT-ND4	0.283	1	0.975	2.438e-93	RPL36	0.409	0.985	0.798	5.381e-49	NCK2	0.596	0.387	0.215	1.076e-15
DDX5	0.583	0.979	0.764	6.079e-253	TRAT1	0.447	0.248	0.074	6.411e-93	RPLP2	0.35	0.992	0.874	6.384e-49	HSPA8	0.427	0.755	0.616	1.337e-15
CTSC	0.635	0.689	0.321	1.741e-250	PIP4K2A	0.547	0.551	0.314	7.721e-92	PTGDR	0.38	0.245	0.065	6.746e-49	AES	0.552	0.642	0.51	1.602e-15
RAP1B	0.528	0.88	0.555	1.097e-248	CD27	0.566	0.373	0.147	1.339e-91	RPS9	0.353	0.996	0.879	7.722e-49	SCML4	0.529	0.268	0.115	1.940e-15
HLA-B	0.435	0.999	0.89	2.763e-246	GPR171	0.422	0.228	0.064	1.430e-91	FLT3LG	0.486	0.241	0.069	5.425e-48	SELENOM	0.526	0.222	0.087	2.709e-15
GPR65	0.564	0.454	0.145	2.212e-243	HLA-E	0.367	0.967	0.774	7.745e-91	STAT4	0.475	0.273	0.083	1.453e-47	EMP3	0.522	0.679	0.567	8.204e-15
CEP78	0.752	0.429	0.139	1.039e-240	TRG-AS1	0.556	0.279	0.095	1.194e-90	RPL37	0.367	0.996	0.869	2.299e-47	AC004585.1	0.281	0.066	0.011	1.132e-14
F2R	0.43	0.245	0.047	1.429e-239	HOPX	0.39	0.332	0.114	1.217e-90	SKAP1	0.513	0.447	0.185	2.688e-47	RPS18	0.256	0.993	0.874	3.922e-14
LAT	0.541	0.458	0.143	3.110e-239	RHOH	0.528	0.396	0.167	6.709e-90	GATA3	0.41	0.247	0.071	1.694e-46	RPL12	0.26	0.983	0.857	9.456e-14
TMSB4X	0.387	1	0.947	8.053e-238	IFNG-AS1	0.254	0.09	0.013	1.281e-88	IKZF3	0.538	0.449	0.187	3.337e-46	TUBA4A	0.428	0.51	0.348	1.076e-13
OPTN	0.605	0.468	0.159	2.959e-235	PITPNC1	0.467	0.296	0.105	1.233e-87	CD48	0.507	0.843	0.544	5.727e-46	STK17A	0.671	0.414	0.252	1.807e-13
GRAP2	0.47	0.396	0.113	1.067e-233	STK4	0.435	0.785	0.541	1.394e-87	GIMAP7	0.501	0.648	0.349	1.749e-44	ARPC5L	0.642	0.397	0.245	2.620e-13
LAIR2	0.337	0.134	0.015	6.791e-231	ANKRD12	0.516	0.76	0.54	1.667e-87	IL2RG	0.533	0.556	0.293	2.295e-44	RPL29	0.26	0.983	0.856	4.377e-13
PLEK	0.525	0.714	0.327	4.564e-230	SIT1	0.436	0.241	0.075	1.133e-84	RPL26	0.366	0.987	0.845	8.737e-44	RPL8	0.255	0.987	0.858	5.493e-13
ACAP1	0.575	0.738	0.356	1.501e-228	GCC2	0.6	0.582	0.355	1.219e-84	RPS21	0.433	0.962	0.755	1.930e-43	EIF3G	0.511	0.606	0.513	6.235e-13
CCDC88C	0.618	0.535	0.211	5.052e-228	MT-ND6	0.549	0.657	0.422	3.207e-84	ZAP70	0.431	0.302	0.103	1.235e-42	RASAL3	0.544	0.295	0.148	9.625e-13
ARHGEF3	0.565	0.411	0.128	3.040e-227	RPL23A	0.343	0.997	0.838	9.114e-84	THEMIS	0.385	0.208	0.056	2.933e-42	PFDN5	0.329	0.897	0.784	1.022e-12
JAKMIP2	0.31	0.16	0.022	9.405e-224	SEPT7	0.455	0.766	0.568	1.056e-83	MYL12A	0.364	0.927	0.722	4.704e-42	PRMT2	0.517	0.523	0.375	1.098e-12
BCL9L	0.504	0.334	0.088	1.512e-223	OPTN	0.535	0.376	0.163	2.493e-83	PDCD4	0.568	0.579	0.35	1.951e-41	RPS7	0.252	0.997	0.87	1.715e-12
IL2RG	0.504	0.657	0.285	2.738e-223	LAT	0.451	0.364	0.148	2.944e-83	IL18R1	0.32	0.161	0.038	9.588e-40	SEPT1	0.686	0.308	0.164	2.140e-12
CLIC3	0.317	0.31	0.071	1.587e-222	CYTIP	0.492	0.641	0.387	9.425e-83	PBXIP1	0.55	0.363	0.153	1.407e-39	ACTG1	0.297	0.964	0.852	2.508e-12
PLA2G16	0.473	0.313	0.079	1.629e-221	APBA2	0.371	0.184	0.048	1.263e-82	CAPN12	0.271	0.119	0.023	4.104e-39	PTPRC	0.28	0.894	0.734	3.472e-12
MYO1G	0.597	0.662	0.309	2.397e-219	NCK2	0.486	0.442	0.212	1.327e-82	RPS13	0.33	0.996	0.866	2.857e-38	PYHIN1	0.459	0.222	0.092	5.528e-12
BIN2	0.53	0.776	0.414	2.932e-215	SYTL2	0.341	0.168	0.041	2.846e-82	RPL23A	0.349	1	0.84	4.346e-38	APOBEC3G	0.599	0.331	0.181	6.593e-12
S1PR1	0.407	0.249	0.052	6.348e-214	RPL30	0.272	1	0.905	1.152e-81	XBP1	0.507	0.56	0.328	1.105e-37	RPS5	0.252	0.977	0.804	6.819e-12
IKZF1	0.56	0.898	0.59	1.021e-212	SPOCK2	0.446	0.373	0.153	2.762e-80	RPL12	0.339	0.996	0.856	2.325e-37	TMSB10	0.282	0.97	0.84	1.314e-11
KIAA1551	0.487	0.825	0.483	4.356e-211	MIAT	0.393	0.218	0.064	3.903e-80	GIMAP4	0.48	0.631	0.369	7.129e-37	HINT1	0.34	0.798	0.659	2.258e-11
USP28	0.477	0.319	0.086	5.553e-209	ATM	0.507	0.689	0.466	3.958e-79	PYHIN1	0.359	0.27	0.091	8.570e-37	DDX24	0.614	0.54	0.439	4.689e-11
SOCS1	0.563	0.492	0.18	1.195e-208	AAK1	0.536	0.564	0.33	6.384e-79	PARP8	0.458	0.447	0.22	1.377e-36	PTPN7	0.634	0.334	0.195	6.519e-11
MLLT6	0.597	0.539	0.224	2.523e-208	KMT2A	0.592	0.582	0.374	1.206e-78	RPL21	0.281	0.998	0.911	1.648e-36	TMA7	0.364	0.752	0.671	1.994e-10
SLC9A3R1	0.515	0.558	0.234	3.285e-206	PATL2	0.396	0.186	0.05	1.280e-78	RPL7A	0.296	0.998	0.867	1.672e-36	ARID5A	0.463	0.215	0.096	2.186e-10
LINC02384	0.309	0.15	0.021	2.078e-205	ISG20	0.428	0.537	0.282	1.097e-77	TOMM7	0.426	0.855	0.676	3.842e-36	AC044849.1	0.426	0.142	0.05	2.243e-10
RAB29	0.562	0.455	0.163	2.144e-205	PLEKHF1	0.319	0.171	0.043	1.575e-77	CCDC107	0.554	0.373	0.175	8.478e-35	CD96	0.497	0.222	0.101	3.716e-10
EVL	0.554	0.736	0.363	2.979e-205	KIF21A	0.429	0.194	0.056	1.644e-77	TNFSF14	0.338	0.17	0.045	2.237e-34	CLIC1	0.488	0.682	0.598	4.016e-10
AAK1	0.587	0.665	0.325	4.766e-204	ZFP36	0.793	0.561	0.333	4.899e-77	SLFN12L	0.378	0.216	0.067	5.468e-34	ISG20	0.483	0.43	0.286	1.833e-09
TRAF3IP3	0.571	0.747	0.397	1.366e-202	SIRPG	0.307	0.138	0.03	2.287e-76	SSR2	0.452	0.711	0.517	1.106e-33	THEMIS	0.381	0.152	0.057	1.835e-09
CD6	0.46	0.312	0.081	1.452e-200	ITGAL	0.477	0.436	0.217	1.092e-75	RPL39	0.284	0.998	0.904	1.283e-33	COX7C	0.387	0.732	0.663	3.592e-09
RASAL3	0.5	0.419	0.141	2.131e-200	LINC00861	0.43	0.368	0.151	1.403e-75	FYN	0.471	0.577	0.344	2.144e-33	IFITM1	0.452	0.202	0.09	7.517e-09
MT-CYB	0.387	0.999	0.964	9.276e-198	TXNIP	0.346	0.986	0.907	2.488e-73	EEF1B2	0.322	0.979	0.776	9.711e-33	SSR4	0.269	0.649	0.565	7.746e-09
PLEKHA1	0.536	0.4	0.13	1.005e-196	MBP	0.433	0.609	0.382	4.511e-73	TRAT1	0.365	0.229	0.075	1.114e-32	ITGB7	0.522	0.222	0.108	7.779e-09
TBC1D10C	0.515	0.576	0.246	4.182e-196	FUS	0.457	0.753	0.553	3.364e-72	RPL8	0.303	0.996	0.858	1.709e-32	PPP2R2B	0.293	0.086	0.023	1.151e-08
CD96	0.447	0.337	0.095	4.002e-195	GPRIN3	0.486	0.268	0.1	1.341e-71	PAXX	0.558	0.463	0.266	1.852e-32	CUTA	0.576	0.454	0.359	1.244e-08
KLRC2	0.322	0.077	0.006	7.672e-194	RPL36AL	0.38	0.905	0.725	2.689e-71	PLEKHF1	0.329	0.166	0.045	1.984e-32	GUK1	0.465	0.579	0.514	1.266e-08
CFLAR	0.498	0.832	0.506	1.530e-192	CD247	0.278	0.4	0.172	5.521e-71	SIT1	0.373	0.229	0.077	2.143e-32	ID2	0.52	0.51	0.367	1.453e-08
AHNAK	0.51	0.867	0.464	3.797e-191	TRAF1	0.327	0.163	0.043	4.516e-70	RPS16	0.296	1	0.854	2.800e-32	CIB1	0.532	0.447	0.342	1.525e-08
PIP4K2A	0.553	0.621	0.31	1.936e-190	ITK	0.403	0.306	0.119	1.370e-69	TRAF3IP3	0.484	0.629	0.405	1.109e-31	DTHD1	0.329	0.086	0.024	1.808e-08
NLRC3	0.37	0.234	0.052	2.593e-189	RPS3	0.289	1	0.877	2.807e-69	MAF	0.342	0.212	0.068	1.527e-31	TIGIT	0.33	0.126	0.044	2.593e-08
CRTAM	0.432	0.193	0.037	1.931e-188	TTC39B	0.367	0.175	0.05	2.657e-68	SIRPG	0.294	0.132	0.032	2.663e-31	SEPT7	0.385	0.629	0.571	4.098e-08
SH2D2A	0.306	0.194	0.036	1.067e-187	AC044849.1	0.366	0.17	0.048	8.844e-68	ID2	0.445	0.614	0.366	4.672e-31	STAT4	0.455	0.189	0.085	4.480e-08
GZMK	0.695	0.293	0.075	3.185e-186	RPS15A	0.271	0.998	0.879	1.054e-67	RPLP0	0.289	0.987	0.802	5.090e-31	CD247	0.34	0.318	0.175	5.931e-08
ARHGEF1	0.568	0.605	0.293	3.487e-186	TBC1D10C	0.398	0.473	0.251	6.748e-67	RPS23	0.282	1	0.883	6.283e-31	OPTN	0.521	0.288	0.167	6.823e-08
RPS27	0.371	1	0.875	2.368e-184	CFLAR	0.367	0.725	0.511	3.460e-66	TNFRSF25	0.4	0.189	0.058	7.451e-31	CD37	0.257	0.682	0.564	8.134e-08
STK10	0.514	0.626	0.309	5.693e-184	AL359220.1	0.383	0.149	0.038	3.596e-66	SSR4	0.304	0.751	0.564	4.736e-30	MYL12B	0.416	0.679	0.641	1.369e-07
ATM	0.515	0.787	0.461	9.264e-181	RASAL3	0.42	0.331	0.145	4.149e-66	NACA	0.301	0.996	0.859	5.438e-30	COMMD6	0.36	0.652	0.588	1.729e-07
TMEM181	0.538	0.403	0.149	6.859e-179	NLRC3	0.354	0.182	0.054	7.504e-66	AAK1	0.501	0.539	0.332	2.008e-29	PRDM1	0.383	0.321	0.181	2.351e-07
ASCL2	0.41	0.215	0.047	2.517e-178	PTPN4	0.471	0.354	0.164	1.744e-65	RPL15	0.268	1	0.867	5.174e-28	APRT	0.403	0.563	0.501	3.464e-07
EMP3	0.488	0.874	0.559	8.014e-178	UTRN	0.45	0.574	0.36	1.889e-65	CBLB	0.417	0.275	0.112	5.570e-28	EDF1	0.416	0.593	0.547	3.481e-07
AES	0.526	0.806	0.502	9.420e-178	TTC16	0.252	0.116	0.025	3.695e-65	HLA-E	0.297	0.945	0.776	8.129e-28	PITPNC1	0.46	0.215	0.108	3.504e-07
IRF1	0.514	0.605	0.287	7.636e-177	CDC42SE2	0.447	0.576	0.377	9.104e-65	PRMT2	0.427	0.577	0.374	5.957e-27	IKZF3	0.506	0.321	0.189	4.324e-07
STK17A	0.466	0.562	0.244	7.544e-176	PNISR	0.398	0.83	0.648	1.138e-64	PPP2R5C	0.473	0.597	0.411	1.061e-26	SARAF	0.317	0.679	0.603	5.212e-07
RNF125	0.504	0.399	0.142	2.015e-175	IL2RG	0.35	0.521	0.291	3.959e-64	PRKCH	0.453	0.344	0.162	1.338e-26	BATF	0.364	0.179	0.081	5.846e-07
ADRB2	0.418	0.296	0.084	4.611e-175	CCSER2	0.444	0.329	0.147	4.905e-64	PTPN4	0.432	0.346	0.166	2.402e-26	CLEC2B	0.51	0.331	0.214	1.271e-06
MYL12B	0.461	0.892	0.634	1.383e-174	PLA2G16	0.405	0.231	0.082	6.039e-64	SAMD3	0.305	0.226	0.08	2.676e-26	APBA2	0.402	0.129	0.05	1.292e-06
DOK2	0.491	0.501	0.204	3.647e-174	PSMB9	0.416	0.63	0.419	3.022e-63	CDC14A	0.433	0.289	0.127	4.749e-26	VAMP2	0.412	0.54	0.468	1.846e-06
PTPN7	0.558	0.46	0.188	2.305e-173	PPDPF	0.433	0.678	0.489	8.566e-63	AES	0.37	0.698	0.509	6.321e-26	BICDL1	0.259	0.079	0.024	2.071e-06
ITGB7	0.463	0.33	0.102	2.961e-173	EIF1	0.282	0.987	0.89	5.338e-62	CAMK4	0.42	0.239	0.092	1.387e-25	CAPN12	0.263	0.079	0.024	2.610e-06
PARP8	0.474	0.507	0.214	4.452e-172	SH2D2A	0.262	0.147	0.038	6.221e-62	GPRIN3	0.429	0.249	0.102	5.184e-25	SRP14	0.309	0.738	0.695	2.983e-06
LBH	0.5	0.454	0.175	4.281e-171	SEPT6	0.424	0.633	0.417	8.814e-62	LAT	0.362	0.325	0.15	1.953e-24	LTB	0.303	0.52	0.335	4.027e-06
SUN2	0.518	0.604	0.298	2.070e-170	TNFSF14	0.287	0.159	0.044	1.348e-61	LY6E	0.469	0.447	0.263	4.763e-24	SPOCK2	0.433	0.268	0.157	1.433e-05
BATF	0.432	0.278	0.076	8.788e-170	TERF2IP	0.487	0.538	0.359	2.712e-61	CORO1A	0.36	0.807	0.617	9.797e-24	TSEN54	0.46	0.166	0.079	1.503e-05
ADGRE5	0.509	0.603	0.293	1.358e-169	CD99	0.447	0.6	0.414	1.339e-60	SEPT7	0.346	0.719	0.57	1.102e-23	SSR2	0.444	0.553	0.518	1.517e-05
LY6E	0.516	0.558	0.256	3.430e-168	AC058791.1	0.369	0.21	0.071	2.966e-60	RASGRP1	0.432	0.317	0.147	5.428e-23	ETS1	0.307	0.424	0.279	1.704e-05
MT-CO1	0.306	1	0.976	1.016e-167	GUK1	0.384	0.689	0.511	3.490e-60	PSMB9	0.342	0.616	0.421	6.372e-23	GPR171	0.387	0.149	0.067	3.237e-05
GPR174	0.363	0.225	0.052	4.746e-167	EIF4A2	0.43	0.671	0.503	5.791e-59	C12orf57	0.422	0.572	0.384	1.139e-22	DENND2D	0.439	0.268	0.162	4.287e-05
SPOCK2	0.464	0.423	0.15	1.693e-166	SYNRG	0.49	0.441	0.255	9.340e-59	TXK	0.376	0.279	0.12	1.391e-22	S100A10	0.273	0.659	0.508	4.464e-05
UTRN	0.549	0.658	0.356	6.011e-166	RNF125	0.452	0.317	0.146	4.475e-58	IFITM1	0.325	0.226	0.09	7.188e-22	PRKCH	0.469	0.268	0.163	5.038e-05
DENND2D	0.464	0.422	0.155	9.520e-166	PTGER4	0.496	0.275	0.118	1.803e-57	SLFN5	0.4	0.457	0.258	1.149e-21	NOP53	0.331	0.632	0.561	5.567e-05
GNG2	0.397	0.5	0.21	1.247e-165	TRAF3IP3	0.404	0.611	0.403	2.046e-57	IL12RB1	0.279	0.149	0.048	1.594e-21	C12orf75	0.406	0.255	0.148	6.879e-05
BIN1	0.458	0.413	0.15	4.062e-165	MYL12B	0.352	0.787	0.638	5.252e-57	ATF7IP2	0.43	0.264	0.122	1.624e-21	HLA-DRB5	0.273	0.291	0.171	1.132e-04
NFATC2	0.48	0.337	0.111	1.970e-164	UBASH3A	0.281	0.129	0.033	1.501e-56	MT2A	0.381	0.444	0.266	3.811e-21	TRIR	0.355	0.609	0.588	1.260e-04
IFITM1	0.413	0.297	0.085	2.019e-163	LBH	0.45	0.363	0.179	2.023e-56	RASAL3	0.356	0.304	0.147	4.071e-21	TSTD1	0.494	0.354	0.262	1.457e-04
IL10RA	0.501	0.486	0.206	1.965e-162	NKTR	0.434	0.657	0.482	2.729e-56	COL6A2	0.251	0.084	0.019	1.647e-20	TRAF3IP3	0.421	0.49	0.406	1.632e-04
TSEN54	0.402	0.267	0.074	2.267e-162	IPCEF1	0.357	0.353	0.17	6.810e-56	GRAP2	0.321	0.264	0.119	4.119e-20	PSME2	0.469	0.457	0.398	1.893e-04
PRKCQ	0.4	0.255	0.069	2.146e-159	KLF12	0.39	0.228	0.086	1.264e-55	LBH	0.387	0.344	0.181	7.864e-20	APMAP	0.4	0.281	0.179	2.569e-04
ADGRG5	0.288	0.149	0.026	1.284e-158	N4BP2L2	0.396	0.738	0.585	1.633e-55	LINC02273	0.251	0.153	0.051	8.292e-20	CNN2	0.33	0.401	0.306	2.942e-04
SH3BGRL3	0.39	0.989	0.787	2.327e-158	MPHOSPH8	0.461	0.595	0.426	1.757e-55	EDF1	0.381	0.686	0.546	1.910e-19	MT1F	0.335	0.132	0.06	3.147e-04
PCSK1N	0.26	0.128	0.02	5.551e-158	MLLT6	0.46	0.411	0.23	4.015e-55	NCK2	0.323	0.386	0.214	2.119e-19	SEPT6	0.425	0.49	0.421	3.692e-04
CBLB	0.44	0.331	0.107	2.568e-157	SARAF	0.325	0.78	0.6	9.288e-55	SOCS1	0.392	0.35	0.187	2.271e-19	SIGIRR	0.484	0.305	0.213	3.750e-04
DIP2A	0.485	0.448	0.184	7.157e-157	ARGLU1	0.407	0.674	0.507	1.120e-54	ABHD17A	0.379	0.493	0.335	2.582e-19	PPP1R18	0.381	0.384	0.29	5.846e-04
BTN3A1	0.447	0.345	0.118	1.333e-156	LY9	0.368	0.204	0.073	1.441e-54	RNF157	0.265	0.155	0.053	3.958e-19	RORA	0.311	0.301	0.189	5.876e-04
PTP4A2	0.468	0.841	0.576	3.881e-155	MACF1	0.461	0.592	0.41	2.288e-54	DENND2D	0.359	0.319	0.161	4.091e-19	PDCD4	0.47	0.417	0.352	7.599e-04
MAF	0.365	0.244	0.064	5.594e-150	LINC00623	0.408	0.264	0.112	7.512e-54	RPL4	0.256	0.96	0.785	4.470e-19	INPP4B	0.372	0.185	0.099	7.631e-04
CYTIP	0.445	0.701	0.383	2.343e-149	PILRB	0.443	0.324	0.16	2.643e-52	ZBTB16	0.385	0.352	0.19	5.183e-19	BIN1	0.409	0.252	0.157	9.043e-04
SCML4	0.417	0.336	0.11	6.232e-149	CHST12	0.441	0.369	0.196	3.017e-52	DDIT4	0.377	0.526	0.347	3.067e-18	PPIB	0.317	0.543	0.495	1.169e-03
RPS4Y1	0.509	0.562	0.245	1.645e-147	CASP8	0.482	0.402	0.227	6.070e-52	MT-ND6	0.456	0.577	0.425	3.504e-18	POLR2J3.1	0.36	0.536	0.497	1.292e-03
CYTOR	0.526	0.461	0.208	2.106e-147	PTPN7	0.506	0.359	0.193	1.356e-51	SYNRG	0.444	0.409	0.257	5.881e-18	AC058791.1	0.37	0.149	0.074	1.380e-03
PIK3R1	0.525	0.635	0.356	1.016e-145	SNTB2	0.381	0.235	0.095	6.640e-51	OFD1	0.402	0.403	0.247	6.425e-18	BTN3A2	0.498	0.361	0.278	1.507e-03
FKBP11	0.451	0.373	0.138	2.940e-145	C12orf75	0.349	0.316	0.145	3.244e-50	TGFB1	0.266	0.564	0.397	6.579e-18	OST4	0.336	0.603	0.609	1.842e-03
CD226	0.423	0.277	0.082	2.386e-144	SRRM2	0.336	0.769	0.608	6.033e-50	BCL11B	0.271	0.342	0.17	1.050e-17	SNRPN	0.448	0.248	0.161	1.847e-03
DDX24	0.473	0.703	0.432	5.762e-142	CRYBG1	0.472	0.453	0.28	7.550e-50	TRGC1	0.354	0.14	0.047	1.083e-17	GYPC	0.257	0.5	0.407	2.840e-03
STK4	0.391	0.832	0.538	1.091e-141	YPEL1	0.334	0.203	0.075	1.016e-49	GIMAP1	0.409	0.423	0.259	1.111e-17	CLEC2D	0.371	0.361	0.263	3.234e-03
LINC01934	0.321	0.161	0.032	1.512e-141	SEPT1	0.404	0.327	0.161	1.056e-49	ZFP36L2	0.253	0.975	0.804	1.204e-17	LIMD2	0.375	0.507	0.458	3.963e-03
MT1E	0.277	0.144	0.027	1.624e-141	DDIT4	0.447	0.537	0.345	9.612e-49	ISG20	0.323	0.465	0.285	1.313e-17	ELOB	0.288	0.566	0.537	5.146e-03
MYO1F	0.287	0.76	0.407	1.379e-140	TCF7	0.381	0.365	0.179	1.304e-47	ARPC5L	0.442	0.394	0.245	1.909e-17	GBP5	0.279	0.189	0.105	5.260e-03
CCSER2	0.442	0.376	0.144	2.327e-140	LINC00513	0.289	0.137	0.041	2.137e-46	APOBEC3G	0.383	0.331	0.18	2.151e-17	DOK2	0.478	0.298	0.212	6.888e-03
CCDC107	0.461	0.409	0.17	4.929e-140	CIRBP	0.323	0.697	0.544	5.126e-46	RUNX3	0.296	0.344	0.182	5.044e-17	COX6B1	0.334	0.563	0.546	7.472e-03
NFATC3	0.505	0.55	0.295	6.182e-139	CD6	0.297	0.217	0.085	1.570e-45	GTF3A	0.354	0.6	0.468	7.329e-17	MAP4K1	0.316	0.136	0.068	7.723e-03
CYFIP2	0.39	0.492	0.22	5.570e-137	ARHGEF1	0.418	0.466	0.299	2.607e-45	TSEN54	0.337	0.187	0.078	2.174e-16	ABHD17A	0.373	0.407	0.336	7.971e-03
BTN3A2	0.497	0.54	0.271	1.802e-136	FNBP1	0.398	0.55	0.391	7.358e-45	CIRBP	0.311	0.675	0.546	4.505e-16	PAXX	0.494	0.338	0.267	1.319e-02
PFN1	0.369	0.973	0.779	5.085e-136	RBL2	0.389	0.462	0.295	1.444e-44	DDX24	0.377	0.568	0.439	5.947e-16	GATA3	0.299	0.142	0.073	1.354e-02
ARAP2	0.417	0.397	0.159	1.725e-135	ANKRD11	0.387	0.637	0.49	1.912e-44	LINC00649	0.252	0.136	0.047	6.892e-16	ARL6IP4	0.267	0.556	0.53	1.488e-02
ITGA4	0.532	0.538	0.28	3.075e-135	ITGA4	0.489	0.443	0.285	3.077e-44	CYTIP	0.326	0.564	0.391	1.079e-15	ZBTB38	0.426	0.285	0.205	2.153e-02
CLIC1	0.411	0.855	0.591	3.341e-135	PRRC2C	0.339	0.713	0.583	2.407e-43	MARCH9	0.367	0.233	0.111	1.101e-15	GIPC1	0.258	0.093	0.04	2.207e-02
TNIK	0.379	0.27	0.084	1.407e-134	AES	0.323	0.677	0.508	4.060e-43	PLCB1	0.384	0.203	0.092	4.551e-15	SOCS1	0.406	0.272	0.188	2.421e-02
ARHGAP30	0.384	0.657	0.366	2.392e-134	EML4	0.394	0.393	0.231	5.130e-43	AC245297.3	0.378	0.478	0.333	4.858e-15	RHOH	0.444	0.255	0.171	2.506e-02
SSBP4	0.512	0.452	0.214	8.827e-134	ABHD17A	0.335	0.496	0.333	8.006e-43	APRT	0.378	0.616	0.5	9.196e-15	AC245297.3	0.431	0.401	0.334	2.718e-02
KLF12	0.394	0.27	0.084	1.219e-133	STK10	0.366	0.482	0.315	1.021e-42	TBC1D10C	0.311	0.409	0.254	1.772e-14	ANKRD12	0.27	0.583	0.544	2.762e-02
LINC00623	0.401	0.315	0.11	3.712e-133	KANSL1	0.398	0.541	0.395	2.027e-42	PSME1	0.308	0.673	0.556	2.123e-14	CD48	0.251	0.629	0.546	3.397e-02
ANKRD12	0.456	0.787	0.537	4.392e-133	ATXN1	0.34	0.336	0.18	1.712e-41	ARL14EP	0.438	0.291	0.168	2.652e-14	CHCHD2	0.267	0.692	0.664	3.516e-02
TXNIP	0.296	0.996	0.906	6.528e-132	SELENOM	0.314	0.207	0.085	8.016e-41	GBP2	0.333	0.298	0.162	3.209e-14	DLGAP1-AS1	0.268	0.076	0.03	3.775e-02
ANKRD44	0.427	0.677	0.391	8.411e-132	LEPROTL1	0.425	0.453	0.297	1.150e-40	EIF3G	0.329	0.631	0.512	3.640e-14	SLAMF6	0.308	0.116	0.056	3.991e-02
PRKACB	0.486	0.417	0.184	4.457e-131	DDX6	0.393	0.518	0.372	3.286e-40	SATB1	0.414	0.373	0.235	4.219e-14	REX1BD	0.437	0.377	0.33	4.193e-02
TTC38	0.346	0.229	0.065	1.264e-129	C12orf57	0.392	0.546	0.382	7.144e-40	SP140	0.296	0.216	0.1	4.270e-14	PNRC1	0.274	0.629	0.607	4.207e-02
RPL23A	0.34	0.998	0.837	4.209e-129	CCNL1	0.384	0.58	0.449	8.343e-40	NOSIP	0.407	0.451	0.31	4.393e-14	EPS8L2	0.257	0.066	0.025	4.371e-02
ZEB2	0.411	0.814	0.466	5.013e-129	BTN3A1	0.336	0.256	0.122	1.924e-39	CD99	0.292	0.558	0.416	6.708e-14	JUND	0.315	0.666	0.65	7.749e-02
GK5	0.446	0.324	0.12	3.726e-128	BTN3A2	0.405	0.432	0.276	2.790e-39	HSPA8	0.285	0.774	0.615	7.282e-14	MZT2B	0.356	0.517	0.503	9.055e-02
GUK1	0.398	0.764	0.508	5.197e-128	PNRC1	0.289	0.741	0.604	6.197e-39	RNF213	0.309	0.612	0.465	8.319e-14	LSP1	0.253	0.507	0.443	9.810e-02
ZBP1	0.29	0.191	0.047	7.102e-128	NFATC2	0.371	0.244	0.114	9.423e-39	LINC00861	0.316	0.298	0.154	8.842e-14	ICAM3	0.314	0.457	0.41	1.007e-01
ARL6IP5	0.413	0.789	0.528	9.064e-128	ATP8A1	0.334	0.199	0.084	1.795e-38	SESN1	0.395	0.273	0.149	1.180e-13	UBL5	0.305	0.52	0.513	1.008e-01
SH3BP5	0.387	0.495	0.232	1.347e-126	IFI16	0.292	0.564	0.399	2.559e-38	MLLT6	0.396	0.365	0.232	1.241e-13	PIK3R1	0.447	0.414	0.363	1.013e-01
CRIP1	0.422	0.314	0.113	2.193e-126	SFI1	0.362	0.239	0.112	3.891e-38	ATM	0.313	0.606	0.469	1.529e-13	CHST12	0.449	0.272	0.199	1.293e-01
LINC00649	0.287	0.183	0.044	6.570e-126	GRAP2	0.271	0.254	0.118	4.522e-38	GCHFR	0.368	0.243	0.128	2.259e-13	ANAPC16	0.366	0.48	0.466	1.318e-01
ZNF831	0.293	0.185	0.045	7.269e-126	AC092683.1	0.428	0.257	0.128	4.538e-38	PCSK7	0.316	0.564	0.423	3.319e-13	TOX	0.285	0.079	0.034	1.333e-01
SP140	0.353	0.289	0.096	1.157e-125	ARHGAP25	0.306	0.32	0.173	9.233e-37	PSME2	0.323	0.53	0.397	6.087e-13	GSTK1	0.413	0.437	0.412	1.497e-01
ABI3	0.381	0.275	0.089	1.175e-125	LLGL2	0.263	0.145	0.051	1.470e-36	BIN1	0.307	0.283	0.157	4.282e-12	PRR13	0.28	0.493	0.466	1.546e-01
FCRL3	0.257	0.148	0.03	1.202e-125	RPS26	0.253	0.933	0.741	1.636e-36	TTC39C	0.386	0.256	0.142	9.597e-12	CCDC167	0.478	0.215	0.147	1.605e-01
N4BP2L2	0.395	0.828	0.581	1.495e-125	CCDC88C	0.413	0.362	0.217	1.674e-36	GUK1	0.25	0.625	0.514	1.026e-11	GRK6	0.352	0.308	0.24	2.059e-01
SIGIRR	0.438	0.447	0.207	5.486e-125	CASK	0.298	0.184	0.076	4.268e-36	BTN3A2	0.363	0.405	0.278	2.332e-11	LINC00685	0.337	0.123	0.065	2.387e-01
KANSL1	0.453	0.634	0.391	1.499e-123	RNF19A	0.413	0.363	0.222	6.260e-36	ADRB2	0.292	0.187	0.089	3.975e-11	LLGL2	0.283	0.106	0.052	2.519e-01
CD48	0.394	0.867	0.538	2.686e-123	AC016831.7	0.252	0.136	0.047	6.328e-36	TMC6	0.354	0.371	0.249	4.106e-11	F2R	0.317	0.106	0.052	2.668e-01
ATP2B4	0.489	0.413	0.191	4.375e-123	APMAP	0.288	0.322	0.177	1.582e-35	CD28	0.251	0.122	0.046	5.104e-11	CLPP	0.479	0.258	0.197	2.685e-01
ZFP36L2	0.352	0.989	0.8	7.847e-123	ARID4B	0.365	0.564	0.438	8.317e-35	ARHGAP10	0.292	0.124	0.049	6.220e-11	CMTM3	0.403	0.212	0.144	3.252e-01
SIT1	0.337	0.245	0.073	8.541e-123	ANKRD44	0.301	0.552	0.396	1.344e-34	COMMD6	0.294	0.696	0.588	7.063e-11	PPP2R5C	0.341	0.454	0.413	3.339e-01
SYTL1	0.401	0.386	0.16	1.257e-122	HELB	0.407	0.261	0.135	3.817e-34	EML4	0.338	0.356	0.233	1.335e-10	SNTB2	0.344	0.162	0.097	3.498e-01
NLRC5	0.411	0.407	0.177	2.222e-122	TRGC1	0.329	0.134	0.046	4.680e-34	SLC38A1	0.306	0.382	0.246	2.345e-10	ATP6V0E2	0.334	0.129	0.071	3.631e-01
DGKZ	0.437	0.578	0.327	8.298e-122	ATRX	0.305	0.659	0.537	1.244e-33	RUNX2	0.259	0.178	0.085	3.463e-10	RHOF	0.378	0.202	0.134	4.025e-01
MT-ND4	0.277	0.999	0.975	8.304e-122	DNAJC1	0.44	0.369	0.238	1.796e-33	MZT2B	0.295	0.61	0.502	3.505e-10	HMOX2	0.372	0.209	0.142	4.202e-01
CD47	0.425	0.594	0.348	1.391e-120	TAGAP	0.36	0.377	0.231	2.174e-33	SNRPD2	0.338	0.547	0.444	3.901e-10	C1orf56	0.478	0.172	0.106	4.522e-01
OFD1	0.449	0.486	0.242	4.096e-120	FKBP11	0.323	0.274	0.142	5.144e-33	ANKRD12	0.258	0.65	0.543	5.566e-10	AIP	0.445	0.288	0.229	4.890e-01
ZFYVE28	0.255	0.147	0.031	1.065e-119	TNFSF8	0.255	0.144	0.053	7.468e-33	BCL2	0.419	0.304	0.187	6.663e-10	TGFB1	0.261	0.44	0.398	5.556e-01
AKAP13	0.387	0.815	0.528	1.389e-119	RBM39	0.275	0.73	0.609	8.136e-33	CUTA	0.339	0.459	0.358	1.169e-09	ATP5MD	0.37	0.397	0.371	6.191e-01
CD7	0.259	0.424	0.169	2.797e-119	AKAP13	0.257	0.697	0.533	2.274e-32	HLA-F	0.298	0.442	0.321	3.760e-09	GPR174	0.287	0.109	0.057	6.663e-01
PRRC2C	0.393	0.827	0.579	7.528e-119	CYTOR	0.452	0.344	0.213	2.325e-32	TMEM238	0.332	0.214	0.119	8.170e-09	MAD1L1	0.384	0.199	0.135	6.836e-01
TTTY15	0.266	0.165	0.039	1.436e-118	TRAF5	0.303	0.2	0.09	4.695e-32	PDLIM2	0.304	0.268	0.162	8.868e-09	DGKZ	0.345	0.377	0.334	7.129e-01
ITK	0.357	0.327	0.117	1.919e-118	SIGIRR	0.354	0.346	0.211	1.496e-31	ITGB7	0.291	0.203	0.108	9.983e-09	LPIN1	0.399	0.199	0.135	8.154e-01
ZNF600	0.308	0.17	0.041	5.384e-118	GIMAP6	0.317	0.218	0.105	9.324e-31	CCR1	0.262	0.161	0.078	1.102e-08	LY9	0.291	0.132	0.076	8.305e-01
PTPN22	0.329	0.336	0.129	6.690e-118	PAXX	0.351	0.399	0.265	1.034e-30	CLEC2B	0.267	0.329	0.213	1.153e-08	TECR	0.462	0.298	0.248	8.736e-01
SRSF5	0.4	0.864	0.634	8.841e-118	GIMAP1	0.356	0.403	0.258	1.303e-30	LPXN	0.309	0.22	0.124	1.912e-08	TNFSF12	0.366	0.162	0.102	9.111e-01
ZNF276	0.433	0.367	0.156	2.093e-117	AC239800.3	0.288	0.156	0.063	1.427e-30	SCML4	0.269	0.216	0.115	2.082e-08	MAF	0.258	0.126	0.069	9.478e-01
Z82206.1	0.269	0.167	0.04	4.187e-117	FCMR	0.261	0.293	0.152	2.064e-30	CCDC85B	0.272	0.476	0.382	2.838e-08	ATP5F1D	0.263	0.54	0.54	1.000e+00
ARGLU1	0.413	0.743	0.503	5.508e-117	IKZF2	0.282	0.124	0.044	4.371e-30	PIP4K2A	0.289	0.419	0.317	4.074e-08	OFD1	0.428	0.305	0.248	1.000e+00
MT2A	0.438	0.509	0.261	2.526e-116	PNN	0.318	0.63	0.5	4.926e-30	CLEC2D	0.261	0.386	0.262	1.396e-07	SRSF7	0.329	0.507	0.493	1.000e+00
PSMB8	0.409	0.633	0.377	1.166e-115	TNRC6C	0.355	0.273	0.15	5.088e-30	TAGAP	0.277	0.342	0.233	1.995e-07	PSMB8	0.356	0.414	0.384	1.000e+00
PRPF38B	0.432	0.671	0.428	3.115e-115	NCK1	0.36	0.277	0.156	6.599e-30	KLF12	0.252	0.172	0.088	2.719e-07	OCIAD2	0.428	0.242	0.185	1.000e+00
ITM2A	0.434	0.375	0.158	5.115e-115	DGKH	0.257	0.123	0.045	1.431e-29	KIF2A	0.313	0.329	0.234	2.902e-07	ANXA2R	0.346	0.142	0.086	1.000e+00
TPST2	0.364	0.448	0.216	8.088e-115	PCM1	0.328	0.515	0.394	2.855e-29	LINC00623	0.274	0.205	0.115	2.929e-07	TC2N	0.304	0.152	0.094	1.000e+00
GBP1	0.378	0.308	0.115	1.594e-112	CAMK4	0.301	0.199	0.091	4.145e-29	CRIP1	0.295	0.208	0.118	3.108e-07	NDUFB10	0.366	0.427	0.426	1.000e+00
GCC2	0.487	0.593	0.353	2.400e-112	ARL6IP5	0.251	0.66	0.533	5.909e-29	TSTD1	0.341	0.363	0.262	3.118e-07	LBH	0.392	0.245	0.182	1.000e+00
FNBP1	0.388	0.641	0.387	1.519e-111	ARF6	0.357	0.482	0.372	8.042e-29	TNIK	0.264	0.172	0.088	3.166e-07	CD320	0.384	0.152	0.096	1.000e+00
APBA2	0.314	0.181	0.047	2.822e-111	JUNB	0.458	0.669	0.53	1.692e-28	OXNAD1	0.264	0.212	0.119	3.902e-07	METRN	0.297	0.116	0.066	1.000e+00
HIVEP3	0.316	0.196	0.056	6.402e-111	CCNH	0.424	0.348	0.228	1.953e-28	TNFSF12	0.274	0.187	0.102	7.330e-07	FCMR	0.274	0.222	0.154	1.000e+00
GAB3	0.43	0.324	0.134	1.843e-110	PTPN22	0.262	0.252	0.132	4.255e-28	C19orf53	0.27	0.509	0.437	8.275e-07	TMEM109	0.385	0.205	0.153	1.000e+00
YPEL1	0.332	0.234	0.073	4.842e-110	GATA3	0.259	0.167	0.071	7.768e-28	RHOF	0.255	0.224	0.134	2.151e-06	UQCR10	0.319	0.45	0.459	1.000e+00
RNF19A	0.415	0.441	0.218	5.157e-108	GABARAPL1	0.309	0.222	0.112	9.080e-28	SEPT1	0.266	0.26	0.164	4.447e-06	AP002387.2	0.333	0.119	0.071	1.000e+00
DIAPH1	0.409	0.591	0.357	1.894e-106	ZNF101	0.33	0.198	0.095	9.541e-28	DYNLT3	0.258	0.161	0.086	5.939e-06	SLC9A3R1	0.274	0.298	0.243	1.000e+00
SYNRG	0.427	0.479	0.252	2.651e-106	METRN	0.288	0.153	0.064	1.098e-27	SPTAN1	0.304	0.27	0.177	6.466e-06	UQCR11	0.329	0.45	0.458	1.000e+00
ITGB1	0.617	0.578	0.362	3.592e-106	CNOT6L	0.35	0.394	0.27	1.100e-27	EIF4A2	0.261	0.579	0.506	6.882e-06	PTGER2	0.344	0.175	0.121	1.000e+00
UBC	0.325	0.95	0.752	9.334e-106	PRKACB	0.391	0.308	0.188	1.590e-27	MGAT4A	0.26	0.262	0.168	8.736e-06	CYTOR	0.403	0.265	0.215	1.000e+00
ARID4B	0.396	0.667	0.434	1.872e-105	USP28	0.307	0.191	0.09	2.948e-27	FXYD5	0.296	0.566	0.478	9.135e-06	LINC00623	0.299	0.169	0.115	1.000e+00
RPL36AL	0.343	0.937	0.723	2.320e-105	GLS	0.351	0.374	0.255	7.651e-27	UXT	0.254	0.545	0.469	1.581e-05	PDLIM2	0.362	0.215	0.163	1.000e+00
CNOT6L	0.421	0.491	0.266	9.254e-105	SUN2	0.3	0.433	0.304	1.476e-26	PITPNC1	0.254	0.189	0.108	1.913e-05	CASK	0.262	0.126	0.078	1.000e+00
ERAP2	0.425	0.43	0.211	1.541e-104	ITPKB	0.293	0.217	0.11	2.381e-26	CCSER2	0.284	0.237	0.15	2.272e-05	CNBP	0.29	0.513	0.543	1.000e+00
MMP25-AS1	0.281	0.188	0.052	5.143e-104	PRMT2	0.285	0.505	0.374	6.768e-26	CXXC5	0.287	0.275	0.185	2.302e-05	SELENOW	0.363	0.338	0.311	1.000e+00
ANXA6	0.388	0.529	0.288	5.515e-103	BUB3	0.32	0.409	0.292	6.834e-26	STN1	0.273	0.172	0.098	2.773e-05	SLAMF7	0.255	0.116	0.069	1.000e+00
MGAT4A	0.359	0.372	0.163	4.101e-101	SLC25A45	0.328	0.274	0.158	1.003e-25	ABHD14B	0.324	0.273	0.193	5.600e-05	TMC6	0.345	0.291	0.25	1.000e+00
RASA3	0.377	0.311	0.125	4.394e-101	ZNF292	0.334	0.457	0.343	1.040e-25	CISD3	0.319	0.212	0.135	7.333e-05	PTGER4	0.302	0.172	0.121	1.000e+00
PNISR	0.342	0.874	0.645	7.542e-101	PHF1	0.291	0.185	0.088	3.457e-25	SYTL1	0.258	0.252	0.166	9.327e-05	PLA2G16	0.326	0.132	0.085	1.000e+00
KMT2A	0.427	0.596	0.372	8.481e-101	PPP1R2	0.321	0.453	0.333	5.385e-25	PTMS	0.277	0.214	0.135	1.290e-04	TP53TG1	0.3	0.129	0.084	1.000e+00
RBL2	0.364	0.524	0.292	3.469e-100	BCL9L	0.261	0.192	0.093	7.253e-25	PIM1	0.292	0.296	0.21	2.170e-04	ABI3	0.284	0.142	0.094	1.000e+00
MSN	0.309	0.825	0.556	4.041e-100	SP100	0.273	0.538	0.432	8.425e-25	MACF1	0.315	0.482	0.413	2.539e-04	UXT	0.347	0.45	0.47	1.000e+00
FMNL1	0.3	0.612	0.357	7.791e-100	URI1	0.357	0.394	0.286	1.890e-24	ACAA2	0.317	0.27	0.196	3.474e-04	C9orf16	0.285	0.424	0.424	1.000e+00
ARHGAP25	0.352	0.376	0.171	8.011e-100	IL10RA	0.34	0.333	0.212	2.457e-24	AIP	0.276	0.306	0.229	5.044e-04	NEDD8	0.284	0.45	0.467	1.000e+00
GNPTAB	0.481	0.441	0.232	1.310e-99	ADGRE5	0.273	0.429	0.299	3.787e-24	BCL7C	0.283	0.289	0.214	5.956e-04	IL16	0.348	0.232	0.188	1.000e+00
MCTP2	0.29	0.309	0.122	4.970e-99	GABPB1-AS1	0.324	0.54	0.419	4.118e-24	PTPN7	0.258	0.264	0.195	1.548e-02	BUB3	0.425	0.315	0.294	1.000e+00
CAPN2	0.387	0.451	0.23	1.572e-98	ODF2L	0.357	0.311	0.193	7.272e-24	SNRPN	0.256	0.229	0.161	1.644e-02	SH3BP1	0.309	0.179	0.133	1.000e+00
INPP4A	0.411	0.388	0.184	2.473e-98	TMEM181	0.365	0.26	0.154	9.876e-24	CISH	0.271	0.117	0.065	1.893e-02	CEMIP2	0.353	0.205	0.159	1.000e+00
ARF6	0.403	0.583	0.368	3.655e-97	ANAPC16	0.293	0.554	0.464	1.222e-23	HNRNPA0	0.256	0.417	0.364	3.844e-02	COX6A1	0.255	0.447	0.47	1.000e+00
RAC2	0.297	0.783	0.546	1.088e-96	FBXO32	0.285	0.154	0.068	1.256e-23	CFAP97	0.268	0.235	0.173	1.139e-01	PCSK7	0.315	0.43	0.425	1.000e+00
YWHAZ	0.281	0.84	0.613	2.625e-96	PRPF38B	0.334	0.524	0.433	1.266e-23	DNAJC1	0.256	0.296	0.24	1.913e-01	CD40LG	0.314	0.106	0.067	1.000e+00
IFI16	0.354	0.638	0.395	9.189e-96	KMT2E	0.273	0.554	0.458	1.383e-23	PTGER2	0.252	0.176	0.121	4.231e-01	UBE2L6	0.358	0.268	0.239	1.000e+00
CDC25B	0.357	0.3	0.121	1.457e-95	ZNF331	0.351	0.165	0.078	2.129e-23	IRF3	0.263	0.277	0.229	1.000e+00	MZT2A	0.39	0.308	0.29	1.000e+00
AC092683.1	0.403	0.302	0.125	1.007e-94	PDLIM2	0.28	0.272	0.161	3.032e-23	ELK3	0.271	0.178	0.13	1.000e+00	COPE	0.341	0.394	0.406	1.000e+00
IL12RB1	0.257	0.165	0.045	1.137e-94	OCIAD2	0.32	0.295	0.183	3.186e-23	DDX18	0.257	0.354	0.325	1.000e+00	DHRS7	0.292	0.305	0.275	1.000e+00
SPN	0.384	0.603	0.365	3.233e-94	LIMA1	0.295	0.162	0.076	3.231e-23	SLC3A2	0.263	0.233	0.198	1.000e+00	TEX264	0.344	0.215	0.178	1.000e+00
SELENOW	0.389	0.518	0.305	4.262e-92	TMC6	0.332	0.363	0.248	3.571e-23						ODF2L	0.33	0.235	0.195	1.000e+00
CYTH4	0.336	0.445	0.227	5.393e-92	RSRP1	0.273	0.598	0.509	5.261e-23						NDUFA3	0.365	0.262	0.234	1.000e+00
RPS29	0.265	0.996	0.843	1.940e-91	CTSC	0.283	0.448	0.329	7.495e-23						ARHGEF1	0.256	0.328	0.302	1.000e+00
IDS	0.265	0.512	0.283	5.134e-91	IRF1	0.284	0.419	0.293	1.896e-22						TSPYL2	0.303	0.159	0.116	1.000e+00
CD53	0.311	0.689	0.443	7.261e-91	TSEN54	0.268	0.162	0.077	2.496e-21						MAGED2	0.294	0.152	0.112	1.000e+00
CELF2	0.311	0.816	0.563	7.267e-91	ARHGEF3	0.269	0.237	0.134	7.389e-21						GIMAP1	0.288	0.295	0.261	1.000e+00
KLF13	0.391	0.609	0.399	1.627e-90	AL365361.1	0.279	0.151	0.071	2.147e-20						STUB1	0.345	0.334	0.329	1.000e+00
ISG20	0.287	0.533	0.28	9.199e-90	CCDC107	0.314	0.279	0.174	3.647e-20						SAP18	0.257	0.44	0.476	1.000e+00
PILRB	0.357	0.344	0.158	1.840e-89	ARID5B	0.315	0.245	0.141	8.484e-20						RABAC1	0.316	0.348	0.336	1.000e+00
PITPNC1	0.319	0.27	0.104	2.117e-89	LY6E	0.294	0.376	0.262	1.377e-19						STMN3	0.276	0.136	0.096	1.000e+00
ANKRD11	0.383	0.7	0.487	2.584e-89	TIPARP	0.255	0.166	0.082	1.647e-19						RNF167	0.396	0.232	0.2	1.000e+00
SLC38A1	0.378	0.464	0.241	5.979e-89	DNAJB1	0.351	0.274	0.174	1.680e-19						GRAMD1A	0.281	0.185	0.148	1.000e+00
CDC42SE2	0.34	0.594	0.375	7.040e-89	C9orf78	0.307	0.437	0.347	2.369e-19						CTSC	0.297	0.348	0.332	1.000e+00
APBB1IP	0.311	0.618	0.391	7.499e-89	DGKZ	0.283	0.43	0.332	2.726e-19						DDIT4	0.293	0.374	0.348	1.000e+00
AC243960.1	0.305	0.23	0.081	6.149e-87	FGFR1OP2	0.291	0.405	0.311	4.320e-19						SF3A2	0.341	0.142	0.106	1.000e+00
SRSF7	0.327	0.73	0.487	1.186e-86	JADE2	0.271	0.199	0.109	7.138e-19						XBP1	0.287	0.344	0.33	1.000e+00
MPHOSPH8	0.374	0.632	0.424	1.525e-86	RBM25	0.256	0.597	0.523	7.805e-19						ZRSR2	0.282	0.142	0.106	1.000e+00
KLRB1	0.353	0.284	0.106	1.588e-86	TAP1	0.258	0.324	0.217	9.070e-19						ANXA6	0.313	0.315	0.295	1.000e+00
GPRIN3	0.34	0.258	0.099	3.661e-86	PDE7A	0.313	0.346	0.244	9.276e-19						C19orf53	0.306	0.411	0.438	1.000e+00
CD69	0.25	0.473	0.233	1.025e-85	ZC3HAV1	0.31	0.393	0.293	1.362e-18						SLC2A4RG	0.417	0.195	0.163	1.000e+00
DNAJB14	0.381	0.467	0.266	9.771e-85	VPS13C	0.268	0.482	0.385	1.472e-18						FAM173A	0.37	0.215	0.185	1.000e+00
TTC14	0.39	0.548	0.344	1.603e-84	LPIN1	0.323	0.228	0.134	1.473e-18						PRH1	0.309	0.179	0.144	1.000e+00
ITGB2	0.264	0.805	0.49	1.633e-84	ISCU	0.275	0.439	0.35	1.921e-18						SSBP4	0.374	0.245	0.221	1.000e+00
GLS	0.409	0.448	0.252	2.287e-84	TMC8	0.296	0.297	0.197	2.741e-18
HMOX2	0.344	0.311	0.137	3.317e-84	POLR2J3.1	0.253	0.589	0.495	4.894e-18
SRRM2	0.312	0.83	0.605	6.258e-84	KRT10	0.301	0.426	0.341	5.794e-18
ODF2L	0.401	0.381	0.19	1.140e-83	RAB9A	0.306	0.206	0.119	6.454e-18
SPATA13	0.332	0.328	0.149	4.250e-83	GBP1	0.271	0.211	0.118	1.122e-17
GIMAP1	0.346	0.474	0.255	5.176e-83	PSIP1	0.26	0.459	0.357	1.135e-17
ACTN4	0.316	0.529	0.322	1.910e-82	ZBTB25	0.268	0.184	0.1	1.549e-17
SLC4A7	0.377	0.31	0.139	3.291e-82	JUN	0.433	0.296	0.191	2.371e-17
RPS19	0.276	1	0.847	3.990e-82	BCL2	0.281	0.289	0.187	3.646e-17
CORO1A	0.262	0.887	0.611	5.560e-82	DDHD1	0.361	0.295	0.203	1.794e-16
GABARAPL1	0.301	0.27	0.11	5.819e-82	GRAMD1A	0.278	0.235	0.146	4.067e-16
TRAPPC10	0.362	0.347	0.168	2.404e-81	BTN3A3	0.254	0.162	0.085	5.501e-16
GOLGA4	0.41	0.614	0.42	3.081e-81	C19orf66	0.265	0.236	0.146	6.864e-16
ATRX	0.344	0.73	0.533	8.452e-81	SLC4A7	0.271	0.231	0.142	1.221e-15
DBI	0.338	0.638	0.418	1.428e-80	ERAP2	0.314	0.309	0.215	1.355e-15
TRGC1	0.381	0.156	0.045	2.095e-80	GPATCH8	0.304	0.354	0.267	1.456e-15
LINC01588	0.251	0.151	0.043	2.178e-80	AC243960.1	0.256	0.16	0.084	2.051e-15
MTRNR2L12	0.288	0.639	0.435	2.322e-79	LNPEP	0.259	0.424	0.337	2.184e-15
DNAJC1	0.406	0.419	0.236	3.042e-79	EPC1	0.3	0.42	0.341	2.497e-15
CEMIP2	0.356	0.336	0.154	3.276e-79	TRDC	0.441	0.099	0.041	3.558e-15
LUC7L3	0.311	0.77	0.558	4.283e-79	DYRK2	0.297	0.191	0.11	4.820e-15
CIB1	0.376	0.529	0.338	7.593e-79	OXNAD1	0.258	0.204	0.119	6.832e-15
KMT2E	0.29	0.654	0.454	2.081e-78	HCG18	0.332	0.237	0.152	1.020e-14
RHOH	0.338	0.355	0.166	2.125e-78	RHOF	0.253	0.219	0.133	1.113e-14
TAP1	0.325	0.407	0.214	3.247e-78	TSTD1	0.255	0.353	0.261	1.534e-14
DDHD1	0.403	0.378	0.2	3.570e-77	MECP2	0.307	0.296	0.209	1.664e-14
TCF25	0.323	0.639	0.444	3.761e-77	ARHGAP18	0.264	0.209	0.127	2.263e-14
APOL6	0.341	0.37	0.187	1.102e-76	APOL6	0.284	0.28	0.19	2.454e-14
PTGER2	0.341	0.274	0.117	2.654e-76	DNAJB14	0.266	0.355	0.27	3.930e-14
DDIT4	0.313	0.574	0.342	1.719e-75	TUT4	0.278	0.347	0.258	4.091e-14
TMSB10	0.264	0.999	0.836	9.429e-75	TTC3	0.266	0.485	0.407	5.995e-14
HCG18	0.395	0.312	0.149	1.482e-74	SNRNP200	0.301	0.385	0.312	6.079e-14
MT-ND5	0.266	0.992	0.865	2.162e-74	GIMAP2	0.277	0.265	0.177	7.789e-14
SYT11	0.263	0.171	0.056	4.485e-74	RINL	0.254	0.166	0.092	8.373e-14
SP100	0.305	0.621	0.428	4.380e-73	SELENOW	0.28	0.386	0.309	2.352e-13
FUT11	0.307	0.188	0.066	4.568e-73	TRAPPC10	0.291	0.254	0.172	2.424e-13
BTN3A3	0.297	0.217	0.083	6.095e-73	REX1BD	0.3	0.397	0.329	3.702e-13
APOBEC3C	0.382	0.379	0.207	8.050e-73	ABHD14A	0.279	0.162	0.091	3.964e-13
RAB9A	0.345	0.265	0.116	8.443e-73	GON4L	0.302	0.328	0.25	4.467e-13
PPP1R12A	0.27	0.643	0.454	1.786e-72	SPATA13	0.261	0.234	0.153	9.128e-13
EIF4A2	0.306	0.707	0.5	2.425e-72	RSBN1	0.289	0.289	0.211	2.848e-12
CD300A	0.275	0.264	0.112	4.257e-72	ORMDL1	0.276	0.432	0.368	3.161e-12
PPIB	0.296	0.7	0.489	5.821e-72	SFMBT2	0.253	0.128	0.067	4.628e-12
CCDC12	0.373	0.461	0.284	6.221e-72	DOCK10	0.276	0.265	0.186	1.553e-11
PNN	0.306	0.716	0.497	8.174e-72	NSMCE3	0.271	0.207	0.135	3.718e-11
SEPT1	0.326	0.334	0.16	1.019e-71	SPTAN1	0.262	0.257	0.177	4.169e-11
DSTN	0.374	0.438	0.259	2.041e-71	MDFIC	0.309	0.248	0.173	4.435e-11
POLR2J3.1	0.354	0.683	0.491	2.413e-71	PRRC2B	0.276	0.307	0.235	7.375e-11
TNRC6C	0.311	0.313	0.148	7.081e-71	EPS15	0.257	0.348	0.28	9.957e-11
AL627171.1	0.291	0.217	0.083	1.411e-70	ZRANB2	0.283	0.452	0.4	1.092e-10
KLHDC4	0.332	0.248	0.106	1.977e-70	CENPC	0.29	0.287	0.215	1.715e-10
PARP15	0.252	0.175	0.059	2.388e-70	HERC4	0.258	0.294	0.22	2.145e-10
TMC6	0.338	0.429	0.246	2.489e-70	BLOC1S4	0.273	0.224	0.152	2.253e-10
TRIM52	0.341	0.315	0.154	5.436e-70	CLK1	0.27	0.349	0.281	2.369e-10
NCK1	0.337	0.314	0.154	2.376e-69	ARHGAP15	0.251	0.319	0.243	2.723e-10
RBM25	0.306	0.708	0.519	1.202e-68	NAP1L4	0.256	0.395	0.334	3.170e-10
LNPEP	0.326	0.518	0.333	2.738e-68	RSF1	0.253	0.427	0.367	4.116e-10
GPATCH8	0.339	0.442	0.264	4.769e-68	PLEKHA1	0.251	0.211	0.136	1.379e-09
GBP3	0.286	0.205	0.079	1.275e-67	BBX	0.276	0.379	0.316	1.992e-09
ORMDL1	0.352	0.539	0.364	6.254e-67	DDX39B	0.263	0.252	0.183	2.109e-09
LPCAT1	0.252	0.264	0.115	7.933e-67	TARSL2	0.256	0.151	0.09	4.550e-09
TES	0.325	0.427	0.247	1.307e-66	CHMP4A	0.253	0.377	0.321	6.389e-09
SAMD9L	0.305	0.355	0.185	1.437e-66	ZBTB20	0.266	0.33	0.257	1.318e-08
PURA	0.388	0.419	0.248	1.678e-66	FNBP4	0.277	0.393	0.342	1.577e-08
PDLIM2	0.298	0.322	0.158	1.966e-66	CCDC66	0.271	0.258	0.193	2.385e-08
IKZF2	0.294	0.141	0.043	2.854e-66	CLDND1	0.287	0.203	0.14	2.838e-08
SUB1	0.257	0.825	0.619	1.183e-65	GGA1	0.272	0.249	0.184	5.314e-08
GBP2	0.263	0.327	0.159	3.230e-65	SLC16A7	0.258	0.193	0.131	1.362e-07
MECP2	0.341	0.372	0.206	5.325e-65	COA1	0.279	0.245	0.185	1.402e-07
TRANK1	0.258	0.242	0.103	6.000e-65	NR4A2	0.315	0.166	0.108	2.103e-07
RHOF	0.314	0.281	0.13	7.132e-65	MAP4	0.274	0.229	0.168	3.286e-07
TERF2IP	0.304	0.533	0.358	6.637e-64	OTUD6B-AS1	0.306	0.247	0.188	4.628e-07
PTRH1	0.282	0.176	0.065	1.650e-63	PURA	0.254	0.31	0.251	5.493e-07
RSRP1	0.268	0.69	0.505	3.411e-63	FAM173A	0.287	0.242	0.184	6.015e-07
SERPINB9	0.314	0.263	0.119	4.539e-63	METTL23	0.28	0.226	0.168	9.693e-07
SPTAN1	0.312	0.337	0.174	8.270e-63	RRP1B	0.257	0.233	0.174	1.021e-06
KIF2A	0.294	0.398	0.23	1.777e-62	S100PBP	0.265	0.204	0.147	1.039e-06
SNTB2	0.26	0.226	0.094	6.736e-62	CHD6	0.264	0.248	0.191	2.173e-06
ANXA2R	0.253	0.209	0.083	5.939e-61	SSBP4	0.275	0.274	0.22	3.183e-06
PRR5	0.266	0.213	0.087	5.060e-60	MCUB	0.274	0.298	0.246	3.636e-06
AKT3	0.264	0.19	0.073	5.874e-60	SLC2A4RG	0.258	0.217	0.162	7.969e-06
URI1	0.351	0.445	0.284	5.935e-60	ZNF83	0.259	0.178	0.125	1.266e-05
NKTR	0.302	0.652	0.481	7.453e-60	VPS13A	0.258	0.201	0.148	1.492e-05
ZFPM1	0.337	0.282	0.14	7.858e-60	STAT1	0.269	0.313	0.256	1.694e-05
PCM1	0.304	0.569	0.391	7.884e-60	CDC37	0.251	0.346	0.306	2.517e-05
RALGDS	0.295	0.207	0.085	1.627e-59	CCDC167	0.262	0.198	0.147	3.908e-05
SRPK2	0.292	0.4	0.235	2.502e-59	LRBA	0.254	0.209	0.156	4.420e-05
ORAI1	0.276	0.336	0.179	5.007e-59	PHF14	0.265	0.302	0.257	5.304e-05
EZR	0.337	0.48	0.311	1.893e-58	RPAP2	0.285	0.194	0.141	5.546e-05
BPTF	0.294	0.668	0.503	1.538e-57	SBDS	0.251	0.201	0.154	4.088e-04
PPP3CC	0.283	0.206	0.086	4.984e-57
SEPT6	0.253	0.623	0.416	7.032e-57
FAM172A	0.301	0.254	0.119	7.859e-57
CD320	0.323	0.215	0.093	8.279e-57
SSBP3	0.352	0.319	0.175	2.098e-56
FUS	0.263	0.743	0.552	6.411e-56
SLC25A42	0.275	0.193	0.078	6.456e-56
RNPEPL1	0.29	0.458	0.297	9.725e-56
FAM215B	0.286	0.247	0.116	1.824e-55
B4GALT4	0.255	0.203	0.085	3.506e-55
KDM5A	0.251	0.582	0.413	8.799e-55
PPDPF	0.266	0.672	0.487	1.135e-54
DYRK2	0.283	0.238	0.108	2.013e-54
CHD3	0.308	0.374	0.22	1.852e-53
ZNF292	0.312	0.502	0.341	3.744e-53
TPR	0.286	0.629	0.465	7.241e-53
DDX6	0.281	0.524	0.371	8.958e-53
RASSF1	0.321	0.283	0.148	1.237e-52
ST3GAL5	0.262	0.219	0.097	2.510e-52
SCP2	0.316	0.444	0.295	5.139e-52
SLC25A45	0.28	0.301	0.156	6.100e-52
DYNC1H1	0.288	0.521	0.366	6.896e-52
CYTH1	0.263	0.471	0.303	1.189e-51
IQGAP2	0.25	0.566	0.392	3.366e-51
AC004687.1	0.331	0.383	0.232	4.251e-51
PDIA3	0.267	0.574	0.409	4.295e-51
SP4	0.271	0.198	0.086	6.348e-51
DHX36	0.282	0.523	0.366	6.731e-51
ANKRD36C	0.321	0.308	0.17	9.049e-51
VAV3	0.254	0.272	0.137	3.216e-50
JADE2	0.272	0.231	0.107	3.510e-50
ZBTB37	0.257	0.243	0.117	7.882e-50
PHF11	0.269	0.313	0.171	1.342e-49
MIB2	0.257	0.205	0.09	1.407e-49
PRPF4B	0.296	0.51	0.363	3.093e-49
CRYBG1	0.265	0.441	0.279	3.522e-49
RAPGEF1	0.282	0.272	0.141	5.589e-49
GOLGA8B	0.268	0.222	0.103	1.430e-48
SNRNP200	0.278	0.458	0.309	2.778e-48
RSF1	0.286	0.512	0.364	3.006e-48
DDX46	0.252	0.567	0.412	1.236e-47
C9orf78	0.292	0.489	0.345	2.338e-47
PTPRA	0.309	0.376	0.237	2.450e-47
KIAA2026	0.316	0.371	0.229	5.434e-47
BZW1	0.268	0.505	0.357	6.184e-47
FBXW5	0.286	0.379	0.238	2.082e-46
BBX	0.296	0.461	0.313	3.482e-46
CDK13	0.27	0.471	0.323	7.343e-46
FNBP4	0.286	0.481	0.339	8.199e-46
NUB1	0.289	0.366	0.226	1.175e-45
PDCD4	0.273	0.501	0.348	1.272e-45
P2RY8	0.276	0.295	0.161	1.860e-45
LILRB1	0.303	0.232	0.113	1.891e-45
CRBN	0.281	0.414	0.273	1.247e-44
DRAP1	0.267	0.508	0.367	1.293e-44
TBCB	0.321	0.374	0.239	1.547e-44
CISD3	0.291	0.25	0.132	6.784e-43
GON4L	0.297	0.384	0.247	1.429e-42
TRDC	0.498	0.118	0.04	1.615e-42
YWHAQ	0.28	0.479	0.337	2.238e-42
AKAP9	0.257	0.609	0.465	6.811e-42
STK39	0.257	0.196	0.092	3.079e-41
BUB3	0.261	0.427	0.291	4.243e-41
TMC8	0.259	0.328	0.196	9.219e-41
ZBTB7A	0.277	0.461	0.329	1.036e-40
CHMP4A	0.277	0.45	0.319	2.233e-40
TRPV2	0.259	0.187	0.087	3.173e-40
RAP2A	0.289	0.18	0.084	1.208e-39
MED10	0.277	0.341	0.213	2.347e-39
ZC3H13	0.307	0.45	0.322	2.399e-39
GALNT10	0.253	0.25	0.135	5.949e-39
DCAF5	0.28	0.277	0.159	3.498e-38
CYB561D2	0.264	0.215	0.11	3.903e-38
MXD4	0.317	0.346	0.225	6.225e-38
NAP1L4	0.259	0.462	0.331	1.253e-37
EPS15	0.255	0.405	0.278	1.287e-37
EBP	0.273	0.243	0.134	1.777e-37
ZBTB44	0.283	0.369	0.246	2.389e-37
GGA1	0.297	0.301	0.182	9.591e-37
MAP4	0.276	0.282	0.166	1.276e-36
CSNK1G2	0.268	0.355	0.233	2.200e-36
CCND2	0.26	0.309	0.185	2.762e-36
USP47	0.266	0.361	0.241	1.386e-34
PTMS	0.264	0.242	0.133	1.552e-34
RPAP2	0.304	0.248	0.139	1.657e-34
METTL23	0.266	0.277	0.166	3.531e-34
LTBP4	0.251	0.146	0.064	3.930e-34
USP16	0.255	0.435	0.317	5.911e-34
CD84	0.303	0.399	0.271	7.945e-34
RNF115	0.292	0.37	0.256	1.784e-33
SLFN13	0.264	0.177	0.087	8.416e-33
ABCF1	0.321	0.316	0.207	1.402e-32
POLR3GL	0.276	0.362	0.248	5.118e-32
CWF19L2	0.253	0.262	0.154	1.386e-31
CFAP97	0.266	0.279	0.171	6.277e-31
BDP1	0.257	0.432	0.314	6.373e-31
FAM133B	0.286	0.439	0.331	2.050e-30
BRD1	0.265	0.232	0.134	6.377e-30
ZBTB20	0.275	0.376	0.255	2.253e-29
VPS26A	0.264	0.277	0.175	2.620e-29
CHD6	0.256	0.291	0.189	1.620e-27
DDX39B	0.263	0.282	0.181	7.719e-27
CCDC82	0.258	0.281	0.184	6.640e-26
GOLGB1	0.251	0.421	0.321	3.651e-24
PCNX4	0.251	0.22	0.171	1.118e-06

## Sheet: S15-BMAC NK cells
Table S15 - Marker genes of NK cell subpopulations
NK mature MYOM2+ Marker genes by cluster (vs. all BMAC cells)					NK mature S100B+ Marker genes by cluster (vs. all BMAC cells)					NK mature P3 - Marker genes by cluster (vs. all BMAC cells)					NK adaptive - Marker genes by cluster (vs. all BMAC cells)					NK S100A9+ Marker genes by cluster (vs. all BMAC cells)					NK NCAM1+ Marker genes by cluster (vs. all BMAC cells)					Top five DEG per subpopulation vs. other NK cells							Top five differentially expressed surface marker genes per subpopulation vs. other NK cells
Gene	avg. logFC	% cells in this cluster	% cells in other clusters	adj. p-value	Gene	avg. logFC	% cells in this cluster	% cells in other clusters	adj. p-value	Gene	avg. logFC	% cells in this cluster	% cells in other clusters	adj. p-value	Gene	avg. logFC	% cells in this cluster	% cells in other clusters	adj. p-value	Gene	avg. logFC	% cells in this cluster	% cells in other clusters	adj. p-value	Gene	avg. logFC	% cells in this cluster	% cells in other clusters	adj. p-value	Cluster	Gene	p_val	avg_logFC	pct.1	pct.2	p_val_adj	Cluster	Gene	p_val	avg_logFC	pct.1	pct.2	p_val_adj
GNLY	2.562	0.94	0.119	0.000e+00	GNLY	2.883	0.998	0.124	0.000e+00	GNLY	2.792	0.963	0.126	0.000e+00	CCL5	1.593	0.75	0.205	0.000e+00	MALAT1	0.738	1	0.989	1.078e-68	XCL2	2.017	0.782	0.034	0.000e+00	NK adaptive	CD3D	1.88959e-167	1.56297	0.505	0.106	5.03745e-163	NK adaptive	CD3D	1.88959e-167	1.56297	0.505	0.106	7.35049e-165
NKG7	2.358	1	0.231	0.000e+00	S100B	2.749	0.709	0.024	0.000e+00	NKG7	2.236	0.969	0.239	0.000e+00	GZMH	1.495	0.403	0.078	0.000e+00	KLRD1	1.013	0.389	0.121	6.076e-35	KLRD1	1.952	0.97	0.119	0.000e+00	NK adaptive	CD3G	1.41063e-129	1.39306	0.438	0.1	3.7606e-125	NK adaptive	CD3G	1.41063e-129	1.39306	0.438	0.1	5.48736e-127
FGFBP2	2.289	0.92	0.057	0.000e+00	NKG7	2.639	1	0.237	0.000e+00	KLRD1	2.191	0.833	0.116	0.000e+00	NKG7	1.454	0.735	0.236	0.000e+00	GNLY	1.012	0.409	0.133	1.009e-34	KLRC1	1.882	0.619	0.019	0.000e+00	NK adaptive	TRAC	2.49674e-86	1.32707	0.396	0.133	6.65605e-82	NK adaptive	IL7R	2.10253e-82	1.2754	0.416	0.137	8.17883e-80
PRF1	2.274	0.97	0.094	0.000e+00	SPON2	2.549	0.894	0.083	0.000e+00	PRF1	1.878	0.632	0.105	0.000e+00	GNLY	1.397	0.543	0.126	0.000e+00	MT-CYB	0.406	0.992	0.965	1.578e-34	IL2RB	1.795	0.842	0.07	0.000e+00	NK adaptive	IL7R	2.10253e-82	1.2754	0.416	0.137	5.60513e-78	NK adaptive	CD84	1.62341e-34	0.917075	0.206	0.072	6.31507e-32
GZMB	2.237	0.963	0.079	0.000e+00	PRF1	2.527	0.967	0.1	0.000e+00	GZMB	1.83	0.618	0.09	0.000e+00	IL32	1.34	0.743	0.279	0.000e+00	GZMA	0.801	0.444	0.15	5.055e-34	XCL1	1.778	0.658	0.009	0.000e+00	NK adaptive	GZMK	1.14864e-47	1.01935	0.306	0.114	3.06215e-43	NK adaptive	CD8A	8.50512e-27	0.87869	0.212	0.092	3.30849e-24
KLRD1	2.169	0.989	0.106	0.000e+00	FGFBP2	2.433	0.905	0.063	0.000e+00	FGFBP2	1.809	0.521	0.069	0.000e+00	MALAT1	0.833	1	0.988	0.000e+00	ARL4C	0.726	0.639	0.311	7.726e-32	KLRF1	1.674	0.802	0.055	0.000e+00	NK - mature P3	GNLY	7.01575e-44	0.510025	0.963	0.765	1.87033e-39	NK - mature P3	KLRD1	1.39211e-20	0.395998	0.833	0.766	5.41532e-18
SPON2	2.057	0.871	0.077	0.000e+00	CST7	2.377	0.975	0.181	0.000e+00	KLRF1	1.735	0.477	0.054	0.000e+00	GZMA	1.362	0.55	0.144	8.083e-300	LINC00861	0.748	0.421	0.154	1.109e-30	TRDC	1.494	0.738	0.04	0.000e+00	NK - mature P3	KLRD1	1.39211e-20	0.395998	0.833	0.766	3.71124e-16	NK - mature P3	CD7	8.63224e-07	0.372984	0.562	0.587	0.000335794
CCL4	2.001	0.873	0.1	0.000e+00	CTSW	2.323	0.955	0.184	0.000e+00	TRDC	1.569	0.366	0.039	5.194e-285	KLRD1	1.427	0.494	0.115	8.170e-299	SLFN5	0.827	0.552	0.259	2.052e-30	SPTSSB	1.032	0.371	0.003	0.000e+00	NK - mature P3	CD7	8.63224e-07	0.372984	0.562	0.587	0.0230127	NK - mature P3	KIR2DL1	0.000468745	0.469764	0.076	0.043	0.182342
GZMA	1.966	0.977	0.136	0.000e+00	CLIC3	2.21	0.816	0.069	0.000e+00	GZMA	1.694	0.678	0.147	1.226e-265	B2M	0.637	0.996	0.976	6.965e-242	BCL11B	0.773	0.437	0.17	1.161e-29	NCAM1	0.913	0.416	0.014	0.000e+00	NK - mature P3	HBB	5.05385e-06	0.561663	0.31	0.502	0.13473	NK Cells - S100A9+	FCGR3B	2.14006e-126	1.23575	0.298	0.014	8.32485e-124
KLRF1	1.891	0.872	0.043	0.000e+00	GZMB	2.151	0.925	0.085	0.000e+00	CST7	1.735	0.711	0.186	6.438e-244	CCL4	1.022	0.376	0.109	6.928e-160	IL7R	0.686	0.575	0.257	7.034e-26	NCR1	0.691	0.332	0.013	0.000e+00	NK - mature P3	KIR2DL1	0.000468745	0.469764	0.076	0.043	1	NK Cells - S100A9+	CSF3R	3.86237e-116	1.41622	0.437	0.047	1.50246e-113
CLIC3	1.877	0.838	0.063	0.000e+00	CD7	2.12	0.922	0.167	0.000e+00	KLRB1	1.63	0.56	0.107	2.431e-239	GZMK	1.219	0.306	0.077	4.746e-157	IL32	0.578	0.627	0.286	1.355e-25	KIR2DL4	0.377	0.109	0.001	1.436e-265	NK Cells - S100A9+	S100A9	5.20857e-199	3.03545	0.877	0.164	1.38855e-194	NK Cells - S100A9+	IL1R2	1.00265e-100	0.71866	0.179	0.003	3.90032e-98
KLRB1	1.831	0.909	0.096	0.000e+00	GZMA	2.109	0.972	0.142	0.000e+00	CLIC3	1.718	0.455	0.074	1.724e-233	CST7	1.12	0.488	0.185	1.947e-156	ITK	0.789	0.337	0.121	1.289e-24	PTGDR	1.243	0.678	0.065	1.118e-262	NK Cells - S100A9+	S100A8	1.31543e-189	3.06253	0.794	0.127	3.50681e-185	NK Cells - S100A9+	IL7R	1.93805e-42	0.754117	0.575	0.187	7.53902e-40
CD247	1.813	0.945	0.161	0.000e+00	HOPX	1.987	0.849	0.11	0.000e+00	CCL4	1.732	0.537	0.11	1.567e-212	FGFBP2	0.96	0.272	0.069	4.594e-129	PTGDR	0.668	0.238	0.066	1.884e-24	KLRB1	1.814	0.856	0.108	4.381e-258	NK Cells - S100A9+	S100A12	9.71832e-155	1.84928	0.413	0.026	2.59081e-150	NK Cells - S100A9+	EVI2B	5.48822e-26	0.72762	0.468	0.193	2.13492e-23
CST7	1.696	0.966	0.176	0.000e+00	CD247	1.95	0.899	0.168	0.000e+00	KLRC1	1.308	0.205	0.019	8.513e-177	HLA-C	0.581	0.915	0.888	4.489e-127	PRDM1	0.773	0.425	0.18	6.245e-23	AC136475.9	0.354	0.134	0.003	7.151e-239	NK Cells - S100A9+	DUSP1	9.46296e-138	1.84739	0.742	0.15	2.52273e-133	NK Cells - mature - MYOM2+	CD38	2.66842e-91	0.536566	0.349	0.069	1.03802e-88
HOPX	1.657	0.816	0.105	0.000e+00	KLRD1	1.824	0.94	0.113	0.000e+00	IL2RB	1.595	0.384	0.07	2.601e-173	CD3D	1.144	0.505	0.242	8.762e-127	CCL4	0.809	0.325	0.113	1.640e-22	PRF1	1.168	0.832	0.108	3.651e-224	NK Cells - S100A9+	LYZ	1.95606e-86	2.14287	0.524	0.107	5.21465e-82	NK Cells - mature - MYOM2+	FCGR3A	4.93097e-90	0.482727	0.846	0.367	1.91815e-87
IL2RB	1.616	0.76	0.059	0.000e+00	KLRF1	1.717	0.743	0.05	0.000e+00	SPON2	1.663	0.434	0.089	6.117e-168	HLA-A	0.638	0.904	0.86	4.546e-125	BTG1	0.481	0.921	0.793	5.283e-22	KLRC2	0.663	0.203	0.007	2.053e-215	NK Cells - mature - MYOM2+	CX3CR1	6.52013e-135	0.688101	0.752	0.235	1.7382e-130	NK Cells - mature - MYOM2+	LAIR2	6.66326e-87	0.59772	0.325	0.062	2.59201e-84
CTSW	1.564	0.884	0.18	0.000e+00	GZMM	1.626	0.821	0.151	0.000e+00	CCL5	1.404	0.682	0.211	1.121e-163	ARL4C	1.164	0.535	0.308	9.103e-109	MT-ATP6	0.307	0.992	0.979	5.328e-22	GZMK	1.465	0.683	0.079	4.782e-212	NK Cells - mature - MYOM2+	MYOM2	1.61695e-130	1.03748	0.307	0.026	4.31063e-126	NK Cells - mature - MYOM2+	KLRB1	1.31123e-84	0.499601	0.909	0.482	5.10067e-82
CX3CR1	1.493	0.752	0.1	0.000e+00	CCL4	1.606	0.743	0.107	0.000e+00	CD7	1.721	0.562	0.172	1.298e-155	TRGC2	1.154	0.226	0.06	2.885e-107	NKG7	0.748	0.5	0.245	1.481e-20	CD7	1.809	0.921	0.173	2.040e-204	NK Cells - mature - MYOM2+	GZMB	1.02089e-129	0.685133	0.963	0.493	2.72159e-125	NK Cells - mature - MYOM2+	IL2RB	2.92144e-78	0.467411	0.76	0.328	1.13644e-75
CCL5	1.468	0.815	0.204	0.000e+00	GZMH	1.58	0.623	0.077	0.000e+00	CD247	1.654	0.554	0.173	7.162e-148	CD2	1.159	0.445	0.225	1.096e-98	CD3D	0.556	0.524	0.246	3.196e-20	TXK	1.348	0.757	0.119	6.805e-181	NK Cells - mature - MYOM2+	HIPK2	1.58761e-115	0.603821	0.514	0.123	4.23241e-111	NK Cells - mature - S100B+	CD7	8.01234e-124	0.89262	0.922	0.512	3.1168e-121
ADGRG1	1.445	0.687	0.069	0.000e+00	KLRB1	1.577	0.816	0.102	0.000e+00	MALAT1	0.708	1	0.989	6.708e-144	KLRG1	1.11	0.312	0.114	1.345e-98	CCL5	0.603	0.476	0.214	3.860e-20	CLIC3	1.265	0.614	0.075	9.022e-175	NK Cells - mature - MYOM2+	LAIR2	6.66326e-87	0.59772	0.325	0.062	1.77636e-82	NK Cells - mature - S100B+	FCGR3A	5.20739e-67	0.648856	0.807	0.435	2.02568e-64
GZMM	1.439	0.83	0.146	0.000e+00	FCGR3A	1.495	0.807	0.121	0.000e+00	KIR2DL1	0.615	0.076	0.003	4.768e-135	CD3G	1.101	0.438	0.217	2.379e-97	CD3G	0.575	0.48	0.22	7.495e-20	CTSW	1.737	0.896	0.19	2.206e-170	NK Cells - mature - S100B+	S100B	0	2.41409	0.709	0.053	0	NK Cells - mature - S100B+	ITGB2	5.3039e-60	0.539428	0.889	0.565	2.06322e-57
TRDC	1.429	0.666	0.031	0.000e+00	TTC38	1.482	0.566	0.064	0.000e+00	CTSW	1.542	0.545	0.19	2.808e-120	TMSB4X	0.384	0.994	0.947	3.759e-96	SYNE2	0.548	0.556	0.281	9.882e-20	GNLY	2.36	0.752	0.132	2.408e-168	NK Cells - mature - S100B+	FCER1G	1.40212e-166	1.06655	0.957	0.477	3.73791e-162	NK Cells - mature - S100B+	CD247	1.706e-58	0.561546	0.899	0.578	6.63633e-56
ARL4C	1.404	0.947	0.3	0.000e+00	MATK	1.465	0.62	0.098	0.000e+00	HOPX	1.445	0.405	0.116	4.490e-102	MT-ATP6	0.314	0.99	0.979	3.534e-88	TXNIP	0.299	0.988	0.908	6.325e-19	MATK	1.258	0.678	0.102	2.895e-166	NK Cells - mature - S100B+	CST7	5.65975e-151	0.900432	0.975	0.697	1.50883e-146	NK Cells - mature - S100B+	IFITM1	4.80033e-33	0.519002	0.419	0.209	1.86733e-30
RUNX3	1.402	0.821	0.172	0.000e+00	FCER1G	1.41	0.957	0.375	0.000e+00	PTGDR	1.272	0.287	0.065	1.539e-91	CALM1	0.726	0.749	0.755	1.808e-83	ETS1	0.665	0.52	0.279	7.873e-19	NKG7	1.695	0.985	0.243	5.248e-164	NK Cells - mature - S100B+	CTSW	1.66219e-138	0.945963	0.955	0.59	4.43124e-134	NK Cells - NCAM1(high)	SELL	6.58346e-54	1.05976	0.594	0.17	2.56097e-51
GZMH	1.394	0.691	0.072	0.000e+00	RHOC	1.406	0.588	0.097	0.000e+00	HLA-A	0.798	0.926	0.86	2.726e-90	MT-CYB	0.357	0.983	0.965	6.665e-80	FGFBP2	0.73	0.23	0.072	1.009e-17	CMC1	1.764	0.856	0.188	6.354e-164	NK Cells - mature - S100B+	SPON2	4.10085e-134	1.05576	0.894	0.447	1.09325e-129	NK Cells - NCAM1(high)	KLRC1	1.09563e-51	1.0359	0.619	0.179	4.26198e-49
FCGR3A	1.328	0.846	0.115	0.000e+00	CD160	1.329	0.475	0.039	0.000e+00	B2M	0.512	0.998	0.976	7.002e-90	SYNE2	0.982	0.489	0.279	1.347e-79	ATM	0.659	0.647	0.469	1.705e-17	HOPX	1.31	0.728	0.116	4.885e-163	NK Cells - NCAM1(high)	XCL1	4.54969e-238	1.57951	0.658	0.037	1.2129e-233	NK Cells - NCAM1(high)	CD44	1.09316e-42	0.663884	0.649	0.207	4.25241e-40
PYHIN1	1.319	0.706	0.081	0.000e+00	TRDC	1.252	0.44	0.038	0.000e+00	MT-ATP6	0.427	0.994	0.979	4.996e-85	PTPRC	0.628	0.783	0.735	3.407e-79	TXK	0.613	0.31	0.121	2.060e-17	LDB2	0.263	0.089	0.002	4.518e-155	NK Cells - NCAM1(high)	AREG	8.9901e-99	1.26961	0.54	0.078	2.39667e-94	NK Cells - NCAM1(high)	CD69	1.0086e-30	0.625681	0.644	0.249	3.92347e-28
PTGDR	1.309	0.657	0.056	0.000e+00	IL2RB	1.214	0.517	0.067	0.000e+00	FCGR3A	1.169	0.411	0.126	1.593e-84	BTG1	0.529	0.866	0.792	7.042e-74	TRBC1	0.544	0.397	0.171	3.162e-17	TNFRSF18	0.663	0.292	0.021	4.798e-148	NK Cells - NCAM1(high)	XCL2	4.3844e-96	1.37131	0.782	0.187	1.16884e-91	NK Cells - NCAM1(high)	IL2RB	1.24718e-26	0.593645	0.842	0.423	4.85152e-24
ID2	1.308	0.918	0.358	0.000e+00	CCL3	1.209	0.38	0.047	0.000e+00	ARL4C	1.3	0.599	0.309	2.828e-83	PRF1	0.827	0.283	0.107	3.446e-71	PRF1	0.687	0.294	0.11	7.221e-17	GZMA	1.324	0.807	0.149	7.790e-144	NK Cells - NCAM1(high)	SELL	6.58346e-54	1.05976	0.594	0.17	1.75508e-49
ABHD17A	1.302	0.868	0.326	0.000e+00	HLA-B	1.169	1	0.892	0.000e+00	MT-CO1	0.385	0.996	0.977	1.180e-77	PRDM1	1.096	0.359	0.178	1.602e-70	TRBC2	0.539	0.508	0.258	1.284e-16	CD160	1.261	0.406	0.043	1.117e-136	NK Cells - NCAM1(high)	CCL3	0.000139617	1.5307	0.347	0.256	1
CCL3	1.301	0.423	0.043	0.000e+00	PRSS23	1.153	0.392	0.025	0.000e+00	GZMH	1.23	0.306	0.082	2.135e-72	GZMB	0.739	0.259	0.092	6.663e-68	GIMAP7	0.593	0.575	0.351	3.974e-16	EOMES	0.811	0.406	0.045	9.422e-125
CD7	1.292	0.778	0.164	0.000e+00	PLEKHF1	1.004	0.357	0.042	0.000e+00	PTGDS	1.026	0.128	0.018	2.283e-65	IKZF3	1.121	0.356	0.186	4.404e-65	MT-ND3	0.388	0.984	0.956	6.838e-16	RNF165	0.437	0.188	0.011	6.545e-114
TXK	1.278	0.712	0.11	0.000e+00	FEZ1	0.674	0.193	0.01	0.000e+00	RNF165	0.767	0.097	0.011	1.040e-64	CD8A	0.957	0.212	0.074	2.809e-63	RORA	0.668	0.393	0.189	1.012e-15	IGFBP4	0.381	0.149	0.007	1.387e-108
PTGDS	1.235	0.198	0.016	0.000e+00	CCL5	1.597	0.769	0.209	5.643e-291	GZMM	1.31	0.399	0.156	1.735e-64	HLA-E	0.52	0.781	0.777	1.373e-61	CALM1	0.439	0.881	0.754	5.116e-15	SAMD3	0.778	0.515	0.08	3.919e-108
EFHD2	1.203	0.93	0.393	0.000e+00	SH2D1B	0.706	0.229	0.019	6.475e-281	HLA-C	0.568	0.926	0.888	6.595e-61	TRDC	0.977	0.148	0.04	4.141e-61	TC2N	0.491	0.25	0.093	1.615e-14	TRGC1	0.673	0.381	0.047	4.148e-106
MYOM2	1.173	0.307	0.017	0.000e+00	HCST	1.469	0.922	0.448	1.825e-267	RUNX3	1.327	0.411	0.182	4.696e-57	CD3E	0.875	0.413	0.244	2.134e-58	CD3E	0.526	0.48	0.246	3.971e-14	SH2D1B	0.458	0.248	0.02	5.879e-106
CEP78	1.145	0.601	0.138	0.000e+00	PTGDR	1.045	0.415	0.063	2.705e-266	CD160	1.084	0.188	0.043	6.804e-54	TXNIP	0.264	0.955	0.907	4.414e-54	IKZF3	0.659	0.377	0.188	5.003e-13	CST7	0.936	0.797	0.188	2.589e-99
KLRC1	1.128	0.341	0.015	0.000e+00	ABHD17A	1.498	0.809	0.331	2.497e-257	MATK	1.272	0.298	0.102	1.460e-52	TRBC1	0.946	0.336	0.169	1.238e-53	CAMK4	0.481	0.242	0.092	5.095e-13	DUSP2	1.246	0.579	0.115	9.736e-97
S1PR5	1.121	0.523	0.026	0.000e+00	ZAP70	1.209	0.502	0.1	3.063e-257	ADGRG1	1.169	0.258	0.079	3.268e-52	MIAT	0.898	0.18	0.065	1.739e-49	RASGRP1	0.513	0.325	0.148	1.334e-12	SH2D1A	0.702	0.441	0.065	1.052e-96
MATK	1.112	0.605	0.095	0.000e+00	PFN1	1.162	0.992	0.782	3.374e-253	CALM1	0.847	0.752	0.755	3.766e-49	TRAC	0.873	0.396	0.238	3.707e-48	CD247	0.586	0.365	0.175	1.962e-12	CAPN12	0.527	0.248	0.023	4.087e-93
APOBEC3G	1.101	0.651	0.172	0.000e+00	HLA-C	0.979	0.998	0.887	5.893e-253	MT-CO2	0.313	0.99	0.98	5.029e-48	GZMM	0.929	0.299	0.156	3.023e-46	LCK	0.541	0.389	0.193	3.696e-12	CD247	0.962	0.708	0.174	1.550e-89
MYBL1	1.089	0.529	0.066	0.000e+00	ABI3	1.142	0.47	0.09	3.227e-252	CYBA	0.7	0.802	0.762	5.731e-47	PTGDR	0.778	0.177	0.065	3.437e-45	AC245297.3	0.601	0.512	0.334	5.204e-12	MMP25-AS1	0.737	0.371	0.055	3.904e-84
GNPTAB	1.087	0.675	0.23	0.000e+00	NCR3	0.928	0.319	0.041	9.093e-247	HLA-B	0.541	0.924	0.893	1.285e-46	CTSW	0.897	0.337	0.19	5.190e-44	PTPRC	0.379	0.853	0.735	6.965e-12	CCL3	2.561	0.347	0.049	5.510e-83
RARRES3	1.086	0.802	0.281	0.000e+00	LIM2	0.304	0.078	0.002	8.452e-242	CCL3	1.289	0.19	0.049	2.481e-44	TRBC2	0.869	0.4	0.257	5.887e-41	CD7	0.471	0.361	0.175	8.610e-12	AREG	1.135	0.54	0.117	3.984e-80
PLAC8	1.079	0.88	0.378	0.000e+00	PTGDS	1.544	0.204	0.017	1.737e-241	TXK	1.186	0.306	0.12	3.292e-44	IL7R	0.756	0.416	0.255	2.052e-37	CST7	0.543	0.377	0.19	5.382e-11	TOX2	0.393	0.119	0.006	1.381e-79
CD160	1.052	0.46	0.036	0.000e+00	RARRES3	1.324	0.769	0.286	9.993e-240	EFHD2	1.146	0.562	0.402	3.369e-44	RPS3	0.251	0.952	0.878	4.357e-34	GZMK	0.603	0.214	0.08	9.102e-11	ID2	1.163	0.891	0.366	1.810e-77
PRSS23	1.052	0.471	0.02	0.000e+00	S1PR5	0.832	0.277	0.032	1.439e-235	HLA-E	0.621	0.793	0.777	2.140e-42	HLA-B	0.332	0.908	0.893	6.071e-33	MYL12A	0.378	0.802	0.724	1.204e-10	IFITM1	0.772	0.47	0.089	5.033e-77
SYNE2	1.038	0.854	0.272	0.000e+00	HLA-A	0.863	1	0.859	4.627e-212	S1PR5	0.897	0.149	0.034	1.411e-41	MYL12A	0.523	0.666	0.725	7.295e-32	KLRB1	0.495	0.266	0.11	1.340e-10	PPP1R9A	0.455	0.149	0.01	2.791e-76
SAMD3	1.017	0.549	0.073	0.000e+00	XCL2	0.834	0.272	0.034	5.962e-210	XCL1	0.618	0.081	0.011	5.617e-41	GIMAP7	0.852	0.432	0.35	5.671e-30	PCSK7	0.593	0.556	0.424	1.651e-10	CXCR6	0.456	0.168	0.013	2.014e-74
PTPN4	1.005	0.605	0.159	0.000e+00	B2M	0.701	1	0.976	2.266e-209	ABHD17A	1.338	0.496	0.335	2.669e-40	SLFN5	0.92	0.358	0.258	1.222e-28	CD8A	0.53	0.202	0.076	3.947e-10	SOCS1	1.064	0.658	0.187	2.529e-74
TBX21	0.993	0.479	0.028	0.000e+00	CCL4L2	1.098	0.221	0.024	1.250e-195	TBX21	0.886	0.151	0.036	8.553e-40	RUNX3	0.915	0.29	0.182	1.726e-28	EVL	0.53	0.54	0.373	4.114e-10	RUNX3	0.917	0.668	0.182	5.328e-74
SLFN5	0.992	0.749	0.251	0.000e+00	IFITM1	0.994	0.419	0.087	1.843e-194	ID2	1.151	0.529	0.367	5.469e-39	ADGRG1	0.779	0.172	0.079	3.029e-28	SKAP1	0.48	0.361	0.186	7.432e-10	CD2	1.105	0.743	0.227	1.401e-73
SH2D1B	0.986	0.464	0.013	0.000e+00	LAIR2	0.774	0.179	0.016	5.611e-192	CMC1	1.307	0.372	0.189	4.762e-37	HOPX	0.744	0.223	0.116	1.274e-27	CD69	0.533	0.417	0.238	1.939e-09	SYTL3	0.799	0.52	0.115	2.849e-70
PRKCH	0.981	0.615	0.155	0.000e+00	LY6E	1.291	0.673	0.26	7.022e-189	TXNIP	0.338	0.965	0.908	5.661e-36	TIGIT	0.591	0.115	0.043	1.235e-26	MT-ND2	0.254	0.992	0.96	2.145e-09	MYBL1	0.691	0.406	0.073	1.176e-67
GK5	0.978	0.509	0.118	0.000e+00	ARL4C	1.08	0.766	0.307	4.332e-178	SH2D1B	0.706	0.105	0.02	9.189e-36	KLRB1	0.676	0.217	0.109	6.996e-26	TCF7	0.543	0.345	0.182	2.631e-09	GZMM	0.869	0.609	0.157	2.744e-66
CHST12	0.97	0.625	0.191	0.000e+00	TBX21	0.732	0.252	0.034	1.167e-177	PRSS23	0.769	0.124	0.028	9.182e-34	EOMES	0.656	0.118	0.045	1.847e-25	RUNX3	0.582	0.345	0.183	3.015e-09	IL18RAP	0.472	0.238	0.029	4.209e-62
GPR65	0.966	0.598	0.145	0.000e+00	EVL	1.163	0.777	0.369	1.187e-176	TMSB4X	0.298	1	0.948	1.332e-33	KLF2	0.5	0.633	0.617	5.143e-23	KLRF1	0.536	0.167	0.058	3.200e-09	IL18R1	0.483	0.272	0.038	9.501e-62
RAP1B	0.956	0.933	0.557	0.000e+00	FCRL6	0.705	0.233	0.03	4.265e-175	XCL2	0.891	0.138	0.036	3.699e-31	TTC16	0.531	0.081	0.026	8.257e-23	RNF213	0.512	0.599	0.466	4.708e-09	NCALD	0.391	0.193	0.02	1.353e-61
RORA	0.953	0.652	0.181	0.000e+00	AES	1.108	0.846	0.507	1.307e-171	KLF2	0.638	0.696	0.616	2.092e-29	PYHIN1	0.787	0.179	0.091	1.294e-22	SAMD3	0.409	0.202	0.081	1.616e-08	STK17A	0.893	0.718	0.251	1.428e-60
PRDM1	0.939	0.666	0.172	0.000e+00	ITGB2	0.984	0.889	0.494	2.745e-171	DTHD1	0.638	0.105	0.023	3.973e-29	LCK	0.812	0.283	0.192	2.800e-21	SPON2	0.713	0.214	0.092	3.193e-08	CD63	0.965	0.911	0.456	2.810e-59
AKR1C3	0.927	0.462	0.084	0.000e+00	TXK	1.04	0.465	0.117	6.584e-170	NCAM1	0.585	0.081	0.015	1.365e-27	A2M-AS1	0.694	0.14	0.066	5.674e-20	XIST	0.636	0.56	0.415	3.906e-08	CCL4	2.121	0.475	0.113	4.945e-58
LAIR2	0.925	0.325	0.012	0.000e+00	CX3CR1	0.995	0.447	0.108	3.815e-168	MYL12A	0.682	0.694	0.724	5.103e-27	RNF213	0.771	0.472	0.467	1.038e-19	LINC01550	0.27	0.155	0.055	3.975e-08	HCST	1.017	0.891	0.452	1.266e-57
ZAP70	0.917	0.528	0.097	0.000e+00	LCK	1.01	0.59	0.189	5.086e-168	CX3CR1	1.075	0.254	0.111	1.434e-26	KLRF1	0.527	0.131	0.057	1.077e-19	SCML4	0.489	0.25	0.115	4.070e-08	LINC02084	0.423	0.183	0.02	2.522e-56
C1orf21	0.889	0.46	0.061	0.000e+00	SH2D2A	0.76	0.257	0.038	3.577e-167	NCR1	0.605	0.076	0.014	1.586e-26	ETS1	0.785	0.354	0.278	7.727e-19	DTHD1	0.371	0.091	0.024	4.205e-08	FCER1G	0.834	0.911	0.38	2.592e-55
CHST2	0.888	0.46	0.093	0.000e+00	CFL1	0.868	0.958	0.785	1.329e-166	SH2D2A	0.775	0.134	0.04	4.634e-24	CD52	0.511	0.549	0.522	1.259e-17	TRAC	0.327	0.437	0.24	5.265e-08	GPR68	0.266	0.119	0.009	1.586e-54
NCR3	0.886	0.432	0.037	0.000e+00	ADGRG1	0.961	0.37	0.077	1.511e-163	GIMAP7	0.994	0.463	0.351	3.174e-23	APOBEC3G	0.898	0.259	0.18	3.724e-17	KLF2	0.315	0.79	0.616	5.917e-08	SLFN5	0.778	0.728	0.258	8.015e-54
CALM1	0.884	0.99	0.75	0.000e+00	CORO1A	1.002	0.907	0.616	4.448e-161	PLAC8	0.98	0.488	0.386	4.021e-23	SAMD3	0.728	0.153	0.08	1.113e-16	XCL2	0.311	0.119	0.036	6.008e-08	CHST12	0.881	0.594	0.198	3.835e-52
GFOD1	0.878	0.436	0.08	0.000e+00	MT-CO2	0.48	1	0.98	1.271e-160	PRDM1	0.993	0.326	0.18	8.535e-23	TRGC1	0.741	0.107	0.047	1.987e-16	PCNX1	0.542	0.409	0.261	9.322e-08	NCR3	0.449	0.272	0.043	1.151e-50
TTC38	0.871	0.443	0.062	0.000e+00	PRMT2	1.161	0.741	0.372	4.802e-156	TRBC1	0.863	0.326	0.171	1.731e-22	GSTK1	0.252	0.192	0.416	3.593e-16	CD2	0.451	0.397	0.229	1.465e-07	ZAP70	0.589	0.441	0.103	2.908e-50
SYNE1	0.864	0.744	0.254	0.000e+00	NMUR1	0.523	0.146	0.013	7.484e-155	PRMT2	1.136	0.467	0.375	1.836e-22	CD8B	0.621	0.126	0.06	6.315e-16	RPS28	0.381	0.94	0.866	2.229e-07	CXXC5	0.762	0.569	0.185	3.461e-49
B2M	0.862	1	0.976	0.000e+00	MYL12A	0.863	0.949	0.721	4.926e-154	RARRES3	1.147	0.409	0.29	5.554e-22	CD247	0.728	0.257	0.175	8.237e-16	PPP2R5C	0.569	0.536	0.412	4.492e-07	APOBEC3G	0.703	0.574	0.18	8.257e-49
CD226	0.838	0.436	0.081	0.000e+00	CD99	1.078	0.757	0.413	6.761e-151	PYHIN1	0.969	0.213	0.091	3.510e-21	DUSP2	0.789	0.196	0.116	1.023e-15	KIAA1551	0.451	0.607	0.492	5.249e-07	GFOD1	0.65	0.376	0.085	1.304e-48
YPEL1	0.835	0.439	0.071	0.000e+00	MT-CO1	0.449	0.998	0.977	8.869e-148	YPEL1	1.007	0.19	0.077	8.310e-21	PCSK7	0.866	0.427	0.425	1.247e-15	Z82206.1	0.39	0.127	0.043	6.156e-07	IFITM2	0.424	0.926	0.507	9.570e-48
TGFBR3	0.824	0.384	0.038	0.000e+00	RAC2	0.979	0.846	0.549	1.198e-147	FCER1G	0.671	0.514	0.38	2.632e-18	FCRL6	0.457	0.081	0.031	2.388e-15	PIK3IP1	0.488	0.393	0.239	7.531e-07	MCTP2	0.629	0.465	0.126	1.379e-46
PLEKHF1	0.795	0.396	0.039	0.000e+00	CALM1	0.814	0.955	0.752	2.806e-147	NCR3	0.746	0.13	0.043	3.367e-18	LSM8	0.278	0.152	0.342	2.477e-15	PYHIN1	0.472	0.206	0.092	1.090e-06	PYHIN1	0.566	0.401	0.091	2.123e-46
RHOC	0.768	0.463	0.096	0.000e+00	IGFBP7	1.106	0.462	0.137	1.069e-144	PFN1	0.534	0.705	0.786	1.680e-17	ZFP36L2	0.318	0.771	0.806	3.274e-15	RARRES3	0.491	0.44	0.291	1.368e-06	FYN	0.793	0.772	0.344	6.134e-46
FCRL6	0.747	0.35	0.026	0.000e+00	CD63	0.996	0.794	0.454	7.654e-143	TGFBR3	0.741	0.126	0.043	2.940e-16	RORA	0.884	0.262	0.188	4.253e-15	FYB1	0.297	0.754	0.591	3.153e-06	EVL	0.728	0.807	0.372	3.010e-45
NCAM1	0.688	0.281	0.011	0.000e+00	TMSB10	0.654	0.998	0.838	6.811e-142	APOBEC3G	1.094	0.295	0.18	7.252e-16	S1PR5	0.45	0.084	0.034	5.553e-14	GATA3	0.318	0.175	0.072	3.583e-06	PPP2R2B	0.301	0.183	0.023	3.542e-45
NMUR1	0.675	0.29	0.01	0.000e+00	TNFRSF18	0.63	0.171	0.02	4.618e-138	RHOC	0.958	0.211	0.102	9.741e-16	RPS27L	0.272	0.189	0.396	6.673e-14	CD28	0.25	0.131	0.047	3.625e-06	SKAP1	0.723	0.574	0.186	4.933e-44
DTHD1	0.674	0.283	0.019	0.000e+00	RUNX3	0.985	0.533	0.18	4.761e-137	PTPRC	0.448	0.715	0.736	1.457e-15	UBXN4	0.27	0.218	0.451	1.052e-13	FYN	0.539	0.468	0.345	5.685e-06	TBX21	0.336	0.233	0.036	7.941e-44
XCL2	0.657	0.291	0.032	0.000e+00	MALAT1	0.581	1	0.989	1.370e-136	ZAP70	0.946	0.211	0.104	3.337e-15	TAF1D	0.271	0.171	0.365	2.295e-13	THEMIS	0.397	0.147	0.057	5.820e-06	GZMB	0.508	0.411	0.094	8.112e-44
RNF165	0.65	0.249	0.007	0.000e+00	EFHD2	0.959	0.767	0.399	5.914e-136	TNFRSF18	0.646	0.081	0.022	3.938e-15	PRSS23	0.442	0.072	0.028	6.305e-13	MAF	0.413	0.167	0.068	5.857e-06	JAK1	0.792	0.886	0.543	1.337e-43
NCR1	0.627	0.266	0.01	0.000e+00	CYBA	0.763	0.973	0.76	2.163e-135	JAK1	0.89	0.531	0.545	1.576e-14	FGFR1OP2	0.278	0.146	0.316	8.580e-13	SARAF	0.396	0.667	0.603	1.040e-05	ETS1	0.707	0.718	0.278	4.300e-42
SH2D2A	0.598	0.295	0.036	0.000e+00	NCR1	0.496	0.135	0.013	6.925e-132	MYBL1	0.836	0.169	0.074	1.807e-14	ZBTB44	0.252	0.108	0.252	9.327e-13	CD160	0.359	0.123	0.044	2.021e-05	CD69	0.81	0.644	0.238	1.151e-41
LINC02384	0.531	0.234	0.021	0.000e+00	RAP1B	0.871	0.834	0.56	2.336e-131	NMUR1	0.498	0.062	0.014	7.492e-14	SPG7	0.295	0.122	0.275	1.572e-12	TRAT1	0.307	0.179	0.076	2.060e-05	DENND2D	0.615	0.51	0.161	3.715e-41
BNC2	0.49	0.165	0.003	0.000e+00	TMIGD2	0.777	0.246	0.043	1.587e-129	SLFN5	0.941	0.357	0.259	2.458e-13	GOLGB1	0.273	0.154	0.327	1.886e-12	CHRM3-AS2	0.25	0.103	0.034	2.493e-05	ARPC5L	0.717	0.619	0.245	1.498e-40
FASLG	0.403	0.167	0.009	0.000e+00	RAMP1	0.553	0.163	0.02	1.242e-127	SYNE2	0.794	0.388	0.282	1.420e-12	PHF3	0.272	0.171	0.357	2.741e-12	CD226	0.433	0.19	0.087	2.935e-05	CD81	0.809	0.748	0.354	2.590e-40
B3GAT1	0.397	0.139	0.007	0.000e+00	CLIC1	0.871	0.849	0.595	2.696e-126	NCALD	0.516	0.07	0.02	1.445e-10	EPC1	0.308	0.165	0.346	2.886e-12	STK17A	0.449	0.389	0.252	3.036e-05	PLEKHF1	0.408	0.252	0.045	4.302e-40
KIR2DL3	0.375	0.126	0.003	0.000e+00	SH3BGRL3	0.699	0.963	0.791	7.498e-124	ERBB2	0.401	0.052	0.012	2.740e-10	USP16	0.27	0.153	0.323	8.491e-12	GZMH	0.394	0.19	0.083	3.063e-05	CD96	0.552	0.396	0.1	5.015e-40
ADAMTS1	0.367	0.138	0.005	0.000e+00	SKAP1	0.915	0.517	0.183	2.313e-122	HCST	0.848	0.469	0.453	1.920e-09	PTPN1	0.257	0.113	0.256	1.015e-11	SLFN12L	0.368	0.163	0.068	3.114e-05	NMUR1	0.265	0.134	0.014	1.824e-39
KIR2DL1	0.339	0.11	0.002	0.000e+00	KLRC1	0.653	0.159	0.019	5.817e-121	TRGC1	0.663	0.116	0.047	2.116e-09	NCOR1	0.256	0.222	0.444	1.084e-11	PRKCH	0.514	0.286	0.163	3.326e-05	ABCB1	0.354	0.153	0.019	4.516e-39
KIR3DL1	0.298	0.096	0.002	0.000e+00	LLGL2	0.694	0.256	0.05	1.339e-116	SYTL3	0.915	0.205	0.116	2.491e-09	OGT	0.311	0.153	0.319	3.965e-11	NCR1	0.256	0.06	0.014	4.858e-05	GPR65	0.696	0.48	0.152	2.305e-38
KIR3DL2	0.295	0.101	0.004	0.000e+00	TYROBP	0.682	0.897	0.42	3.022e-116	MT-ND5	0.333	0.818	0.869	6.088e-09	HCST	0.662	0.444	0.453	6.635e-11	CCSER2	0.477	0.266	0.15	7.497e-05	SEPT7	0.67	0.891	0.57	2.432e-37
MYL12A	0.871	0.985	0.719	1.651e-300	ARPC5L	1.042	0.558	0.243	2.318e-115	EVL	0.904	0.411	0.373	7.779e-09	ASH1L	0.317	0.187	0.376	8.095e-11	CD96	0.431	0.206	0.101	9.233e-05	FUT7	0.647	0.267	0.055	2.436e-37
TRGC1	0.579	0.3	0.043	2.815e-300	UBB	0.779	0.875	0.64	5.420e-115	PLEKHF1	0.629	0.11	0.045	1.428e-08	SKAP1	0.773	0.247	0.186	9.682e-11	EOMES	0.358	0.123	0.046	1.202e-04	RRAS2	0.337	0.193	0.03	2.997e-37
SKAP1	0.893	0.621	0.179	3.900e-299	HLA-E	0.636	0.962	0.775	4.373e-114	TAF10	0.267	0.134	0.335	1.534e-08	TGFBR3	0.476	0.092	0.043	1.482e-10	AL359220.1	0.314	0.111	0.04	1.536e-04	PILRB	0.676	0.485	0.162	3.231e-37
CMC1	1.126	0.6	0.182	2.401e-298	PYHIN1	0.785	0.35	0.089	6.279e-114	C1orf21	0.803	0.143	0.068	1.559e-08	TRIP11	0.283	0.126	0.269	1.687e-10	AAK1	0.472	0.452	0.334	1.912e-04	RHOC	0.56	0.386	0.102	3.402e-37
DDIT4	1.039	0.802	0.34	8.189e-296	PRR5	0.934	0.337	0.088	2.333e-113	UFC1	0.25	0.153	0.37	1.702e-08	YWHAQ	0.29	0.17	0.344	2.407e-10	DIP2A	0.669	0.302	0.191	1.918e-04	ARL4C	0.832	0.703	0.311	1.626e-36
HCST	1.017	0.876	0.445	6.077e-290	ID2	0.916	0.716	0.364	3.238e-113	BRD7	0.251	0.12	0.309	2.079e-08	MYBL1	0.652	0.132	0.074	2.549e-10	RIPOR2	0.301	0.671	0.585	2.167e-04	B2M	0.455	1	0.976	1.894e-36
STAT4	0.722	0.402	0.079	1.684e-289	CD81	1.006	0.666	0.352	9.160e-113	DNAJC8	0.269	0.155	0.37	3.342e-08	IMP3	0.256	0.11	0.243	2.666e-10	JAK1	0.374	0.619	0.544	2.191e-04	DDIT4	0.7	0.748	0.347	8.343e-36
PDGFD	0.405	0.164	0.014	1.138e-288	TGFB1	0.899	0.703	0.395	5.449e-111	IFITM2	0.307	0.519	0.509	4.036e-08	DIDO1	0.251	0.091	0.21	3.256e-10	C1orf56	0.509	0.21	0.106	2.213e-04	PRKCH	0.668	0.49	0.162	2.251e-35
ABI3	0.753	0.421	0.088	2.395e-288	TBC1D10C	0.944	0.571	0.251	1.395e-109	GFOD1	0.912	0.163	0.086	4.131e-08	POLR3GL	0.273	0.117	0.254	3.671e-10	CLEC2D	0.482	0.385	0.263	4.321e-04	ACAP1	0.666	0.748	0.365	2.770e-35
TMIGD2	0.631	0.283	0.041	2.170e-284	JAK1	0.895	0.787	0.542	2.950e-108	UBXN1	0.27	0.202	0.457	5.499e-08	DHX36	0.321	0.188	0.374	4.036e-10	CCR7	0.361	0.246	0.132	6.081e-04	ADGRE5	0.634	0.673	0.3	2.924e-35
CD300A	0.785	0.463	0.11	7.548e-282	IL2RG	0.896	0.618	0.292	6.612e-108	PDGFD	0.42	0.056	0.016	6.927e-08	PSMA3-AS1	0.278	0.189	0.371	4.349e-10	MBNL1	0.339	0.651	0.606	1.190e-03	CCL5	0.869	0.599	0.214	4.684e-35
PRR5L	0.52	0.234	0.028	5.705e-281	IFITM2	0.396	0.824	0.505	2.800e-106	RNF7	0.267	0.136	0.331	1.197e-07	IKZF1	0.623	0.51	0.601	4.955e-10	LAT	0.333	0.266	0.151	1.231e-03	SPRY2	0.32	0.129	0.015	5.753e-35
PDGFRB	0.283	0.103	0.005	6.354e-280	TRGC1	0.666	0.236	0.046	3.848e-106	DAD1	0.267	0.182	0.413	1.387e-07	KLRC1	0.405	0.055	0.02	5.752e-10	FCRL6	0.278	0.091	0.032	1.293e-03	HLA-A	0.524	0.995	0.86	3.898e-34
IGFBP7	0.927	0.505	0.134	1.936e-279	CCL3L1	0.423	0.138	0.017	5.268e-105	TYROBP	0.393	0.535	0.425	1.545e-07	ASCC3	0.273	0.069	0.174	8.926e-10	CD48	0.326	0.643	0.546	1.452e-03	EIF3G	0.729	0.827	0.512	4.804e-34
SYTL3	0.775	0.469	0.11	4.328e-277	APMAP	0.879	0.48	0.176	9.996e-105	APRT	0.252	0.229	0.504	1.958e-07	MXD4	0.275	0.105	0.231	1.189e-09	ZAP70	0.395	0.202	0.104	1.535e-03	YPEL1	0.504	0.317	0.077	9.190e-34
RNF213	0.949	0.871	0.459	8.272e-274	SERF2	0.594	0.955	0.815	2.867e-103	ECH1	0.27	0.116	0.293	2.042e-07	SH2D1A	0.579	0.119	0.066	1.567e-09	TRAF1	0.282	0.115	0.045	1.709e-03	TGFBR3	0.349	0.233	0.043	1.035e-33
NFATC2	0.818	0.455	0.11	7.507e-272	APOBEC3G	0.922	0.473	0.178	1.884e-101	BTG1	0.29	0.802	0.794	2.652e-07	MESD	0.302	0.106	0.232	1.608e-09	MYOM2	0.312	0.071	0.022	2.013e-03	LY6E	0.752	0.604	0.263	1.291e-33
JAK1	0.952	0.898	0.538	1.930e-271	C12orf75	0.861	0.432	0.145	6.691e-101	YIPF4	0.254	0.155	0.357	3.188e-07	IL2RB	0.478	0.128	0.072	4.441e-09	IFITM1	0.354	0.183	0.09	2.390e-03	PLAC8	0.794	0.743	0.386	1.691e-33
MBP	0.937	0.807	0.379	2.446e-270	DDIT4	0.911	0.656	0.345	1.346e-100	RSF1	0.311	0.161	0.37	3.595e-07	SF3B1	0.29	0.277	0.524	4.573e-09	STK4	0.36	0.607	0.546	2.417e-03	XBP1	0.668	0.688	0.328	2.726e-33
PPP2R2B	0.449	0.195	0.02	4.239e-270	PSMB9	0.907	0.698	0.419	1.302e-99	SPCS2	0.357	0.188	0.421	4.223e-07	USP34	0.295	0.164	0.324	4.913e-09	PLEKHA1	0.394	0.242	0.137	2.795e-03	LINC01871	0.439	0.203	0.035	2.777e-33
HLA-A	0.701	0.999	0.858	1.066e-269	RNF165	0.417	0.106	0.011	3.273e-99	CYCS	0.264	0.134	0.322	4.416e-07	PDE7A	0.277	0.118	0.248	5.508e-09	IKZF1	0.418	0.631	0.599	2.912e-03	PRMT2	0.715	0.723	0.375	1.134e-32
LINC00861	0.782	0.553	0.148	7.825e-268	SAMD3	0.752	0.309	0.079	4.234e-98	ORMDL1	0.324	0.161	0.371	4.473e-07	CREBZF	0.281	0.108	0.232	5.891e-09	TIGIT	0.267	0.111	0.044	3.056e-03	SLFN13	0.544	0.332	0.089	1.230e-32
LLGL2	0.592	0.298	0.048	4.809e-265	UCP2	0.964	0.713	0.464	6.734e-98	PSMC5	0.295	0.14	0.333	4.763e-07	CYLD	0.259	0.171	0.332	6.180e-09	AKNA	0.543	0.452	0.366	3.326e-03	CALM1	0.564	0.955	0.754	8.094e-32
EVL	0.92	0.801	0.365	8.991e-257	EMP3	0.781	0.796	0.565	5.446e-94	HNRNPF	0.266	0.205	0.449	6.054e-07	RNPEPL1	0.278	0.153	0.304	7.872e-09	SYNE1	0.396	0.381	0.263	3.480e-03	IFITM3	0.56	0.371	0.107	9.264e-32
ITGAL	0.846	0.621	0.214	9.280e-257	BIN2	0.818	0.699	0.421	4.758e-92	PSMB6	0.28	0.126	0.306	7.034e-07	ZC3H18	0.288	0.093	0.206	8.392e-09	CDC42SE1	0.485	0.401	0.301	3.699e-03	TIGIT	0.453	0.223	0.043	6.008e-31
MALAT1	0.64	1	0.988	8.728e-254	CHST12	0.921	0.47	0.196	5.539e-90	MRPL54	0.27	0.103	0.266	7.256e-07	ZNF292	0.342	0.18	0.349	9.259e-09	RHOH	0.292	0.286	0.171	3.841e-03	RARRES3	0.632	0.653	0.29	6.353e-31
PLEKHG3	0.622	0.343	0.065	2.789e-253	KLF2	0.639	0.91	0.614	1.155e-89	PHPT1	0.283	0.107	0.272	8.373e-07	FNBP4	0.373	0.177	0.346	9.583e-09	ANKRD44	0.349	0.5	0.399	4.490e-03	LCK	0.514	0.545	0.193	1.012e-30
FCER1G	0.794	0.89	0.372	8.625e-253	COL6A2	0.534	0.133	0.018	2.717e-89	RSRC2	0.265	0.147	0.34	8.745e-07	S1PR4	0.266	0.136	0.273	9.793e-09	STAT4	0.341	0.171	0.085	6.804e-03	MAFF	0.327	0.134	0.018	1.026e-30
C12orf75	0.781	0.519	0.142	5.128e-252	XBP1	0.911	0.603	0.327	3.051e-89	GLG1	0.274	0.155	0.353	1.169e-06	BRD2	0.326	0.173	0.34	9.874e-09	PTPN4	0.457	0.27	0.167	8.394e-03	CCL3L1	0.657	0.134	0.018	1.064e-30
FEZ1	0.329	0.129	0.009	1.483e-249	PTPN4	0.847	0.434	0.165	4.855e-89	PSMD13	0.259	0.114	0.28	1.273e-06	PRDM2	0.254	0.138	0.277	1.066e-08	GRAP2	0.288	0.218	0.12	9.742e-03	CD226	0.435	0.332	0.086	1.382e-30
MCTP2	0.718	0.469	0.121	2.719e-248	MT-CO3	0.317	0.998	0.989	9.665e-89	RBM8A	0.314	0.167	0.377	1.357e-06	CD47	0.308	0.186	0.359	1.530e-08	RPL39	0.257	0.96	0.905	1.083e-02	TMIGD2	0.514	0.223	0.045	2.310e-30
PRMT2	0.925	0.773	0.369	4.207e-243	AKR1C3	0.801	0.311	0.089	3.289e-87	ZBTB7A	0.297	0.145	0.334	1.429e-06	PHC3	0.27	0.097	0.211	1.541e-08	RPL34	0.28	0.929	0.886	1.440e-02	ARID5A	0.501	0.342	0.096	5.516e-30
HLA-C	0.649	1	0.886	1.424e-242	NCAM1	0.394	0.116	0.014	3.407e-86	TRAPPC1	0.296	0.188	0.413	1.546e-06	PPP1R2	0.262	0.176	0.338	1.658e-08	CBLB	0.461	0.202	0.113	1.607e-02	BTG1	0.533	0.99	0.793	6.676e-30
EOMES	0.546	0.273	0.042	3.735e-242	PSME1	0.827	0.741	0.555	1.499e-84	NUDC	0.278	0.116	0.281	2.970e-06	CD48	0.552	0.491	0.548	1.665e-08	SORL1	0.273	0.504	0.413	1.783e-02	PDGFD	0.26	0.124	0.016	6.495e-29
GIMAP7	0.86	0.796	0.343	4.384e-241	MMP23B	0.433	0.121	0.016	5.217e-84	RNPS1	0.335	0.151	0.343	3.310e-06	RSRP1	0.278	0.276	0.515	2.450e-08	TRDC	0.516	0.103	0.042	2.838e-02	PAXX	0.599	0.584	0.266	1.086e-27
AKNA	0.857	0.774	0.359	1.163e-240	UBC	0.614	0.909	0.756	7.417e-84	C9orf78	0.299	0.157	0.351	5.390e-06	XIAP	0.269	0.117	0.242	2.506e-08	LINC01934	0.371	0.091	0.036	2.996e-02	TYROBP	0.477	0.921	0.424	1.243e-27
APMAP	0.705	0.556	0.172	7.953e-240	TRAF3IP3	0.812	0.669	0.404	1.105e-83	BAX	0.316	0.14	0.321	5.594e-06	SYTL2	0.512	0.086	0.042	3.300e-08	CD8B	0.34	0.131	0.061	4.239e-02	SYNRG	0.691	0.564	0.258	1.606e-27
RNF125	0.785	0.496	0.143	1.795e-239	DOK2	0.918	0.477	0.21	4.598e-82	CDK12	0.257	0.112	0.27	5.867e-06	DYNC1H1	0.311	0.196	0.374	3.382e-08	GIMAP4	0.343	0.48	0.371	4.629e-02	STAT4	0.509	0.312	0.084	2.731e-27
IKZF3	0.767	0.586	0.182	3.138e-232	DENND2D	0.84	0.417	0.16	5.505e-82	SPG7	0.336	0.114	0.274	6.142e-06	THUMPD1	0.271	0.102	0.217	3.793e-08	NLRC3	0.291	0.123	0.056	4.814e-02	TPST2	0.503	0.53	0.221	6.917e-27
GNG2	0.702	0.608	0.211	3.130e-231	EOMES	0.572	0.211	0.045	3.875e-81	PTPN2	0.25	0.12	0.284	7.018e-06	DTHD1	0.371	0.057	0.023	3.841e-08	SH2D1A	0.255	0.139	0.066	5.984e-02	PIK3R1	0.72	0.673	0.362	1.260e-26
KLRC2	0.298	0.1	0.006	4.462e-231	CXXC5	0.921	0.437	0.183	1.672e-79	ATRAID	0.28	0.118	0.281	7.226e-06	UPF3A	0.315	0.095	0.206	4.114e-08	DUSP2	0.411	0.206	0.117	6.943e-02	SEPT6	0.553	0.762	0.42	2.076e-26
UTRN	0.881	0.753	0.357	9.053e-227	EIF3G	0.796	0.701	0.511	5.152e-78	KANSL1	0.359	0.186	0.4	8.585e-06	C12orf57	0.278	0.208	0.389	4.392e-08	AC016831.5	0.302	0.21	0.122	7.257e-02	GATA3	0.453	0.282	0.072	2.098e-26
ADGRG5	0.454	0.203	0.026	9.086e-226	PLAC8	0.756	0.661	0.384	9.450e-77	SNRNP200	0.27	0.138	0.315	9.076e-06	LINC00861	0.723	0.21	0.154	4.766e-08	CTSW	0.331	0.298	0.193	7.765e-02	HSH2D	0.534	0.342	0.105	2.689e-26
DENND2D	0.761	0.516	0.156	6.586e-224	GFOD1	0.802	0.284	0.084	2.799e-75	RFC1	0.258	0.114	0.272	1.016e-05	PHF14	0.306	0.129	0.26	4.998e-08	TNIK	0.299	0.167	0.088	8.659e-02	MIB2	0.538	0.317	0.093	2.949e-26
HAVCR2	0.637	0.311	0.062	2.636e-222	HMOX2	0.777	0.37	0.139	1.724e-74	FNBP4	0.33	0.155	0.345	1.027e-05	KANSL1	0.322	0.212	0.401	6.069e-08	HCST	0.382	0.536	0.453	1.006e-01	APMAP	0.492	0.47	0.178	4.774e-26
SEPT7	0.789	0.876	0.566	2.974e-222	CCND3	0.767	0.653	0.423	8.908e-74	RPS19BP1	0.283	0.122	0.285	1.117e-05	SNRNP200	0.344	0.162	0.316	6.240e-08	ARHGEF3	0.436	0.222	0.136	1.141e-01	TCF7	0.537	0.495	0.181	4.954e-26
ERBB2	0.326	0.128	0.011	3.370e-222	ARHGDIB	0.597	0.877	0.731	1.868e-72	ENSA	0.295	0.138	0.314	1.170e-05	SF1	0.254	0.295	0.55	6.349e-08	APBA2	0.391	0.111	0.051	1.466e-01	GIMAP7	0.601	0.703	0.35	4.972e-26
DIP2A	0.811	0.552	0.185	3.669e-222	ARID5A	0.723	0.299	0.094	4.234e-72	FAM133B	0.295	0.151	0.336	1.242e-05	SELENOW	0.306	0.161	0.314	6.526e-08	RICTOR	0.386	0.361	0.279	1.549e-01	IL2RG	0.502	0.639	0.294	6.619e-26
HLA-E	0.64	0.996	0.773	4.408e-222	LIMD2	0.727	0.678	0.456	5.992e-70	MAP2K2	0.262	0.159	0.349	1.319e-05	GPATCH8	0.332	0.137	0.272	8.769e-08	RNF157	0.28	0.115	0.054	1.577e-01	SH2D2A	0.34	0.198	0.04	1.541e-25
SYTL2	0.526	0.249	0.039	9.230e-222	TRBC1	0.738	0.439	0.169	6.347e-70	CD226	0.759	0.155	0.087	1.435e-05	NELFCD	0.275	0.079	0.178	9.582e-08	GZMM	0.295	0.258	0.158	1.589e-01	MYL12A	0.51	0.95	0.723	1.683e-25
USP28	0.708	0.371	0.087	1.290e-219	MT-CYB	0.361	0.997	0.965	8.555e-70	ARF6	0.321	0.174	0.376	1.521e-05	PPP2R2B	0.337	0.056	0.023	1.039e-07	DENND2D	0.404	0.25	0.162	1.620e-01	PTPN4	0.594	0.446	0.167	2.054e-25
IFITM1	0.675	0.374	0.085	3.029e-218	SEPT7	0.663	0.739	0.57	8.284e-69	BDP1	0.28	0.143	0.319	1.611e-05	RASGRP1	0.79	0.201	0.147	1.076e-07	LEF1	0.364	0.194	0.111	2.051e-01	TRAF3IP3	0.563	0.743	0.405	2.530e-25
ARPC5L	0.84	0.608	0.239	2.348e-215	GIMAP7	0.681	0.63	0.348	8.690e-69	SHPRH	0.273	0.083	0.217	1.710e-05	CHURC1	0.322	0.185	0.351	1.111e-07	TSHZ2	0.262	0.123	0.058	2.240e-01	GPR82	0.325	0.163	0.029	6.392e-25
ITGB2	0.793	0.887	0.491	2.034e-213	GPR65	0.81	0.38	0.151	6.239e-68	TOX4	0.291	0.093	0.234	1.752e-05	DDX46	0.358	0.222	0.42	1.134e-07	AC243960.1	0.304	0.159	0.085	2.373e-01	HLA-B	0.433	1	0.893	1.505e-24
OSBPL5	0.482	0.222	0.034	2.573e-211	MYBL1	0.622	0.257	0.073	4.444e-67	PPP1R10	0.26	0.105	0.253	2.168e-05	DOCK10	0.256	0.087	0.19	1.353e-07	MGAT4A	0.323	0.254	0.168	2.407e-01	AKNA	0.589	0.678	0.365	4.151e-24
NCALD	0.388	0.163	0.018	2.659e-210	OSBPL5	0.525	0.168	0.036	2.746e-65	PSMA3-AS1	0.262	0.174	0.37	2.286e-05	TCF25	0.328	0.243	0.454	1.393e-07	FAM102A	0.291	0.175	0.097	2.982e-01	FCRL3	0.314	0.173	0.033	1.146e-23
DOK2	0.783	0.574	0.206	2.047e-209	CMC1	0.831	0.422	0.187	1.869e-63	CRBN	0.314	0.12	0.278	2.387e-05	TERF2IP	0.31	0.195	0.366	1.419e-07	HOPX	0.413	0.198	0.118	4.844e-01	BHLHE40	0.337	0.173	0.034	1.180e-23
SLAMF7	0.589	0.316	0.065	3.948e-209	METRNL	0.846	0.332	0.126	2.585e-63	EIF4A2	0.277	0.246	0.509	2.464e-05	ASXL2	0.276	0.09	0.194	1.469e-07	FKBP11	0.36	0.226	0.144	4.965e-01	HLA-C	0.398	0.995	0.888	1.301e-23
SLFN12L	0.588	0.315	0.064	6.244e-208	DHRS7	0.8	0.503	0.273	2.826e-62	DYNC1H1	0.325	0.174	0.372	2.556e-05	TTC19	0.257	0.091	0.196	1.610e-07	NKTR	0.375	0.524	0.485	5.867e-01	ABHD17A	0.609	0.629	0.335	1.944e-23
CTSC	0.855	0.694	0.325	1.219e-207	SLC9A3R1	0.782	0.475	0.24	4.906e-62	FDPS	0.267	0.095	0.236	2.593e-05	WDR82	0.326	0.146	0.285	1.810e-07	FCMR	0.273	0.242	0.154	7.137e-01	PITPNC1	0.536	0.337	0.108	2.154e-23
PTPN12	0.764	0.572	0.209	3.048e-206	CD53	0.75	0.64	0.448	2.650e-60	ATF6B	0.254	0.095	0.235	3.213e-05	JPX	0.302	0.124	0.249	1.900e-07	ZNF831	0.273	0.103	0.048	7.791e-01	TSTD1	0.609	0.554	0.262	5.303e-23
BIN2	0.751	0.796	0.417	2.836e-203	LINC02084	0.387	0.116	0.019	3.525e-60	CLTB	0.263	0.091	0.227	3.612e-05	TSC22D4	0.317	0.127	0.251	2.180e-07	RBL2	0.373	0.369	0.298	8.515e-01	CLASP1	0.45	0.302	0.092	6.971e-23
TRBC1	0.685	0.548	0.165	9.001e-202	LINC02384	0.472	0.13	0.024	5.082e-60	CTDSP1	0.272	0.11	0.258	3.683e-05	RRP1B	0.263	0.08	0.177	2.381e-07	ZBTB38	0.497	0.282	0.205	1.000e+00	APBA2	0.304	0.218	0.05	8.033e-23
CD63	0.748	0.822	0.451	4.336e-200	LITAF	0.379	0.654	0.408	2.742e-58	ZC3HAV1	0.264	0.132	0.297	3.720e-05	RARRES3	0.752	0.317	0.291	2.421e-07	MT-ND4L	0.314	0.611	0.597	1.000e+00	SYTL2	0.279	0.198	0.043	1.426e-22
ATM	0.775	0.827	0.463	2.372e-198	TMSB4X	0.324	1	0.947	3.424e-58	MESD	0.271	0.093	0.231	3.840e-05	REST	0.362	0.146	0.284	2.861e-07	MACF1	0.333	0.48	0.413	1.000e+00	AC008105.3	0.503	0.351	0.119	2.175e-22
TMSB4X	0.438	1	0.947	1.478e-195	PPP1R18	0.757	0.515	0.288	1.510e-57	CPNE1	0.277	0.112	0.261	4.116e-05	PDCD7	0.298	0.112	0.229	2.952e-07	PARP8	0.39	0.302	0.222	1.000e+00	CRTAM	0.408	0.188	0.04	3.081e-22
FCRL3	0.442	0.207	0.03	3.009e-195	SIGLEC7	0.546	0.171	0.04	3.850e-57	DSTN	0.279	0.114	0.265	4.153e-05	SH3BGRL3	0.277	0.698	0.794	3.218e-07	SLC38A1	0.386	0.329	0.247	1.000e+00	CLIC1	0.499	0.861	0.597	8.832e-22
TKTL1	0.417	0.095	0.007	1.050e-191	ACTG1	0.497	0.962	0.851	1.027e-55	POLR2B	0.254	0.101	0.244	4.208e-05	PPP2R5C	0.847	0.392	0.413	3.537e-07	IL2RB	0.363	0.135	0.072	1.000e+00	LINC00861	0.416	0.431	0.154	1.123e-21
ABCB1	0.354	0.151	0.017	2.925e-191	SYTL1	0.82	0.37	0.164	2.095e-55	SELENOW	0.34	0.14	0.313	4.263e-05	ZNF131	0.279	0.091	0.194	3.731e-07	S1PR1	0.251	0.115	0.058	1.000e+00	ATM	0.532	0.757	0.469	2.780e-21
HEG1	0.432	0.211	0.033	4.858e-190	ERBB2	0.326	0.086	0.012	4.129e-55	PPP2R5E	0.269	0.114	0.265	4.304e-05	GIMAP4	0.691	0.376	0.371	5.573e-07	A2M-AS1	0.295	0.127	0.067	1.000e+00	AC245297.3	0.607	0.619	0.333	3.225e-21
ETS1	0.724	0.685	0.272	1.560e-189	C1orf21	0.628	0.226	0.067	4.270e-55	FYN	0.988	0.366	0.346	4.481e-05	ZBTB7A	0.324	0.179	0.336	6.960e-07	SYTL3	0.338	0.19	0.116	1.000e+00	UBB	0.434	0.906	0.642	4.723e-21
MMP23B	0.312	0.14	0.015	2.079e-189	LSP1	0.643	0.648	0.441	8.977e-55	RAP1B	0.684	0.494	0.564	4.815e-05	XCL2	0.367	0.074	0.036	7.441e-07	CLIC3	0.307	0.143	0.077	1.000e+00	CLEC2B	0.461	0.495	0.213	1.448e-20
ASCL2	0.566	0.256	0.048	2.080e-189	ACTB	0.373	0.997	0.968	1.344e-54	MXD4	0.306	0.093	0.23	5.160e-05	URI1	0.356	0.151	0.291	7.825e-07	TRAF3IP3	0.3	0.468	0.406	1.000e+00	TOX	0.348	0.163	0.033	1.908e-20
ARHGEF3	0.699	0.436	0.13	2.507e-189	DUSP2	0.619	0.311	0.115	9.864e-51	SETD5	0.286	0.103	0.246	5.959e-05	EVL	0.75	0.37	0.374	1.039e-06	PRMT2	0.345	0.44	0.376	1.000e+00	TNFSF14	0.288	0.198	0.046	2.623e-20
PLEK	0.674	0.726	0.33	1.433e-188	FYN	0.706	0.548	0.343	2.024e-50	TTC38	0.722	0.13	0.069	6.469e-05	ZNF207	0.295	0.284	0.519	1.118e-06	ANKRD12	0.298	0.583	0.544	1.000e+00	GIMAP6	0.482	0.322	0.106	3.032e-20
GSAP	0.712	0.404	0.116	4.920e-188	NDUFB2	0.775	0.57	0.412	2.938e-50	DDX6	0.334	0.18	0.377	6.891e-05	FTX	0.305	0.133	0.257	1.134e-06	ADD3	0.35	0.484	0.434	1.000e+00	SLC38A1	0.496	0.545	0.246	3.410e-20
GPATCH8	0.846	0.602	0.263	1.521e-187	ITGB7	0.728	0.281	0.106	1.848e-49	CENPC	0.293	0.087	0.218	7.066e-05	EIF4A2	0.336	0.277	0.511	1.148e-06	N4BP2L2	0.324	0.599	0.588	1.000e+00	ARAP2	0.432	0.421	0.164	4.442e-20
HLA-F	0.787	0.68	0.315	1.969e-186	DIP2A	0.695	0.394	0.189	8.238e-49	POLR2G	0.257	0.081	0.207	7.404e-05	LCP2	0.253	0.141	0.268	1.193e-06	EML4	0.364	0.306	0.234	1.000e+00	PFN1	0.443	0.955	0.784	5.365e-20
COLQ	0.278	0.107	0.009	2.962e-185	PAXX	0.791	0.462	0.265	1.736e-48	ARIH2	0.272	0.081	0.207	8.054e-05	TBCB	0.357	0.124	0.245	1.220e-06	IPCEF1	0.369	0.25	0.174	1.000e+00	RNF125	0.573	0.386	0.148	6.933e-20
AES	0.74	0.833	0.505	5.405e-184	PRKCH	0.67	0.36	0.161	2.627e-48	EOMES	0.625	0.099	0.046	8.715e-05	ZC3HAV1	0.312	0.158	0.298	1.227e-06	PLEKHG3	0.33	0.127	0.069	1.000e+00	ZFP36L2	0.439	0.99	0.805	9.459e-20
IL18RAP	0.351	0.19	0.027	8.364e-184	ANXA6	0.74	0.488	0.293	4.448e-48	SAMD3	0.692	0.145	0.081	9.246e-05	PNISR	0.519	0.533	0.654	1.260e-06	TTN	0.354	0.123	0.067	1.000e+00	CD300A	0.486	0.332	0.115	1.739e-19
F2R	0.546	0.257	0.049	9.671e-184	ACAP1	0.645	0.57	0.364	2.171e-47	SSNA1	0.294	0.116	0.264	1.172e-04	THRAP3	0.343	0.234	0.432	1.276e-06	AL627171.1	0.312	0.147	0.086	1.000e+00	RAP1B	0.392	0.822	0.563	2.166e-19
PTPRC	0.586	0.983	0.731	8.956e-183	MT-ATP6	0.266	1	0.979	2.919e-47	RNF213	0.749	0.44	0.467	1.240e-04	ACAP1	0.718	0.363	0.367	1.370e-06	GIMAP1	0.326	0.337	0.26	1.000e+00	ZNF600	0.396	0.188	0.044	2.695e-19
PLA2G16	0.615	0.333	0.081	1.380e-180	CEP78	0.728	0.332	0.145	5.567e-47	BST2	0.283	0.171	0.361	1.350e-04	ZNF655	0.304	0.127	0.246	1.524e-06	EPB41	0.297	0.425	0.371	1.000e+00	PCSK7	0.501	0.708	0.423	5.563e-19
GBP5	0.584	0.379	0.1	4.168e-178	PSME2	0.697	0.565	0.397	1.424e-46	EPB41	0.256	0.182	0.373	1.381e-04	TSPAN14	0.35	0.182	0.336	2.157e-06	PIK3R1	0.375	0.409	0.363	1.000e+00	LLGL2	0.311	0.208	0.052	8.502e-19
DBI	0.739	0.756	0.418	1.648e-177	NCALD	0.366	0.106	0.02	4.135e-46	EPC1	0.307	0.163	0.344	1.412e-04	TBX21	0.385	0.073	0.036	2.200e-06	AES	0.301	0.536	0.511	1.000e+00	CIRBP	0.499	0.782	0.546	9.392e-19
IFITM2	0.277	0.863	0.502	4.517e-177	GNPTAB	0.756	0.429	0.236	4.325e-46	SELENOT	0.263	0.132	0.29	1.422e-04	TMED4	0.368	0.117	0.232	2.434e-06	BCL9L	0.29	0.155	0.095	1.000e+00	MALAT1	0.345	0.995	0.989	1.027e-18
CLEC2B	0.729	0.546	0.208	2.124e-176	NDUFB7	0.73	0.542	0.384	4.346e-45	XIAP	0.257	0.103	0.241	1.477e-04	SHPRH	0.336	0.109	0.218	2.839e-06	GPRIN3	0.309	0.163	0.103	1.000e+00	CBLB	0.44	0.327	0.113	1.500e-18
FYN	0.771	0.692	0.339	1.525e-175	GSTP1	0.435	0.751	0.514	2.537e-44	BANF1	0.307	0.138	0.303	1.498e-04	TRIM14	0.298	0.101	0.204	3.399e-06	ERAP2	0.283	0.282	0.217	1.000e+00	MT-CO3	0.276	1	0.989	1.932e-18
TPST2	0.666	0.548	0.216	2.700e-172	TPST2	0.727	0.412	0.22	3.259e-44	PRDM2	0.281	0.124	0.276	1.601e-04	BBX	0.331	0.172	0.32	3.457e-06	CDC42SE2	0.287	0.425	0.381	1.000e+00	PSMB9	0.488	0.703	0.422	2.838e-18
SLAMF6	0.501	0.262	0.052	5.573e-172	HSPA8	0.485	0.766	0.615	4.228e-43	TAOK3	0.311	0.19	0.391	1.786e-04	BPTF	0.262	0.284	0.512	4.378e-06	GABPB2	0.405	0.206	0.147	1.000e+00	IRF2BPL	0.376	0.248	0.073	3.347e-18
HLA-B	0.481	0.999	0.891	1.160e-171	ZNF600	0.484	0.161	0.044	9.556e-43	DRAP1	0.381	0.178	0.373	1.797e-04	LNPEP	0.34	0.186	0.341	4.404e-06	LEPROTL1	0.381	0.353	0.3	1.000e+00	CD3E	0.473	0.564	0.246	3.441e-18
PLEKHA1	0.702	0.428	0.132	2.083e-171	PPP1CA	0.569	0.635	0.501	2.046e-42	IMP3	0.296	0.103	0.242	1.803e-04	ORMDL1	0.381	0.202	0.372	4.481e-06	RNF125	0.422	0.206	0.149	1.000e+00	GBP4	0.442	0.327	0.115	3.752e-18
JAKMIP2	0.379	0.168	0.023	4.617e-171	BTN3A2	0.74	0.463	0.277	3.180e-42	PSMA5	0.334	0.147	0.316	1.828e-04	CMC1	0.866	0.234	0.189	5.822e-06	NOSIP	0.366	0.361	0.311	1.000e+00	TRAF5	0.445	0.282	0.091	6.758e-18
DHRS3	0.546	0.277	0.06	5.869e-171	CTSC	0.702	0.508	0.33	1.015e-41	LRPAP1	0.308	0.116	0.262	1.853e-04	EML4	0.271	0.123	0.236	6.391e-06	PDE7A	0.31	0.306	0.246	1.000e+00	TLE1	0.417	0.243	0.072	7.778e-18
CYBA	0.589	0.989	0.758	7.396e-171	DBI	0.607	0.576	0.422	3.736e-40	GATAD1	0.349	0.107	0.248	1.877e-04	SKP1	0.266	0.314	0.575	6.487e-06	ACAP1	0.268	0.429	0.367	1.000e+00	SLFN12L	0.324	0.243	0.068	9.316e-18
HIPK2	0.73	0.514	0.193	2.796e-170	SIGIRR	0.713	0.387	0.211	2.040e-39	STUB1	0.373	0.155	0.33	1.906e-04	DDX39B	0.284	0.091	0.186	7.385e-06	TNRC6B	0.312	0.516	0.498	1.000e+00	TBC1D10C	0.44	0.53	0.254	1.104e-17
CLIC1	0.643	0.883	0.593	5.309e-166	STAT4	0.532	0.231	0.083	4.856e-39	MCTP2	0.869	0.194	0.127	1.936e-04	SEPT9	0.329	0.206	0.375	7.463e-06	GCC2	0.36	0.401	0.359	1.000e+00	RAMP1	0.278	0.119	0.021	1.324e-17
TFDP2	0.689	0.535	0.209	2.353e-165	TGFBR3	0.445	0.156	0.043	5.298e-39	RALY	0.314	0.126	0.279	1.943e-04	MED10	0.309	0.111	0.219	7.495e-06	RAP1B	0.281	0.563	0.564	1.000e+00	RPS15A	0.363	1	0.881	1.544e-17
AC245297.3	0.744	0.67	0.328	2.726e-165	IER2	0.551	0.555	0.371	2.862e-38	PUF60	0.333	0.101	0.238	1.951e-04	RNF19A	0.292	0.117	0.227	7.672e-06	CFLAR	0.287	0.532	0.515	1.000e+00	P2RY11	0.282	0.124	0.023	2.272e-17
IL2RG	0.624	0.651	0.289	1.227e-164	MIEN1	0.724	0.37	0.204	3.895e-37	MYDGF	0.326	0.114	0.258	2.057e-04	GON4L	0.344	0.134	0.253	9.733e-06	ZNF207	0.338	0.524	0.515	1.000e+00	IER2	0.509	0.649	0.372	5.013e-17
STK10	0.717	0.647	0.312	5.002e-164	RHOF	0.674	0.292	0.132	1.489e-36	COPS6	0.326	0.107	0.248	2.074e-04	SRSF11	0.309	0.29	0.525	1.096e-05	MIAT	0.281	0.115	0.067	1.000e+00	PIP4K2A	0.432	0.589	0.317	5.132e-17
SH3BP5	0.674	0.57	0.233	1.079e-163	PPP2R2B	0.318	0.105	0.023	6.544e-36	TMEM160	0.371	0.151	0.321	2.595e-04	CRTAM	0.451	0.078	0.04	1.147e-05	RCAN3	0.278	0.214	0.15	1.000e+00	TPT1	0.3	1	0.971	8.178e-17
PPP2R5C	0.749	0.737	0.407	4.722e-163	RORA	0.583	0.374	0.187	1.036e-35	MBP	0.888	0.39	0.387	3.222e-04	ZAP70	0.616	0.152	0.104	1.208e-05	MBP	0.365	0.421	0.387	1.000e+00	OFD1	0.537	0.5	0.248	1.640e-16
PIP4K2A	0.747	0.636	0.312	7.385e-163	RPL36AL	0.416	0.834	0.728	1.114e-35	THRAP3	0.298	0.213	0.43	3.489e-04	KIAA2026	0.296	0.123	0.235	1.235e-05	SOCS1	0.347	0.25	0.188	1.000e+00	SIGIRR	0.476	0.46	0.213	1.661e-16
PCSK7	0.765	0.746	0.418	8.599e-163	SRP14	0.407	0.796	0.694	1.133e-35	KMT2A	0.253	0.186	0.38	3.877e-04	C19orf25	0.273	0.082	0.17	1.247e-05	PPP1R2	0.337	0.373	0.335	1.000e+00	MT-ATP6	0.291	1	0.979	1.717e-16
KLF2	0.602	0.957	0.611	1.162e-161	SYTL3	0.548	0.272	0.115	3.498e-35	SMC5	0.312	0.097	0.227	4.367e-04	MATK	0.606	0.152	0.103	1.481e-05	ODF2L	0.365	0.254	0.195	1.000e+00	RPS27A	0.334	1	0.903	2.032e-16
MT-ATP6	0.391	1	0.979	1.533e-159	CHST2	0.605	0.243	0.098	6.352e-35	SERPINB6	0.272	0.13	0.282	4.451e-04	CCL4L2	0.327	0.057	0.026	1.616e-05	NFATC2	0.34	0.171	0.117	1.000e+00	DYRK2	0.374	0.312	0.111	4.473e-16
TBC1D10C	0.637	0.593	0.249	2.360e-159	RGS3	0.449	0.153	0.045	7.793e-35	BAZ2A	0.261	0.118	0.26	4.839e-04	UCP2	0.337	0.264	0.471	1.911e-05	TGFBR3	0.277	0.083	0.044	1.000e+00	CFLAR	0.446	0.762	0.514	4.618e-16
BTN3A2	0.731	0.603	0.273	1.545e-158	MYL12B	0.459	0.723	0.64	8.202e-35	TBCB	0.302	0.107	0.244	4.946e-04	DHRS7	0.276	0.153	0.278	2.050e-05	MLLT6	0.442	0.286	0.233	1.000e+00	LIMD2	0.483	0.728	0.457	1.053e-15
ADGRE5	0.7	0.632	0.296	3.152e-156	DGKZ	0.648	0.483	0.332	1.792e-34	SFSWAP	0.295	0.103	0.237	5.209e-04	ZNF721	0.257	0.076	0.159	2.056e-05	KLRG1	0.446	0.175	0.118	1.000e+00	HLA-F	0.563	0.579	0.321	1.233e-15
SBK1	0.375	0.157	0.022	7.326e-156	ARPC2	0.331	0.905	0.792	5.012e-34	CTBP1	0.295	0.093	0.218	5.931e-04	TEX264	0.288	0.089	0.18	2.107e-05	WIPF1	0.285	0.437	0.4	1.000e+00	TTC39B	0.391	0.193	0.052	1.481e-15
RAC2	0.656	0.827	0.548	1.773e-155	PLEK	0.461	0.523	0.336	1.048e-33	FCRL6	0.474	0.074	0.032	6.037e-04	OXLD1	0.279	0.08	0.166	2.130e-05	ADAR	0.359	0.429	0.405	1.000e+00	ISG20	0.436	0.564	0.286	1.808e-15
KLRC4	0.283	0.119	0.013	8.172e-155	FGR	0.471	0.483	0.287	7.085e-33	ANXA11	0.255	0.194	0.386	6.131e-04	CRBN	0.375	0.151	0.279	2.203e-05	SEMA4D	0.341	0.317	0.265	1.000e+00	RPS27	0.314	1	0.878	2.069e-15
SOCS1	0.726	0.492	0.183	8.506e-154	FCRL3	0.368	0.125	0.032	1.209e-32	NCOR1	0.333	0.221	0.442	6.258e-04	CHD3	0.339	0.118	0.226	2.275e-05	KLF12	0.286	0.139	0.088	1.000e+00	UTRN	0.475	0.634	0.363	2.372e-15
SUN2	0.691	0.626	0.301	3.531e-153	RALY	0.702	0.424	0.276	1.243e-32	AP3B1	0.268	0.099	0.228	6.502e-04	XIST	0.568	0.415	0.416	2.411e-05	SLC9A3R1	0.292	0.298	0.243	1.000e+00	CLDND1	0.48	0.342	0.14	3.252e-15
CD99	0.698	0.723	0.411	4.522e-153	CYTIP	0.513	0.555	0.39	1.294e-32	SRSF9	0.294	0.221	0.441	7.169e-04	PNKP	0.259	0.09	0.181	2.523e-05	OGA	0.332	0.413	0.385	1.000e+00	RASAL3	0.364	0.371	0.148	3.368e-15
CD81	0.653	0.68	0.35	1.659e-152	EIF5A	0.568	0.505	0.355	1.807e-32	DNMT1	0.262	0.136	0.29	8.172e-04	DIAPH1	0.325	0.205	0.367	2.701e-05	ZFP36L1	0.265	0.429	0.388	1.000e+00	DOK2	0.415	0.465	0.212	4.088e-15
IKZF1	0.621	0.88	0.594	1.671e-151	FAM49B	0.464	0.591	0.454	2.723e-32	SYNE1	0.702	0.318	0.263	8.479e-04	MAP4	0.311	0.084	0.171	2.914e-05	LDLRAP1	0.338	0.194	0.142	1.000e+00	MT-CO1	0.273	1	0.977	4.290e-15
PFN1	0.574	0.954	0.782	8.118e-151	CD300A	0.572	0.261	0.115	4.936e-32	ATG12	0.277	0.11	0.243	1.030e-03	AC004687.1	0.26	0.128	0.238	2.922e-05	SLC25A45	0.35	0.21	0.16	1.000e+00	IKZF1	0.396	0.847	0.598	4.369e-15
UBB	0.573	0.901	0.638	1.833e-148	YPEL1	0.514	0.204	0.076	1.124e-31	SLK	0.266	0.107	0.238	1.058e-03	STIM2	0.27	0.088	0.177	3.037e-05	DDX24	0.289	0.452	0.44	1.000e+00	RPS19	0.348	0.99	0.851	4.958e-15
RGS3	0.44	0.218	0.043	2.082e-148	CHCHD2	0.397	0.757	0.663	1.185e-31	CFL1	0.4	0.632	0.788	1.089e-03	PATL2	0.515	0.092	0.052	3.377e-05	ARID4B	0.281	0.456	0.44	1.000e+00	DZIP3	0.411	0.203	0.059	6.870e-15
MAPK1	0.686	0.657	0.339	6.781e-148	AOAH	0.591	0.362	0.198	3.021e-31	ZC3H13	0.336	0.159	0.327	1.113e-03	ARF6	0.394	0.209	0.377	3.429e-05	PRPF38B	0.371	0.444	0.435	1.000e+00	DDX5	0.384	0.921	0.769	7.980e-15
TYROBP	0.457	0.925	0.416	1.364e-147	PDGFD	0.281	0.08	0.016	3.384e-31	ITGB1BP1	0.251	0.087	0.206	1.121e-03	RAB6A	0.282	0.093	0.185	3.501e-05	TRG-AS1	0.309	0.147	0.098	1.000e+00	DRAP1	0.442	0.609	0.37	8.994e-15
MSN	0.623	0.854	0.558	6.652e-147	HAVCR2	0.542	0.183	0.065	4.419e-31	RABGAP1L	0.254	0.097	0.221	1.143e-03	PCM1	0.357	0.222	0.4	3.574e-05	KMT2A	0.363	0.401	0.378	1.000e+00	SLAMF7	0.318	0.228	0.069	1.103e-14
MLLT6	0.693	0.533	0.227	3.407e-146	PKN1	0.665	0.435	0.288	6.575e-31	ST3GAL1	0.316	0.074	0.185	1.205e-03	TRIR	0.25	0.33	0.593	3.702e-05	PDE3B	0.286	0.194	0.143	1.000e+00	NEIL1	0.337	0.163	0.041	2.365e-14
PDZD4	0.258	0.1	0.01	4.637e-145	TCF25	0.626	0.553	0.448	1.057e-30	CNPY2	0.283	0.091	0.212	1.254e-03	THUMPD3-AS1	0.343	0.124	0.234	4.073e-05	C12orf57	0.3	0.421	0.385	1.000e+00	MLLT6	0.46	0.465	0.232	2.654e-14
MYO1F	0.512	0.785	0.41	4.903e-145	CDK2AP2	0.722	0.357	0.206	1.592e-30	CCDC91	0.268	0.076	0.188	1.301e-03	SP100	0.315	0.247	0.438	4.403e-05	BTN3A2	0.359	0.321	0.279	1.000e+00	AC044849.1	0.334	0.183	0.05	2.899e-14
CD244	0.458	0.215	0.044	1.722e-141	BATF	0.489	0.208	0.08	2.287e-30	PRDX5	0.344	0.19	0.38	1.438e-03	TNRC6B	0.339	0.283	0.502	4.981e-05	SNRK	0.334	0.262	0.215	1.000e+00	RAC2	0.395	0.777	0.552	3.409e-14
TNFRSF18	0.398	0.141	0.02	1.719e-140	COX6A1	0.552	0.563	0.469	3.310e-30	RSBN1L	0.314	0.159	0.324	1.489e-03	XPA	0.252	0.086	0.173	5.327e-05	EXOG	0.311	0.135	0.091	1.000e+00	SNTB2	0.407	0.272	0.097	3.651e-14
CFLAR	0.586	0.809	0.51	5.654e-139	CAPN12	0.385	0.098	0.023	5.186e-30	CCDC69	0.267	0.136	0.285	1.499e-03	CLEC2D	0.772	0.287	0.263	5.493e-05	SEPT7	0.293	0.556	0.572	1.000e+00	CARD11	0.307	0.198	0.056	4.879e-14
OSTF1	0.639	0.574	0.273	1.920e-138	PLEKHA1	0.556	0.286	0.136	1.073e-29	CAPN12	0.435	0.06	0.024	1.709e-03	TRIM56	0.353	0.215	0.383	6.819e-05	RAPGEF6	0.269	0.131	0.087	1.000e+00	USP28	0.385	0.262	0.091	4.924e-14
PXN	0.556	0.421	0.148	3.705e-137	RASAL3	0.575	0.297	0.147	1.136e-29	AKAP17A	0.253	0.083	0.197	1.724e-03	CDC42SE2	0.331	0.218	0.384	8.919e-05	ANAPC16	0.343	0.464	0.466	1.000e+00	GPATCH8	0.529	0.495	0.268	5.032e-14
FAM49B	0.57	0.758	0.45	1.335e-136	BST2	0.63	0.485	0.357	1.800e-29	COMMD7	0.315	0.116	0.251	1.879e-03	PRKCH	0.729	0.204	0.163	1.097e-04	BCL2	0.388	0.234	0.188	1.000e+00	TRGC2	0.312	0.213	0.063	5.349e-14
CBLB	0.59	0.354	0.109	7.409e-136	EDF1	0.541	0.62	0.546	2.437e-29	PPP1CA	0.257	0.26	0.505	1.919e-03	PCID2	0.252	0.069	0.146	1.153e-04	CBFA2T2	0.255	0.123	0.081	1.000e+00	IL7R	0.525	0.535	0.257	6.463e-14
ZEB2	0.602	0.841	0.468	8.665e-134	TSEN54	0.531	0.199	0.078	5.260e-29	SKAP1	0.838	0.242	0.187	2.326e-03	LINC00987	0.357	0.062	0.031	1.163e-04	VAMP2	0.314	0.468	0.469	1.000e+00	TCEAL8	0.473	0.347	0.15	6.837e-14
MACF1	0.695	0.703	0.408	5.691e-133	C1orf162	0.531	0.55	0.386	7.170e-29	CCL4L2	0.638	0.064	0.026	2.885e-03	SAMD9	0.33	0.136	0.247	1.232e-04	ITM2A	0.271	0.21	0.164	1.000e+00	CASP8	0.423	0.465	0.23	7.581e-14
SH2D1A	0.465	0.263	0.063	6.425e-133	FKBP11	0.578	0.291	0.143	8.881e-29	SOCS1	0.961	0.242	0.188	2.937e-03	KMT2E	0.337	0.263	0.464	1.453e-04	C12orf75	0.324	0.198	0.148	1.000e+00	TRBC1	0.282	0.421	0.171	8.053e-14
METRNL	0.609	0.371	0.124	1.689e-131	MT2A	0.629	0.425	0.266	1.044e-28	PLEKHG3	0.666	0.124	0.069	2.956e-03	CDK13	0.341	0.187	0.33	1.469e-04	ARAP2	0.273	0.214	0.165	1.000e+00	ABCA2	0.339	0.158	0.04	1.020e-13
FLNA	0.589	0.785	0.46	1.465e-130	LAT	0.555	0.302	0.15	1.317e-28	SPAG7	0.271	0.095	0.215	3.024e-03	SSR2	0.347	0.293	0.523	1.483e-04	TRIM52	0.406	0.202	0.158	1.000e+00	MBP	0.454	0.624	0.386	1.023e-13
RGS9	0.264	0.109	0.013	5.123e-130	SUN2	0.614	0.45	0.305	1.336e-28	SIRT7	0.261	0.085	0.197	3.038e-03	XAF1	0.329	0.128	0.234	1.503e-04	ZNF276	0.37	0.206	0.162	1.000e+00	TRG-AS1	0.402	0.272	0.097	1.118e-13
SLC9A3R1	0.622	0.532	0.238	5.517e-130	TPI1	0.509	0.59	0.477	5.493e-28	SLFN12L	0.645	0.122	0.068	3.121e-03	IFI16	0.301	0.233	0.405	1.504e-04	SLC4A7	0.39	0.187	0.144	1.000e+00	HLA-E	0.342	0.955	0.777	1.333e-13
TOX	0.374	0.175	0.031	1.061e-129	CD244	0.424	0.143	0.046	1.203e-27	CHMP4A	0.398	0.159	0.324	3.335e-03	MYCBP2	0.328	0.279	0.494	1.534e-04	PTP4A2	0.277	0.575	0.583	1.000e+00	RPL3	0.343	0.995	0.862	1.522e-13
INPP4A	0.642	0.457	0.185	3.549e-128	CLEC2B	0.58	0.365	0.213	1.564e-27	ATP5S	0.267	0.068	0.17	3.609e-03	RNF166	0.252	0.126	0.229	1.629e-04	LPCAT1	0.295	0.163	0.119	1.000e+00	CYTIP	0.378	0.658	0.391	1.663e-13
CD38	0.61	0.349	0.112	4.514e-128	FAM43A	0.338	0.111	0.03	5.265e-27	TWF2	0.29	0.097	0.216	4.053e-03	IRF3	0.362	0.126	0.232	1.695e-04	SNTB2	0.352	0.139	0.097	1.000e+00	ARHGEF1	0.436	0.545	0.301	1.919e-13
TXNIP	0.433	0.997	0.906	6.222e-128	CSK	0.637	0.432	0.299	1.607e-26	ARPC5L	0.967	0.285	0.246	4.284e-03	RBM28	0.295	0.072	0.149	1.740e-04						TC2N	0.336	0.267	0.093	2.390e-13
CCDC88C	0.657	0.496	0.215	2.675e-127	DTHD1	0.292	0.095	0.023	2.084e-26	PKN1	0.335	0.143	0.291	4.403e-03	SELPLG	0.254	0.148	0.263	2.098e-04						SUN2	0.389	0.55	0.306	3.131e-13
LCK	0.538	0.494	0.188	2.307e-125	PRDM1	0.406	0.35	0.179	2.731e-26	RNF115	0.372	0.124	0.261	4.530e-03	OCIAD2	0.291	0.097	0.187	2.166e-04						TNFRSF14-AS1	0.281	0.084	0.014	3.355e-13
ZNF600	0.419	0.202	0.042	5.883e-125	GPATCH8	0.645	0.402	0.267	4.531e-26	MYO1F	0.61	0.415	0.417	4.909e-03	CCDC12	0.41	0.162	0.291	2.418e-04						C12orf75	0.334	0.361	0.148	3.695e-13
PSMB9	0.601	0.717	0.417	1.149e-124	MYO1G	0.563	0.458	0.317	4.766e-26	GON4L	0.324	0.12	0.252	5.448e-03	CABIN1	0.257	0.079	0.157	2.799e-04						GBP5	0.348	0.287	0.104	4.058e-13
CASP8	0.657	0.506	0.225	1.260e-124	CUTA	0.639	0.468	0.358	5.110e-26	ZNF292	0.41	0.176	0.347	5.500e-03	BCL11B	0.677	0.211	0.171	2.854e-04						RUNX2	0.361	0.248	0.086	4.142e-13
MT-CO1	0.34	1	0.977	1.530e-124	RABAC1	0.536	0.463	0.334	1.145e-25	EXOSC1	0.275	0.07	0.171	5.669e-03	ZNF791	0.252	0.086	0.168	2.920e-04						PTPN7	0.46	0.406	0.195	4.537e-13
CXXC5	0.633	0.449	0.181	4.156e-124	CISD3	0.614	0.266	0.134	1.221e-25	PIN1	0.329	0.103	0.225	5.956e-03	RSBN1L	0.353	0.186	0.326	2.937e-04						PNISR	0.378	0.861	0.651	4.858e-13
MLC1	0.504	0.237	0.058	5.928e-124	ICAM2	0.651	0.329	0.192	1.694e-25	TES	0.297	0.122	0.254	6.680e-03	ZNF430	0.322	0.098	0.187	3.047e-04						AGK	0.279	0.168	0.046	4.994e-13
CD47	0.665	0.623	0.35	6.083e-123	BANF1	0.607	0.424	0.3	4.879e-25	DCXR	0.314	0.099	0.217	7.280e-03	CCL3	0.382	0.088	0.05	4.270e-04						B4GALT4	0.406	0.248	0.087	5.030e-13
TRAF3IP3	0.571	0.719	0.401	8.951e-123	CATSPER1	0.397	0.111	0.032	5.167e-25	ARFGAP3	0.25	0.081	0.186	7.306e-03	BUB3	0.397	0.167	0.297	4.335e-04						FAM43A	0.272	0.134	0.031	6.586e-13
TES	0.621	0.528	0.247	4.506e-122	BIN1	0.565	0.294	0.156	5.218e-25	NRBP1	0.254	0.079	0.183	7.640e-03	SSBP4	0.36	0.121	0.223	4.579e-04						BIN2	0.39	0.668	0.423	9.096e-13
CD53	0.578	0.731	0.445	4.247e-121	F2R	0.422	0.15	0.052	8.984e-25	CCDC85B	0.308	0.198	0.384	7.655e-03	MAF	0.574	0.108	0.068	4.896e-04						RPL41	0.276	1	0.919	1.012e-12
BCL9L	0.523	0.308	0.091	4.666e-121	PLEKHG3	0.43	0.179	0.068	1.016e-24	RNF166	0.252	0.107	0.228	7.939e-03	FYN	0.777	0.335	0.346	7.513e-04						GLCCI1	0.406	0.302	0.12	1.243e-12
CCL4L2	0.519	0.149	0.024	1.584e-120	PPIA	0.392	0.754	0.661	1.062e-24	ARL14EP	0.284	0.07	0.17	8.071e-03	CYTH1	0.323	0.18	0.31	8.194e-04						RNF213	0.427	0.713	0.466	1.742e-12
LY6E	0.664	0.546	0.259	2.107e-120	POLR2L	0.695	0.424	0.307	1.132e-24	TMED4	0.347	0.107	0.23	8.075e-03	AIP	0.304	0.129	0.231	1.013e-03						OPTN	0.445	0.366	0.167	4.401e-12
TCF25	0.649	0.699	0.445	4.214e-120	SSR2	0.492	0.591	0.518	1.996e-24	CSNK1D	0.258	0.099	0.215	8.684e-03	GABPB2	0.269	0.076	0.149	1.210e-03						PNN	0.407	0.728	0.502	4.641e-12
ARHGEF1	0.645	0.58	0.296	4.367e-120	CD52	0.527	0.654	0.521	2.376e-24	SYTL2	0.521	0.087	0.043	8.899e-03	ZBTB20	0.332	0.15	0.261	1.347e-03						CNOT6L	0.446	0.485	0.271	9.537e-12
NLRC3	0.417	0.228	0.053	1.504e-119	CD320	0.566	0.214	0.095	2.831e-24	RCN2	0.301	0.093	0.206	9.143e-03	TCHP	0.258	0.065	0.133	1.361e-03						AC093010.2	0.263	0.089	0.016	1.738e-11
TIGIT	0.366	0.2	0.041	2.072e-119	SELENOW	0.634	0.427	0.31	4.382e-24	OCIAD2	0.264	0.081	0.186	9.155e-03	KIAA1551	0.612	0.437	0.494	1.366e-03						PTPRC	0.29	0.941	0.735	1.842e-11
YES1	0.398	0.182	0.036	3.340e-119	STK17A	0.545	0.4	0.251	4.411e-24	FAM173A	0.287	0.081	0.186	9.240e-03	PHF11	0.287	0.095	0.177	1.470e-03						AES	0.399	0.723	0.51	2.345e-11
SYTL1	0.595	0.419	0.162	9.109e-118	MT-ND5	0.285	0.97	0.867	4.461e-24	NAA10	0.361	0.103	0.223	9.310e-03	GGA1	0.323	0.101	0.187	1.590e-03						APRT	0.42	0.708	0.501	2.430e-11
DDX5	0.493	0.956	0.766	6.412e-117	MIB2	0.532	0.209	0.092	6.840e-24	MUC20-OT1	0.357	0.12	0.25	9.396e-03	VAMP2	0.298	0.278	0.472	1.695e-03						NOL4L	0.285	0.228	0.079	2.696e-11
PILRB	0.63	0.406	0.158	2.179e-116	MVD	0.457	0.148	0.053	1.037e-23	AKT1	0.262	0.072	0.172	9.841e-03	KLF13	0.359	0.237	0.408	1.914e-03						LBH	0.454	0.386	0.182	2.944e-11
APBA2	0.41	0.211	0.048	1.893e-115	PPIB	0.504	0.58	0.494	1.198e-23	PPP1R12A	0.315	0.244	0.461	9.952e-03	DCAF5	0.303	0.087	0.164	2.026e-03						RBM39	0.379	0.797	0.611	6.906e-11
CARD11	0.446	0.225	0.054	7.820e-115	SEPT1	0.564	0.297	0.163	2.113e-23	CFLAR	0.665	0.457	0.516	1.040e-02	CFAP97	0.333	0.094	0.176	2.172e-03						PSME2	0.413	0.619	0.398	6.970e-11
VAV3	0.552	0.375	0.136	3.268e-114	CTSD	0.291	0.596	0.429	2.419e-23	BCL7C	0.316	0.099	0.215	1.041e-02	AHNAK	0.503	0.441	0.476	2.319e-03						CORO1A	0.385	0.842	0.618	8.694e-11
DAB2	0.402	0.243	0.063	7.524e-113	SH2D1A	0.399	0.171	0.065	3.422e-23	BBX	0.33	0.161	0.318	1.054e-02	ARID4B	0.361	0.26	0.444	2.809e-03						BST2	0.455	0.564	0.358	1.590e-10
B4GALT4	0.465	0.285	0.084	1.437e-112	TRAPPC1	0.598	0.497	0.409	6.575e-23	ZCCHC17	0.275	0.081	0.185	1.076e-02	CD53	0.275	0.267	0.454	2.841e-03						RSRP1	0.377	0.713	0.51	2.339e-10
PAXX	0.633	0.531	0.263	4.851e-112	C1orf56	0.471	0.229	0.105	6.699e-23	TMEM173	0.302	0.097	0.212	1.095e-02	MAD1L1	0.259	0.069	0.137	3.059e-03						VAV3	0.357	0.317	0.14	2.614e-10
MYL12B	0.469	0.863	0.637	6.730e-111	AC245297.3	0.566	0.46	0.333	1.548e-22	VAMP2	0.321	0.25	0.471	1.248e-02	KRR1	0.399	0.132	0.232	3.796e-03						CEP78	0.359	0.327	0.146	2.760e-10
IRF1	0.598	0.579	0.29	2.420e-110	TRBC2	0.337	0.44	0.257	2.766e-22	RAB6A	0.272	0.081	0.184	1.307e-02	TPR	0.367	0.274	0.474	4.868e-03						HAVCR2	0.293	0.198	0.066	2.770e-10
TRG-AS1	0.523	0.304	0.094	2.453e-110	FMNL1	0.486	0.483	0.363	3.005e-22	FCRL3	0.448	0.072	0.033	1.350e-02	NCK1	0.291	0.086	0.16	5.101e-03						RAB29	0.359	0.366	0.17	2.951e-10
TNIK	0.487	0.286	0.085	4.243e-110	YPEL3	0.435	0.508	0.39	5.980e-22	ACTN4	0.366	0.169	0.33	1.388e-02	BDP1	0.391	0.188	0.32	6.808e-03						ITGA4	0.489	0.495	0.287	3.405e-10
TSPOAP1	0.399	0.168	0.034	6.709e-110	DSTN	0.621	0.384	0.262	1.374e-21	CDC26	0.322	0.093	0.204	1.412e-02	LIMD2	0.3	0.276	0.462	7.898e-03						IRF1	0.294	0.525	0.295	3.574e-10
LINC02084	0.262	0.123	0.018	1.662e-109	ASCL2	0.463	0.141	0.051	1.828e-21	UTRN	0.858	0.362	0.364	1.426e-02	RBM25	0.312	0.307	0.528	9.360e-03						ABLIM1	0.319	0.257	0.098	3.595e-10
SELPLG	0.593	0.526	0.256	3.057e-108	POLR3GL	0.629	0.37	0.25	2.023e-21	NKTR	0.302	0.258	0.488	1.514e-02	TUT4	0.298	0.154	0.262	1.052e-02						SCML4	0.307	0.292	0.115	3.608e-10
XBP1	0.595	0.599	0.325	1.538e-107	GNG2	0.472	0.357	0.217	2.096e-21	MGMT	0.313	0.085	0.19	1.597e-02	MECP2	0.327	0.122	0.213	1.224e-02						SRSF5	0.375	0.812	0.64	3.617e-10
DUSP2	0.612	0.342	0.113	3.340e-107	SIPA1	0.571	0.35	0.221	2.934e-21	TERF1	0.276	0.093	0.203	1.619e-02	IL27RA	0.264	0.081	0.15	1.532e-02						EVA1B	0.388	0.208	0.074	3.629e-10
NDUFB2	0.61	0.651	0.409	6.726e-106	C9orf16	0.485	0.508	0.423	8.943e-21	LUC7L3	0.294	0.298	0.567	1.709e-02	HERC4	0.387	0.13	0.223	1.544e-02						EFHD2	0.273	0.649	0.402	4.990e-10
STK17A	0.526	0.531	0.248	9.495e-106	IKZF1	0.381	0.669	0.598	1.286e-20	ATP2B4	0.298	0.091	0.199	2.033e-02	TRAPPC10	0.295	0.098	0.175	1.551e-02						BTN3A2	0.439	0.49	0.278	5.937e-10
DHRS7	0.542	0.536	0.27	1.286e-105	POLR2G	0.619	0.324	0.205	2.309e-20	HDAC7	0.298	0.081	0.182	2.043e-02	BLOC1S4	0.301	0.085	0.155	1.834e-02						DGKZ	0.387	0.545	0.333	6.369e-10
CCND3	0.497	0.69	0.421	2.118e-105	PDIA3	0.548	0.498	0.413	2.473e-20	EHMT1	0.289	0.093	0.202	2.045e-02	ATP2B4	0.386	0.114	0.199	2.178e-02						CDK2AP2	0.456	0.396	0.207	7.199e-10
RHOBTB3	0.589	0.282	0.089	2.472e-105	CALR	0.46	0.56	0.466	2.629e-20	TSPAN14	0.353	0.174	0.335	2.122e-02	GALNT10	0.282	0.076	0.14	2.509e-02						PSMB8	0.351	0.609	0.383	8.175e-10
SPN	0.59	0.635	0.367	3.969e-105	CD226	0.419	0.196	0.086	4.106e-20	SEMA4D	0.256	0.134	0.266	2.161e-02	KLC1	0.269	0.083	0.15	2.737e-02						TSEN54	0.319	0.218	0.079	9.461e-10
CMKLR1	0.327	0.137	0.024	7.906e-105	IL12RB1	0.393	0.133	0.048	4.545e-20	CSK	0.34	0.155	0.302	2.470e-02	ANXA6	0.346	0.179	0.297	2.745e-02						KLF2	0.404	0.802	0.616	1.100e-09
ZFYVE28	0.351	0.162	0.032	1.823e-104	MSN	0.38	0.656	0.562	5.071e-20	C9orf16	0.351	0.225	0.426	2.501e-02	TRG-AS1	0.603	0.133	0.097	2.899e-02						RPL10	0.269	1	0.896	1.132e-09
RASA3	0.573	0.347	0.126	3.542e-104	PSMB8	0.536	0.48	0.383	5.121e-20	PIK3R1	0.305	0.192	0.365	2.519e-02	RAB9A	0.251	0.063	0.122	3.141e-02						IKZF3	0.387	0.396	0.189	1.159e-09
AOAH	0.546	0.455	0.195	8.470e-104	PTPN6	0.497	0.483	0.374	8.484e-20	ABCF1	0.357	0.099	0.211	2.588e-02	CCDC66	0.375	0.113	0.196	3.529e-02						GIMAP4	0.334	0.624	0.37	1.225e-09
RAB29	0.556	0.411	0.167	1.356e-103	PRELID1	0.457	0.548	0.468	8.530e-20	NHLRC3	0.348	0.101	0.214	2.656e-02	NFATC3	0.421	0.183	0.305	3.561e-02						PGGHG	0.276	0.213	0.075	1.331e-09
ZNF276	0.56	0.392	0.157	3.084e-103	MBP	0.488	0.495	0.385	1.168e-19	HMGN3	0.382	0.155	0.304	2.754e-02	TAGAP	0.298	0.141	0.236	4.152e-02						NOP53	0.323	0.777	0.56	1.542e-09
MT-CO2	0.297	0.999	0.98	1.388e-101	ELOB	0.369	0.598	0.536	2.468e-19	HINT2	0.3	0.079	0.178	2.784e-02	TPST2	0.282	0.135	0.224	4.221e-02						AC025164.1	0.322	0.307	0.128	1.544e-09
SNTB2	0.504	0.293	0.094	1.665e-101	CERS4	0.307	0.105	0.033	2.856e-19	NDUFB2	0.385	0.217	0.415	2.797e-02	APOBEC3C	0.378	0.126	0.214	4.530e-02						BBC3	0.251	0.149	0.043	1.567e-09
CD96	0.469	0.304	0.097	3.815e-100	ADGRG5	0.325	0.096	0.029	3.557e-19	RSRP1	0.328	0.271	0.513	2.887e-02	FAM118A	0.345	0.101	0.176	4.655e-02						PARP8	0.339	0.426	0.221	1.634e-09
CEP126	0.339	0.139	0.025	7.553e-100	ATP5F1D	0.39	0.595	0.54	4.424e-19	TRIM22	0.274	0.14	0.277	3.151e-02	CEP290	0.297	0.07	0.131	4.944e-02						ITGAX	0.53	0.297	0.131	2.013e-09
IFI16	0.566	0.661	0.397	1.120e-99	SYNE2	0.279	0.457	0.281	4.455e-19	MCRIP1	0.264	0.085	0.186	3.316e-02	PRPF38B	0.426	0.261	0.438	5.630e-02						SLC25A45	0.4	0.337	0.159	2.610e-09
FKBP11	0.498	0.372	0.14	1.396e-99	RNF213	0.383	0.575	0.465	5.783e-18	ZNF207	0.361	0.273	0.517	3.365e-02	AKAP9	0.346	0.283	0.473	5.794e-02						SIPA1	0.326	0.416	0.222	2.932e-09
ARPC2	0.378	0.972	0.79	1.198e-98	CCDC85B	0.506	0.468	0.382	8.378e-18	SEPT7	0.748	0.467	0.573	3.567e-02	CALCOCO1	0.253	0.08	0.143	6.067e-02						ARHGEF9	0.26	0.183	0.061	3.134e-09
IGF2R	0.448	0.46	0.202	5.895e-98	HDDC2	0.594	0.302	0.191	1.033e-17	DDIT4	0.876	0.351	0.349	3.674e-02	POLR2J3.1	0.37	0.297	0.501	6.353e-02						AL359220.1	0.251	0.144	0.04	3.146e-09
CFL1	0.398	0.975	0.783	6.536e-98	PTPN12	0.475	0.336	0.214	1.448e-17	PDIA3	0.391	0.219	0.415	3.779e-02	ARL6IP5	0.335	0.318	0.539	6.457e-02						RPL23A	0.278	0.995	0.841	3.194e-09
TGFB1	0.403	0.672	0.393	4.828e-97	UQCR10	0.474	0.517	0.458	1.677e-17	GCC2	0.323	0.192	0.361	4.455e-02	CCDC84	0.26	0.063	0.119	7.590e-02						RPL35	0.312	0.985	0.782	3.327e-09
PTCH1	0.274	0.117	0.019	3.710e-96	SSR4	0.315	0.616	0.565	1.867e-17	TUT4	0.324	0.132	0.261	4.466e-02	SYNRG	0.419	0.157	0.261	8.354e-02						AOAH	0.406	0.391	0.199	4.649e-09
ARAP2	0.463	0.399	0.161	4.704e-96	CD3E	0.512	0.389	0.245	6.513e-17	CASP4	0.337	0.161	0.309	4.578e-02	SPON2	0.335	0.13	0.092	9.318e-02						SYTL1	0.352	0.347	0.166	1.081e-08
LBH	0.56	0.419	0.178	5.663e-95	TMA7	0.306	0.723	0.671	6.736e-17	STX8	0.271	0.072	0.164	5.276e-02	TTC14	0.445	0.213	0.352	1.019e-01						PLA2G16	0.333	0.223	0.085	1.123e-08
STK4	0.444	0.79	0.542	8.445e-95	APBA2	0.344	0.131	0.05	7.057e-17	CSNK1G2	0.343	0.118	0.237	5.342e-02	TRIM52	0.298	0.092	0.16	1.149e-01						NAP1L4	0.432	0.525	0.334	1.199e-08
MTSS1	0.541	0.313	0.11	5.493e-94	AC090152.1	0.341	0.091	0.028	7.756e-17	NDUFB7	0.411	0.205	0.387	5.591e-02	SLAMF6	0.431	0.086	0.056	1.170e-01						MEX3C	0.362	0.248	0.102	1.553e-08
CYTIP	0.534	0.659	0.387	1.025e-93	PLA2G16	0.471	0.181	0.084	1.356e-16	ZNF791	0.305	0.074	0.167	5.931e-02	MED15	0.285	0.083	0.146	1.184e-01						DIP2A	0.3	0.376	0.191	1.674e-08
SLFN13	0.504	0.268	0.086	1.536e-93	RRAS2	0.295	0.093	0.03	3.463e-16	TMED9	0.381	0.124	0.248	5.982e-02	AKNA	0.712	0.339	0.367	1.249e-01						ITGB2	0.259	0.777	0.498	1.710e-08
RASGRP1	0.488	0.377	0.144	3.896e-92	PSMB1	0.421	0.52	0.469	3.829e-16	LPP	0.297	0.107	0.219	5.993e-02	ATXN1	0.278	0.11	0.185	1.257e-01						AC243960.1	0.303	0.223	0.085	1.831e-08
CELF2	0.481	0.809	0.565	1.519e-91	ADRB2	0.446	0.184	0.088	1.728e-15	POP5	0.325	0.081	0.177	6.590e-02	ZBTB38	0.771	0.224	0.205	1.266e-01						ARGLU1	0.367	0.688	0.509	1.939e-08
TMSB10	0.393	0.999	0.837	2.554e-91	UQCR11	0.444	0.512	0.457	1.857e-15	BRD2	0.42	0.178	0.338	6.640e-02	TAP1	0.286	0.135	0.221	1.319e-01						PDCD4	0.517	0.53	0.351	2.307e-08
IKZF2	0.323	0.183	0.043	5.244e-91	CARD16	0.483	0.374	0.263	2.179e-15	TSSC4	0.253	0.058	0.14	6.852e-02	CNOT6L	0.453	0.166	0.274	1.347e-01						DHRS3	0.28	0.183	0.064	2.489e-08
APOL6	0.576	0.418	0.188	1.190e-90	TAP1	0.487	0.327	0.218	2.585e-15	ZBTB20	0.325	0.134	0.26	7.849e-02	SYNE1	0.576	0.281	0.263	1.432e-01						CCND3	0.268	0.629	0.425	2.491e-08
LINC00623	0.485	0.312	0.112	1.196e-90	PCSK5	0.327	0.103	0.036	5.235e-15	BPTF	0.33	0.275	0.51	8.446e-02	ARHGAP30	0.308	0.233	0.377	1.471e-01						C1orf21	0.273	0.193	0.068	2.637e-08
HSH2D	0.481	0.295	0.103	2.504e-90	NEIL1	0.315	0.111	0.04	6.449e-15	RNPEPL1	0.403	0.159	0.303	8.951e-02	ATRX	0.359	0.324	0.543	1.585e-01						CTSC	0.359	0.53	0.331	3.549e-08
HDDC2	0.6	0.407	0.188	2.590e-89	PRR5L	0.298	0.095	0.032	7.252e-15	RBM28	0.253	0.064	0.149	9.212e-02	SLFN12L	0.477	0.099	0.068	1.855e-01						MACF1	0.447	0.599	0.413	3.591e-08
AUTS2	0.414	0.207	0.056	5.255e-89	WDR83OS	0.525	0.453	0.392	8.878e-15	GOPC	0.34	0.095	0.198	9.546e-02	PFN1	0.255	0.63	0.788	2.008e-01						BIN1	0.37	0.332	0.157	5.249e-08
GIMAP4	0.477	0.663	0.366	6.050e-89	ADGRE5	0.481	0.405	0.301	1.157e-14	SHISA5	0.321	0.118	0.233	9.844e-02	GLS	0.445	0.158	0.259	2.027e-01						POLR2L	0.431	0.485	0.308	5.411e-08
TRAPPC10	0.535	0.389	0.169	1.394e-88	FHL3	0.374	0.143	0.061	1.181e-14	MANF	0.268	0.083	0.178	9.978e-02	ESYT1	0.332	0.081	0.142	2.054e-01						RBL2	0.341	0.49	0.297	5.860e-08
SIGIRR	0.567	0.442	0.209	2.773e-88	POLR2J3.1	0.461	0.54	0.496	1.450e-14	ANKRD36C	0.29	0.081	0.174	1.033e-01	PARP8	0.336	0.138	0.224	2.097e-01						MAPK1	0.335	0.54	0.345	5.990e-08
RAP1GAP2	0.405	0.244	0.075	3.376e-88	IRF1	0.411	0.409	0.294	1.677e-14	CREBZF	0.382	0.116	0.231	1.088e-01	TAP2	0.276	0.059	0.11	2.291e-01						SKP1	0.312	0.757	0.57	6.042e-08
AK5	0.341	0.131	0.025	8.616e-88	CIRBP	0.42	0.578	0.547	2.729e-14	UCHL5	0.322	0.07	0.158	1.142e-01	GBP5	0.529	0.137	0.104	2.631e-01						CPNE1	0.385	0.436	0.259	6.253e-08
AAK1	0.53	0.586	0.329	1.381e-87	LPCAT1	0.382	0.219	0.118	8.060e-14	CCND2	0.283	0.091	0.19	1.154e-01	OFD1	0.396	0.154	0.251	2.679e-01						SEPT1	0.362	0.337	0.164	7.821e-08
PRKACB	0.585	0.409	0.186	1.432e-87	FAM89B	0.568	0.301	0.204	1.029e-13	ATRX	0.312	0.293	0.541	1.180e-01	TMEM134	0.305	0.081	0.14	3.243e-01						IFI16	0.297	0.604	0.401	7.832e-08
PDIA3	0.592	0.626	0.409	3.068e-87	SH3BP5	0.477	0.344	0.238	1.087e-13	THUMPD3-AS1	0.415	0.118	0.233	1.301e-01	C12orf75	0.582	0.178	0.148	3.465e-01						RAB9A	0.365	0.267	0.12	7.909e-08
HMOX2	0.475	0.348	0.138	3.521e-87	PSMB3	0.439	0.449	0.378	1.129e-13	UBE2F	0.328	0.089	0.186	1.322e-01	CCND2	0.342	0.115	0.19	3.715e-01						YPEL3	0.251	0.589	0.39	8.548e-08
MMP25-AS1	0.386	0.202	0.053	3.797e-87	DAB2	0.298	0.148	0.065	1.787e-13	HGS	0.279	0.064	0.147	1.337e-01	LAT	0.616	0.179	0.152	4.241e-01						NFATC2	0.298	0.267	0.116	8.900e-08
PREX1	0.502	0.498	0.256	4.946e-87	ISG15	0.475	0.296	0.193	2.372e-13	CD300A	0.785	0.165	0.116	1.338e-01	SYTL3	0.578	0.147	0.116	4.274e-01						PSME1	0.39	0.728	0.556	1.009e-07
DGKZ	0.511	0.571	0.33	7.253e-87	METRN	0.425	0.145	0.065	2.613e-13	TERF2IP	0.396	0.196	0.364	1.377e-01	CAPN2	0.424	0.147	0.238	4.554e-01						RORA	0.405	0.376	0.189	1.050e-07
FBXO6	0.374	0.175	0.043	2.265e-86	DHRS3	0.431	0.143	0.064	2.666e-13	RNF126	0.341	0.074	0.163	1.435e-01	CD160	0.371	0.07	0.044	4.672e-01						N4BP2L2	0.296	0.772	0.587	1.269e-07
PARP8	0.495	0.458	0.218	2.428e-86	PCSK7	0.48	0.495	0.424	3.452e-13	INTS6	0.358	0.153	0.288	1.445e-01	GOLGA4	0.406	0.262	0.429	4.789e-01						RNF115	0.408	0.431	0.259	1.274e-07
ADRB2	0.426	0.265	0.086	2.467e-86	TOX	0.253	0.095	0.033	3.750e-13	C19orf25	0.308	0.079	0.169	1.461e-01	GAB3	0.315	0.082	0.14	4.853e-01						CCL4L2	1.224	0.104	0.026	1.706e-07
CYFIP2	0.456	0.472	0.223	7.174e-86	COPE	0.485	0.458	0.405	6.195e-13	VPS26A	0.297	0.085	0.179	1.522e-01	DNAJB14	0.458	0.17	0.274	5.099e-01						CEMIP2	0.395	0.327	0.159	1.724e-07
ACTN4	0.507	0.556	0.324	6.439e-85	GCHFR	0.564	0.221	0.128	7.686e-13	CD63	0.736	0.413	0.459	1.579e-01	CTSC	0.366	0.21	0.334	5.336e-01						PRDM1	0.394	0.366	0.181	1.830e-07
PITPNC1	0.465	0.294	0.105	8.447e-84	FXYD5	0.39	0.533	0.478	7.687e-13	KRR1	0.383	0.118	0.232	1.653e-01	CDC14A	0.299	0.074	0.13	5.348e-01						PSD4	0.287	0.267	0.119	1.933e-07
CTBP2	0.503	0.431	0.21	1.440e-82	ETS1	0.339	0.409	0.278	1.242e-12	OFD1	0.3	0.13	0.25	1.725e-01	ISG20	0.295	0.185	0.289	5.610e-01						PRH1	0.391	0.297	0.143	2.505e-07
UCP2	0.526	0.683	0.463	3.801e-82	VAMP2	0.385	0.518	0.468	2.509e-12	RORA	0.721	0.233	0.189	1.730e-01	ZFPM1	0.305	0.086	0.146	5.711e-01						DNAJB14	0.32	0.455	0.271	2.593e-07
MEX3C	0.479	0.279	0.1	1.033e-81	DCTN3	0.504	0.374	0.298	3.033e-12	LINC00861	0.704	0.202	0.155	1.793e-01	IPCEF1	0.294	0.107	0.175	5.734e-01						NDUFB2	0.411	0.594	0.413	3.467e-07
MYO1G	0.475	0.568	0.314	1.423e-81	NEDD8	0.4	0.5	0.466	4.113e-12	ZNF428	0.348	0.081	0.172	1.806e-01	FMNL1	0.345	0.232	0.367	5.873e-01						OCIAD2	0.376	0.347	0.184	3.496e-07
TMEM181	0.568	0.353	0.152	2.189e-81	SH3BP1	0.475	0.226	0.132	4.195e-12	VPS36	0.422	0.138	0.265	1.890e-01	ORAI1	0.307	0.113	0.185	6.400e-01						FMNL1	0.267	0.574	0.364	4.742e-07
ARID5A	0.404	0.272	0.093	4.818e-81	LINC00861	0.36	0.262	0.154	7.125e-12	ILKAP	0.261	0.064	0.145	1.911e-01	MT-ND6	0.385	0.267	0.43	7.063e-01						PIK3IP1	0.291	0.446	0.239	5.119e-07
CEMIP2	0.502	0.37	0.155	4.900e-81	GUK1	0.393	0.545	0.515	8.927e-12	SPSB3	0.337	0.093	0.191	1.916e-01	SEMA4D	0.39	0.168	0.267	8.039e-01						LINC00623	0.323	0.257	0.115	5.515e-07
NFATC3	0.521	0.525	0.298	6.369e-81	CCDC102A	0.262	0.08	0.027	1.015e-11	RNF169	0.308	0.083	0.174	1.943e-01	STK4	0.517	0.442	0.548	8.355e-01						SP100	0.29	0.619	0.433	7.207e-07
CDC42SE1	0.465	0.538	0.297	1.197e-80	DCXR	0.579	0.302	0.215	1.139e-11	DNM2	0.301	0.085	0.177	1.971e-01	NCK2	0.326	0.137	0.218	9.468e-01						NFKBIA	0.379	0.698	0.536	9.312e-07
ARHGAP30	0.458	0.612	0.369	1.779e-80	LINC00623	0.448	0.204	0.114	1.161e-11	PURA	0.356	0.132	0.254	2.103e-01	DGKZ	0.447	0.21	0.337	9.506e-01						METRNL	0.395	0.272	0.128	1.019e-06
ANXA6	0.524	0.525	0.291	2.071e-80	CIB1	0.545	0.407	0.342	1.214e-11	APOBEC3C	0.338	0.107	0.213	2.131e-01	DDIT4	0.308	0.227	0.351	9.578e-01						AC004687.1	0.378	0.406	0.235	1.108e-06
ABCA2	0.318	0.161	0.038	2.703e-80	USP28	0.42	0.176	0.091	1.347e-11	PTPN4	0.857	0.211	0.167	2.183e-01	CYTH4	0.31	0.149	0.235	1.000e+00						PTPN12	0.306	0.386	0.215	1.379e-06
LPCAT1	0.381	0.31	0.116	4.659e-80	TBCB	0.542	0.324	0.241	2.067e-11	CNOT6L	0.42	0.145	0.273	2.186e-01	PNN	0.372	0.308	0.507	1.000e+00						AAK1	0.334	0.52	0.334	1.385e-06
PSMB8	0.531	0.606	0.38	4.842e-80	SRPK2	0.469	0.329	0.238	2.513e-11	NIPAL3	0.266	0.054	0.129	2.228e-01	PSD4	0.261	0.07	0.121	1.000e+00						GSTP1	0.397	0.738	0.516	1.574e-06
ITGB7	0.478	0.289	0.105	2.296e-79	COX5B	0.347	0.548	0.521	3.114e-11	PARK7	0.313	0.279	0.516	2.348e-01	ITFG2	0.256	0.061	0.108	1.000e+00						KAT6B	0.388	0.347	0.189	1.584e-06
OPTN	0.508	0.375	0.164	1.076e-78	ATP5IF1	0.293	0.513	0.447	4.153e-11	GUK1	0.341	0.281	0.517	2.381e-01	S1PR1	0.462	0.084	0.057	1.000e+00						COMMD7	0.385	0.411	0.249	1.683e-06
FMNL1	0.45	0.602	0.36	1.776e-77	TRIR	0.363	0.586	0.588	4.381e-11	AKT2	0.279	0.083	0.173	2.421e-01	ZNF720	0.276	0.064	0.112	1.000e+00						CHMP4A	0.369	0.485	0.322	1.816e-06
CYB5B	0.554	0.354	0.16	2.653e-76	NDUFA12	0.504	0.399	0.34	6.478e-11	NCOA7	0.254	0.081	0.169	2.532e-01	SH3BP5	0.303	0.155	0.241	1.000e+00						CD38	0.279	0.257	0.116	2.004e-06
SSBP3	0.527	0.376	0.175	3.885e-76	SLAMF7	0.396	0.145	0.068	6.586e-11	MMP25-AS1	0.566	0.097	0.056	2.681e-01	GOLGA8B	0.283	0.061	0.107	1.000e+00						ARHGAP9	0.255	0.396	0.223	2.632e-06
TLN1	0.36	0.722	0.505	9.048e-76	COX6B1	0.352	0.565	0.546	7.045e-11	SAMD9	0.303	0.13	0.246	2.777e-01	RBM39	0.321	0.367	0.617	1.000e+00						MPG	0.467	0.356	0.211	3.511e-06
YWHAZ	0.383	0.802	0.616	9.811e-76	TADA3	0.489	0.266	0.177	7.351e-11	CLIC1	0.571	0.483	0.599	2.832e-01	IRF1	0.316	0.194	0.297	1.000e+00						STK4	0.261	0.713	0.546	3.833e-06
CNOT6L	0.534	0.485	0.268	1.009e-75	MCTP2	0.403	0.219	0.126	1.030e-10	NUB1	0.311	0.12	0.231	2.979e-01	AC008105.3	0.255	0.071	0.121	1.000e+00						PPP1CA	0.256	0.693	0.502	4.888e-06
AKAP13	0.424	0.767	0.532	2.341e-75	AGTRAP	0.463	0.339	0.251	1.313e-10	UBN1	0.29	0.143	0.263	3.273e-01	LY6E	0.362	0.17	0.266	1.000e+00						SELL	0.437	0.594	0.446	4.922e-06
BIN1	0.492	0.359	0.154	3.288e-75	AKNA	0.4	0.444	0.366	1.398e-10	AKNA	0.813	0.353	0.367	3.467e-01	C1orf21	0.516	0.095	0.068	1.000e+00						FKBP11	0.36	0.292	0.144	5.239e-06
MAPRE2	0.547	0.343	0.152	8.019e-75	OFD1	0.51	0.334	0.248	1.952e-10	MED10	0.371	0.112	0.218	3.476e-01	EFHD2	0.278	0.267	0.406	1.000e+00						LUC7L3	0.323	0.713	0.564	5.614e-06
DIAPH1	0.501	0.576	0.36	9.224e-75	DRAP1	0.515	0.42	0.37	2.039e-10	DNAJB14	0.39	0.147	0.273	3.694e-01	TMEM63A	0.347	0.113	0.18	1.000e+00						GNPTAB	0.387	0.396	0.238	6.320e-06
PTPN22	0.385	0.325	0.131	2.130e-74	RNF125	0.474	0.238	0.148	2.219e-10	MAP4	0.299	0.083	0.17	4.240e-01	DDHD1	0.46	0.131	0.207	1.000e+00						ODF2L	0.317	0.356	0.195	6.810e-06
MVD	0.38	0.182	0.051	1.122e-72	UBL5	0.355	0.532	0.513	2.609e-10	PLEKHA1	0.78	0.182	0.137	4.483e-01	PILRB	0.31	0.103	0.164	1.000e+00						PLEKHA1	0.286	0.287	0.137	6.866e-06
RASAL3	0.44	0.344	0.145	1.502e-72	CCDC12	0.555	0.355	0.288	2.722e-10	CABIN1	0.26	0.074	0.156	5.159e-01	AC245297.3	0.684	0.309	0.335	1.000e+00						TNRC6C	0.289	0.302	0.152	9.720e-06
RASA2	0.458	0.396	0.188	2.487e-72	VAMP8	0.295	0.566	0.509	5.157e-10	PPIE	0.266	0.066	0.144	5.182e-01	GPR65	0.295	0.097	0.155	1.000e+00						NCK2	0.304	0.386	0.215	9.761e-06
FUT11	0.393	0.212	0.066	5.434e-72	GIMAP4	0.312	0.468	0.37	9.101e-10	PRKCH	0.818	0.205	0.163	5.367e-01	CX3CR1	0.582	0.139	0.112	1.000e+00						TTC14	0.352	0.52	0.349	1.094e-05
LIMD2	0.444	0.684	0.454	5.929e-72	SOCS1	0.432	0.281	0.188	9.612e-10	RAB8B	0.252	0.105	0.202	5.569e-01	PDLIM2	0.301	0.103	0.164	1.000e+00						EDF1	0.34	0.703	0.547	1.138e-05
RBM39	0.422	0.783	0.608	1.606e-71	ARHGAP9	0.391	0.314	0.222	1.689e-09	CDK13	0.39	0.182	0.329	6.093e-01	CD226	0.582	0.113	0.087	1.000e+00						SEC11A	0.351	0.599	0.441	1.564e-05
CCDC107	0.513	0.371	0.173	2.788e-71	CD47	0.467	0.41	0.355	1.766e-09	IFI27L2	0.311	0.091	0.181	6.186e-01	ATM	0.6	0.394	0.472	1.000e+00						MRPL14	0.398	0.366	0.224	1.637e-05
PPIB	0.46	0.696	0.491	5.073e-71	PXN	0.409	0.241	0.152	1.838e-09	ACAA2	0.391	0.101	0.198	6.220e-01	PRKACB	0.395	0.122	0.192	1.000e+00						S100B	0.359	0.109	0.032	1.655e-05
RAB9A	0.473	0.293	0.117	6.151e-71	IRF2BPL	0.373	0.145	0.072	2.239e-09	TMC8	0.303	0.103	0.2	6.423e-01	LPIN1	0.313	0.085	0.137	1.000e+00						FAM173A	0.444	0.327	0.184	1.815e-05
MT-ND5	0.365	0.988	0.866	2.516e-70	PRR13	0.344	0.503	0.466	2.245e-09	PSMB8-AS1	0.348	0.118	0.223	6.621e-01	ST6GAL1	0.403	0.102	0.162	1.000e+00						PRELID1	0.314	0.644	0.468	1.953e-05
STARD3NL	0.489	0.279	0.11	2.745e-69	GIPC1	0.268	0.096	0.039	2.371e-09	SP140L	0.299	0.079	0.161	6.945e-01	PIP4K2A	0.445	0.206	0.32	1.000e+00						CASP4	0.307	0.475	0.307	2.072e-05
NOTCH1	0.313	0.256	0.091	2.973e-69	CYTH4	0.419	0.319	0.232	2.482e-09	TMEM126B	0.263	0.068	0.145	7.400e-01	MSN	0.269	0.356	0.567	1.000e+00						GIMAP1	0.321	0.431	0.26	2.211e-05
AC004687.1	0.51	0.438	0.232	3.223e-69	VAV3	0.442	0.224	0.14	3.258e-09	TCHP	0.252	0.06	0.132	7.468e-01	RNF169	0.344	0.111	0.174	1.000e+00						ITGAL	0.288	0.391	0.221	2.566e-05
HELZ	0.472	0.526	0.315	6.947e-69	B4GALT4	0.414	0.163	0.087	3.345e-09	DBI	0.425	0.236	0.426	7.723e-01	ESCO1	0.332	0.086	0.138	1.000e+00						IL32	0.396	0.49	0.287	2.759e-05
MGAT4A	0.449	0.364	0.165	2.024e-68	SKP1	0.309	0.573	0.57	3.707e-09	IKZF1	0.633	0.479	0.6	8.596e-01	PLEKHA1	0.597	0.159	0.137	1.000e+00						LPIN1	0.298	0.272	0.135	2.767e-05
RAMP1	0.267	0.104	0.02	2.920e-68	RNPEPL1	0.475	0.367	0.3	4.800e-09	CDK2AP2	0.377	0.11	0.209	8.686e-01	ARHGAP25	0.294	0.115	0.177	1.000e+00						GPRIN3	0.295	0.228	0.103	4.242e-05
MIB2	0.439	0.249	0.09	5.560e-68	UBE2F	0.511	0.264	0.184	7.823e-09	NLRP1	0.252	0.091	0.179	8.764e-01	JAK1	0.315	0.346	0.548	1.000e+00						STK10	0.285	0.49	0.317	4.289e-05
KLHDC4	0.49	0.272	0.107	3.156e-67	COX6C	0.36	0.522	0.511	8.208e-09	CCND3	0.285	0.244	0.428	8.851e-01	FNBP1	0.439	0.252	0.397	1.000e+00						RPE	0.332	0.218	0.102	5.231e-05
PAFAH2	0.311	0.154	0.04	6.587e-67	FUS	0.339	0.575	0.557	8.848e-09	KDM5A	0.382	0.236	0.419	9.586e-01	PRMT2	0.693	0.333	0.377	1.000e+00						C19orf66	0.374	0.282	0.147	5.626e-05
RRAS2	0.263	0.127	0.028	2.056e-66	ATP5ME	0.415	0.439	0.401	1.356e-08	SSBP4	0.402	0.118	0.222	9.610e-01	ABHD17A	0.694	0.308	0.337	1.000e+00						SACM1L	0.298	0.287	0.152	6.426e-05
SRPK2	0.415	0.441	0.236	7.196e-66	SEPT6	0.379	0.477	0.421	2.290e-08	FAM118A	0.325	0.089	0.175	9.933e-01	PRR5L	0.321	0.051	0.032	1.000e+00						AL627171.1	0.32	0.198	0.086	7.915e-05
RFTN1	0.398	0.232	0.081	7.367e-66	PPDPF	0.357	0.513	0.492	2.321e-08	ICAM2	0.287	0.101	0.195	1.000e+00	CEP250	0.25	0.058	0.098	1.000e+00						RPS10	0.278	0.807	0.638	8.351e-05
KLF12	0.412	0.241	0.086	2.528e-65	UBXN1	0.382	0.478	0.454	2.727e-08	CHFR	0.303	0.072	0.15	1.000e+00	RASSF1	0.35	0.098	0.153	1.000e+00						ANKZF1	0.3	0.267	0.136	8.899e-05
BATF	0.375	0.23	0.079	2.558e-65	MIF	0.522	0.317	0.248	4.416e-08	UPF3A	0.349	0.107	0.205	1.000e+00	TRAF3IP3	0.687	0.35	0.408	1.000e+00						TCIRG1	0.258	0.406	0.245	9.323e-05
TLE1	0.391	0.211	0.07	4.633e-65	RAB29	0.433	0.252	0.17	4.560e-08	NCBP2-AS2	0.378	0.081	0.163	1.000e+00	GK5	0.284	0.08	0.126	1.000e+00						GABARAPL1	0.285	0.238	0.114	1.225e-04
CIRBP	0.421	0.726	0.544	1.344e-64	ATM	0.306	0.522	0.47	5.036e-08	DGKD	0.326	0.112	0.21	1.000e+00	SPATA13	0.333	0.1	0.155	1.000e+00						ABHD15	0.285	0.173	0.072	1.405e-04
PTGER2	0.474	0.289	0.118	1.405e-64	SDF2L1	0.551	0.291	0.217	5.992e-08	TUSC2	0.259	0.062	0.134	1.000e+00	ZNF224	0.323	0.086	0.136	1.000e+00						DNAJC1	0.35	0.381	0.24	1.425e-04
LYAR	0.49	0.418	0.217	1.149e-63	ORAI1	0.458	0.261	0.182	6.120e-08	GBP5	0.626	0.149	0.105	1.000e+00	IKZF2	0.442	0.066	0.045	1.000e+00						PBXIP1	0.266	0.297	0.155	1.556e-04
ACAP1	0.421	0.598	0.362	1.261e-63	CD2BP2	0.419	0.241	0.163	8.615e-08	CTBP2	0.363	0.116	0.215	1.000e+00	SPOCK2	0.631	0.174	0.157	1.000e+00						CABIN1	0.284	0.287	0.155	1.578e-04
PPP1R18	0.356	0.503	0.286	1.465e-63	EBP	0.471	0.211	0.137	9.303e-08	CHST12	0.895	0.231	0.199	1.000e+00	AC092683.1	0.305	0.083	0.131	1.000e+00						ZBTB16	0.349	0.337	0.191	1.932e-04
ADAM8	0.309	0.272	0.104	2.038e-63	CAPZB	0.321	0.525	0.505	9.831e-08	RAPGEF1	0.253	0.07	0.145	1.000e+00	SCML4	0.58	0.138	0.115	1.000e+00						BEX4	0.275	0.277	0.147	2.011e-04
TSEN54	0.38	0.221	0.076	2.807e-63	ICAM3	0.331	0.458	0.41	1.035e-07	IL16	0.303	0.099	0.189	1.000e+00	PIK3R1	0.434	0.238	0.366	1.000e+00						IL16	0.265	0.332	0.188	2.357e-04
PARP15	0.358	0.191	0.06	5.347e-63	ITGAL	0.427	0.297	0.221	1.845e-07	OTUD5	0.292	0.074	0.152	1.000e+00	PLEKHF1	0.378	0.066	0.045	1.000e+00						S100PBP	0.366	0.272	0.147	2.376e-04
CDC42	0.354	0.795	0.616	7.860e-63	RNF126	0.518	0.234	0.161	2.020e-07	PNN	0.354	0.281	0.505	1.000e+00	HMOX2	0.32	0.092	0.143	1.000e+00						CCDC88C	0.256	0.371	0.22	2.429e-04
PPP1CA	0.38	0.686	0.499	3.843e-62	HOXB-AS1	0.291	0.088	0.037	2.622e-07	TMC6	0.36	0.138	0.252	1.000e+00	MPHOSPH8	0.481	0.273	0.433	1.000e+00						THEM4	0.304	0.248	0.124	2.795e-04
IDS	0.406	0.494	0.285	4.178e-62	PILRB	0.431	0.239	0.162	3.078e-07	PSME1	0.391	0.308	0.559	1.000e+00	INPP4A	0.38	0.127	0.191	1.000e+00						GON4L	0.335	0.391	0.251	3.548e-04
AC090152.1	0.277	0.12	0.027	6.684e-62	HSH2D	0.428	0.178	0.105	3.121e-07	IFNAR2	0.292	0.072	0.148	1.000e+00	LPAR6	0.29	0.077	0.121	1.000e+00						ACTN4	0.291	0.475	0.327	4.228e-04
ATP2B4	0.524	0.377	0.194	8.187e-62	CTDSP1	0.431	0.324	0.255	4.334e-07	TCEAL8	0.323	0.074	0.151	1.000e+00	TMC8	0.451	0.133	0.201	1.000e+00						ARF6	0.302	0.51	0.373	4.463e-04
GUK1	0.363	0.695	0.511	1.969e-61	TNFSF14	0.259	0.101	0.046	5.444e-07	CYFIP2	0.283	0.126	0.228	1.000e+00	TMC6	0.451	0.167	0.252	1.000e+00						RASA2	0.261	0.332	0.191	6.032e-04
SASH3	0.432	0.371	0.184	2.117e-60	SPN	0.375	0.42	0.371	6.420e-07	DPP9	0.256	0.056	0.121	1.000e+00	SH2D2A	0.307	0.059	0.04	1.000e+00						CCDC12	0.283	0.436	0.288	6.293e-04
TSPAN32	0.438	0.27	0.112	2.657e-60	TRPV2	0.38	0.156	0.089	8.161e-07	PSME2	0.479	0.225	0.4	1.000e+00	SCAPER	0.275	0.084	0.13	1.000e+00						POLR2G	0.355	0.337	0.206	7.078e-04
AL627171.1	0.402	0.232	0.084	2.847e-60	TMED9	0.491	0.306	0.246	8.609e-07	ESYT2	0.349	0.085	0.166	1.000e+00	SPN	0.419	0.244	0.374	1.000e+00						TAPBPL	0.298	0.173	0.076	7.389e-04
PRRC2C	0.375	0.769	0.582	1.636e-59	PTGER2	0.452	0.193	0.121	9.661e-07	LNPEP	0.442	0.192	0.34	1.000e+00	RPAP2	0.352	0.094	0.143	1.000e+00						GATAD1	0.326	0.386	0.246	9.177e-04
RASSF1	0.462	0.319	0.149	2.728e-59	GBP5	0.279	0.179	0.104	9.987e-07	SP100	0.396	0.248	0.436	1.000e+00	KLHDC4	0.318	0.07	0.111	1.000e+00						TRAPPC10	0.288	0.302	0.173	1.100e-03
EMP3	0.352	0.768	0.564	2.747e-59	CAPNS1	0.467	0.395	0.356	1.158e-06	CCM2	0.337	0.105	0.196	1.000e+00	PURA	0.5	0.168	0.254	1.000e+00						NCK1	0.316	0.287	0.158	1.100e-03
TBC1D31	0.354	0.174	0.054	2.784e-59	HOXB4	0.256	0.078	0.032	1.335e-06	MIEN1	0.387	0.112	0.207	1.000e+00	ANKRD11	0.43	0.313	0.497	1.000e+00						SDF4	0.309	0.332	0.202	1.173e-03
PSME2	0.454	0.583	0.395	2.929e-59	B3GALT4	0.329	0.141	0.077	1.621e-06	BTN3A2	0.89	0.287	0.279	1.000e+00	FAM102A	0.285	0.061	0.098	1.000e+00						MPHOSPH8	0.265	0.579	0.429	1.177e-03
RSRP1	0.422	0.682	0.507	4.062e-59	SPCS2	0.356	0.442	0.418	2.090e-06	SLC38A1	0.335	0.138	0.248	1.000e+00	EXOG	0.255	0.057	0.092	1.000e+00						OXNAD1	0.257	0.243	0.12	1.209e-03
IRF2BPL	0.364	0.207	0.071	4.452e-59	VPS16	0.43	0.153	0.088	2.335e-06	MRFAP1L1	0.264	0.072	0.145	1.000e+00	CD320	0.266	0.061	0.097	1.000e+00						HMOX2	0.278	0.267	0.142	1.255e-03
PRDX5	0.423	0.559	0.374	1.772e-58	STX8	0.471	0.231	0.163	2.969e-06	C12orf75	0.719	0.188	0.148	1.000e+00	ZNF506	0.303	0.068	0.106	1.000e+00						FDPS	0.271	0.371	0.234	1.284e-03
CAST	0.322	0.773	0.537	4.531e-58	CARD11	0.319	0.113	0.056	3.044e-06	ABI3	0.735	0.134	0.094	1.000e+00	GUK1	0.387	0.326	0.519	1.000e+00						MAML2	0.251	0.218	0.106	1.311e-03
LNPEP	0.472	0.522	0.335	8.370e-58	TMEM160	0.439	0.364	0.319	3.642e-06	DDHD1	0.475	0.112	0.206	1.000e+00	ST3GAL5	0.278	0.065	0.102	1.000e+00						PTGER2	0.299	0.238	0.121	1.351e-03
ANKRD11	0.459	0.662	0.49	1.056e-57	BSG	0.342	0.402	0.35	3.818e-06	PCSK7	0.81	0.378	0.425	1.000e+00	ANKRD44	0.407	0.264	0.402	1.000e+00						CUTA	0.328	0.495	0.359	1.558e-03
IL12RB1	0.323	0.159	0.046	2.584e-57	SIRT2	0.404	0.174	0.108	5.955e-06	TTC14	0.404	0.2	0.351	1.000e+00	CORO1A	0.37	0.487	0.622	1.000e+00						GSAP	0.261	0.238	0.121	1.714e-03
PTPN7	0.447	0.376	0.192	2.681e-57	LAIR1	0.432	0.257	0.189	6.423e-06	GOLGA4	0.418	0.244	0.427	1.000e+00	RINL	0.287	0.06	0.094	1.000e+00						ANXA6	0.277	0.446	0.294	1.792e-03
PPM1L	0.322	0.153	0.044	4.638e-57	CCDC107	0.468	0.244	0.176	6.762e-06	ARPC2	0.266	0.647	0.794	1.000e+00	TCF7	0.259	0.128	0.184	1.000e+00						STN1	0.294	0.203	0.098	1.825e-03
GIMAP6	0.407	0.258	0.104	1.125e-56	CCDC28B	0.403	0.154	0.091	6.790e-06	ZBTB38	0.353	0.114	0.207	1.000e+00	LYAR	0.737	0.219	0.221	1.000e+00						ZFP36	0.417	0.495	0.336	1.930e-03
INPP5D	0.408	0.517	0.328	1.230e-56	LYAR	0.472	0.287	0.22	6.888e-06	DDX46	0.42	0.238	0.418	1.000e+00	LUC7L3	0.376	0.352	0.568	1.000e+00						PRPF38B	0.307	0.569	0.434	1.966e-03
NEIL1	0.29	0.144	0.039	1.364e-56	SELPLG	0.409	0.326	0.26	7.720e-06	S100B	0.501	0.062	0.032	1.000e+00	DDX24	0.46	0.285	0.443	1.000e+00						SSR2	0.27	0.668	0.518	2.439e-03
RASSF5	0.324	0.422	0.226	1.475e-56	NFATC2	0.409	0.184	0.116	7.823e-06	CIRBP	0.355	0.308	0.549	1.000e+00	BIN2	0.327	0.286	0.427	1.000e+00						DTNBP1	0.334	0.233	0.122	2.571e-03
LAT	0.337	0.334	0.149	4.286e-56	MAF1	0.499	0.301	0.246	1.104e-05	KRI1	0.252	0.064	0.131	1.000e+00	GIMAP5	0.324	0.052	0.036	1.000e+00						USP47	0.365	0.371	0.244	2.792e-03
ENPP4	0.293	0.182	0.059	4.682e-56	SERPINB6	0.394	0.336	0.28	1.139e-05	TRIM52	0.305	0.083	0.159	1.000e+00	CYTOR	0.397	0.149	0.217	1.000e+00						PLCG2	0.45	0.356	0.218	3.181e-03
KLF13	0.452	0.581	0.401	5.171e-56	DEF6	0.376	0.228	0.158	1.272e-05	USP47	0.431	0.138	0.246	1.000e+00	YPEL1	0.495	0.096	0.077	1.000e+00						AC064807.1	0.25	0.114	0.042	3.236e-03
UBC	0.314	0.91	0.755	2.138e-55	RAD9A	0.348	0.141	0.081	1.686e-05	PARP8	0.293	0.126	0.223	1.000e+00	INPP4B	0.265	0.066	0.101	1.000e+00						TES	0.278	0.391	0.252	3.357e-03
SH3BGRL3	0.261	0.953	0.79	3.264e-55	GIMAP1	0.399	0.322	0.26	2.161e-05	ZNF721	0.342	0.083	0.159	1.000e+00	BTN3A2	0.713	0.258	0.279	1.000e+00						HDGFL3	0.32	0.139	0.058	5.310e-03
CYTH1	0.423	0.498	0.304	4.252e-55	PARK7	0.3	0.513	0.514	2.236e-05	NSMCE3	0.324	0.068	0.137	1.000e+00	LBH	0.372	0.128	0.184	1.000e+00						THRAP3	0.256	0.554	0.427	5.701e-03
EIF3G	0.422	0.677	0.51	4.755e-55	VPS28	0.39	0.424	0.408	2.384e-05	KIAA2026	0.334	0.132	0.234	1.000e+00	PTPN4	0.597	0.176	0.168	1.000e+00						FAM172A	0.281	0.233	0.123	5.878e-03
DRAP1	0.446	0.541	0.367	1.912e-54	LMAN2	0.444	0.37	0.338	2.724e-05	RGS3	0.475	0.079	0.046	1.000e+00	SP4	0.28	0.059	0.089	1.000e+00						NDUFS8	0.319	0.436	0.305	6.673e-03
PPP1R12A	0.351	0.63	0.456	2.251e-54	BCAP31	0.433	0.349	0.308	2.838e-05	ZBTB1	0.265	0.06	0.124	1.000e+00	C19orf66	0.361	0.103	0.148	1.000e+00						IRF3	0.25	0.361	0.229	6.852e-03
NPC1	0.348	0.175	0.056	4.359e-54	PATL2	0.285	0.105	0.052	3.687e-05	NT5C	0.441	0.101	0.187	1.000e+00	SLC9A3R1	0.366	0.172	0.244	1.000e+00						KLRG1	0.346	0.233	0.118	7.074e-03
MIDN	0.329	0.423	0.23	7.284e-54	GBP2	0.367	0.233	0.163	4.017e-05	ANKRD12	0.278	0.316	0.546	1.000e+00	TMEM181	0.418	0.109	0.157	1.000e+00						SELENOW	0.303	0.441	0.31	7.195e-03
ISG15	0.405	0.371	0.191	1.023e-53	SHISA5	0.403	0.291	0.231	4.318e-05	ATM	0.686	0.405	0.471	1.000e+00	SLAMF7	0.401	0.086	0.069	1.000e+00						SLC39A10	0.323	0.238	0.128	7.224e-03
FUS	0.404	0.722	0.554	1.323e-53	STUB1	0.458	0.36	0.328	4.811e-05	DMTF1	0.3	0.083	0.157	1.000e+00	F2R	0.343	0.068	0.052	1.000e+00						TBC1D2B	0.252	0.223	0.115	7.675e-03
SAMD9	0.439	0.424	0.242	1.329e-53	SAP18	0.348	0.47	0.476	4.931e-05	NEIL1	0.428	0.072	0.041	1.000e+00	ARHGEF3	0.348	0.096	0.137	1.000e+00						PDIA3	0.33	0.535	0.413	8.574e-03
C1orf56	0.338	0.259	0.104	1.458e-53	OPTN	0.389	0.234	0.167	5.013e-05	ZNF224	0.257	0.068	0.135	1.000e+00	CFLAR	0.515	0.408	0.518	1.000e+00						MRPS6	0.298	0.361	0.233	9.259e-03
TAPBP	0.379	0.63	0.464	8.131e-53	PRDX5	0.433	0.4	0.377	6.651e-05	WIPF1	0.286	0.24	0.402	1.000e+00	STK39	0.313	0.065	0.096	1.000e+00						EIF4A2	0.274	0.624	0.506	9.398e-03
SAMD9L	0.399	0.364	0.186	1.114e-52	CD96	0.334	0.164	0.101	7.268e-05	CYTH1	0.392	0.18	0.309	1.000e+00	RAC2	0.336	0.362	0.557	1.000e+00						ARL14EP	0.297	0.287	0.169	1.005e-02
CORO1A	0.335	0.824	0.615	1.815e-52	CARHSP1	0.422	0.269	0.209	8.344e-05	MPHOSPH8	0.444	0.248	0.431	1.000e+00											UROS	0.321	0.312	0.192	1.207e-02
CD164	0.321	0.644	0.458	2.844e-52	UBE2L6	0.444	0.291	0.238	8.672e-05	CD2BP2	0.326	0.089	0.165	1.000e+00											NME3	0.257	0.332	0.206	1.268e-02
BTN3A1	0.385	0.279	0.121	4.684e-52	G6PD	0.336	0.228	0.161	8.925e-05	ODF2L	0.337	0.11	0.196	1.000e+00											RNPS1	0.25	0.475	0.341	1.290e-02
CCSER2	0.426	0.313	0.148	6.493e-52	PSMB10	0.482	0.208	0.147	9.138e-05	CAST	0.272	0.316	0.544	1.000e+00											FXYD5	0.324	0.599	0.479	1.398e-02
STK26	0.406	0.298	0.14	1.111e-51	UFC1	0.433	0.389	0.368	9.363e-05	POLR3GL	0.49	0.145	0.252	1.000e+00											NUB1	0.294	0.351	0.229	1.636e-02
HOXB4	0.266	0.12	0.031	7.045e-51	BRK1	0.31	0.5	0.512	9.745e-05	RBM4	0.351	0.089	0.165	1.000e+00											LPXN	0.283	0.233	0.125	1.702e-02
KCTD10	0.319	0.163	0.053	1.203e-50	TXNL4A	0.388	0.359	0.324	9.799e-05	NFATC2	0.815	0.153	0.117	1.000e+00											ECH1	0.265	0.416	0.291	1.736e-02
RHOF	0.374	0.289	0.131	3.136e-50	NPRL2	0.356	0.135	0.078	1.125e-04	SSBP3	0.361	0.099	0.18	1.000e+00											GRK6	0.286	0.361	0.24	1.841e-02
UBE2F	0.422	0.346	0.181	4.584e-50	SMIM29	0.33	0.133	0.076	1.270e-04	RBM25	0.381	0.3	0.526	1.000e+00											CIB1	0.306	0.47	0.342	2.508e-02
ADCY7	0.461	0.352	0.188	6.852e-50	SASH3	0.425	0.249	0.187	1.285e-04	APMAP	0.691	0.213	0.179	1.000e+00											COPS6	0.281	0.366	0.246	2.755e-02
RAB37	0.362	0.286	0.129	1.172e-49	PIN1	0.444	0.276	0.223	1.418e-04	AC004687.1	0.388	0.136	0.237	1.000e+00											TRAPPC1	0.257	0.53	0.41	2.811e-02
CISD3	0.436	0.284	0.133	1.245e-49	PSMD8	0.425	0.37	0.345	1.430e-04	S100PBP	0.346	0.079	0.148	1.000e+00											HMGN3	0.269	0.426	0.302	3.568e-02
PRR5	0.39	0.223	0.088	1.730e-49	NDUFB8	0.414	0.374	0.352	1.696e-04	TMUB1	0.26	0.054	0.111	1.000e+00											ST3GAL1	0.29	0.297	0.183	3.751e-02
PNN	0.387	0.669	0.5	4.146e-49	FLNA	0.271	0.508	0.465	1.781e-04	CD38	0.261	0.058	0.117	1.000e+00											TARSL2	0.256	0.183	0.091	4.039e-02
SRSF5	0.306	0.813	0.637	1.542e-48	APRT	0.334	0.49	0.502	2.263e-04	ZBTB4	0.251	0.056	0.114	1.000e+00											GPATCH2	0.267	0.213	0.116	4.185e-02
SCP2	0.452	0.457	0.296	1.551e-48	TECR	0.521	0.296	0.247	2.278e-04	GK5	0.796	0.161	0.125	1.000e+00											XAF1	0.369	0.347	0.232	4.324e-02
BZW1	0.398	0.526	0.358	5.966e-48	NAALADL1	0.252	0.086	0.042	2.989e-04	DHX38	0.304	0.072	0.139	1.000e+00											SATB1	0.308	0.361	0.236	4.536e-02
PSME1	0.347	0.701	0.554	6.066e-48	AKR1B1	0.427	0.236	0.178	3.439e-04	TMIGD2	0.545	0.076	0.045	1.000e+00											NHLRC3	0.267	0.327	0.213	5.602e-02
MRPS6	0.442	0.395	0.231	1.138e-47	PITPNC1	0.341	0.168	0.108	4.738e-04	ZNF91	0.399	0.099	0.179	1.000e+00											CHD9	0.296	0.416	0.302	5.779e-02
ARF6	0.399	0.533	0.371	2.974e-47	ANXA11	0.299	0.412	0.384	5.000e-04	DENND2D	0.794	0.194	0.162	1.000e+00											NR4A2	0.302	0.203	0.108	6.411e-02
SELENOW	0.448	0.472	0.308	4.294e-47	NDUFA3	0.47	0.282	0.234	5.633e-04	OSTF1	0.39	0.165	0.279	1.000e+00											CD44	0.255	0.649	0.518	6.421e-02
ARGLU1	0.38	0.664	0.507	9.400e-47	AC004687.1	0.399	0.289	0.235	5.660e-04	AES	0.708	0.419	0.512	1.000e+00											ITM2A	0.338	0.277	0.164	7.294e-02
PRPF38B	0.41	0.584	0.432	9.873e-47	CHMP4A	0.446	0.349	0.322	5.728e-04	LCK	0.699	0.221	0.194	1.000e+00											RALY	0.25	0.391	0.277	7.345e-02
IDI1	0.386	0.391	0.222	2.019e-46	C19orf66	0.418	0.206	0.147	6.335e-04	GNPTAB	0.882	0.252	0.238	1.000e+00											PPIB	0.274	0.609	0.494	9.886e-02
ADD1	0.383	0.498	0.333	3.352e-46	ARHGEF1	0.422	0.342	0.301	7.071e-04	GPR65	0.775	0.186	0.153	1.000e+00											PSMB10	0.289	0.248	0.147	9.887e-02
ANKRD44	0.367	0.576	0.396	4.131e-46	MAPK1	0.316	0.384	0.345	8.291e-04	C21orf2	0.267	0.041	0.092	1.000e+00											ABRACL	0.264	0.47	0.349	1.092e-01
ARID4B	0.396	0.595	0.437	2.057e-45	PSMB6	0.446	0.332	0.304	9.109e-04	CCDC12	0.444	0.169	0.29	1.000e+00											RNPEPL1	0.284	0.416	0.301	1.120e-01
N4BP2L2	0.321	0.739	0.585	2.841e-45	COX7A2	0.299	0.485	0.504	1.073e-03	IL10RA	0.359	0.124	0.215	1.000e+00											EPC1	0.284	0.45	0.342	1.140e-01
NEDD9	0.306	0.249	0.108	5.493e-45	COX5A	0.33	0.427	0.417	1.349e-03	IL18RAP	0.328	0.056	0.03	1.000e+00											UBXN1	0.254	0.569	0.454	1.141e-01
CCDC12	0.434	0.441	0.286	1.089e-44	ARL6IP5	0.277	0.525	0.535	1.392e-03	CHD6	0.393	0.11	0.193	1.000e+00											ISG15	0.333	0.302	0.194	1.359e-01
NFAT5	0.386	0.315	0.161	1.845e-44	CDC42SE1	0.338	0.347	0.301	1.785e-03	IL27RA	0.362	0.081	0.149	1.000e+00											TMC8	0.304	0.312	0.199	1.409e-01
GBP3	0.343	0.204	0.08	1.943e-44	PIP4K2A	0.399	0.35	0.318	2.139e-03	SASH3	0.34	0.107	0.188	1.000e+00											FUS	0.259	0.639	0.557	1.558e-01
ARHGAP25	0.327	0.336	0.173	2.926e-44	SNRPD2	0.333	0.445	0.445	2.705e-03	SSR2	0.416	0.295	0.521	1.000e+00											PNKP	0.284	0.282	0.179	1.662e-01
PRKCQ	0.331	0.19	0.072	3.367e-44	P4HB	0.276	0.425	0.404	3.376e-03	IKZF3	0.664	0.217	0.189	1.000e+00											MRPS12	0.274	0.302	0.204	1.864e-01
PPIA	0.296	0.843	0.658	3.674e-44	PTPN7	0.402	0.248	0.195	4.978e-03	CHST2	0.739	0.134	0.099	1.000e+00											ATF6B	0.284	0.342	0.234	1.929e-01
LINC01588	0.256	0.141	0.044	6.089e-44	PPP2R5C	0.357	0.429	0.413	5.064e-03	PCID2	0.375	0.079	0.145	1.000e+00											GCHFR	0.322	0.223	0.129	2.013e-01
DSTN	0.424	0.422	0.261	6.424e-44	MAP2K2	0.326	0.372	0.347	5.673e-03	ZBTB44	0.512	0.147	0.25	1.000e+00											VPS37B	0.287	0.238	0.14	2.123e-01
TERF1	0.425	0.353	0.199	2.040e-43	CMTM3	0.359	0.198	0.144	8.524e-03	HELZ	0.536	0.19	0.32	1.000e+00											ZNF224	0.268	0.233	0.134	2.154e-01
IQGAP2	0.36	0.561	0.394	2.245e-43	MRPS6	0.449	0.274	0.234	1.053e-02	ARID5B	0.273	0.079	0.144	1.000e+00											ILK	0.259	0.292	0.191	2.154e-01
GAB3	0.433	0.279	0.136	2.416e-43	AC243960.1	0.316	0.135	0.085	1.079e-02	NCK1	0.35	0.089	0.159	1.000e+00											TRMT13	0.289	0.228	0.134	2.381e-01
TAP1	0.337	0.384	0.216	5.493e-43	F8A1	0.381	0.156	0.106	1.120e-02	APOL6	0.339	0.112	0.193	1.000e+00											PTPN2	0.309	0.386	0.282	2.495e-01
C19orf12	0.343	0.18	0.067	1.023e-42	STK10	0.303	0.354	0.318	1.186e-02	HDDC2	0.396	0.112	0.193	1.000e+00											IGFBP7	0.275	0.243	0.141	3.244e-01
RNPEPL1	0.396	0.456	0.298	1.521e-42	MOB2	0.351	0.169	0.118	1.429e-02	ETS1	0.629	0.287	0.28	1.000e+00											RBCK1	0.281	0.337	0.235	3.363e-01
NDUFB7	0.403	0.529	0.383	1.946e-42	C12orf57	0.336	0.41	0.385	1.674e-02	PRRC2B	0.503	0.14	0.237	1.000e+00											APEX2	0.255	0.163	0.085	3.428e-01
ZNF595	0.288	0.131	0.041	5.227e-42	PDLIM2	0.377	0.214	0.162	1.677e-02	KLF13	0.462	0.242	0.406	1.000e+00											DDX39B	0.284	0.287	0.184	3.716e-01
SPCS2	0.363	0.569	0.415	6.942e-42	CDIP1	0.272	0.106	0.063	2.455e-02	DDX39B	0.405	0.107	0.185	1.000e+00											NBDY	0.258	0.302	0.198	4.315e-01
DYRK2	0.389	0.243	0.11	1.357e-41	TSPOAP1-AS1	0.252	0.093	0.052	2.465e-02	AKR1C3	0.614	0.124	0.091	1.000e+00											UFC1	0.31	0.47	0.367	5.103e-01
OFD1	0.429	0.407	0.246	2.407e-41	SLC25A42	0.346	0.128	0.081	2.571e-02	FLNA	0.26	0.285	0.468	1.000e+00											RAP1GDS1	0.277	0.218	0.13	5.142e-01
COX6C	0.329	0.662	0.508	2.470e-41	GTF3A	0.307	0.455	0.47	2.667e-02	SDF2L1	0.436	0.13	0.219	1.000e+00											UCP2	0.296	0.564	0.467	6.723e-01
SEPT6	0.328	0.602	0.418	4.905e-41	SNRPN	0.41	0.209	0.161	2.712e-02	ZNF264	0.257	0.058	0.11	1.000e+00											DNAJC8	0.259	0.475	0.368	8.600e-01
SLC38A1	0.362	0.421	0.244	1.003e-40	SDF4	0.455	0.244	0.202	2.724e-02	ZNF75A	0.342	0.079	0.14	1.000e+00											IL18	0.289	0.178	0.101	1.000e+00
IER2	0.263	0.55	0.369	1.611e-40	NDUFC2	0.381	0.355	0.348	2.882e-02	GAB3	0.354	0.079	0.14	1.000e+00											NT5C	0.284	0.277	0.186	1.000e+00
GOLGA4	0.391	0.571	0.423	3.094e-40	RHOBTB3	0.352	0.14	0.092	2.904e-02	TMEM134	0.369	0.079	0.14	1.000e+00											COA1	0.264	0.277	0.186	1.000e+00
PATL2	0.264	0.152	0.051	3.205e-40	ZNF428	0.423	0.216	0.17	2.948e-02	TAPBP	0.4	0.279	0.469	1.000e+00											YARS	0.252	0.198	0.12	1.000e+00
CYTH4	0.288	0.399	0.23	5.990e-40	MAD1L1	0.383	0.184	0.135	3.314e-02	SRPK2	0.368	0.147	0.24	1.000e+00											HELZ	0.311	0.406	0.319	1.000e+00
SIPA1	0.36	0.376	0.22	7.116e-40	ATP5MF	0.363	0.384	0.381	3.324e-02	ARHGAP25	0.283	0.105	0.177	1.000e+00											GALNT11	0.261	0.173	0.101	1.000e+00
DDX46	0.364	0.556	0.414	7.689e-40	FUT11	0.303	0.113	0.069	3.815e-02	ABCD4	0.282	0.062	0.115	1.000e+00											SSBP4	0.26	0.307	0.221	1.000e+00
TGFBR1	0.317	0.237	0.106	8.946e-40	COX8A	0.353	0.445	0.462	3.879e-02	SLC25A45	0.313	0.093	0.161	1.000e+00											CMTR2	0.271	0.168	0.098	1.000e+00
NDUFA12	0.409	0.478	0.338	1.185e-39	FCMR	0.259	0.211	0.154	5.439e-02	RAB9A	0.291	0.066	0.121	1.000e+00											ACAA2	0.281	0.277	0.197	1.000e+00
DNAJC1	0.412	0.388	0.238	1.546e-39	CAPN15	0.351	0.128	0.083	5.541e-02	EMP3	0.291	0.341	0.57	1.000e+00											DGCR6L	0.266	0.228	0.153	1.000e+00
TTC14	0.377	0.5	0.347	4.802e-39	STARD3NL	0.404	0.159	0.112	6.505e-02	RPE	0.314	0.054	0.103	1.000e+00											PDCD7	0.265	0.302	0.227	1.000e+00
GBP4	0.362	0.246	0.114	5.557e-39	RNF167	0.41	0.243	0.199	6.551e-02	PPIB	0.41	0.291	0.497	1.000e+00											ILF3-DT	0.278	0.317	0.24	1.000e+00
ADD3	0.289	0.594	0.431	6.807e-39	TMC6	0.385	0.287	0.25	6.712e-02	UNC13D	0.375	0.087	0.15	1.000e+00											UBE2L6	0.278	0.302	0.239	1.000e+00
AXIN1	0.316	0.184	0.074	3.121e-38	MEA1	0.399	0.193	0.147	7.334e-02	ARHGAP30	0.388	0.229	0.375	1.000e+00											COG2	0.277	0.173	0.115	1.000e+00
PTPRA	0.424	0.383	0.238	3.902e-38	C19orf53	0.339	0.422	0.438	7.455e-02	DGCR8	0.271	0.05	0.097	1.000e+00
CARD16	0.341	0.427	0.261	4.495e-38	SNRPB	0.323	0.395	0.39	9.665e-02	PSMB8	0.483	0.231	0.386	1.000e+00
BST2	0.38	0.511	0.356	6.229e-38	BLOC1S1	0.305	0.405	0.406	1.047e-01	SUGP2	0.539	0.159	0.262	1.000e+00
PARK7	0.303	0.67	0.511	6.658e-38	IMP3	0.445	0.271	0.24	1.080e-01	CEP78	0.848	0.174	0.147	1.000e+00
XAF1	0.443	0.383	0.229	9.317e-38	ZBTB16	0.313	0.241	0.191	1.169e-01	SDF4	0.498	0.122	0.203	1.000e+00
ACTR3	0.255	0.728	0.596	1.384e-37	AXIN1	0.302	0.118	0.075	1.201e-01	GPATCH2	0.32	0.064	0.117	1.000e+00
NCK1	0.366	0.295	0.156	1.582e-37	DTNBP1	0.366	0.168	0.122	1.312e-01	DHRS3	0.605	0.093	0.064	1.000e+00
C19orf66	0.394	0.282	0.145	1.613e-37	RASSF1	0.384	0.196	0.152	1.326e-01	PNKP	0.437	0.107	0.18	1.000e+00
SPTAN1	0.377	0.322	0.175	2.177e-37	ATP6V1F	0.357	0.394	0.402	1.364e-01	HEG1	0.442	0.06	0.036	1.000e+00
POLR3GL	0.405	0.393	0.249	3.284e-37	SF3B2	0.347	0.38	0.387	1.732e-01	GIMAP4	0.648	0.337	0.371	1.000e+00
CCND2	0.425	0.33	0.186	3.353e-37	HSPA5	0.306	0.379	0.366	1.779e-01	TSPAN32	0.289	0.064	0.115	1.000e+00
SIGLEC7	0.253	0.126	0.04	3.390e-37	ARL6IP4	0.268	0.495	0.531	1.798e-01	DCAF5	0.433	0.097	0.163	1.000e+00
LRRC8A	0.316	0.163	0.062	4.049e-37	OTUB1	0.415	0.241	0.204	2.145e-01	DEF6	0.341	0.095	0.16	1.000e+00
SIRT2	0.348	0.23	0.107	4.690e-37	ADRM1	0.415	0.249	0.215	2.346e-01	SRSF11	0.466	0.306	0.523	1.000e+00
TTC39B	0.253	0.146	0.051	6.373e-37	LBH	0.311	0.229	0.182	2.431e-01	VPS37B	0.34	0.083	0.141	1.000e+00
MPHOSPH8	0.322	0.575	0.427	1.296e-36	NDUFA6	0.394	0.262	0.233	2.592e-01	SLC9A3R1	0.377	0.153	0.244	1.000e+00
TADA3	0.377	0.314	0.175	1.612e-36	TUFM	0.354	0.344	0.337	2.755e-01	METRNL	0.727	0.155	0.128	1.000e+00
TMEM50A	0.341	0.486	0.347	2.384e-36	COX14	0.427	0.301	0.286	2.946e-01	LBH	0.357	0.112	0.183	1.000e+00
GBP2	0.316	0.308	0.161	2.541e-36	DNAJC1	0.424	0.271	0.24	3.087e-01	MRPL10	0.271	0.052	0.096	1.000e+00
KLRG1	0.371	0.253	0.115	3.472e-36	SYNGR1	0.291	0.204	0.155	3.130e-01	TRAPPC10	0.391	0.105	0.174	1.000e+00
TRIM22	0.361	0.425	0.272	5.321e-36	BCL7C	0.457	0.248	0.214	3.135e-01	STK26	0.36	0.085	0.143	1.000e+00
ARL6IP5	0.313	0.668	0.533	5.889e-36	HLA-F	0.342	0.346	0.322	3.242e-01	SLAMF7	0.512	0.097	0.069	1.000e+00
RBL2	0.328	0.451	0.295	8.611e-36	ENSA	0.382	0.324	0.313	3.295e-01	ZNF830	0.322	0.068	0.12	1.000e+00
DDX6	0.367	0.511	0.373	9.954e-36	FKBP8	0.328	0.37	0.366	3.347e-01	ADD1	0.473	0.209	0.338	1.000e+00
RINL	0.358	0.207	0.091	2.374e-35	IFI35	0.309	0.153	0.109	3.462e-01	PGPEP1	0.284	0.06	0.108	1.000e+00
ACAA2	0.385	0.331	0.194	2.982e-35	COPS6	0.426	0.272	0.247	3.631e-01	DDX17	0.418	0.51	0.708	1.000e+00
CIB1	0.357	0.482	0.34	5.626e-35	RFTN1	0.323	0.125	0.084	3.881e-01	ANXA6	0.456	0.184	0.296	1.000e+00
CALR	0.349	0.602	0.464	6.969e-35	CCM2	0.358	0.233	0.195	4.512e-01	RRAS2	0.358	0.052	0.03	1.000e+00
RNF115	0.437	0.393	0.257	1.215e-34	ACAA2	0.425	0.231	0.197	4.517e-01	PDCD7	0.492	0.14	0.228	1.000e+00
AC239800.3	0.273	0.163	0.063	1.567e-34	ISG20	0.252	0.327	0.287	4.572e-01	YPEL3	0.342	0.248	0.392	1.000e+00
ZBTB16	0.38	0.336	0.189	2.827e-34	DNAJC8	0.32	0.367	0.368	4.796e-01	HSH2D	0.665	0.134	0.106	1.000e+00
GIMAP1	0.34	0.417	0.258	2.957e-34	RASA3	0.339	0.173	0.13	5.567e-01	RHOBTB3	0.673	0.12	0.092	1.000e+00
NT5C	0.384	0.317	0.183	3.787e-34	ECH1	0.402	0.304	0.291	7.880e-01	KLRG1	0.597	0.147	0.118	1.000e+00
KANSL1	0.374	0.523	0.395	5.733e-34	CCDC88C	0.356	0.254	0.22	9.424e-01	CBLB	0.632	0.14	0.113	1.000e+00
RAB8B	0.306	0.343	0.199	5.830e-34	CASP4	0.299	0.326	0.307	9.616e-01	ANKRD44	0.418	0.248	0.401	1.000e+00
NCOA1	0.341	0.363	0.222	1.005e-33	DYNLL1	0.256	0.47	0.486	9.871e-01	MED15	0.394	0.087	0.145	1.000e+00
TAOK3	0.344	0.528	0.386	1.193e-33	TNFSF12	0.283	0.143	0.102	1.000e+00	TIGIT	0.413	0.068	0.044	1.000e+00
SPATA13	0.328	0.286	0.152	1.323e-33	ARF1	0.258	0.442	0.472	1.000e+00	PRKACB	0.494	0.118	0.191	1.000e+00
LCP2	0.298	0.413	0.263	1.387e-33	MLLT6	0.385	0.262	0.233	1.000e+00	ABCA2	0.428	0.064	0.04	1.000e+00
GON4L	0.356	0.388	0.248	1.847e-33	TAPBPL	0.314	0.113	0.076	1.000e+00	TSC22D4	0.491	0.157	0.25	1.000e+00
SDF4	0.435	0.33	0.2	2.037e-33	RBM8A	0.343	0.364	0.375	1.000e+00	KAT6B	0.459	0.118	0.19	1.000e+00
RSBN1L	0.333	0.456	0.32	2.870e-33	TMEM258	0.35	0.369	0.379	1.000e+00	MRPS6	0.504	0.147	0.235	1.000e+00
ZCCHC17	0.381	0.313	0.181	3.683e-33	RPA2	0.41	0.228	0.197	1.000e+00	MTSS1	0.25	0.066	0.114	1.000e+00
STK39	0.309	0.206	0.093	4.290e-33	ADD1	0.339	0.341	0.336	1.000e+00	FMNL1	0.452	0.229	0.366	1.000e+00
SYT11	0.303	0.151	0.058	5.217e-33	ARHGEF3	0.329	0.174	0.136	1.000e+00	GCHFR	0.341	0.076	0.129	1.000e+00
SLC44A2	0.283	0.251	0.125	5.258e-33	PSTPIP1	0.29	0.243	0.205	1.000e+00	KIAA1147	0.281	0.048	0.088	1.000e+00
ZBTB37	0.326	0.238	0.118	1.766e-31	SELENOT	0.366	0.301	0.288	1.000e+00	DIAPH1	0.512	0.227	0.365	1.000e+00
HMGN3	0.385	0.429	0.3	1.952e-31	EIF6	0.387	0.254	0.231	1.000e+00	ZDHHC24	0.353	0.068	0.117	1.000e+00
CCDC28B	0.361	0.195	0.09	2.653e-31	CDC37	0.387	0.311	0.307	1.000e+00	DIP2A	0.802	0.207	0.192	1.000e+00
ZBTB38	0.334	0.342	0.203	7.498e-31	NT5C	0.395	0.218	0.186	1.000e+00	STARD3NL	0.342	0.066	0.113	1.000e+00
YWHAQ	0.344	0.469	0.339	7.839e-31	ACTN4	0.315	0.336	0.328	1.000e+00	CYB5B	0.461	0.101	0.164	1.000e+00
CD2	0.332	0.391	0.226	1.228e-30	TSTD1	0.333	0.286	0.263	1.000e+00	CD2	0.588	0.24	0.229	1.000e+00
SP140	0.294	0.213	0.099	2.474e-30	RAB9A	0.342	0.156	0.12	1.000e+00	ORAI1	0.404	0.116	0.184	1.000e+00
CCDC85B	0.312	0.508	0.38	3.413e-30	SNTB2	0.273	0.135	0.097	1.000e+00	USP28	0.672	0.118	0.092	1.000e+00
CSK	0.324	0.435	0.298	5.404e-30	TSC22D4	0.353	0.269	0.249	1.000e+00	LPIN1	0.398	0.083	0.136	1.000e+00
EBP	0.353	0.252	0.135	6.632e-30	MLC1	0.266	0.093	0.061	1.000e+00	DNAJC1	0.498	0.153	0.242	1.000e+00
CREM	0.3	0.153	0.062	6.905e-30	UBE2M	0.351	0.272	0.257	1.000e+00	GBP2	0.3	0.103	0.164	1.000e+00
SP100	0.332	0.553	0.432	7.056e-30	MED10	0.353	0.239	0.216	1.000e+00	CCDC88C	0.488	0.14	0.221	1.000e+00
KAT6B	0.397	0.314	0.187	7.628e-30	USB1	0.29	0.13	0.095	1.000e+00	CCDC130	0.29	0.064	0.109	1.000e+00
TMC6	0.369	0.381	0.248	9.804e-30	YWHAQ	0.342	0.337	0.341	1.000e+00	ZNF720	0.305	0.066	0.112	1.000e+00
SERPINB6	0.329	0.415	0.278	2.759e-29	PRPF38B	0.302	0.41	0.435	1.000e+00	ZFP14	0.276	0.062	0.106	1.000e+00
MYLIP	0.327	0.249	0.13	2.882e-29	LPXN	0.303	0.159	0.125	1.000e+00	ZBP1	0.447	0.074	0.051	1.000e+00
PIK3R1	0.298	0.504	0.361	3.562e-29	RNF181	0.387	0.256	0.239	1.000e+00	ARAP2	0.354	0.105	0.166	1.000e+00
ITGAX	0.294	0.252	0.13	4.038e-29	CCT3	0.315	0.331	0.335	1.000e+00	UBB	0.411	0.483	0.644	1.000e+00
CASP4	0.317	0.439	0.305	4.788e-29	CTBP2	0.269	0.241	0.214	1.000e+00	RPAP2	0.408	0.089	0.143	1.000e+00
KMT2E	0.287	0.574	0.458	5.084e-29	SLC27A3	0.303	0.123	0.09	1.000e+00	GPS2	0.297	0.064	0.108	1.000e+00
TNFSF12	0.273	0.211	0.1	7.796e-29	FIS1	0.321	0.359	0.382	1.000e+00	MUM1	0.256	0.05	0.087	1.000e+00
ODF2L	0.389	0.323	0.193	1.089e-28	CYCS	0.342	0.316	0.32	1.000e+00	DHRS7	0.422	0.18	0.276	1.000e+00
ISG20	0.252	0.448	0.284	1.238e-28	SCNM1	0.359	0.181	0.152	1.000e+00	FAM219B	0.264	0.056	0.096	1.000e+00
PPP3CC	0.31	0.19	0.087	1.291e-28	FBXW5	0.33	0.259	0.242	1.000e+00	ARID4B	0.46	0.275	0.442	1.000e+00
CHMP4A	0.373	0.439	0.32	1.310e-28	DBP	0.264	0.115	0.083	1.000e+00	TAP1	0.456	0.143	0.22	1.000e+00
FNBP1	0.301	0.528	0.392	1.329e-28	MRPS12	0.381	0.224	0.205	1.000e+00
CAPN15	0.32	0.18	0.082	1.786e-28	HENMT1	0.316	0.116	0.085	1.000e+00
MANF	0.368	0.298	0.175	1.832e-28	SSBP3	0.405	0.204	0.179	1.000e+00
SETX	0.29	0.5	0.368	1.834e-28	UTRN	0.256	0.364	0.364	1.000e+00
ZBTB44	0.407	0.368	0.247	2.159e-28	SPSB3	0.375	0.213	0.189	1.000e+00
TRAPPC1	0.292	0.522	0.408	3.147e-28	VAMP5	0.321	0.254	0.235	1.000e+00
HES6	0.26	0.146	0.058	3.182e-28	HNRNPA0	0.307	0.349	0.365	1.000e+00
KIF21A	0.272	0.143	0.057	5.135e-28	NDUFB10	0.27	0.389	0.426	1.000e+00
PSMB1	0.277	0.583	0.468	5.753e-28	GIMAP6	0.281	0.138	0.107	1.000e+00
SELENOT	0.331	0.41	0.286	7.189e-28	DDAH2	0.301	0.146	0.116	1.000e+00
PSD4	0.312	0.23	0.118	7.328e-28	GTPBP6	0.396	0.186	0.161	1.000e+00
CDC42SE2	0.253	0.514	0.379	7.600e-28	TSSC4	0.304	0.168	0.139	1.000e+00
SNX6	0.311	0.484	0.364	8.560e-28	TMEM109	0.391	0.178	0.153	1.000e+00
BAX	0.367	0.435	0.317	9.929e-28	FDPS	0.348	0.248	0.235	1.000e+00
KDM5A	0.323	0.53	0.415	1.410e-27	GK5	0.29	0.156	0.125	1.000e+00
IL32	0.399	0.451	0.285	1.468e-27	AP2M1	0.314	0.36	0.387	1.000e+00
RNF166	0.293	0.356	0.225	1.477e-27	ADA	0.279	0.121	0.091	1.000e+00
SACM1L	0.337	0.267	0.151	1.529e-27	GPR108	0.302	0.146	0.116	1.000e+00
BPTF	0.256	0.628	0.505	1.974e-27	KLHDC4	0.294	0.14	0.11	1.000e+00
SAP18	0.257	0.587	0.474	2.024e-27	CYB561D2	0.329	0.141	0.112	1.000e+00
SLC25A42	0.322	0.177	0.08	2.046e-27	CTU1	0.298	0.108	0.079	1.000e+00
SSBP4	0.361	0.342	0.219	2.747e-27	SDHAF2	0.306	0.171	0.143	1.000e+00
APBB1IP	0.258	0.523	0.395	3.090e-27	UQCRQ	0.3	0.344	0.358	1.000e+00
STX8	0.35	0.278	0.161	3.311e-27	STX4	0.34	0.166	0.139	1.000e+00
ATRX	0.281	0.651	0.537	3.671e-27	LSM7	0.3	0.352	0.372	1.000e+00
SSR2	0.271	0.631	0.516	5.504e-27	GPS1	0.37	0.174	0.15	1.000e+00
UHMK1	0.327	0.415	0.292	6.629e-27	IRF3	0.34	0.244	0.229	1.000e+00
TBCB	0.336	0.362	0.24	7.695e-27	PPIE	0.345	0.168	0.143	1.000e+00
LPP	0.358	0.343	0.216	9.610e-27	RPS19BP1	0.346	0.282	0.284	1.000e+00
PPIL2	0.348	0.242	0.131	1.025e-26	SCAND1	0.297	0.341	0.362	1.000e+00
RALGDS	0.293	0.186	0.087	1.157e-26	DGUOK	0.381	0.264	0.262	1.000e+00
TSPAN14	0.318	0.462	0.331	1.407e-26	MAGED2	0.302	0.138	0.112	1.000e+00
PSMD8	0.338	0.457	0.343	1.447e-26	C19orf25	0.364	0.189	0.168	1.000e+00
TIPARP	0.282	0.18	0.082	2.072e-26	TFEB	0.262	0.121	0.094	1.000e+00
ADH5	0.355	0.358	0.24	2.518e-26	BUB3	0.329	0.291	0.295	1.000e+00
CDK13	0.341	0.446	0.325	2.635e-26	TLE1	0.261	0.098	0.072	1.000e+00
GLIPR2	0.253	0.393	0.26	3.325e-26	INPP4A	0.294	0.209	0.19	1.000e+00
KCNAB2	0.381	0.321	0.203	6.636e-26	SIRT7	0.312	0.213	0.196	1.000e+00
PCNX4	0.434	0.284	0.17	8.093e-26	RNPS1	0.316	0.321	0.341	1.000e+00
SYNRG	0.336	0.38	0.256	9.228e-26	HMGN3	0.334	0.294	0.303	1.000e+00
PIM1	0.316	0.334	0.209	9.908e-26	B3GAT3	0.306	0.15	0.126	1.000e+00
NPRL2	0.291	0.169	0.077	1.114e-25	ANAPC11	0.271	0.307	0.32	1.000e+00
GLS	0.352	0.375	0.255	1.209e-25	CYC1	0.377	0.233	0.226	1.000e+00
DDHD1	0.358	0.322	0.203	1.258e-25	CTDNEP1	0.303	0.326	0.349	1.000e+00
BRD2	0.365	0.445	0.335	1.612e-25	ARHGDIA	0.255	0.354	0.375	1.000e+00
RPS19BP1	0.337	0.395	0.282	1.668e-25	GBP4	0.274	0.141	0.116	1.000e+00
DNAJC8	0.32	0.477	0.366	1.909e-25	COPS9	0.338	0.321	0.344	1.000e+00
ZNF207	0.27	0.625	0.513	2.313e-25	UBE2D2	0.258	0.402	0.458	1.000e+00
UCHL5	0.366	0.264	0.155	2.453e-25	NDUFB11	0.256	0.415	0.471	1.000e+00
CDK2AP2	0.375	0.323	0.206	3.102e-25	ABHD14A	0.265	0.116	0.093	1.000e+00
RCN2	0.337	0.317	0.203	4.631e-25	PPP3CC	0.281	0.113	0.089	1.000e+00
TRPV2	0.296	0.184	0.088	5.071e-25	ZNF276	0.284	0.183	0.162	1.000e+00
CRAMP1	0.253	0.127	0.05	6.300e-25	IRF9	0.267	0.136	0.111	1.000e+00
STK38	0.263	0.358	0.231	6.436e-25	PUF60	0.361	0.239	0.236	1.000e+00
SUGP2	0.377	0.371	0.259	1.155e-24	RPS6KA1	0.255	0.259	0.251	1.000e+00
HENMT1	0.292	0.177	0.084	1.429e-24	PNKP	0.329	0.194	0.179	1.000e+00
ARHGEF9	0.27	0.142	0.06	1.636e-24	CCT7	0.316	0.277	0.286	1.000e+00
MIEN1	0.335	0.317	0.204	2.817e-24	TEX264	0.357	0.193	0.178	1.000e+00
APOBEC3C	0.382	0.322	0.21	3.955e-24	GTF3C1	0.296	0.13	0.107	1.000e+00
DNAJB14	0.327	0.386	0.27	7.088e-24	RALGDS	0.26	0.111	0.088	1.000e+00
CCDC82	0.338	0.296	0.184	7.930e-24
IL10RA	0.288	0.337	0.212	8.889e-24
CCM2	0.311	0.309	0.193	9.060e-24
ITGA4	0.334	0.402	0.285	1.495e-23
NCOR1	0.277	0.544	0.438	1.609e-23
PTPN2	0.361	0.391	0.28	2.121e-23
POLR2B	0.352	0.35	0.241	4.048e-23
TERF2IP	0.278	0.47	0.361	8.469e-23
A2M-AS1	0.269	0.151	0.065	8.850e-23
RAP2B	0.331	0.335	0.226	9.509e-23
MED10	0.329	0.325	0.215	1.017e-22
SDF2L1	0.387	0.327	0.216	1.237e-22
GLCCI1	0.29	0.222	0.119	1.338e-22
SRSF11	0.295	0.609	0.519	1.503e-22
CYCS	0.317	0.426	0.318	1.542e-22
POLR2J3.1	0.281	0.604	0.495	1.598e-22
TMEM160	0.318	0.423	0.318	1.640e-22
ZNF720	0.3	0.208	0.109	1.667e-22
ORAI1	0.277	0.294	0.181	2.343e-22
GTF3C1	0.316	0.201	0.106	2.860e-22
DAD1	0.273	0.505	0.409	3.163e-22
SEPT1	0.26	0.28	0.162	3.252e-22
RABAC1	0.293	0.446	0.334	6.804e-22
CCDC69	0.264	0.404	0.282	1.131e-21
VPS4B	0.293	0.359	0.247	1.155e-21
CD2BP2	0.332	0.266	0.162	1.562e-21
ICAM2	0.311	0.3	0.192	1.645e-21
DEF6	0.268	0.265	0.157	1.652e-21
PARP14	0.275	0.429	0.309	1.715e-21
TSTD1	0.302	0.378	0.261	1.984e-21
FAM173A	0.341	0.287	0.183	2.683e-21
FAM199X	0.252	0.183	0.092	2.715e-21
PSMA5	0.314	0.414	0.312	2.776e-21
TRIM56	0.317	0.48	0.378	3.027e-21
RPAP2	0.385	0.242	0.14	3.150e-21
THRAP3	0.251	0.524	0.426	3.598e-21
SPOCK2	0.3	0.271	0.155	3.998e-21
RAPGEF1	0.304	0.245	0.143	4.169e-21
MAP2K2	0.27	0.457	0.345	4.859e-21
SERPINB9	0.312	0.22	0.121	5.133e-21
CASP10	0.306	0.184	0.094	5.871e-21
PKN1	0.31	0.394	0.287	7.777e-21
ITGB1	0.259	0.48	0.365	1.000e-20
NUMA1	0.318	0.34	0.236	1.042e-20
TAGAP	0.279	0.349	0.232	3.113e-20
SLC25A45	0.307	0.263	0.158	3.125e-20
ATXN7L3B	0.348	0.305	0.203	3.393e-20
SLC15A4	0.255	0.253	0.149	3.963e-20
SMARCA2	0.283	0.429	0.325	4.036e-20
TNRC6C	0.296	0.255	0.15	7.619e-20
RASSF4	0.315	0.243	0.143	1.081e-19
RBM8A	0.284	0.466	0.373	2.085e-19
CSNK1D	0.275	0.315	0.212	2.592e-19
INTS6	0.301	0.391	0.285	2.812e-19
RHBDF2	0.263	0.201	0.108	3.341e-19
IRF9	0.304	0.203	0.11	3.554e-19
STIM2	0.308	0.275	0.173	3.817e-19
PLCB1	0.271	0.178	0.092	6.757e-19
FAM133B	0.349	0.423	0.332	7.214e-19
CD320	0.281	0.182	0.095	9.010e-19
SELENOK	0.273	0.383	0.28	9.059e-19
PTGER4	0.258	0.215	0.119	9.096e-19
GLG1	0.288	0.443	0.35	9.191e-19
MXD4	0.349	0.324	0.227	1.077e-18
PNKP	0.32	0.275	0.178	1.152e-18
BANF1	0.305	0.396	0.299	1.168e-18
SMURF2	0.252	0.185	0.098	1.209e-18
NUB1	0.33	0.328	0.228	1.211e-18
PPP1R7	0.319	0.316	0.219	1.295e-18
BCL7C	0.341	0.311	0.213	1.564e-18
UBE2L3	0.265	0.457	0.368	2.039e-18
IL27RA	0.298	0.243	0.146	2.611e-18
FAM172A	0.272	0.214	0.121	2.865e-18
ARSG	0.263	0.156	0.077	6.380e-18
GSE1	0.322	0.252	0.159	6.497e-18
CAPNS1	0.251	0.453	0.354	9.857e-18
RAD9A	0.252	0.159	0.08	1.271e-17
OGT	0.282	0.409	0.314	1.374e-17
HEXIM1	0.269	0.184	0.099	1.374e-17
GALNT10	0.281	0.23	0.137	1.536e-17
TUT4	0.266	0.363	0.258	1.608e-17
FDPS	0.311	0.326	0.233	1.912e-17
PSMB10	0.293	0.238	0.146	2.880e-17
MIA2	0.292	0.248	0.155	5.110e-17
TMED9	0.322	0.336	0.245	5.112e-17
DGKD	0.268	0.309	0.207	5.833e-17
TMC8	0.264	0.298	0.197	9.423e-17
ENSA	0.29	0.396	0.311	1.240e-16
ZNF91	0.286	0.272	0.177	1.425e-16
GATAD2A	0.281	0.266	0.173	1.907e-16
CNPY2	0.313	0.298	0.21	4.166e-16
MAT2B	0.276	0.319	0.225	5.224e-16
TRAPPC2	0.262	0.186	0.103	5.642e-16
FBXW5	0.284	0.334	0.24	6.346e-16
ADAM10	0.266	0.378	0.283	7.645e-16
UBTF	0.3	0.353	0.263	8.304e-16
XPA	0.295	0.26	0.17	1.297e-15
EPC1	0.289	0.427	0.341	1.821e-15
RNF126	0.307	0.247	0.161	2.427e-15
MT2A	0.251	0.371	0.266	2.784e-15
ZC3H13	0.282	0.409	0.324	4.063e-15
LPIN1	0.291	0.22	0.134	5.152e-15
CYB561D2	0.252	0.192	0.111	5.839e-15
DCAF5	0.291	0.248	0.161	6.149e-15
ZNF292	0.272	0.431	0.344	9.061e-15
SIRT7	0.294	0.284	0.195	9.761e-15
MECP2	0.278	0.301	0.209	1.157e-14
PIN1	0.298	0.307	0.222	1.158e-14
DNMT1	0.273	0.38	0.286	1.273e-14
SETD3	0.27	0.206	0.124	1.448e-14
DHX36	0.282	0.448	0.369	1.534e-14
TROVE2	0.303	0.324	0.239	1.954e-14
SMG1	0.251	0.431	0.348	2.406e-14
RPA2	0.294	0.282	0.196	2.436e-14
SRP19	0.288	0.326	0.242	2.851e-14
ZNF428	0.29	0.255	0.169	2.953e-14
CIAO1	0.315	0.238	0.156	3.009e-14
PRH1	0.289	0.227	0.142	5.608e-14
RAB8A	0.264	0.359	0.276	7.259e-14
DOCK10	0.26	0.275	0.186	1.195e-13
ABCF1	0.34	0.29	0.209	1.207e-13
TRIM52	0.301	0.241	0.157	1.260e-13
EIF4G3	0.288	0.272	0.187	2.433e-13
USP47	0.276	0.326	0.243	4.036e-13
SSNA1	0.271	0.339	0.261	5.739e-13
COMMD7	0.294	0.331	0.248	6.064e-13
SP140L	0.262	0.243	0.159	7.572e-13
UPF3A	0.295	0.283	0.202	1.295e-12
P2RY8	0.257	0.246	0.164	1.582e-12
RRBP1	0.284	0.283	0.2	1.694e-12
KIAA2026	0.307	0.312	0.232	1.793e-12
ZNF655	0.262	0.325	0.242	1.912e-12
C9orf139	0.255	0.14	0.074	2.326e-12
POLR2G	0.288	0.284	0.205	2.470e-12
RNPS1	0.252	0.415	0.34	2.520e-12
FAM96B	0.268	0.369	0.298	5.251e-12
SCLT1	0.259	0.216	0.14	5.669e-12
ZFPM1	0.273	0.219	0.143	6.010e-12
CHD9	0.264	0.377	0.301	6.714e-12
CRELD2	0.27	0.21	0.135	1.380e-11
ZC3H18	0.295	0.279	0.202	2.819e-11
POLR2L	0.272	0.376	0.307	4.389e-11
PRDM2	0.254	0.349	0.273	6.141e-11
PARP4	0.252	0.267	0.192	7.987e-11
S100PBP	0.263	0.22	0.146	8.544e-11
LRPAP1	0.261	0.331	0.26	1.016e-10
RALY	0.251	0.345	0.277	2.530e-10
STX4	0.26	0.209	0.138	3.312e-10
NUTM2B-AS1	0.268	0.298	0.225	3.394e-10
YARS	0.279	0.187	0.119	3.456e-10
URI1	0.286	0.353	0.287	8.989e-10
ESYT1	0.253	0.21	0.139	1.179e-09
EHMT1	0.268	0.268	0.2	1.256e-09
ARIH2	0.279	0.273	0.205	2.216e-09
SAR1A	0.272	0.252	0.183	2.318e-09
COPS6	0.264	0.312	0.246	2.566e-09
HCG18	0.266	0.222	0.152	3.998e-09
DDX39B	0.297	0.252	0.183	4.584e-09
ANKRD36C	0.272	0.242	0.172	5.511e-09
DTNBP1	0.258	0.187	0.122	6.091e-09
GCHFR	0.277	0.193	0.128	7.109e-09
AC092683.1	0.255	0.196	0.129	8.810e-09
CCDC91	0.288	0.253	0.186	1.252e-08
CHD3	0.257	0.292	0.223	1.580e-08
CTBP1	0.262	0.281	0.216	1.658e-08
ILKAP	0.267	0.208	0.143	1.687e-08
ATF6B	0.261	0.296	0.233	2.617e-08
HEXA	0.269	0.237	0.174	1.377e-07
ESYT2	0.268	0.226	0.164	2.108e-07
ITGB1BP1	0.264	0.263	0.203	5.031e-07
VPS26A	0.254	0.235	0.177	2.108e-06
MPHOSPH9	0.262	0.233	0.177	4.478e-06
MAP4	0.253	0.226	0.169	6.759e-06
AKT1	0.262	0.225	0.17	1.008e-05
APC	0.264	0.24	0.189	1.038e-04

## Sheet: S16-BMAC monocytes
Table S16 - Marker genes of monocyte populations
VCAN+FCN1+ Monocytes - Marker genes by cluster (vs. all BMAC cells)					FCGR3A+ Monocytes - Marker genes by cluster (vs. all BMAC cells)					FCGR3B+NAMPT+ Monocytes - Marker genes by cluster (vs. all BMAC cells)
Gene	avg. logFC	% cells in this cluster	% cells in other clusters	adj. p-value	Gene	avg. logFC	% cells in this cluster	% cells in other clusters	adj. p-value	Gene	avg. logFC	% cells in this cluster	% cells in other clusters	adj. p-value
VCAN	2.15	0.924	0.186	0.000e+00	FCGR3A	2.401	0.965	0.114	0.000e+00	FCGR3B	3.225	0.915	0.091	0.000e+00
FCN1	1.584	0.916	0.246	0.000e+00	MS4A7	2.317	0.925	0.152	0.000e+00	NAMPT	2.935	0.977	0.368	0.000e+00
THBS1	1.552	0.526	0.088	0.000e+00	CDKN1C	2.312	0.848	0.02	0.000e+00	IFITM2	2.69	0.931	0.491	0.000e+00
CTSS	1.426	0.957	0.496	0.000e+00	AIF1	1.799	0.958	0.383	0.000e+00	CXCL8	2.53	0.296	0.041	0.000e+00
SLC11A1	1.375	0.779	0.189	0.000e+00	LST1	1.76	0.974	0.411	0.000e+00	CXCR2	2.467	0.579	0.053	0.000e+00
CD14	1.292	0.615	0.086	0.000e+00	IFITM3	1.732	0.755	0.097	0.000e+00	SOD2	2.416	0.664	0.268	0.000e+00
LYZ	1.261	0.985	0.475	0.000e+00	TCF7L2	1.689	0.767	0.066	0.000e+00	MME	2.283	0.55	0.054	0.000e+00
MS4A6A	1.206	0.761	0.176	0.000e+00	FCER1G	1.669	0.95	0.372	0.000e+00	MXD1	2.233	0.691	0.193	0.000e+00
CYP1B1	1.2	0.474	0.052	0.000e+00	SMIM25	1.63	0.773	0.084	0.000e+00	CMTM2	2.224	0.512	0.043	0.000e+00
KCTD12	1.194	0.735	0.198	0.000e+00	LYPD2	1.574	0.317	0.002	0.000e+00	CSF3R	2.183	0.794	0.351	0.000e+00
FGL2	1.18	0.803	0.235	0.000e+00	CFD	1.561	0.848	0.236	0.000e+00	G0S2	2.172	0.412	0.065	0.000e+00
MPEG1	1.156	0.707	0.179	0.000e+00	LILRB2	1.426	0.788	0.153	0.000e+00	LITAF	2.147	0.788	0.395	0.000e+00
CD36	1.124	0.726	0.238	0.000e+00	COTL1	1.418	0.962	0.524	0.000e+00	BASP1	2.114	0.722	0.241	0.000e+00
MAFB	1.115	0.479	0.093	0.000e+00	SAT1	1.396	0.968	0.593	0.000e+00	DUSP1	2.052	0.989	0.577	0.000e+00
APLP2	1.104	0.806	0.403	0.000e+00	SERPINA1	1.375	0.843	0.233	0.000e+00	RGS2	2.05	0.688	0.258	0.000e+00
TYROBP	1.093	0.876	0.348	0.000e+00	MTSS1	1.324	0.686	0.104	0.000e+00	MNDA	2.03	0.966	0.432	0.000e+00
PSAP	1.088	0.882	0.454	0.000e+00	TIMP1	1.314	0.783	0.275	0.000e+00	FAM129A	1.996	0.516	0.208	0.000e+00
CST3	1.072	0.874	0.319	0.000e+00	TNFRSF1B	1.31	0.838	0.296	0.000e+00	AQP9	1.937	0.425	0.064	0.000e+00
NLRP3	1.069	0.541	0.125	0.000e+00	RHOC	1.301	0.649	0.093	0.000e+00	IL1R2	1.926	0.429	0.09	0.000e+00
ZFAND5	1.064	0.732	0.353	0.000e+00	CSF1R	1.299	0.653	0.082	0.000e+00	SMCHD1	1.909	0.759	0.545	0.000e+00
AP1S2	1.063	0.748	0.303	0.000e+00	NAAA	1.286	0.704	0.18	0.000e+00	RNF149	1.897	0.634	0.325	0.000e+00
FOS	1.06	0.965	0.495	0.000e+00	MAFB	1.27	0.765	0.14	0.000e+00	TMEM154	1.884	0.558	0.214	0.000e+00
CD163	1.052	0.551	0.105	0.000e+00	POU2F2	1.25	0.836	0.325	0.000e+00	LRRK2	1.858	0.603	0.234	0.000e+00
AIF1	1.042	0.831	0.317	0.000e+00	WARS	1.246	0.646	0.154	0.000e+00	FPR1	1.851	0.595	0.216	0.000e+00
PLBD1	1.026	0.638	0.157	0.000e+00	PSAP	1.244	0.948	0.51	0.000e+00	CEBPB	1.829	0.738	0.411	0.000e+00
AC020656.1	1.005	0.609	0.181	0.000e+00	HMOX1	1.194	0.59	0.056	0.000e+00	VNN2	1.817	0.463	0.135	0.000e+00
TYMP	1.001	0.732	0.266	0.000e+00	PECAM1	1.172	0.753	0.25	0.000e+00	FCGR2A	1.817	0.433	0.156	0.000e+00
CD93	0.99	0.65	0.169	0.000e+00	FTH1	1.169	1	0.92	0.000e+00	NCF1	1.78	0.79	0.414	0.000e+00
CEBPD	0.977	0.845	0.329	0.000e+00	CEBPB	1.156	0.905	0.415	0.000e+00	CYP4F3	1.767	0.603	0.135	0.000e+00
FTL	0.958	0.996	0.951	0.000e+00	CST3	1.141	0.937	0.392	0.000e+00	ACSL1	1.754	0.483	0.211	0.000e+00
GRN	0.958	0.766	0.312	0.000e+00	LYN	1.139	0.82	0.332	0.000e+00	SORL1	1.726	0.646	0.404	0.000e+00
LGALS1	0.956	0.833	0.36	0.000e+00	NAP1L1	1.12	0.938	0.633	0.000e+00	NEAT1	1.721	0.972	0.845	0.000e+00
CD68	0.953	0.604	0.152	0.000e+00	RNF144B	1.119	0.684	0.176	0.000e+00	FOS	1.717	0.967	0.548	0.000e+00
SAP30	0.952	0.58	0.21	0.000e+00	LRRC25	1.117	0.674	0.115	0.000e+00	STEAP4	1.676	0.317	0.057	0.000e+00
RHOB	0.946	0.551	0.168	0.000e+00	TYROBP	1.1	0.937	0.417	0.000e+00	ITM2B	1.667	0.878	0.744	0.000e+00
S100A9	0.936	0.989	0.543	0.000e+00	PILRA	1.073	0.639	0.104	0.000e+00	SDCBP	1.665	0.658	0.412	0.000e+00
MARCH1	0.935	0.622	0.185	0.000e+00	RRAS	1.067	0.555	0.061	0.000e+00	SRGN	1.639	0.986	0.724	0.000e+00
RBP7	0.925	0.536	0.087	0.000e+00	CD68	1.064	0.747	0.209	0.000e+00	GCA	1.632	0.69	0.348	0.000e+00
NEAT1	0.923	0.981	0.828	0.000e+00	FTL	1.057	0.999	0.957	0.000e+00	PTGS2	1.599	0.243	0.047	0.000e+00
COTL1	0.918	0.892	0.468	0.000e+00	SPI1	1.027	0.729	0.243	0.000e+00	EVI2B	1.578	0.737	0.504	0.000e+00
MCL1	0.916	0.886	0.532	0.000e+00	HLA-DPA1	1.017	0.906	0.406	0.000e+00	S100P	1.57	0.417	0.092	0.000e+00
SLC7A7	0.909	0.512	0.107	0.000e+00	ADGRE2	0.995	0.56	0.083	0.000e+00	SELL	1.569	0.654	0.438	0.000e+00
IRS2	0.901	0.67	0.234	0.000e+00	OAS1	0.992	0.557	0.088	0.000e+00	S100A11	1.539	0.782	0.545	0.000e+00
CTSB	0.891	0.695	0.314	0.000e+00	SIGLEC10	0.971	0.526	0.046	0.000e+00	SLC25A37	1.508	0.662	0.4	0.000e+00
S100A10	0.887	0.808	0.457	0.000e+00	VMO1	0.968	0.249	0.003	0.000e+00	MMP25	1.487	0.29	0.05	0.000e+00
TNFSF13B	0.884	0.635	0.217	0.000e+00	HES4	0.947	0.459	0.005	0.000e+00	ALOX5AP	1.472	0.636	0.375	0.000e+00
TGFBI	0.878	0.496	0.116	0.000e+00	ABI3	0.931	0.546	0.086	0.000e+00	TXNIP	1.451	0.981	0.905	0.000e+00
PDK4	0.875	0.365	0.091	0.000e+00	HCK	0.889	0.635	0.171	0.000e+00	KCNJ15	1.445	0.226	0.022	0.000e+00
CLEC7A	0.857	0.538	0.124	0.000e+00	BCL2A1	0.888	0.607	0.123	0.000e+00	MCL1	1.417	0.825	0.575	0.000e+00
TKT	0.853	0.831	0.466	0.000e+00	SLC31A2	0.886	0.517	0.098	0.000e+00	LST1	1.417	0.708	0.409	0.000e+00
DUSP1	0.851	0.952	0.531	0.000e+00	SIDT2	0.88	0.519	0.097	0.000e+00	PROK2	1.399	0.218	0.029	0.000e+00
CSTA	0.85	0.639	0.184	0.000e+00	LILRB1	0.858	0.502	0.11	0.000e+00	H3F3A	1.38	0.979	0.935	0.000e+00
SAT1	0.849	0.882	0.55	0.000e+00	CKB	0.85	0.352	0.024	0.000e+00	MGAM	1.368	0.246	0.037	0.000e+00
CYBB	0.842	0.813	0.289	0.000e+00	SLC7A7	0.845	0.623	0.159	0.000e+00	CEBPD	1.364	0.667	0.395	0.000e+00
AHNAK	0.842	0.764	0.425	0.000e+00	CDH23	0.838	0.425	0.039	0.000e+00	SAT1	1.348	0.77	0.592	0.000e+00
TSPO	0.84	0.858	0.579	0.000e+00	SLC2A6	0.836	0.459	0.07	0.000e+00	H3F3B	1.328	0.899	0.862	0.000e+00
ZEB2	0.838	0.785	0.421	0.000e+00	LILRA5	0.81	0.538	0.107	0.000e+00	CXCR1	1.308	0.197	0.016	0.000e+00
KLF4	0.834	0.477	0.127	0.000e+00	LILRA1	0.768	0.439	0.065	0.000e+00	LUCAT1	1.218	0.161	0.021	0.000e+00
TLR2	0.832	0.553	0.143	0.000e+00	C3AR1	0.742	0.537	0.113	0.000e+00	LCP1	1.188	0.759	0.656	0.000e+00
SERPINA1	0.83	0.667	0.17	0.000e+00	GPBAR1	0.728	0.382	0.057	0.000e+00	FTH1	1.155	0.971	0.919	0.000e+00
S100A4	0.829	0.969	0.735	0.000e+00	CAMK1	0.711	0.406	0.047	0.000e+00	TNFRSF10C	1.146	0.169	0.017	0.000e+00
DMXL2	0.825	0.482	0.125	0.000e+00	C1QA	0.708	0.244	0.016	0.000e+00	CTSS	1.044	0.842	0.553	0.000e+00
IRAK3	0.824	0.664	0.239	0.000e+00	SCIMP	0.706	0.468	0.093	0.000e+00	HLA-C	0.997	0.926	0.887	0.000e+00
MEGF9	0.823	0.721	0.24	0.000e+00	IFI30	0.699	0.355	0.047	0.000e+00	S100A8	0.952	0.983	0.537	0.000e+00
ALDH2	0.822	0.492	0.143	0.000e+00	MEG3	0.698	0.109	0.004	0.000e+00	S100A9	0.885	0.991	0.593	0.000e+00
CFD	0.801	0.6	0.185	0.000e+00	CXCL16	0.643	0.389	0.055	0.000e+00	FTL	0.883	0.986	0.957	0.000e+00
NCF2	0.8	0.707	0.214	0.000e+00	SECTM1	0.618	0.382	0.053	0.000e+00	KRT23	0.855	0.099	0.007	0.000e+00
FKBP5	0.799	0.756	0.468	0.000e+00	TAGLN	0.617	0.308	0.029	0.000e+00	ALPL	0.847	0.088	0.006	0.000e+00
ANXA2	0.79	0.698	0.308	0.000e+00	MS4A4A	0.616	0.339	0.049	0.000e+00	B2M	0.587	0.993	0.976	0.000e+00
CD44	0.79	0.75	0.479	0.000e+00	ADGRE1	0.58	0.32	0.032	0.000e+00	ACTB	0.551	0.984	0.968	0.000e+00
CLEC12A	0.789	0.629	0.204	0.000e+00	LINC02432	0.57	0.251	0.013	0.000e+00	RIPOR2	1.38	0.69	0.581	4.070e-296
PLXDC2	0.782	0.5	0.135	0.000e+00	PTP4A3	0.552	0.335	0.028	0.000e+00	C5AR1	1.534	0.45	0.185	2.864e-287
ADA2	0.78	0.537	0.202	0.000e+00	NEURL1	0.525	0.273	0.024	0.000e+00	FFAR2	1.151	0.162	0.024	8.508e-287
GAS7	0.778	0.479	0.122	0.000e+00	ABCC3	0.518	0.252	0.025	0.000e+00	CCNJL	0.822	0.094	0.008	1.746e-263
CTSD	0.777	0.733	0.378	0.000e+00	PPM1N	0.513	0.236	0.015	0.000e+00	CAP1	1.2	0.7	0.62	5.253e-256
NAIP	0.776	0.506	0.179	0.000e+00	BATF3	0.476	0.264	0.023	0.000e+00	FCGR3A	1.273	0.358	0.12	2.000e-254
TNFAIP2	0.77	0.485	0.126	0.000e+00	TBC1D8	0.451	0.273	0.031	0.000e+00	KIAA1551	1.626	0.628	0.487	4.801e-253
LGALS2	0.767	0.341	0.077	0.000e+00	FMNL2	0.443	0.222	0.011	0.000e+00	PTPRC	0.949	0.751	0.735	4.896e-235
BRI3	0.767	0.798	0.434	0.000e+00	TPPP3	0.43	0.212	0.015	0.000e+00	FPR2	1.528	0.316	0.105	4.717e-232
FAM198B	0.76	0.394	0.077	0.000e+00	TNFRSF8	0.386	0.219	0.011	0.000e+00	NCF2	1.413	0.499	0.278	1.991e-225
ZBTB16	0.751	0.45	0.147	0.000e+00	SH2D1B	0.375	0.209	0.018	0.000e+00	ABTB1	1.537	0.433	0.21	1.048e-214
LTA4H	0.747	0.615	0.281	0.000e+00	TMTC1	0.352	0.184	0.012	0.000e+00	BCL2A1	1.496	0.329	0.124	5.752e-208
DUSP6	0.745	0.448	0.155	0.000e+00	LINC02345	0.339	0.145	0.001	0.000e+00	DGAT2	1.078	0.147	0.027	1.531e-206
ASAH1	0.743	0.673	0.338	0.000e+00	AC064805.1	0.323	0.162	0.006	0.000e+00	CREB5	1.546	0.327	0.126	1.026e-200
RGS2	0.735	0.671	0.206	0.000e+00	CTSS	1.013	0.973	0.557	7.328e-283	IFIT2	1.496	0.19	0.045	3.377e-200
VMP1	0.733	0.641	0.328	0.000e+00	S100A11	0.98	0.922	0.547	1.385e-278	HLA-B	0.592	0.903	0.893	2.066e-198
CLEC4E	0.726	0.518	0.107	0.000e+00	CX3CR1	0.763	0.485	0.106	7.067e-277	HLA-E	0.849	0.741	0.779	3.979e-196
TSC22D3	0.725	0.898	0.69	0.000e+00	MYOF	0.528	0.325	0.052	2.636e-271	MEGF9	1.38	0.501	0.304	1.642e-192
SAMSN1	0.724	0.545	0.205	0.000e+00	NFKBIZ	1.018	0.643	0.21	9.978e-270	ADGRG3	0.976	0.144	0.027	3.623e-191
VSIR	0.723	0.752	0.38	0.000e+00	SNX18	0.715	0.491	0.115	2.628e-267	TSC22D3	1.179	0.71	0.722	1.100e-190
S100A6	0.721	0.951	0.769	0.000e+00	RHOB	0.964	0.682	0.216	3.270e-266	ANP32A	1.501	0.578	0.464	1.239e-184
CD302	0.72	0.52	0.178	0.000e+00	CLEC7A	0.769	0.632	0.178	1.012e-265	LYN	1.513	0.504	0.334	7.671e-181
ANXA1	0.72	0.786	0.482	0.000e+00	LFNG	0.685	0.45	0.097	3.915e-265	LILRB3	1.449	0.393	0.195	6.548e-178
FOSB	0.716	0.434	0.157	0.000e+00	TMSB4X	0.595	0.998	0.947	5.787e-264	MMP9	0.669	0.295	0.096	3.838e-177
FGR	0.713	0.641	0.229	0.000e+00	IER5	0.859	0.536	0.145	3.833e-263	LINC01506	0.895	0.116	0.02	1.160e-171
VIM	0.713	0.954	0.76	0.000e+00	P2RY13	0.725	0.593	0.161	2.830e-261	CSF2RB	1.488	0.306	0.123	3.518e-171
JAML	0.711	0.631	0.22	0.000e+00	RARA	0.62	0.393	0.077	2.737e-259	ZFP36L1	1.615	0.522	0.383	1.925e-167
FTH1	0.711	0.988	0.909	0.000e+00	ZFAND5	1.123	0.824	0.402	1.506e-258	STX3	1.395	0.314	0.128	3.434e-167
RNF144B	0.71	0.466	0.136	0.000e+00	UNC119	0.69	0.441	0.097	3.032e-257	S100A6	0.852	0.782	0.796	1.552e-161
EVI2A	0.709	0.514	0.193	0.000e+00	S100A4	0.88	0.986	0.766	5.553e-254	PELI1	1.479	0.33	0.15	3.111e-156
CFP	0.708	0.53	0.154	0.000e+00	GCH1	0.562	0.38	0.073	3.012e-253	ARPC5	0.987	0.656	0.654	3.783e-155
CPVL	0.701	0.486	0.183	0.000e+00	TYMP	0.963	0.802	0.327	1.524e-249	TMCC3	1.07	0.156	0.037	1.643e-153
FCER1G	0.701	0.781	0.312	0.000e+00	NUDT16	0.834	0.605	0.188	3.362e-245	FYB1	1.13	0.622	0.591	8.828e-150
SGK1	0.7	0.36	0.099	0.000e+00	CALHM6	0.469	0.29	0.045	3.875e-244	S100A12	0.59	0.548	0.333	3.027e-148
C5AR1	0.695	0.544	0.134	0.000e+00	CD300E	0.605	0.364	0.07	2.540e-239	JAML	1.383	0.44	0.274	7.160e-148
GLIPR1	0.688	0.655	0.32	0.000e+00	CTSL	0.616	0.347	0.065	5.391e-239	KLF6	0.96	0.664	0.64	4.632e-147
LRP1	0.684	0.381	0.095	0.000e+00	NPC2	0.923	0.801	0.378	8.255e-238	PLXNC1	1.493	0.361	0.187	8.970e-142
POU2F2	0.68	0.58	0.291	0.000e+00	SPRED1	0.352	0.184	0.02	1.319e-235	CPPED1	1.549	0.388	0.219	2.468e-140
ASGR1	0.679	0.361	0.073	0.000e+00	NEAT1	0.781	0.995	0.848	1.382e-235	ADGRE3	0.722	0.083	0.013	8.312e-135
SAMHD1	0.677	0.753	0.412	0.000e+00	ZEB2	0.967	0.888	0.468	3.237e-234	SERPINA1	1.273	0.405	0.237	1.094e-133
CTSH	0.674	0.51	0.178	0.000e+00	ASAH1	0.977	0.795	0.381	1.855e-233	AC023157.3	1.18	0.16	0.044	8.760e-132
ARL4A	0.673	0.497	0.222	0.000e+00	NR4A1	0.562	0.296	0.05	2.591e-231	MYO1F	1.255	0.516	0.413	1.097e-131
STXBP2	0.671	0.582	0.27	0.000e+00	ZNF703	0.28	0.153	0.014	4.510e-231	YPEL3	1.494	0.495	0.387	1.273e-130
RNF130	0.67	0.632	0.285	0.000e+00	P2RY1	0.433	0.243	0.035	4.354e-229	SMAP2	1.306	0.568	0.544	1.857e-130
NUP214	0.665	0.584	0.253	0.000e+00	PAG1	0.945	0.678	0.254	6.262e-226	CHI3L1	0.716	0.08	0.012	9.093e-130
DPYD	0.662	0.446	0.15	0.000e+00	CD86	0.65	0.417	0.096	1.564e-224	RAB11FIP1	1.483	0.423	0.271	1.716e-129
C1orf162	0.657	0.672	0.339	0.000e+00	BID	0.871	0.602	0.211	2.617e-224	TNFAIP6	0.868	0.108	0.022	2.742e-126
FCGRT	0.653	0.616	0.289	0.000e+00	MTPN	0.921	0.864	0.542	3.774e-223	CLEC4E	1.294	0.323	0.161	1.099e-122
METTL9	0.65	0.663	0.403	0.000e+00	FAM110A	0.581	0.369	0.078	4.076e-222	USP10	1.573	0.397	0.249	1.477e-118
LGALS3	0.65	0.586	0.251	0.000e+00	PAPSS2	0.291	0.157	0.015	6.156e-221	SEC14L1	1.58	0.382	0.234	5.095e-118
JDP2	0.644	0.466	0.13	0.000e+00	FGL2	0.779	0.805	0.311	3.233e-216	NFKBIA	1.213	0.562	0.536	4.280e-117
LRRK2	0.644	0.622	0.184	0.000e+00	CFP	0.748	0.628	0.202	3.331e-215	MBOAT7	1.443	0.309	0.156	4.224e-116
PTPRE	0.643	0.559	0.224	0.000e+00	RNASET2	0.911	0.794	0.4	1.051e-214	APOBEC3A	1.214	0.244	0.1	5.667e-116
PER1	0.639	0.451	0.194	0.000e+00	STXBP2	0.867	0.733	0.309	1.297e-213	ARPC2	0.696	0.695	0.797	9.426e-116
SGMS2	0.628	0.355	0.072	0.000e+00	MYD88	0.733	0.546	0.169	2.262e-211	CXCL1	0.639	0.051	0.006	2.296e-115
IL17RA	0.625	0.644	0.272	0.000e+00	SLC11A1	0.688	0.76	0.268	2.905e-211	MTRNR2L1	1.286	0.229	0.091	7.346e-115
RAB31	0.624	0.645	0.218	0.000e+00	MBD2	0.915	0.733	0.346	1.293e-207	CEACAM3	0.742	0.091	0.017	5.873e-114
OGFRL1	0.621	0.589	0.245	0.000e+00	CD300A	0.626	0.441	0.111	1.995e-206	TYROBP	0.76	0.572	0.42	1.377e-112
ITGB2	0.621	0.755	0.454	0.000e+00	SH3BP2	0.736	0.581	0.193	1.488e-205	WIPF1	1.369	0.487	0.397	9.730e-112
CD33	0.617	0.401	0.124	0.000e+00	BRI3	0.798	0.87	0.481	9.079e-204	OAZ1	0.533	0.761	0.869	2.299e-110
RNASE6	0.616	0.454	0.166	0.000e+00	IFITM2	0.516	0.861	0.502	8.470e-199	RASSF3	1.392	0.327	0.182	5.044e-105
SPTLC2	0.614	0.531	0.257	0.000e+00	PIK3AP1	0.733	0.568	0.19	6.502e-197	VMP1	1.372	0.467	0.371	3.327e-104
TNFRSF1B	0.614	0.572	0.259	0.000e+00	CTSC	0.886	0.717	0.325	2.065e-196	TREM1	1.269	0.222	0.092	1.353e-102
PABPC1	0.613	0.937	0.808	0.000e+00	PLXNB2	0.632	0.424	0.111	1.626e-194	HIST1H2AC	1.162	0.271	0.128	1.897e-102
PPT1	0.613	0.519	0.252	0.000e+00	GPR137B	0.314	0.196	0.026	1.058e-193	IQGAP1	1.172	0.524	0.484	1.560e-100
S100A11	0.613	0.842	0.504	0.000e+00	GRK3	0.711	0.51	0.159	2.164e-193	R3HDM4	1.383	0.316	0.174	1.932e-100
SCPEP1	0.61	0.48	0.221	0.000e+00	C19orf38	0.601	0.503	0.147	2.793e-193	VSIR	1.167	0.5	0.433	5.428e-99
TMEM170B	0.608	0.401	0.111	0.000e+00	FGD2	0.663	0.49	0.142	5.856e-193	IFIT3	1.307	0.16	0.053	2.133e-97
FPR1	0.605	0.632	0.161	0.000e+00	TBXAS1	0.654	0.525	0.163	4.570e-191	VASP	1.26	0.462	0.368	2.125e-95
NUDT16	0.605	0.424	0.155	0.000e+00	ARPC3	0.701	0.919	0.746	3.188e-190	ACTR2	0.896	0.601	0.646	2.282e-93
METTL7A	0.605	0.465	0.232	0.000e+00	CNIH4	0.778	0.518	0.172	1.067e-187	OGFRL1	1.33	0.405	0.292	4.470e-91
IGSF6	0.605	0.517	0.16	0.000e+00	ITGAX	0.562	0.456	0.126	1.193e-184	CPD	1.403	0.34	0.212	2.622e-88
IFNGR1	0.604	0.505	0.211	0.000e+00	CHST15	0.441	0.408	0.102	8.210e-184	LBR	1.223	0.484	0.42	2.931e-86
CTSZ	0.603	0.61	0.319	0.000e+00	CASP1	0.77	0.644	0.251	9.534e-184	RTN3	1.268	0.432	0.333	2.001e-85
ZNF106	0.602	0.616	0.341	0.000e+00	EPB41L3	0.433	0.281	0.054	5.126e-183	CDA	1.2	0.299	0.166	6.195e-84
CES1	0.602	0.3	0.077	0.000e+00	OAZ1	0.551	0.956	0.863	2.516e-176	MSRB1	1.233	0.307	0.176	6.686e-84
CEBPB	0.601	0.753	0.366	0.000e+00	ARRB1	0.579	0.407	0.11	3.080e-176	IGF2R	1.355	0.326	0.202	5.266e-82
LILRB3	0.6	0.535	0.145	0.000e+00	MAPKAPK3	0.693	0.523	0.18	1.262e-175	DAZAP2	1.13	0.54	0.573	9.167e-81
PYCARD	0.6	0.647	0.344	0.000e+00	LYST	0.73	0.796	0.397	5.153e-175	KDM6B	1.296	0.272	0.147	1.608e-80
TMEM176B	0.6	0.287	0.058	0.000e+00	MT-CO1	0.405	0.997	0.977	5.538e-175	IRS2	1.203	0.402	0.295	3.515e-80
ATP6V1B2	0.597	0.48	0.192	0.000e+00	RIN1	0.304	0.173	0.022	1.838e-174	TALDO1	0.997	0.54	0.555	9.332e-80
IFNGR2	0.592	0.509	0.209	0.000e+00	PYCARD	0.758	0.773	0.382	2.212e-174	PTEN	1.323	0.454	0.398	3.228e-78
CRTAP	0.59	0.441	0.215	0.000e+00	ANXA5	0.796	0.709	0.323	1.000e-173	SLC2A3	1.202	0.397	0.287	1.284e-77
CASP1	0.59	0.506	0.215	0.000e+00	CSTB	0.914	0.753	0.424	1.064e-173	DAPK2	0.741	0.098	0.026	2.938e-77
LY86	0.585	0.405	0.14	0.000e+00	HLA-DRA	0.489	0.92	0.448	2.670e-173	PHIP	0.259	0.139	0.417	1.588e-76
IL13RA1	0.584	0.396	0.114	0.000e+00	CYTIP	0.814	0.755	0.386	4.261e-171	LAMTOR5	0.282	0.128	0.395	3.175e-75
CAST	0.581	0.735	0.508	0.000e+00	ADGRE5	0.775	0.681	0.295	2.302e-169	MANSC1	0.762	0.092	0.024	6.897e-75
PLIN2	0.581	0.437	0.222	0.000e+00	PTPN6	0.751	0.734	0.369	5.328e-168	XPO6	1.457	0.329	0.216	1.169e-74
ANXA5	0.58	0.568	0.288	0.000e+00	MPEG1	0.585	0.687	0.25	1.174e-167	CMTM6	1.205	0.445	0.378	4.781e-74
LYST	0.58	0.691	0.354	0.000e+00	VSIR	0.7	0.821	0.428	1.645e-167	CCNL1	0.256	0.165	0.463	5.206e-74
EMILIN2	0.578	0.375	0.131	0.000e+00	SPN	0.818	0.727	0.365	3.231e-167	ANKRD12	0.271	0.215	0.558	1.920e-73
ETS2	0.574	0.428	0.182	0.000e+00	ARL4A	0.72	0.635	0.256	3.086e-166	VNN3	1.039	0.161	0.063	5.153e-73
AGTRAP	0.573	0.487	0.211	0.000e+00	MARCH1	0.663	0.654	0.242	1.171e-165	ZDHHC18	1.094	0.184	0.079	1.095e-72
LST1	0.57	0.819	0.352	0.000e+00	CPPED1	0.568	0.588	0.219	1.456e-163	UBE2B	1.374	0.436	0.378	4.499e-72
SLC2A3	0.564	0.562	0.244	0.000e+00	SPATA6	0.366	0.195	0.03	7.441e-162	PYGL	1.084	0.32	0.196	3.329e-71
SLC24A4	0.564	0.314	0.065	0.000e+00	HLA-DRB1	0.618	0.753	0.339	3.413e-161	SYF2	0.305	0.15	0.427	4.851e-70
CD1D	0.562	0.31	0.077	0.000e+00	CARD16	0.679	0.632	0.258	7.439e-161	LRG1	0.797	0.104	0.031	1.755e-69
CCDC88A	0.562	0.567	0.306	0.000e+00	ETS2	0.696	0.566	0.213	1.422e-160	LYST	1.086	0.456	0.402	1.905e-69
SERPINB1	0.559	0.766	0.471	0.000e+00	PRELID1	0.848	0.775	0.463	1.008e-157	MTRNR2L8	1.305	0.388	0.298	7.109e-69
BACH1	0.559	0.443	0.18	0.000e+00	YPEL2	0.712	0.506	0.175	9.825e-157	CNBP	0.304	0.217	0.556	4.622e-68
NPC2	0.559	0.606	0.347	0.000e+00	DUSP6	0.537	0.559	0.192	3.150e-155	FOXN3	0.26	0.111	0.348	1.976e-67
GNS	0.559	0.436	0.158	0.000e+00	FAM49A	0.507	0.417	0.121	1.842e-154	BCL6	1.205	0.266	0.152	5.948e-67
PKM	0.559	0.645	0.375	0.000e+00	SLC24A4	0.553	0.365	0.097	2.344e-152	CR1	1.183	0.24	0.128	7.961e-67
CREB5	0.552	0.41	0.086	0.000e+00	LMO2	0.689	0.615	0.258	2.830e-152	GLUL	1.249	0.46	0.423	1.678e-66
LILRB2	0.551	0.427	0.118	0.000e+00	AC147067.1	0.34	0.206	0.035	2.013e-151	COTL1	0.665	0.567	0.53	1.304e-65
UPP1	0.551	0.415	0.156	0.000e+00	DRAP1	0.806	0.689	0.365	4.013e-151	IL18RAP	0.742	0.094	0.027	1.654e-65
MS4A7	0.549	0.41	0.123	0.000e+00	CD300LF	0.486	0.356	0.094	1.303e-150	MARCKS	1.382	0.31	0.2	5.575e-65
TLR4	0.548	0.401	0.107	0.000e+00	PTPRC	0.607	0.934	0.732	3.111e-150	TMEM59	0.332	0.182	0.476	2.926e-64
MNDA	0.542	0.909	0.374	0.000e+00	AATBC	0.334	0.191	0.031	4.314e-150	UBL5	0.317	0.207	0.526	1.049e-63
QKI	0.541	0.544	0.311	0.000e+00	MYO1G	0.708	0.683	0.313	1.766e-149	CHST15	1.151	0.207	0.103	1.781e-63
LAPTM5	0.541	0.828	0.62	0.000e+00	STX11	0.473	0.344	0.088	1.857e-149	FGL2	0.915	0.412	0.316	7.113e-63
TIMP2	0.539	0.473	0.174	0.000e+00	ANXA2	0.734	0.743	0.359	2.245e-148	NABP1	1.317	0.29	0.184	9.590e-63
MGST1	0.539	0.403	0.149	0.000e+00	CLEC12A	0.592	0.652	0.26	2.745e-148	TGOLN2	0.279	0.191	0.487	1.441e-62
SDCBP	0.537	0.696	0.373	0.000e+00	KYNU	0.445	0.318	0.078	4.971e-148	ZNF292	0.254	0.121	0.355	2.187e-62
AHR	0.535	0.294	0.1	0.000e+00	RXRA	0.586	0.575	0.225	6.704e-147	RASSF2	1.252	0.346	0.252	1.068e-61
RAC1	0.534	0.763	0.518	0.000e+00	HLA-DPB1	0.56	0.802	0.407	3.702e-146	RBM47	1.26	0.288	0.184	1.431e-61
GRINA	0.533	0.417	0.172	0.000e+00	VAMP5	0.775	0.562	0.229	6.333e-146	DDX6	0.274	0.138	0.385	2.837e-61
THEMIS2	0.533	0.437	0.174	0.000e+00	RABGAP1L	0.75	0.542	0.215	7.677e-146	LRP10	1.344	0.335	0.24	3.537e-61
CAPG	0.532	0.473	0.192	0.000e+00	FCGR2A	0.409	0.494	0.161	5.913e-145	TLR1	1.026	0.153	0.064	6.551e-61
EVI2B	0.531	0.776	0.468	0.000e+00	TCIRG1	0.595	0.592	0.24	9.505e-145	SF3B1	0.315	0.214	0.532	8.094e-61
AGFG1	0.53	0.5	0.235	0.000e+00	LRRFIP1	0.658	0.872	0.612	3.820e-144	TLE3	1.276	0.23	0.126	1.042e-60
RXRA	0.53	0.466	0.19	0.000e+00	ATP1B3	0.766	0.622	0.293	4.893e-143	C5AR2	0.991	0.158	0.067	1.605e-60
SHTN1	0.53	0.313	0.089	0.000e+00	ACTB	0.447	0.997	0.968	3.290e-140	ATP5F1E	0.535	0.666	0.851	1.659e-60
STK17B	0.53	0.687	0.447	0.000e+00	KCNJ2	0.315	0.249	0.052	8.465e-139	WAPL	0.257	0.09	0.294	2.076e-60
BST1	0.529	0.416	0.12	0.000e+00	KDM1B	0.485	0.352	0.097	1.226e-138	PNRC1	1.042	0.532	0.61	5.359e-60
C19orf38	0.528	0.381	0.114	0.000e+00	SNAPC3	0.592	0.365	0.108	1.236e-137	HSPA6	0.885	0.112	0.039	8.210e-60
CCDC69	0.528	0.485	0.249	0.000e+00	ADAP2	0.545	0.38	0.111	4.511e-137	SNX6	0.315	0.135	0.376	3.107e-59
CDC42EP3	0.528	0.473	0.196	0.000e+00	LIMD1	0.529	0.362	0.106	3.528e-136	NRBF2	1.305	0.262	0.158	5.056e-59
ADAP2	0.528	0.307	0.083	0.000e+00	HK3	0.324	0.276	0.063	1.224e-135	PGK1	0.278	0.202	0.499	4.281e-58
PLAUR	0.527	0.323	0.081	0.000e+00	NCF2	0.438	0.695	0.279	9.659e-135	LAPTM5	0.833	0.563	0.655	4.312e-58
TFEC	0.527	0.336	0.111	0.000e+00	FGR	0.572	0.665	0.283	9.816e-135	PAPOLA	0.368	0.177	0.452	7.145e-58
GSTP1	0.527	0.739	0.478	0.000e+00	VASP	0.551	0.714	0.366	3.024e-134	TRIM38	0.262	0.123	0.349	8.932e-58
RBM47	0.526	0.449	0.142	0.000e+00	TUBA1A	0.656	0.664	0.324	5.377e-133	MYL6	0.483	0.676	0.863	1.208e-57
OSCAR	0.526	0.346	0.081	0.000e+00	SH2B3	0.547	0.413	0.135	3.292e-132	ACTN1	1.151	0.353	0.26	1.767e-57
USP15	0.523	0.664	0.453	0.000e+00	TUT7	0.609	0.559	0.231	8.038e-131	SKAP2	1.183	0.419	0.367	2.589e-57
KCNE1	0.523	0.319	0.073	0.000e+00	ITM2B	0.507	0.907	0.747	2.177e-130	RPN1	0.251	0.086	0.28	3.739e-57
GRK3	0.523	0.348	0.133	0.000e+00	EMP3	0.703	0.836	0.563	1.557e-129	DBNL	0.258	0.124	0.349	6.436e-57
ARRB2	0.522	0.577	0.296	0.000e+00	HOTAIRM1	0.487	0.398	0.123	5.407e-129	WDR82	0.289	0.092	0.29	5.594e-56
AOAH	0.521	0.429	0.16	0.000e+00	IGSF6	0.497	0.554	0.207	5.834e-129	GPBP1	0.35	0.153	0.402	1.376e-55
AKAP13	0.521	0.719	0.504	0.000e+00	INSIG1	0.449	0.312	0.084	1.073e-128	SMIM25	1.095	0.187	0.093	1.660e-55
KLHL8	0.521	0.381	0.15	0.000e+00	GNS	0.603	0.508	0.193	1.394e-128	SLC11A1	0.873	0.369	0.273	1.645e-54
P2RY13	0.517	0.414	0.125	0.000e+00	LILRB3	0.38	0.545	0.196	5.721e-128	EGLN1	1.175	0.214	0.117	2.307e-54
HIPK3	0.516	0.464	0.212	0.000e+00	C5AR1	0.293	0.548	0.189	6.660e-128	ZC3HAV1	0.318	0.102	0.303	2.843e-54
ABHD5	0.515	0.487	0.229	0.000e+00	PDK4	0.478	0.411	0.127	8.909e-128	ATP6V0E1	0.371	0.233	0.555	3.865e-54
PHC2	0.512	0.492	0.215	0.000e+00	TESC	0.638	0.515	0.201	2.103e-127	CHURC1	0.345	0.132	0.357	2.018e-53
SULF2	0.512	0.341	0.102	0.000e+00	C5AR2	0.389	0.279	0.067	4.136e-127	RCSD1	0.266	0.155	0.397	2.640e-53
RHOQ	0.511	0.394	0.165	0.000e+00	WSB1	0.677	0.749	0.448	5.027e-127	PAFAH1B1	0.28	0.098	0.295	2.979e-53
TPP1	0.509	0.498	0.274	0.000e+00	TSPAN14	0.684	0.656	0.327	6.588e-127	GNG5	0.318	0.208	0.5	9.880e-53
HNMT	0.508	0.299	0.076	0.000e+00	LGALS1	0.479	0.848	0.423	7.920e-127	AMD1	0.271	0.103	0.301	3.670e-52
TNFAIP3	0.508	0.385	0.186	0.000e+00	ICAM4	0.401	0.24	0.055	2.593e-126	WTAP	0.254	0.082	0.262	4.011e-52
FBXL5	0.507	0.535	0.252	0.000e+00	ITGAL	0.561	0.536	0.216	6.326e-124	TLR4	1.209	0.243	0.146	5.212e-52
ITGAM	0.506	0.529	0.171	0.000e+00	RNF149	0.422	0.687	0.331	6.635e-123	LINC01001	0.919	0.136	0.057	7.553e-52
KCNE3	0.506	0.349	0.095	0.000e+00	GNAI2	0.584	0.864	0.632	4.402e-122	FRAT2	1.231	0.267	0.171	4.818e-51
HCK	0.505	0.437	0.134	0.000e+00	WDR11	0.658	0.484	0.197	1.126e-121	TRIP12	0.293	0.11	0.311	5.026e-51
CPM	0.504	0.256	0.078	0.000e+00	MARCKS	0.491	0.523	0.199	1.834e-121	NUFIP2	0.291	0.103	0.299	5.040e-51
TNFSF10	0.503	0.483	0.216	0.000e+00	ADA	0.408	0.317	0.088	2.181e-121	TMF1	0.31	0.107	0.305	9.797e-51
JUNB	0.501	0.731	0.499	0.000e+00	UTRN	0.704	0.675	0.359	6.667e-121	RAB10	0.274	0.114	0.315	1.218e-49
MAP3K8	0.5	0.376	0.158	0.000e+00	RGS19	0.554	0.56	0.242	1.398e-120	ABHD5	1.169	0.347	0.264	2.067e-49
GAPDH	0.5	0.897	0.755	0.000e+00	ARPC2	0.483	0.93	0.791	2.406e-120	ATF7IP	0.284	0.111	0.308	5.720e-49
ZFP36	0.5	0.553	0.299	0.000e+00	GBP2	0.512	0.451	0.159	1.701e-119	SENP6	0.335	0.113	0.312	1.094e-48
RASSF4	0.498	0.337	0.111	0.000e+00	MYL6	0.389	0.939	0.854	1.950e-118	C4orf3	0.463	0.185	0.447	1.213e-48
SLC1A3	0.498	0.26	0.073	0.000e+00	UNC93B1	0.56	0.423	0.15	2.901e-118	STX16	0.32	0.106	0.298	5.030e-48
NACC2	0.497	0.323	0.099	0.000e+00	CALM2	0.628	0.854	0.629	4.054e-118	KIDINS220	0.283	0.102	0.289	5.196e-48
ATP2B1-AS1	0.496	0.346	0.137	0.000e+00	FZD1	0.27	0.144	0.022	8.008e-118	PPP4C	0.305	0.102	0.29	6.413e-48
SYK	0.496	0.58	0.291	0.000e+00	DOCK5	0.414	0.414	0.14	1.147e-117	ITSN2	0.35	0.121	0.324	7.486e-48
DPYSL2	0.495	0.37	0.16	0.000e+00	SVIL	0.34	0.376	0.115	1.749e-116	CYTH1	0.272	0.117	0.315	8.397e-48
PRAM1	0.494	0.409	0.147	0.000e+00	THEMIS2	0.502	0.517	0.208	2.946e-116	RAB14	0.312	0.107	0.297	1.128e-47
GLUL	0.493	0.62	0.391	0.000e+00	GIMAP8	0.419	0.328	0.094	5.087e-116	INTS6	0.318	0.105	0.294	2.651e-47
OAZ1	0.492	0.938	0.852	0.000e+00	ATP2B1	0.639	0.6	0.285	7.168e-116	PHOSPHO1	0.591	0.067	0.019	2.837e-47
CCR2	0.492	0.306	0.097	0.000e+00	LGALS9	0.609	0.497	0.209	2.962e-115	PAIP2	0.401	0.139	0.356	8.558e-47
ARPC1B	0.492	0.697	0.464	0.000e+00	C1orf162	0.604	0.732	0.382	5.892e-115	BAZ2A	0.271	0.09	0.265	2.475e-46
TIMP1	0.491	0.5	0.247	0.000e+00	FAM126A	0.554	0.367	0.12	6.203e-115	SPEN	0.374	0.111	0.302	3.756e-46
MAP3K3	0.49	0.427	0.173	0.000e+00	SLC8A1	0.444	0.365	0.115	2.179e-114	KPNA4	0.256	0.077	0.241	5.091e-46
UBE2D1	0.487	0.396	0.142	0.000e+00	MT2A	0.833	0.564	0.263	6.224e-114	SQSTM1	0.405	0.133	0.34	2.849e-45
CSGALNACT2	0.487	0.456	0.189	0.000e+00	CALHM2	0.321	0.232	0.053	9.292e-114	BRD4	0.427	0.16	0.389	3.147e-45
NAGK	0.486	0.427	0.213	0.000e+00	CSK	0.621	0.611	0.295	2.417e-113	ARID1A	0.384	0.177	0.421	4.240e-45
CD55	0.481	0.536	0.289	0.000e+00	EHBP1L1	0.567	0.57	0.263	9.640e-113	LRRFIP1	0.892	0.526	0.62	1.024e-44
USP3	0.481	0.488	0.268	0.000e+00	S100A10	0.626	0.833	0.503	3.110e-112	KRAS	0.346	0.099	0.274	1.629e-43
ATP6AP2	0.48	0.54	0.361	0.000e+00	FLNA	0.591	0.776	0.46	1.185e-111	AKAP13	0.272	0.247	0.548	3.934e-43
MAP3K1	0.479	0.435	0.221	0.000e+00	CD79B	0.299	0.383	0.119	1.603e-111	MYL12B	0.28	0.298	0.655	4.183e-43
PECAM1	0.477	0.491	0.218	0.000e+00	PWWP2B	0.327	0.221	0.05	2.291e-111	ATP6V1E1	0.281	0.08	0.24	6.871e-43
CD300E	0.477	0.234	0.047	0.000e+00	AP2A1	0.569	0.484	0.199	2.758e-111	EIF4G2	0.359	0.242	0.541	1.638e-42
ATP6V1A	0.475	0.438	0.209	0.000e+00	HEG1	0.262	0.18	0.034	2.938e-111	RAD23B	0.336	0.088	0.253	2.019e-42
CCNY	0.475	0.427	0.234	0.000e+00	CMTM6	0.475	0.704	0.375	6.279e-111	GLRX	0.331	0.206	0.466	3.723e-42
SRGAP2	0.475	0.367	0.152	0.000e+00	TNFSF10	0.608	0.566	0.25	6.303e-111	SLC45A4	0.685	0.087	0.031	3.941e-42
TBXAS1	0.474	0.364	0.135	0.000e+00	HSBP1	0.618	0.61	0.309	1.012e-110	RNF24	1.163	0.246	0.161	8.013e-42
LINC00937	0.471	0.25	0.044	0.000e+00	APH1B	0.416	0.311	0.091	1.188e-110	PPP1CB	0.397	0.149	0.361	9.043e-42
RILPL2	0.471	0.451	0.237	0.000e+00	WASF2	0.605	0.776	0.514	8.774e-110	MBNL1	0.269	0.285	0.619	9.702e-42
FGD4	0.469	0.365	0.114	0.000e+00	PHTF2	0.433	0.333	0.102	5.089e-109	XRN1	0.324	0.09	0.255	1.127e-41
KIAA0319L	0.465	0.425	0.191	0.000e+00	ATG3	0.646	0.601	0.304	9.200e-109	SNX10	1.144	0.335	0.269	1.968e-41
ZNF385A	0.463	0.266	0.076	0.000e+00	DOK2	0.591	0.507	0.208	8.354e-108	CCNY	0.317	0.099	0.269	2.068e-41
CXCR4	0.463	0.852	0.663	0.000e+00	RGS2	0.261	0.633	0.268	1.093e-107	GNB1	0.408	0.194	0.442	8.357e-41
ENTPD1	0.46	0.39	0.119	0.000e+00	HLA-E	0.477	0.929	0.775	1.412e-107	PADI2	0.774	0.117	0.05	1.037e-40
ZDHHC20	0.46	0.331	0.143	0.000e+00	PLAGL2	0.436	0.278	0.078	1.685e-107	CDKN1B	0.33	0.09	0.253	1.045e-40
SPI1	0.459	0.503	0.208	0.000e+00	LGALS3	0.583	0.623	0.295	2.483e-107	MPZL3	0.725	0.091	0.034	1.045e-40
CLEC4A	0.459	0.327	0.088	0.000e+00	RNF13	0.491	0.558	0.251	9.192e-107	MX2	1.173	0.216	0.132	1.183e-40
SNX10	0.459	0.526	0.228	0.000e+00	RELT	0.416	0.312	0.094	3.155e-106	ME2	0.276	0.084	0.241	1.200e-40
SNX27	0.456	0.413	0.188	0.000e+00	SMCO4	0.538	0.37	0.127	6.528e-106	PPP1R10	0.31	0.094	0.258	1.552e-40
SIRPB2	0.454	0.283	0.073	0.000e+00	METRNL	0.441	0.371	0.124	6.585e-106	INPP5D	0.343	0.139	0.339	1.754e-40
SLC43A2	0.453	0.304	0.088	0.000e+00	REL	0.583	0.684	0.367	2.658e-105	MOB1A	0.357	0.185	0.421	4.605e-40
DICER1	0.451	0.511	0.305	0.000e+00	S100Z	0.389	0.238	0.06	1.759e-104	RNF213	0.334	0.217	0.477	5.501e-40
KLF6	0.451	0.832	0.608	0.000e+00	AL139246.5	0.294	0.198	0.042	3.283e-104	KDM5A	0.43	0.187	0.427	5.738e-40
AZI2	0.451	0.369	0.176	0.000e+00	GBP1	0.485	0.357	0.116	6.472e-104	CFLAR	1.065	0.472	0.517	7.840e-40
MYO1F	0.447	0.681	0.371	0.000e+00	NACA	0.424	0.979	0.859	6.831e-104	TM9SF2	0.324	0.099	0.265	1.211e-39
SLC8A1	0.445	0.282	0.091	0.000e+00	MT-CO2	0.302	0.993	0.98	1.419e-103	STX7	0.305	0.129	0.316	1.570e-39
ASPH	0.445	0.31	0.135	0.000e+00	RNH1	0.676	0.621	0.337	1.508e-103	NAA50	0.311	0.08	0.232	2.653e-39
SAT2	0.444	0.344	0.167	0.000e+00	LY6E	0.696	0.553	0.259	2.081e-103	UBE2J1	0.349	0.106	0.278	2.704e-39
TET2	0.443	0.415	0.195	0.000e+00	MSN	0.551	0.805	0.559	1.053e-101	ATP6AP1	0.311	0.084	0.239	3.026e-39
HOOK3	0.442	0.445	0.256	0.000e+00	ARRB2	0.476	0.653	0.332	1.752e-100	PRKDC	0.387	0.157	0.368	4.047e-39
LILRA5	0.441	0.325	0.077	0.000e+00	PKN1	0.573	0.579	0.284	3.446e-100	GRK6	0.277	0.089	0.247	4.078e-39
NFAM1	0.44	0.346	0.084	0.000e+00	APOBEC3A	0.472	0.327	0.102	5.694e-99	RAB2A	0.463	0.146	0.349	4.992e-39
TALDO1	0.437	0.756	0.519	0.000e+00	ARAP1	0.425	0.377	0.134	1.270e-98	SP100	0.425	0.197	0.443	5.117e-39
GLRX	0.437	0.634	0.424	0.000e+00	CTSZ	0.565	0.669	0.357	4.255e-98	DOCK5	1.173	0.224	0.142	5.123e-39
SERP1	0.436	0.735	0.582	0.000e+00	LTA4H	0.536	0.63	0.325	2.710e-97	RTN4	0.353	0.214	0.473	5.351e-39
FOXN2	0.436	0.4	0.194	0.000e+00	IFIT3	0.359	0.222	0.055	1.481e-96	TAX1BP1	0.47	0.204	0.457	6.733e-39
TMEM176A	0.436	0.207	0.04	0.000e+00	CD48	0.576	0.813	0.542	1.607e-96	ISG15	0.36	0.062	0.199	7.784e-39
HEXB	0.435	0.346	0.177	0.000e+00	PDLIM5	0.44	0.333	0.11	2.439e-96	ARHGAP15	0.288	0.092	0.25	1.246e-38
KIAA0930	0.433	0.402	0.211	0.000e+00	CD74	0.255	0.905	0.554	6.173e-96	CYBC1	0.321	0.085	0.238	1.519e-38
CD86	0.433	0.261	0.074	0.000e+00	PLIN2	0.576	0.533	0.249	1.463e-95	CSK	0.351	0.124	0.307	2.061e-38
GM2A	0.433	0.282	0.104	0.000e+00	KLF2	0.523	0.879	0.612	7.362e-95	GRK2	0.364	0.184	0.414	2.153e-38
FGD2	0.433	0.298	0.122	0.000e+00	NINJ1	0.387	0.316	0.1	1.555e-94	IGSF6	1.108	0.286	0.21	2.531e-38
GNAI2	0.433	0.79	0.609	0.000e+00	RPS19	0.409	0.988	0.849	5.306e-94	PAFAH1B2	0.258	0.068	0.208	3.994e-38
ATP6V0D1	0.431	0.501	0.286	0.000e+00	SELPLG	0.509	0.55	0.256	1.309e-93	MSL1	1.239	0.298	0.228	4.289e-38
SLC31A2	0.431	0.268	0.077	0.000e+00	SEPT9	0.543	0.666	0.366	1.821e-93	ELF1	0.436	0.196	0.44	4.332e-38
NOTCH2	0.43	0.36	0.176	0.000e+00	DAPK1	0.302	0.245	0.067	7.134e-92	PTAR1	0.265	0.066	0.205	9.369e-38
SH3BGRL3	0.43	0.911	0.772	0.000e+00	FCN1	0.371	0.755	0.338	1.490e-90	ADD3	0.411	0.2	0.443	1.060e-37
C9orf72	0.43	0.299	0.103	0.000e+00	EIF1	0.377	0.955	0.89	2.334e-90	RAB1A	0.291	0.069	0.21	1.110e-37
CARD16	0.43	0.45	0.232	0.000e+00	S100A6	0.369	0.958	0.793	1.357e-89	AATK	0.494	0.054	0.015	1.617e-37
CNPY3	0.429	0.523	0.313	0.000e+00	SH3BGRL3	0.4	0.934	0.79	3.044e-89	SUPT20H	0.281	0.072	0.214	2.503e-37
AC096667.1	0.429	0.248	0.065	0.000e+00	NOTCH2	0.494	0.463	0.199	3.395e-89	MT-ATP8	0.326	0.111	0.281	3.318e-37
LILRA2	0.429	0.319	0.106	0.000e+00	DICER1	0.581	0.612	0.331	3.435e-89	GABARAPL2	0.472	0.177	0.4	5.119e-37
CPD	0.427	0.44	0.179	0.000e+00	RYBP	0.467	0.486	0.22	3.674e-89	RPS6KA3	0.46	0.142	0.336	5.613e-37
TRPS1	0.426	0.305	0.128	0.000e+00	FKBP1A	0.475	0.724	0.45	3.710e-89	PPM1B	0.33	0.099	0.258	6.167e-37
RASSF2	0.425	0.501	0.213	0.000e+00	JPT1	0.489	0.587	0.296	4.751e-89	TMBIM4	0.437	0.202	0.447	6.392e-37
TREM1	0.425	0.293	0.063	0.000e+00	FGD4	0.365	0.395	0.147	8.747e-89	GNAI2	0.801	0.525	0.64	7.106e-37
AC020916.1	0.424	0.258	0.099	0.000e+00	EPS8	0.3	0.182	0.042	3.346e-88	LRRC4	0.524	0.065	0.021	1.454e-36
PILRA	0.423	0.306	0.08	0.000e+00	ID2	0.547	0.663	0.363	1.067e-87	WNK1	0.452	0.205	0.452	1.473e-36
ACTR2	0.423	0.809	0.616	0.000e+00	RAP1B	0.471	0.769	0.56	3.027e-87	ARHGAP45	0.34	0.131	0.314	1.833e-36
LAMTOR1	0.422	0.575	0.394	0.000e+00	MIS18BP1	0.559	0.672	0.385	3.199e-87	STK17B	1.007	0.452	0.483	2.077e-36
MFSD1	0.422	0.396	0.204	0.000e+00	CD52	0.546	0.807	0.517	4.825e-87	MAT2B	0.342	0.085	0.233	2.953e-36
PGD	0.422	0.53	0.248	0.000e+00	SH2D3C	0.355	0.266	0.079	9.154e-87	SARAF	0.301	0.291	0.616	6.276e-36
GPCPD1	0.422	0.428	0.226	0.000e+00	ADAMTSL4	0.308	0.189	0.045	1.314e-86	NRDC	0.448	0.118	0.29	9.544e-36
ALDH1A1	0.422	0.247	0.097	0.000e+00	ITGB2	0.475	0.792	0.493	1.759e-86	UPF2	0.307	0.077	0.218	1.268e-35
PICALM	0.422	0.467	0.25	0.000e+00	ATP1A1	0.602	0.571	0.304	1.823e-86	QPCT	1.036	0.207	0.127	1.672e-35
ARHGAP26	0.42	0.41	0.182	0.000e+00	WASHC4	0.499	0.543	0.265	2.161e-86	USP9X	0.347	0.09	0.24	1.716e-35
FES	0.419	0.351	0.141	0.000e+00	ZNF706	0.593	0.66	0.396	9.820e-86	CHMP2A	0.43	0.145	0.337	2.732e-35
ZDHHC7	0.414	0.294	0.12	0.000e+00	PFN1	0.426	0.907	0.783	2.689e-85	TMEM50A	0.475	0.157	0.358	3.469e-35
EVI5	0.414	0.293	0.112	0.000e+00	IRAK3	0.412	0.614	0.296	2.485e-84	MED13	0.373	0.096	0.249	3.801e-35
P2RX7	0.412	0.237	0.075	0.000e+00	PPM1L	0.273	0.184	0.044	2.916e-84	AGFG1	0.29	0.116	0.28	1.311e-34
SLA	0.412	0.65	0.399	0.000e+00	RHOA	0.483	0.807	0.606	4.142e-84	SLAIN2	0.255	0.06	0.186	1.699e-34
PGAM1	0.409	0.557	0.372	0.000e+00	CHST2	0.377	0.293	0.096	1.081e-83	XIAP	0.356	0.095	0.246	2.060e-34
TCIRG1	0.406	0.434	0.213	0.000e+00	SEC14L1	0.397	0.501	0.235	1.428e-83	IL17RA	1.047	0.365	0.326	2.120e-34
FLNA	0.406	0.664	0.431	0.000e+00	CD4	0.488	0.471	0.204	2.779e-83	CTDSP1	0.321	0.105	0.262	2.635e-34
PLEKHO1	0.405	0.429	0.221	0.000e+00	OAS3	0.282	0.175	0.04	4.647e-83	KCMF1	0.331	0.076	0.214	3.789e-34
AL034397.3	0.405	0.594	0.287	0.000e+00	SYNGR2	0.524	0.448	0.203	1.830e-82	TAOK1	0.426	0.132	0.311	4.468e-34
CPPED1	0.403	0.451	0.187	0.000e+00	SH3BGRL	0.567	0.705	0.463	6.360e-82	BRI3	0.898	0.461	0.489	4.470e-34
LYN	0.403	0.596	0.296	0.000e+00	YBX1	0.431	0.87	0.723	1.002e-81	KMT2E	0.496	0.217	0.47	4.640e-34
GIMAP8	0.402	0.234	0.074	0.000e+00	WAC-AS1	0.51	0.456	0.207	4.764e-81	MRVI1	0.639	0.07	0.025	5.495e-34
H2AFY	0.402	0.7	0.46	0.000e+00	RAB10	0.513	0.563	0.302	8.907e-81	HSBP1	0.439	0.138	0.321	5.699e-34
GAPT	0.402	0.402	0.181	0.000e+00	PRKACA	0.41	0.371	0.146	1.361e-80	CHMP5	0.33	0.075	0.211	6.010e-34
BCL6	0.4	0.37	0.119	0.000e+00	SSH2	0.455	0.54	0.266	1.727e-80	RAB21	0.334	0.09	0.236	6.157e-34
ANPEP	0.4	0.281	0.072	0.000e+00	KIAA0513	0.283	0.276	0.087	2.530e-80	HIPK1	0.372	0.112	0.275	6.715e-34
LCP1	0.399	0.848	0.627	0.000e+00	VPS53	0.492	0.373	0.15	2.950e-80	FLI1	0.33	0.11	0.27	6.734e-34
SMCO4	0.397	0.276	0.106	0.000e+00	IFNGR2	0.377	0.525	0.249	7.654e-80	LAMP1	0.383	0.122	0.292	1.323e-33
SMAP2	0.396	0.695	0.518	0.000e+00	PGK1	0.512	0.715	0.484	9.182e-80	FBXO11	0.251	0.062	0.188	1.354e-33
GLIPR2	0.395	0.449	0.23	0.000e+00	FNIP2	0.561	0.339	0.132	1.912e-79	RBL2	0.396	0.13	0.305	2.163e-33
LACTB	0.394	0.294	0.133	0.000e+00	DMXL2	0.342	0.436	0.174	1.960e-79	SLK	0.34	0.095	0.243	2.277e-33
GLTP	0.394	0.349	0.165	0.000e+00	TTYH3	0.361	0.26	0.082	2.866e-79	RBM5	0.445	0.152	0.344	3.176e-33
ACSL1	0.392	0.487	0.175	0.000e+00	UBE2R2	0.454	0.623	0.349	7.587e-79	MFSD14B	0.258	0.062	0.187	3.739e-33
CHP1	0.392	0.361	0.171	0.000e+00	CYBA	0.41	0.915	0.76	3.997e-78	RAB5C	0.441	0.143	0.328	3.783e-33
CTSA	0.392	0.408	0.211	0.000e+00	DPEP2	0.318	0.286	0.094	6.273e-78	NAIP	0.273	0.089	0.233	4.188e-33
SQOR	0.392	0.381	0.189	0.000e+00	VMP1	0.405	0.66	0.369	1.641e-77	MIDN	1.189	0.293	0.231	5.548e-33
PLXNB2	0.391	0.249	0.093	0.000e+00	PTP4A2	0.495	0.777	0.58	2.234e-77	BLOC1S2	0.296	0.07	0.201	6.671e-33
CSF2RA	0.391	0.283	0.092	0.000e+00	SLC43A2	0.34	0.327	0.116	2.689e-77	RNF10	0.346	0.086	0.227	7.882e-33
ARPC3	0.39	0.849	0.731	0.000e+00	ARAP2	0.366	0.403	0.161	4.991e-77	PLEKHO1	0.277	0.105	0.258	1.218e-32
FOSL2	0.387	0.309	0.12	0.000e+00	B2M	0.27	0.999	0.976	5.421e-77	PTAFR	1.057	0.186	0.112	1.261e-32
CD300LF	0.386	0.244	0.073	0.000e+00	PTPN18	0.441	0.518	0.255	5.632e-77	RIN3	0.265	0.078	0.211	3.124e-32
SCIMP	0.385	0.237	0.075	0.000e+00	SCRN1	0.363	0.226	0.067	8.216e-76	RABGAP1L	0.345	0.086	0.226	3.335e-32
HLA-DMB	0.384	0.398	0.197	0.000e+00	OAZ2	0.381	0.405	0.175	1.949e-75	CAPZB	0.425	0.245	0.516	4.020e-32
LRRC25	0.383	0.303	0.093	0.000e+00	MAP3K1	0.495	0.506	0.248	3.574e-75	CRISPLD2	0.915	0.16	0.089	4.620e-32
CRISPLD2	0.381	0.279	0.059	0.000e+00	FBP1	0.422	0.305	0.11	5.333e-75	CD46	1.214	0.349	0.314	5.216e-32
TLR8	0.381	0.257	0.057	0.000e+00	SNN	0.255	0.255	0.079	1.447e-74	CUL3	0.422	0.114	0.272	9.501e-32
MT-ND2	0.379	0.984	0.956	0.000e+00	CLIP4	0.291	0.236	0.071	2.119e-74	ARHGAP9	1.132	0.285	0.221	9.690e-32
CYBA	0.379	0.888	0.74	0.000e+00	MARCKSL1	0.53	0.362	0.147	2.199e-74	TACC1	0.464	0.155	0.345	1.361e-31
IQGAP1	0.378	0.692	0.449	0.000e+00	LILRA2	0.341	0.352	0.134	7.775e-74	PHC2	1.165	0.309	0.254	1.600e-31
ATP11A	0.378	0.335	0.154	0.000e+00	JUP	0.431	0.206	0.058	7.975e-74	MAX	0.294	0.103	0.252	1.935e-31
SULT1A1	0.377	0.323	0.131	0.000e+00	SCLT1	0.414	0.346	0.138	3.033e-73	GIT2	0.32	0.085	0.222	2.859e-31
SIRPA	0.377	0.32	0.096	0.000e+00	RHOG	0.431	0.643	0.384	3.832e-73	CTDSP2	0.316	0.074	0.204	3.243e-31
AGO4	0.377	0.361	0.151	0.000e+00	UBASH3B	0.313	0.232	0.07	4.404e-73	NOTCH2	0.322	0.078	0.208	4.895e-31
TBL1X	0.374	0.356	0.153	0.000e+00	MT-ND2	0.31	0.984	0.96	5.221e-73	CCPG1	1.115	0.335	0.288	7.089e-31
C3AR1	0.374	0.301	0.089	0.000e+00	TRIM8	0.423	0.437	0.196	6.065e-73	PTTG1IP	0.384	0.097	0.241	7.350e-31
SMARCD3	0.374	0.193	0.039	0.000e+00	MT-ATP6	0.263	0.997	0.979	1.606e-72	HLA-A	0.377	0.728	0.866	7.866e-31
FYB1	0.373	0.808	0.555	0.000e+00	MYL12B	0.416	0.813	0.638	3.167e-72	RILPL2	0.378	0.117	0.275	1.637e-30
RAB32	0.371	0.432	0.189	0.000e+00	PITPNM1	0.286	0.217	0.063	3.296e-72	HACD4	0.28	0.093	0.231	1.707e-30
ATP6V0B	0.371	0.621	0.423	0.000e+00	ARHGAP27	0.341	0.331	0.124	4.315e-72	CARD16	0.328	0.115	0.27	2.155e-30
NUMB	0.367	0.425	0.23	0.000e+00	FCGRT	0.407	0.614	0.333	4.437e-72	MAP3K1	0.361	0.108	0.259	2.416e-30
EIF1	0.365	0.944	0.883	0.000e+00	STK10	0.437	0.58	0.313	5.404e-72	YIPF4	0.528	0.167	0.363	2.441e-30
FCGR2A	0.364	0.389	0.128	0.000e+00	SLC44A2	0.27	0.33	0.123	2.534e-71	PPP4R2	0.425	0.098	0.242	2.600e-30
C4orf48	0.364	0.355	0.178	0.000e+00	PLEKHO2	0.291	0.255	0.082	3.370e-71	B4GALT1	0.258	0.058	0.173	5.560e-30
ACAP2	0.361	0.572	0.381	0.000e+00	LPCAT2	0.272	0.339	0.13	1.217e-70	LPP	0.31	0.088	0.223	6.699e-30
GNAQ	0.359	0.501	0.303	0.000e+00	TKT	0.37	0.807	0.515	6.647e-70	BRAF	0.293	0.066	0.186	9.631e-30
CSF3R	0.357	0.705	0.309	0.000e+00	SFMBT2	0.345	0.217	0.065	7.604e-70	PPP1R15A	0.315	0.076	0.203	1.140e-29
QPCT	0.357	0.353	0.092	0.000e+00	SERP1	0.463	0.816	0.601	1.328e-69	CCNDBP1	0.407	0.15	0.33	1.392e-29
UBXN11	0.355	0.268	0.109	0.000e+00	HLA-DRB5	0.568	0.39	0.168	1.822e-69	SAMD4B	0.318	0.069	0.19	1.569e-29
LPGAT1	0.354	0.487	0.247	0.000e+00	PRAM1	0.318	0.421	0.181	8.527e-69	SERINC3	0.494	0.135	0.304	1.706e-29
ZSWIM6	0.353	0.251	0.097	0.000e+00	ERICH1	0.457	0.491	0.246	9.652e-69	CDC42SE2	0.497	0.183	0.389	2.014e-29
CCR1	0.352	0.208	0.056	0.000e+00	ISG15	0.54	0.417	0.19	1.673e-68	GMFG	0.85	0.508	0.643	3.079e-29
ASGR2	0.351	0.181	0.036	0.000e+00	ARL6IP5	0.464	0.744	0.531	2.598e-68	DCP2	0.443	0.134	0.301	3.471e-29
MCEMP1	0.351	0.294	0.079	0.000e+00	TMEM176B	0.386	0.264	0.089	5.324e-68	CYTIP	0.415	0.19	0.4	4.607e-29
ZNF467	0.351	0.238	0.061	0.000e+00	PPM1F	0.335	0.351	0.141	7.741e-68	SLU7	0.396	0.094	0.231	6.618e-29
PDXK	0.347	0.357	0.181	0.000e+00	STK17B	0.389	0.731	0.478	9.977e-68	PARP14	0.512	0.145	0.318	8.106e-29
MT-ND1	0.346	0.985	0.971	0.000e+00	PCGF5	0.438	0.407	0.187	1.554e-67	TOR1AIP2	0.271	0.058	0.17	1.275e-28
RAB3D	0.346	0.348	0.12	0.000e+00	CYTH4	0.344	0.488	0.229	3.869e-67	ASB8	0.317	0.069	0.188	1.480e-28
HRH2	0.344	0.303	0.134	0.000e+00	BCAT1	0.444	0.255	0.089	3.899e-67	SLC6A6	1.04	0.201	0.132	1.675e-28
STAB1	0.344	0.211	0.052	0.000e+00	CAPNS1	0.483	0.595	0.352	9.848e-67	ZMAT2	0.484	0.142	0.312	2.423e-28
PTAFR	0.341	0.289	0.085	0.000e+00	C9orf72	0.371	0.327	0.129	1.141e-66	AL034397.3	0.935	0.366	0.332	3.012e-28
ZYX	0.337	0.414	0.215	0.000e+00	BTK	0.409	0.39	0.175	1.206e-66	TGFB1	0.342	0.198	0.407	3.313e-28
FNDC3B	0.336	0.338	0.161	0.000e+00	PSMB9	0.432	0.68	0.418	3.595e-66	ARID4B	0.495	0.217	0.449	4.633e-28
SH3BP2	0.334	0.358	0.172	0.000e+00	ACAA1	0.456	0.41	0.192	4.503e-66	MKLN1	0.428	0.102	0.242	6.972e-28
PRKCB	0.334	0.64	0.432	0.000e+00	SH3TC1	0.288	0.242	0.079	6.826e-66	HEBP2	0.504	0.165	0.351	7.810e-28
FAM49A	0.333	0.269	0.102	0.000e+00	PGLS	0.437	0.68	0.415	8.874e-66	TUBA1A	1.236	0.352	0.329	9.471e-28
PRKAR1A	0.332	0.512	0.314	0.000e+00	TMSB10	0.343	0.976	0.838	1.901e-65	CASS4	0.639	0.07	0.027	9.804e-28
FRY	0.331	0.257	0.104	0.000e+00	PLEKHO1	0.41	0.5	0.247	2.371e-65	SPG21	0.432	0.107	0.249	1.221e-27
CYP27A1	0.33	0.143	0.02	0.000e+00	ARPC1B	0.414	0.73	0.495	2.718e-65	PURB	0.303	0.064	0.178	1.832e-27
SLCO3A1	0.328	0.311	0.141	0.000e+00	RTN4	0.43	0.699	0.459	5.419e-65	ETV6	0.334	0.082	0.206	1.900e-27
LY96	0.328	0.263	0.093	0.000e+00	PHF19	0.41	0.296	0.114	9.257e-65	SIPA1	0.313	0.095	0.228	2.155e-27
HBEGF	0.327	0.149	0.032	0.000e+00	CORO1A	0.412	0.838	0.615	1.470e-64	UBE2H	0.291	0.083	0.208	2.199e-27
CLMN	0.326	0.186	0.043	0.000e+00	PFDN5	0.377	0.896	0.783	2.897e-64	RSBN1L	0.528	0.153	0.33	2.345e-27
DENND3	0.326	0.352	0.144	0.000e+00	EFHD2	0.325	0.686	0.398	3.175e-64	SMG7	0.272	0.06	0.171	2.451e-27
NFIL3	0.326	0.291	0.105	0.000e+00	IFNGR1	0.369	0.503	0.25	5.473e-64	STXBP2	0.314	0.152	0.323	3.373e-27
SKAP2	0.326	0.572	0.333	0.000e+00	KLF4	0.368	0.407	0.175	6.094e-64	PUM2	0.433	0.105	0.246	3.571e-27
EFHD2	0.324	0.616	0.366	0.000e+00	LCP2	0.401	0.511	0.261	7.277e-64	LAMP2	1.179	0.327	0.29	3.891e-27
RAB11FIP1	0.324	0.464	0.245	0.000e+00	UBC	0.392	0.868	0.756	7.484e-64	MKRN1	0.406	0.139	0.302	4.046e-27
NLRP12	0.322	0.242	0.051	0.000e+00	SLC25A6	0.425	0.816	0.642	8.454e-64	RTF2	0.517	0.146	0.317	4.256e-27
CR1	0.321	0.314	0.101	0.000e+00	CFL1	0.367	0.898	0.785	1.005e-63	CWC25	0.29	0.063	0.175	4.341e-27
LTB4R	0.32	0.293	0.122	0.000e+00	NEDD9	0.285	0.295	0.108	1.020e-63	ARPC1B	0.31	0.253	0.509	4.982e-27
GAA	0.319	0.22	0.076	0.000e+00	SEC11A	0.496	0.664	0.437	1.066e-63	ADAM10	0.463	0.132	0.291	6.298e-27
S1PR3	0.318	0.157	0.021	0.000e+00	RIN3	0.391	0.429	0.202	1.426e-63	RBPJ	0.48	0.155	0.33	8.536e-27
VNN2	0.316	0.388	0.106	0.000e+00	CUX1	0.455	0.523	0.281	1.430e-63	AZIN1	0.338	0.095	0.225	1.508e-26
MTMR11	0.315	0.182	0.052	0.000e+00	ABRACL	0.462	0.589	0.345	9.820e-63	FAM8A1	0.909	0.13	0.07	1.739e-26
FRAT1	0.313	0.278	0.117	0.000e+00	CD37	0.35	0.791	0.56	1.565e-62	S100A4	0.402	0.716	0.772	1.784e-26
TMSB10	0.312	0.959	0.82	0.000e+00	GIMAP1	0.416	0.518	0.256	1.668e-62	CORO1C	0.272	0.069	0.183	2.005e-26
FOLR3	0.309	0.189	0.049	0.000e+00	SPG11	0.463	0.469	0.243	8.475e-62	NLRC5	0.261	0.072	0.188	2.839e-26
AGTPBP1	0.309	0.359	0.174	0.000e+00	CAPZA2	0.362	0.57	0.331	1.088e-61	CPSF7	0.297	0.06	0.168	3.640e-26
QSOX1	0.309	0.266	0.108	0.000e+00	CLEC2B	0.352	0.449	0.21	1.548e-61	RETREG2	0.277	0.062	0.17	4.249e-26
MARC1	0.309	0.239	0.069	0.000e+00	SYTL1	0.39	0.377	0.163	1.873e-61	STXBP3	0.313	0.063	0.173	4.731e-26
F5	0.307	0.202	0.039	0.000e+00	NCKAP1L	0.452	0.624	0.381	2.181e-61	KDM2A	0.455	0.125	0.276	5.438e-26
SIRPB1	0.307	0.259	0.07	0.000e+00	RHOQ	0.337	0.425	0.195	2.204e-61	NCF4	1.083	0.258	0.197	6.039e-26
SORT1	0.304	0.241	0.08	0.000e+00	TIAM1	0.356	0.268	0.097	3.405e-61	ATF6	0.39	0.081	0.202	6.459e-26
VNN1	0.303	0.221	0.053	0.000e+00	SLC35E3	0.499	0.406	0.191	5.825e-61	RGS18	0.929	0.268	0.207	8.187e-26
TLR5	0.302	0.163	0.038	0.000e+00	MVP	0.302	0.335	0.137	3.566e-60	COL4A3BP	0.387	0.125	0.274	9.274e-26
RASSF3	0.3	0.369	0.156	0.000e+00	CAPZB	0.426	0.718	0.502	4.730e-60	NFE2L2	0.436	0.106	0.243	1.035e-25
YWHAB	0.3	0.816	0.703	0.000e+00	CORO1B	0.399	0.359	0.155	4.900e-60	GK	0.946	0.127	0.069	1.315e-25
SLC15A3	0.299	0.217	0.062	0.000e+00	MYO1F	0.253	0.708	0.412	1.801e-59	C4orf48	0.325	0.087	0.209	2.540e-25
VNN3	0.299	0.21	0.042	0.000e+00	PPARGC1B	0.292	0.206	0.066	1.961e-59	SNRK	1.135	0.267	0.213	2.727e-25
PELI1	0.297	0.331	0.126	0.000e+00	GNB2	0.356	0.672	0.432	2.952e-59	IST1	0.334	0.075	0.191	3.473e-25
ACTB	0.296	0.994	0.964	0.000e+00	LIMD2	0.422	0.707	0.454	3.741e-59	TRIB1	0.956	0.183	0.116	3.732e-25
SELL	0.296	0.643	0.413	0.000e+00	FKBP15	0.464	0.394	0.188	3.908e-59	CLIP1	0.472	0.117	0.26	3.813e-25
GPBAR1	0.295	0.165	0.045	0.000e+00	TNFAIP2	0.34	0.397	0.175	4.007e-59	AKNA	0.404	0.183	0.374	3.916e-25
RTN3	0.293	0.553	0.3	0.000e+00	TES	0.419	0.48	0.248	6.085e-59	TRIOBP	0.379	0.082	0.2	4.357e-25
CHST15	0.29	0.256	0.081	0.000e+00	SLC25A25	0.251	0.169	0.047	2.340e-58	KMT5B	0.351	0.079	0.196	5.847e-25
KLF7	0.29	0.314	0.143	0.000e+00	TGFBI	0.296	0.395	0.168	3.438e-58	IFRD1	1.097	0.202	0.138	9.983e-25
HOMER3	0.288	0.161	0.045	0.000e+00	ICAM2	0.391	0.403	0.19	5.436e-58	BIRC2	0.31	0.068	0.178	1.027e-24
NHSL2	0.288	0.266	0.104	0.000e+00	MCOLN1	0.283	0.234	0.082	7.667e-58	NR3C1	0.524	0.163	0.339	1.046e-24
MEFV	0.287	0.217	0.054	0.000e+00	CHCHD10	0.516	0.486	0.269	1.020e-57	LPAR2	0.842	0.132	0.073	1.361e-24
RIPOR2	0.287	0.76	0.555	0.000e+00	PSME2	0.523	0.617	0.395	1.273e-57	ADM	0.817	0.087	0.039	2.017e-24
ITGAX	0.286	0.289	0.105	0.000e+00	RNPEP	0.355	0.364	0.165	1.358e-57	BROX	0.341	0.072	0.183	2.409e-24
APAF1	0.286	0.332	0.153	0.000e+00	VPS35	0.432	0.559	0.332	2.521e-57	KIAA2013	0.341	0.071	0.182	2.632e-24
KDM7A	0.283	0.329	0.143	0.000e+00	SH3BP1	0.329	0.319	0.13	7.163e-57	UBE2D1	1.162	0.236	0.178	3.784e-24
APOBR	0.282	0.258	0.099	0.000e+00	LACTB	0.417	0.347	0.154	1.119e-56	PPP1R15B	0.275	0.057	0.157	4.669e-24
LILRA1	0.28	0.177	0.053	0.000e+00	SNX9	0.31	0.273	0.105	1.300e-56	GNB4	0.364	0.08	0.194	4.917e-24
TMEM144	0.279	0.14	0.038	0.000e+00	ST3GAL5	0.386	0.264	0.098	1.462e-56	PPP2R2A	0.332	0.082	0.197	5.724e-24
ALOX5	0.277	0.346	0.13	0.000e+00	M6PR	0.461	0.576	0.352	2.564e-56	IMPA2	0.326	0.063	0.168	6.722e-24
STX11	0.277	0.208	0.072	0.000e+00	DOCK2	0.396	0.527	0.296	4.271e-56	SNX13	0.271	0.057	0.156	1.035e-23
NRGN	0.275	0.465	0.155	0.000e+00	CEBPA	0.302	0.296	0.117	5.559e-56	ZNF652	0.472	0.116	0.255	1.271e-23
RGS18	0.27	0.447	0.168	0.000e+00	AMPD2	0.253	0.248	0.091	7.408e-56	GLT1D1	0.831	0.123	0.067	1.271e-23
KIAA0513	0.268	0.211	0.07	0.000e+00	BLVRA	0.401	0.386	0.184	1.048e-55	APOL6	0.393	0.082	0.197	1.288e-23
LILRA6	0.266	0.172	0.04	0.000e+00	SNX10	0.255	0.519	0.268	1.662e-55	PLEKHA2	0.349	0.094	0.216	1.451e-23
NLRC4	0.266	0.183	0.047	0.000e+00	ADA2	0.408	0.486	0.247	2.368e-55	MSL3	0.374	0.096	0.22	1.508e-23
FCGR1A	0.264	0.157	0.039	0.000e+00	NAGA	0.364	0.295	0.121	3.257e-55	C6orf62	0.511	0.173	0.353	1.542e-23
HK3	0.264	0.186	0.046	0.000e+00	SMAP2	0.328	0.745	0.541	1.656e-54	DNAJB6	0.501	0.157	0.324	1.580e-23
GLT1D1	0.261	0.202	0.046	0.000e+00	SWAP70	0.272	0.299	0.12	2.069e-54	CARS2	0.413	0.098	0.223	1.691e-23
FCAR	0.257	0.213	0.047	0.000e+00	GRB2	0.4	0.628	0.401	4.068e-54	LAMTOR4	1.072	0.452	0.538	1.847e-23
FAM198B-AS1	0.254	0.121	0.023	0.000e+00	GBP4	0.315	0.288	0.113	5.782e-54	TLR2	1.053	0.256	0.201	1.998e-23
VSTM1	0.253	0.167	0.038	0.000e+00	KCNQ1OT1	0.483	0.29	0.119	6.831e-54	FAM126B	1.235	0.253	0.199	2.854e-23
NCOA4	0.251	0.577	0.372	0.000e+00	CD53	0.4	0.678	0.446	9.749e-54	ATP2B1-AS1	0.262	0.067	0.172	2.934e-23
APOBEC3A	0.25	0.254	0.08	0.000e+00	RP2	0.252	0.309	0.128	1.099e-53	IL16	0.318	0.08	0.193	3.728e-23
WSB1	0.352	0.609	0.426	7.300e-303	SIPA1L1	0.33	0.285	0.111	1.326e-53	PPT1	0.435	0.142	0.297	3.948e-23
NCKAP1L	0.425	0.547	0.357	1.419e-299	CACUL1	0.345	0.398	0.196	1.746e-53	SCLT1	0.292	0.051	0.145	4.282e-23
PTEN	0.303	0.563	0.372	1.771e-298	NAGK	0.373	0.463	0.241	2.259e-53	PAN3	0.358	0.07	0.177	4.365e-23
LRRFIP1	0.321	0.757	0.592	3.615e-298	ARPC4	0.332	0.675	0.445	4.053e-53	MCMBP	0.263	0.058	0.156	4.479e-23
MYADM	0.312	0.353	0.177	4.849e-298	HCLS1	0.325	0.7	0.472	7.907e-53	DNAJB1	0.379	0.072	0.18	4.609e-23
MPP7	0.303	0.225	0.086	3.026e-297	ZBTB7A	0.45	0.548	0.329	1.744e-52	MPP1	0.308	0.11	0.241	5.615e-23
CAMKK2	0.298	0.369	0.191	3.093e-297	LAPTM4A	0.409	0.476	0.267	1.751e-52	NOTCH1	0.947	0.151	0.091	6.633e-23
TMEM167A	0.459	0.445	0.274	1.544e-295	GNB4	0.359	0.387	0.186	2.715e-52	VEZF1	0.393	0.088	0.205	6.649e-23
IL6R	0.268	0.413	0.218	4.986e-295	MLX	0.364	0.372	0.179	3.291e-52	RASA2	0.334	0.083	0.196	7.263e-23
WASHC4	0.367	0.426	0.243	5.958e-294	ACOT9	0.329	0.255	0.098	3.294e-52	GATAD2B	0.325	0.066	0.168	1.473e-22
HERPUD1	0.385	0.538	0.338	7.844e-293	SP110	0.396	0.564	0.326	5.265e-52	RAC1	0.874	0.465	0.558	2.179e-22
PLEC	0.364	0.338	0.165	2.633e-291	EVI5	0.377	0.311	0.136	8.484e-52	NOP10	0.548	0.184	0.37	2.497e-22
TBC1D9	0.316	0.178	0.059	8.464e-290	C20orf27	0.4	0.448	0.237	2.066e-51	GATAD2A	0.356	0.073	0.179	3.471e-22
LILRB1	0.322	0.24	0.095	1.963e-289	HIGD2A	0.451	0.649	0.441	2.742e-51	DENND3	1.079	0.229	0.173	4.338e-22
PGLS	0.422	0.575	0.393	2.371e-289	MOB1A	0.369	0.624	0.408	5.043e-51	HTATIP2	0.269	0.057	0.152	4.375e-22
PSTPIP1	0.292	0.361	0.179	2.429e-289	TBCB	0.39	0.446	0.239	6.379e-51	PRAM1	0.281	0.081	0.19	5.347e-22
BAZ2B	0.282	0.459	0.268	9.221e-289	SBF2	0.306	0.293	0.121	1.874e-50	IFI16	0.53	0.207	0.41	6.177e-22
JAK2	0.378	0.326	0.164	2.276e-286	TMPO	0.446	0.618	0.387	2.061e-50	IFIT1	0.676	0.061	0.024	7.109e-22
DAZAP2	0.3	0.699	0.549	4.185e-286	SNX2	0.362	0.507	0.29	2.789e-50	CXCR4	0.755	0.549	0.697	9.122e-22
FAM120A	0.384	0.519	0.341	4.365e-286	NFATC1	0.29	0.213	0.074	7.219e-50	AKIRIN1	0.494	0.105	0.231	9.182e-22
SPG21	0.37	0.39	0.218	5.788e-286	SFT2D2	0.402	0.448	0.241	2.093e-49	HERPUD2	0.286	0.057	0.152	1.054e-21
SSH2	0.353	0.425	0.243	8.590e-286	AHNAK	0.344	0.75	0.471	2.245e-49	NCOA4	1.068	0.387	0.403	1.225e-21
NR4A2	0.326	0.226	0.088	1.322e-285	HRH2	0.296	0.345	0.155	5.464e-49	TBC1D1	0.402	0.1	0.221	1.618e-21
RHOA	0.325	0.73	0.589	4.611e-284	OSTF1	0.328	0.493	0.274	5.957e-49	STK10	0.474	0.161	0.324	1.744e-21
KIF13A	0.257	0.234	0.096	1.163e-280	GLUL	0.3	0.66	0.421	6.275e-49	MTPN	0.421	0.285	0.558	1.783e-21
MTMR3	0.271	0.263	0.114	7.052e-280	LAPTM5	0.335	0.821	0.648	1.703e-48	CASC4	0.359	0.079	0.186	2.083e-21
ATG16L2	0.288	0.325	0.159	1.903e-279	GNG2	0.271	0.426	0.215	3.707e-48	FBXL5	1.095	0.319	0.293	2.284e-21
NADK	0.277	0.346	0.178	1.310e-278	TAOK3	0.372	0.604	0.385	4.066e-48	WASHC4	0.48	0.133	0.275	2.513e-21
VAPA	0.411	0.585	0.432	7.857e-277	LPL	0.331	0.097	0.021	7.687e-48	CREB1	0.551	0.13	0.272	3.581e-21
RNF13	0.336	0.408	0.23	1.156e-274	ACTR3	0.31	0.761	0.596	9.834e-48	BOD1L1	1.108	0.426	0.491	4.050e-21
RIN3	0.368	0.346	0.181	2.821e-272	GDI2	0.389	0.654	0.439	2.924e-47	GPCPD1	0.414	0.126	0.262	4.648e-21
SLC36A4	0.338	0.276	0.127	1.727e-270	KCNE1	0.263	0.267	0.106	3.822e-47	CSNK1D	0.482	0.099	0.219	5.528e-21
PFDN5	0.313	0.867	0.771	1.941e-269	BIN2	0.317	0.654	0.42	4.355e-47	KLF3	0.52	0.147	0.3	5.610e-21
POLE4	0.448	0.431	0.264	6.749e-269	ANXA4	0.332	0.299	0.131	6.730e-47	ARHGAP30	0.483	0.194	0.381	5.995e-21
PRKCD	0.257	0.249	0.107	4.630e-267	ERGIC1	0.29	0.423	0.223	6.912e-47	ACTN4	0.479	0.168	0.335	6.974e-21
ALDH3B1	0.259	0.234	0.098	9.010e-267	LSP1	0.316	0.679	0.439	9.016e-47	HPCAL1	0.297	0.062	0.158	9.706e-21
DAPP1	0.303	0.343	0.176	5.650e-266	ITGA4	0.409	0.497	0.284	1.200e-46	AFTPH	0.431	0.098	0.215	1.062e-20
FKBP1A	0.289	0.606	0.429	1.806e-265	CBL	0.312	0.377	0.185	1.350e-46	GSK3B	0.266	0.055	0.146	1.340e-20
TUT7	0.328	0.385	0.211	7.269e-265	PQLC3	0.344	0.312	0.14	1.919e-46	RERE	0.398	0.083	0.191	1.577e-20
ZFHX3	0.336	0.202	0.079	2.853e-263	CDC42	0.343	0.757	0.617	2.224e-46	DOCK11	0.391	0.092	0.205	2.594e-20
SOAT1	0.339	0.261	0.118	6.306e-262	GPR155	0.357	0.333	0.154	2.682e-46	MTRNR2L12	1.108	0.401	0.442	2.681e-20
LAT2	0.302	0.343	0.176	8.925e-262	COL4A3BP	0.294	0.476	0.265	7.438e-46	FCGRT	0.366	0.176	0.344	2.961e-20
LIMS1	0.25	0.516	0.344	6.893e-261	NUMB	0.301	0.464	0.255	2.162e-45	KLHL8	0.404	0.082	0.188	4.047e-20
ACSL4	0.346	0.297	0.148	3.557e-259	ARL6IP4	0.429	0.712	0.527	2.687e-45	NUAK2	0.626	0.076	0.035	4.223e-20
RCBTB2	0.295	0.249	0.108	8.343e-258	FRY	0.272	0.288	0.124	4.338e-45	TXNRD1	0.414	0.077	0.18	4.403e-20
AP2S1	0.376	0.604	0.42	1.593e-257	AP1S2	0.26	0.633	0.364	7.023e-45	MSRB2	0.381	0.067	0.164	5.051e-20
ODF3B	0.306	0.184	0.068	3.891e-257	ATP6V1B2	0.297	0.438	0.231	7.729e-45	UBL3	0.362	0.087	0.195	5.361e-20
CUX1	0.41	0.428	0.261	6.939e-257	RILPL2	0.336	0.48	0.265	1.577e-44	PPP1R3B	0.611	0.072	0.032	5.372e-20
MAP3K2	0.287	0.497	0.319	1.273e-256	SCARB2	0.368	0.353	0.177	1.726e-44	PPP1R12A	0.571	0.241	0.468	6.204e-20
CD4	0.386	0.351	0.184	9.191e-255	BACH1	0.253	0.416	0.215	1.972e-44	CYLD	0.501	0.17	0.335	6.739e-20
LMO2	0.347	0.42	0.237	3.470e-254	GMFG	0.309	0.786	0.635	2.018e-44	LSP1	0.929	0.406	0.445	7.362e-20
ITPRIPL2	0.334	0.203	0.081	5.747e-254	PLEC	0.325	0.38	0.187	2.535e-44	PDLIM7	0.928	0.146	0.091	8.144e-20
ROCK1	0.338	0.649	0.495	7.071e-254	WDR26	0.379	0.433	0.241	2.950e-44	RAB5B	0.292	0.063	0.156	8.559e-20
REL	0.398	0.523	0.346	1.957e-252	SAMHD1	0.338	0.726	0.458	3.215e-44	KCNJ2	0.796	0.101	0.053	8.727e-20
TNFRSF1A	0.3	0.331	0.172	3.224e-252	STX7	0.315	0.524	0.305	3.313e-44	FAM200B	0.478	0.107	0.228	1.323e-19
DOCK8	0.334	0.573	0.4	1.470e-251	SESTD1	0.291	0.249	0.102	3.323e-44	BID	0.482	0.104	0.223	1.848e-19
RP2	0.256	0.249	0.11	1.969e-251	KLF3	0.376	0.497	0.291	1.163e-43	BNIP2	0.53	0.167	0.329	1.962e-19
SNX30	0.276	0.193	0.074	2.244e-250	GNG5	0.322	0.681	0.485	1.237e-43	ARL8A	0.278	0.066	0.16	2.451e-19
UBE2R2	0.325	0.496	0.329	8.846e-248	PABPC4	0.365	0.479	0.278	5.404e-43	BAZ2B	1.107	0.318	0.296	2.635e-19
MT-ND4L	0.353	0.708	0.578	4.452e-247	FAM117B	0.293	0.222	0.086	2.741e-42	PPP1R9B	0.346	0.066	0.16	3.693e-19
PTPN12	0.256	0.358	0.191	1.257e-246	OGDH	0.265	0.309	0.144	2.944e-42	RNF166	0.463	0.111	0.232	4.074e-19
MANBA	0.341	0.269	0.128	1.644e-244	LYL1	0.287	0.445	0.244	4.796e-42	GMCL1	0.392	0.076	0.175	4.083e-19
CTNNB1	0.45	0.393	0.235	3.219e-244	ZBTB16	0.414	0.373	0.189	7.632e-42	TECPR2	0.757	0.1	0.053	5.364e-19
OTULINL	0.321	0.263	0.122	5.017e-243	LRP1	0.321	0.299	0.134	9.108e-42	UBLCP1	0.371	0.076	0.176	5.700e-19
HSD17B11	0.342	0.445	0.279	2.360e-242	PPP1CA	0.352	0.68	0.499	1.070e-41	TMEM33	0.421	0.084	0.188	5.930e-19
MCTP1	0.252	0.205	0.083	4.840e-241	TPI1	0.357	0.69	0.475	1.076e-41	PRKACA	0.319	0.062	0.153	6.748e-19
S100Z	0.255	0.146	0.048	9.906e-240	ANKRD13D	0.365	0.447	0.248	1.363e-41	TNFAIP3	0.582	0.104	0.22	6.765e-19
KYNU	0.281	0.176	0.065	4.698e-239	MFSD12	0.276	0.245	0.103	1.878e-41	SLC35E3	0.39	0.091	0.199	7.637e-19
PRKACA	0.298	0.268	0.129	9.488e-239	TNFSF13B	0.25	0.51	0.275	1.946e-41	SPATA13	0.315	0.065	0.158	7.690e-19
MEF2C	0.336	0.384	0.217	3.320e-238	FLII	0.329	0.378	0.199	2.162e-41	PSMA3-AS1	0.577	0.193	0.375	8.298e-19
GNB4	0.352	0.315	0.168	8.723e-238	ITPRIPL2	0.292	0.236	0.096	2.220e-41	BBIP1	0.271	0.048	0.13	8.966e-19
HEBP2	0.337	0.483	0.32	1.542e-237	SRGAP2	0.312	0.363	0.181	3.376e-41	VAPA	0.572	0.24	0.463	1.020e-18
MYO1G	0.365	0.473	0.292	6.280e-237	TPM3	0.273	0.813	0.671	3.603e-41	RGS19	0.432	0.124	0.253	1.034e-18
CREG1	0.352	0.334	0.185	8.567e-237	SNX27	0.285	0.412	0.218	8.811e-41	PCMTD1	0.53	0.13	0.263	1.065e-18
ADPGK	0.411	0.402	0.247	2.997e-236	AGPAT3	0.36	0.303	0.146	9.856e-41	ZBED1	0.283	0.048	0.13	1.074e-18
PRKAG2	0.358	0.306	0.158	1.243e-235	LPP	0.33	0.41	0.215	1.038e-40	FAM45A	0.469	0.102	0.216	1.408e-18
CAPN2	0.36	0.376	0.212	2.277e-235	REEP5	0.326	0.537	0.335	1.456e-40	NBN	0.481	0.095	0.204	1.412e-18
PPM1F	0.28	0.263	0.124	3.413e-235	PGGT1B	0.347	0.32	0.155	5.648e-40	CCDC186	0.448	0.108	0.225	1.811e-18
FOXO3	0.302	0.431	0.264	2.673e-234	UHMK1	0.362	0.485	0.291	6.879e-40	NUP98	0.292	0.054	0.138	1.962e-18
HCLS1	0.261	0.623	0.45	2.767e-234	C15orf39	0.251	0.216	0.086	2.188e-39	CREBRF	1.17	0.312	0.293	2.188e-18
ARAP1	0.278	0.253	0.118	3.208e-232	TRIM14	0.37	0.378	0.199	2.242e-39	FMR1	0.337	0.06	0.148	2.814e-18
DIAPH2	0.331	0.271	0.131	4.428e-232	NAPRT	0.305	0.372	0.199	2.588e-39	CD53	0.491	0.24	0.459	2.950e-18
RTN4	0.33	0.598	0.44	1.336e-231	GLIPR1	0.27	0.609	0.365	4.576e-39	PLEKHF2	0.292	0.049	0.131	2.979e-18
ADAM17	0.374	0.293	0.152	8.830e-231	AKAP13	0.327	0.729	0.533	8.348e-39	EHBP1L1	0.499	0.137	0.273	3.067e-18
FAM200B	0.32	0.355	0.2	9.543e-230	UPP1	0.276	0.381	0.191	1.920e-38	ANXA3	0.449	0.111	0.059	3.287e-18
MDM2	0.362	0.34	0.191	5.195e-229	TMEM134	0.263	0.294	0.136	2.631e-38	TRAPPC8	0.255	0.047	0.126	3.875e-18
FBP1	0.304	0.219	0.095	8.551e-226	GIMAP2	0.353	0.347	0.176	5.736e-38	NIPBL	0.603	0.232	0.444	4.321e-18
PLCB2	0.285	0.305	0.157	9.264e-226	KIAA0930	0.31	0.429	0.236	5.838e-38	RAB5IF	0.502	0.117	0.239	6.136e-18
STAT2	0.318	0.288	0.146	2.458e-225	ARHGDIB	0.265	0.861	0.73	7.177e-38	S1PR4	0.487	0.139	0.276	7.105e-18
PTK2B	0.286	0.413	0.249	4.422e-224	PFKL	0.354	0.385	0.212	8.162e-38	DPH3	0.289	0.049	0.129	7.879e-18
NPTN	0.26	0.286	0.144	1.130e-223	RAB8A	0.293	0.458	0.274	2.135e-37	ARAP3	0.478	0.052	0.02	8.002e-18
NFKBIA	0.29	0.669	0.514	3.164e-221	SRGAP2B	0.255	0.235	0.098	2.513e-37	NFAT5	0.369	0.073	0.168	8.091e-18
TTYH3	0.265	0.177	0.069	6.253e-221	CPVL	0.275	0.423	0.224	2.567e-37	SPTY2D1	0.258	0.05	0.131	8.454e-18
TET3	0.3	0.248	0.119	7.077e-221	TENT5A	0.303	0.285	0.132	3.236e-37	TNFSF10	1.071	0.285	0.254	9.931e-18
MTF1	0.273	0.26	0.126	1.164e-219	ITSN2	0.308	0.505	0.313	4.508e-37	DNAJC5	0.276	0.061	0.147	1.116e-17
COL4A3BP	0.299	0.404	0.245	1.736e-219	TMBIM4	0.334	0.621	0.434	6.034e-37	AC005280.2	0.534	0.063	0.028	1.652e-17
JUND	0.318	0.734	0.636	5.905e-218	CTBP2	0.313	0.38	0.211	9.073e-37	STRN	0.284	0.049	0.128	2.163e-17
MYD88	0.278	0.298	0.155	1.504e-217	IRF1	0.344	0.49	0.292	1.438e-36	AKAP10	0.286	0.056	0.139	2.567e-17
SRGAP2B	0.31	0.198	0.084	5.000e-216	CCDC12	0.362	0.472	0.286	1.810e-36	PACS1	0.373	0.076	0.171	2.575e-17
TGOLN2	0.332	0.6	0.454	1.127e-215	ZNF106	0.299	0.587	0.378	1.984e-36	TOB1	1.172	0.28	0.247	2.664e-17
MSN	0.287	0.689	0.541	4.733e-215	DOCK8	0.305	0.629	0.422	3.660e-36	RNF144B	0.281	0.088	0.189	2.933e-17
TIAM1	0.285	0.199	0.083	7.352e-215	CLIC1	0.281	0.774	0.595	3.726e-36	ZFAND6	0.547	0.141	0.277	2.956e-17
ARSD	0.291	0.186	0.077	1.227e-211	PRKCB	0.262	0.678	0.459	6.625e-36	ST20	0.709	0.096	0.051	3.213e-17
FKBP15	0.336	0.31	0.171	3.486e-211	GSTK1	0.361	0.593	0.409	1.212e-35	MAN2A2	0.362	0.064	0.152	3.427e-17
ASAP1	0.263	0.421	0.264	3.622e-211	UBE2J1	0.276	0.46	0.268	2.907e-35	IDS	1.143	0.306	0.288	3.593e-17
SGK3	0.365	0.302	0.164	1.084e-210	TRIM38	0.306	0.537	0.336	4.049e-34	FAM177A1	0.389	0.08	0.176	3.669e-17
GDI2	0.359	0.573	0.421	5.214e-209	SNX5	0.356	0.434	0.259	4.640e-34	CNPY3	0.504	0.184	0.351	4.177e-17
IL10RA	0.325	0.348	0.191	2.365e-208	ATP11A	0.267	0.342	0.178	1.032e-33	ADAM8	0.915	0.158	0.105	4.335e-17
OAS1	0.272	0.191	0.079	1.303e-207	ARHGAP30	0.263	0.583	0.37	2.311e-33	IPCEF1	0.275	0.082	0.178	5.279e-17
MGAT1	0.382	0.389	0.244	1.390e-206	WDR1	0.254	0.529	0.343	2.840e-33	NT5C3A	0.38	0.092	0.193	7.439e-17
PAK1	0.259	0.329	0.185	2.852e-206	FAM89B	0.309	0.365	0.203	3.675e-33	SCAF11	0.498	0.303	0.584	8.513e-17
MYO5A	0.251	0.267	0.133	6.797e-206	MT-ND5	0.251	0.955	0.867	3.802e-33	ELMO1	0.372	0.072	0.163	9.999e-17
FAR1	0.264	0.35	0.205	3.560e-205	RAB5C	0.265	0.505	0.318	1.470e-32	ZDHHC17	0.264	0.053	0.132	1.016e-16
TAOK1	0.326	0.432	0.281	1.609e-204	VPS29	0.302	0.526	0.338	1.610e-32	GPAT3	0.79	0.129	0.079	1.062e-16
VPS13C	0.424	0.511	0.366	1.778e-204	WAS	0.269	0.465	0.277	1.711e-32	SBF2	0.265	0.05	0.127	1.140e-16
PTPN18	0.311	0.389	0.237	2.439e-204	PGAM1	0.263	0.592	0.396	1.780e-32	DYNC1LI1	0.494	0.095	0.199	1.267e-16
HACD4	0.272	0.352	0.204	9.209e-204	PSMB8	0.347	0.567	0.381	1.868e-32	STK17A	0.396	0.132	0.258	1.348e-16
XRN2	0.385	0.49	0.347	9.822e-204	COX8A	0.315	0.641	0.459	3.549e-32	DMXL2	0.261	0.086	0.182	2.116e-16
SH3BGRL	0.357	0.586	0.447	5.765e-203	TAF10	0.357	0.5	0.331	7.118e-32	SLA	0.989	0.395	0.438	2.125e-16
ADAM10	0.31	0.416	0.262	5.623e-202	ZNF217	0.269	0.334	0.177	1.218e-31	MTF1	0.268	0.064	0.149	2.224e-16
ATG7	0.271	0.208	0.094	1.192e-201	PNPLA6	0.292	0.26	0.126	1.573e-31	NQO2	0.288	0.057	0.138	2.287e-16
GRB2	0.303	0.528	0.383	2.482e-200	RNF135	0.254	0.225	0.101	2.564e-31	NLRP1	0.347	0.085	0.181	2.344e-16
DYNLT1	0.304	0.492	0.343	6.337e-199	TBC1D22A	0.291	0.257	0.122	4.768e-31	SLMAP	0.414	0.089	0.188	2.625e-16
SPRY1	0.315	0.143	0.052	7.634e-199	NCOA3	0.266	0.416	0.24	4.811e-31	G6PD	0.297	0.075	0.165	2.633e-16
NIN	0.263	0.467	0.308	1.060e-198	LRPAP1	0.327	0.426	0.258	7.840e-31	VAMP3	0.29	0.062	0.145	3.301e-16
CELF1	0.377	0.518	0.377	2.631e-198	SULF2	0.259	0.279	0.135	1.412e-30	CLK4	0.312	0.065	0.15	3.388e-16
PLCB1	0.266	0.185	0.078	6.065e-196	CCDC88A	0.293	0.544	0.341	1.443e-30	TYK2	0.336	0.065	0.151	3.589e-16
NLRP1	0.282	0.297	0.157	5.606e-195	ATP5F1B	0.311	0.658	0.474	1.592e-30	WSB1	0.518	0.247	0.461	3.642e-16
NAAA	0.332	0.309	0.168	6.572e-195	ADAM10	0.275	0.457	0.282	2.058e-30	STK38	0.457	0.121	0.238	4.395e-16
ACER3	0.284	0.224	0.108	1.008e-193	OAS2	0.257	0.218	0.096	3.390e-30	SEL1L	0.463	0.102	0.209	4.913e-16
ZNF281	0.278	0.322	0.185	1.289e-192	BLOC1S1	0.307	0.575	0.403	4.151e-30	NINJ1	0.928	0.151	0.101	5.998e-16
SBF2	0.269	0.225	0.107	1.506e-192	PTGES3	0.354	0.63	0.474	8.564e-30	TAF7	0.598	0.186	0.351	6.257e-16
BNIP2	0.293	0.449	0.3	2.399e-192	ADCY7	0.268	0.346	0.189	8.949e-30	MAEA	0.317	0.058	0.139	6.334e-16
WARS	0.316	0.272	0.144	1.331e-191	AP1M1	0.29	0.296	0.155	1.000e-29	CSGALNACT2	0.386	0.119	0.233	6.429e-16
DDX60L	0.27	0.287	0.153	1.972e-190	PDCD6IP	0.312	0.447	0.28	1.008e-29	RALB	1.005	0.188	0.139	6.534e-16
IMPDH1	0.261	0.275	0.147	2.399e-189	CD44	0.283	0.692	0.516	1.119e-29	MAP7D1	0.348	0.072	0.161	6.758e-16
CYFIP1	0.306	0.206	0.098	2.027e-187	FAM91A1	0.282	0.316	0.169	1.172e-29	UPF1	0.307	0.053	0.131	6.968e-16
MT-ATP8	0.289	0.398	0.253	2.402e-187	MEF2C	0.367	0.403	0.239	1.200e-29	MYD88	0.442	0.084	0.18	7.014e-16
SHKBP1	0.257	0.353	0.212	1.050e-185	PSMA4	0.348	0.546	0.37	1.269e-29	ATP2B1	0.582	0.155	0.296	7.909e-16
NAGA	0.292	0.22	0.108	4.315e-183	METTL7A	0.291	0.437	0.264	1.277e-29	MID1IP1	0.284	0.049	0.124	8.526e-16
ATP5MPL	0.306	0.608	0.479	1.230e-180	BST2	0.305	0.543	0.356	2.359e-29	RAB5A	0.374	0.07	0.157	1.005e-15
TMEM33	0.315	0.292	0.165	6.308e-180	RAPGEF1	0.271	0.284	0.142	3.645e-29	LAMTOR3	0.307	0.049	0.124	1.122e-15
PRNP	0.309	0.274	0.15	7.234e-180	ENY2	0.294	0.551	0.38	4.715e-29	MVP	0.301	0.062	0.144	1.261e-15
MOB1A	0.292	0.532	0.39	9.625e-180	SNAP29	0.275	0.296	0.156	5.246e-29	FKBP8	0.568	0.199	0.373	1.273e-15
EGR1	0.461	0.117	0.039	1.218e-179	UQCRB	0.301	0.79	0.683	9.453e-29	TLR6	0.877	0.127	0.08	1.371e-15
ANO6	0.258	0.206	0.098	4.328e-177	EMILIN2	0.278	0.314	0.165	1.043e-28	CD302	0.403	0.119	0.233	1.648e-15
BICD2	0.256	0.314	0.182	1.595e-176	HK1	0.294	0.365	0.21	1.294e-28	CHMP3	0.504	0.113	0.225	1.764e-15
SEC11A	0.358	0.554	0.422	7.172e-176	SLC25A5	0.335	0.672	0.49	1.398e-28	TMEM30A	0.446	0.101	0.205	1.856e-15
INPPL1	0.258	0.206	0.098	5.768e-175	WAC	0.282	0.602	0.432	2.050e-28	TAPBP	0.578	0.253	0.476	1.896e-15
JMJD1C	0.303	0.487	0.348	8.536e-175	FAM32A	0.287	0.314	0.172	3.193e-28	DYSF	0.706	0.104	0.059	2.215e-15
CALM2	0.282	0.725	0.617	4.947e-174	SSBP4	0.314	0.373	0.218	3.808e-28	UBN1	1.154	0.284	0.26	2.309e-15
DOCK2	0.299	0.424	0.278	9.046e-174	TNFRSF14	0.25	0.39	0.223	9.605e-28	NPTN	0.35	0.079	0.168	3.002e-15
RBMS1	0.272	0.474	0.33	1.901e-173	ARHGAP4	0.264	0.442	0.269	1.415e-27	OSTM1	0.296	0.054	0.13	3.151e-15
CAPNS1	0.324	0.474	0.336	2.643e-173	FAM45A	0.28	0.36	0.209	2.952e-27	FAM217B	0.421	0.087	0.181	4.053e-15
DSE	0.27	0.203	0.096	1.059e-172	PPT1	0.255	0.468	0.288	4.775e-27	MYO5A	0.324	0.071	0.156	4.288e-15
E2F3	0.263	0.284	0.161	8.815e-172	ERP44	0.299	0.385	0.232	5.716e-27	TUT7	1.18	0.265	0.236	4.321e-15
EHBP1L1	0.316	0.383	0.248	1.009e-171	NUDT3	0.307	0.423	0.261	6.005e-27	PPP1R18	1.014	0.305	0.29	4.513e-15
HDAC9	0.268	0.207	0.099	4.560e-171	PDPK1	0.28	0.331	0.187	8.608e-27	GSN	0.268	0.096	0.193	4.726e-15
PTP4A2	0.277	0.681	0.566	1.157e-170	LEPROT	0.273	0.452	0.286	8.778e-27	SCYL2	0.27	0.048	0.12	4.896e-15
PLEKHB2	0.319	0.354	0.224	1.601e-168	OXR1	0.282	0.354	0.207	1.545e-26	TNIP1	0.497	0.1	0.202	6.350e-15
MBD2	0.345	0.464	0.334	3.348e-168	MRPS35	0.252	0.275	0.145	1.994e-26	RBBP5	0.251	0.048	0.12	6.707e-15
KCNK6	0.271	0.234	0.119	9.064e-168	ZBTB11	0.29	0.3	0.164	2.067e-26	DYRK1A	0.534	0.111	0.22	6.733e-15
HELZ	0.324	0.433	0.299	1.548e-166	SOD1	0.395	0.604	0.44	2.794e-26	ZNF148	0.591	0.16	0.301	7.187e-15
COX4I1	0.254	0.825	0.745	2.596e-165	RNF213	0.263	0.653	0.463	4.646e-26	ZCCHC2	0.27	0.049	0.121	7.776e-15
CSDE1	0.313	0.637	0.531	1.001e-164	S1PR4	0.252	0.432	0.268	5.447e-26	MAP3K11	0.392	0.072	0.158	9.578e-15
TRIM38	0.299	0.466	0.318	1.157e-163	NECAP2	0.329	0.369	0.217	5.747e-26	WBP1L	0.251	0.049	0.121	1.009e-14
TRIOBP	0.285	0.3	0.178	1.504e-162	SCPEP1	0.281	0.416	0.257	8.711e-26	BAZ1A	0.607	0.212	0.393	1.025e-14
RHOT1	0.277	0.268	0.152	2.052e-162	HM13	0.292	0.448	0.285	9.535e-26	TMCO3	0.283	0.047	0.117	1.117e-14
RNPEP	0.264	0.27	0.151	2.023e-161	KRAS	0.269	0.422	0.265	1.041e-25	PXK	0.414	0.08	0.169	1.168e-14
PLP2	0.27	0.464	0.322	2.976e-161	BAX	0.292	0.482	0.316	1.606e-25	EPB41	0.562	0.205	0.378	1.206e-14
PTTG1IP	0.282	0.345	0.216	1.045e-159	LSM6	0.273	0.451	0.294	2.499e-25	CLEC7A	0.94	0.226	0.184	1.242e-14
RBPJ	0.287	0.437	0.304	5.905e-159	IFI6	0.29	0.229	0.111	2.796e-25	CSTA	0.267	0.136	0.256	1.269e-14
TSPAN14	0.293	0.452	0.312	3.733e-157	MPC1	0.296	0.326	0.19	4.609e-25	HAL	0.725	0.097	0.055	1.284e-14
CELF2	0.252	0.683	0.55	9.033e-157	NKTR	0.301	0.64	0.483	6.478e-25	CD82	0.306	0.06	0.138	1.497e-14
CAPZA2	0.268	0.449	0.316	2.884e-156	MGAT1	0.274	0.417	0.262	8.398e-25	ATP11B	0.412	0.088	0.181	1.592e-14
NBPF19	0.261	0.224	0.116	4.365e-154	LNPEP	0.299	0.491	0.336	2.889e-24	SH3KBP1	0.563	0.212	0.392	1.742e-14
CTNNA1	0.32	0.288	0.175	4.701e-153	OGFR	0.263	0.359	0.212	3.404e-24	ABI1	0.565	0.136	0.259	1.774e-14
ABHD2	0.254	0.321	0.201	8.257e-151	AP2S1	0.301	0.624	0.444	3.766e-24	ERBIN	0.635	0.177	0.33	2.032e-14
AGO1	0.261	0.241	0.131	5.498e-150	PSMC4	0.294	0.325	0.187	4.030e-24	PSMB9	0.518	0.234	0.43	2.963e-14
TMEM219	0.34	0.432	0.308	8.552e-150	TMEM165	0.318	0.499	0.343	3.154e-23	KDM6A	0.325	0.055	0.129	3.399e-14
REEP5	0.289	0.447	0.319	2.045e-148	STAT6	0.274	0.35	0.209	6.104e-23	TMEM167B	0.313	0.058	0.134	4.434e-14
CARS2	0.254	0.319	0.2	3.460e-148	CSNK1G2	0.284	0.378	0.234	7.724e-23	WDTC1	0.281	0.047	0.116	4.524e-14
STX12	0.261	0.244	0.134	8.515e-147	RAP1A	0.258	0.54	0.38	8.712e-23	SPAST	0.29	0.051	0.122	4.611e-14
WASF2	0.285	0.612	0.503	1.234e-146	UCP2	0.267	0.624	0.464	1.537e-22	RHOQ	0.455	0.102	0.202	5.026e-14
IER2	0.341	0.489	0.353	1.881e-146	CTSO	0.251	0.184	0.084	1.585e-22	TOR1AIP1	0.373	0.078	0.164	5.181e-14
MIS18BP1	0.326	0.506	0.37	2.780e-146	CNDP2	0.261	0.33	0.196	1.507e-21	NSFL1C	0.524	0.109	0.213	7.660e-14
DENND1A	0.25	0.182	0.09	6.095e-144	CCT5	0.27	0.497	0.334	3.556e-21	CDS2	0.355	0.062	0.139	7.834e-14
YPEL2	0.319	0.28	0.163	3.875e-143	UBE2L6	0.31	0.373	0.237	3.898e-21	CYSLTR1	0.319	0.059	0.135	8.261e-14
CDV3	0.296	0.544	0.431	5.361e-143	NDUFB5	0.317	0.438	0.297	5.864e-21	IRF2	0.527	0.122	0.234	8.334e-14
RAB10	0.261	0.411	0.289	4.047e-141	STAT2	0.269	0.292	0.165	2.374e-20	MGRN1	0.34	0.063	0.14	1.008e-13
GRK2	0.256	0.516	0.386	1.262e-140	SNX17	0.275	0.411	0.27	2.377e-20	TPD52L2	0.406	0.067	0.146	1.099e-13
JARID2	0.265	0.359	0.238	3.792e-140	GPX4	0.264	0.654	0.51	3.166e-20	IP6K1	0.328	0.052	0.123	1.222e-13
MEF2A	0.275	0.29	0.175	3.532e-139	UBXN1	0.286	0.59	0.452	2.034e-19	TANK	0.535	0.139	0.26	1.234e-13
ELOB	0.291	0.625	0.522	2.667e-138	ATP6AP2	0.262	0.527	0.385	2.972e-19	RAC2	0.462	0.303	0.563	1.314e-13
SRGAP2C	0.263	0.203	0.106	3.275e-137	PSME1	0.255	0.696	0.554	9.828e-19	NBR1	0.463	0.098	0.194	1.319e-13
TRIM8	0.276	0.3	0.183	1.628e-136	ZFHX3	0.251	0.19	0.095	2.747e-18	PIK3CA	0.326	0.061	0.136	1.345e-13
UNC93B1	0.251	0.246	0.139	8.408e-136	PPDPF	0.284	0.621	0.49	6.394e-18	STAT1	0.604	0.14	0.262	1.534e-13
SETX	0.276	0.473	0.352	9.397e-135	EIF4E2	0.286	0.353	0.23	3.932e-17	GPSM3	0.919	0.428	0.523	1.564e-13
DUSP22	0.258	0.245	0.14	4.508e-133	XAF1	0.261	0.357	0.23	3.971e-16	SP3	0.521	0.121	0.231	1.569e-13
MBNL1	0.263	0.688	0.592	2.620e-132	HLA-DQA2	0.303	0.122	0.053	1.569e-15	ARHGEF2	0.542	0.113	0.219	1.605e-13
SERPINB6	0.294	0.39	0.261	5.250e-132	AGO1	0.269	0.249	0.145	3.447e-15	ERO1A	0.408	0.095	0.189	1.792e-13
MLXIP	0.324	0.399	0.283	1.281e-131	FAM118A	0.366	0.265	0.173	9.895e-12	SPI1	1.008	0.274	0.251	2.382e-13
EIF3L	0.27	0.667	0.549	4.241e-130	RPS27L	0.259	0.498	0.391	8.840e-11	SH3BP2	0.442	0.104	0.203	2.397e-13
SLC38A2	0.285	0.383	0.266	3.606e-129	XIST	0.302	0.48	0.415	8.617e-06	ENTPD1	0.94	0.201	0.157	2.599e-13
RAB5C	0.267	0.421	0.304	9.529e-129						PIM3	0.282	0.045	0.111	3.209e-13
MAN2A2	0.255	0.232	0.134	3.448e-128						FAR1	0.505	0.122	0.23	3.325e-13
SLC35E3	0.281	0.289	0.178	1.190e-127						RAB31	0.82	0.302	0.28	3.419e-13
COMT	0.315	0.324	0.216	1.999e-124						ZNF33A	0.591	0.128	0.242	3.748e-13
ARL8B	0.255	0.279	0.174	1.279e-122						RAP1A	0.635	0.212	0.39	3.793e-13
SLC38A10	0.265	0.287	0.182	3.563e-122						CEP19	0.643	0.069	0.035	3.811e-13
SPTSSA	0.283	0.225	0.132	1.336e-121						HOTAIRM1	1.028	0.171	0.126	4.282e-13
NFKBIZ	0.312	0.314	0.201	2.043e-121						ABCA1	0.591	0.066	0.033	4.291e-13
ATP6AP1	0.253	0.325	0.217	5.027e-121						SETD1B	0.256	0.04	0.103	4.517e-13
IQGAP2	0.277	0.5	0.379	4.623e-120						PPFIA1	0.444	0.084	0.17	4.802e-13
KMT2C	0.251	0.496	0.383	6.589e-120						FKBP1A	0.499	0.256	0.463	5.258e-13
PRELID1	0.287	0.566	0.452	4.356e-118						RCOR1	0.452	0.095	0.188	5.424e-13
HM13	0.295	0.379	0.272	2.484e-117						HNRNPK	0.426	0.34	0.647	6.134e-13
ATP6V1F	0.297	0.489	0.387	1.728e-116						ZSWIM6	0.3	0.053	0.123	6.619e-13
IL6ST	0.262	0.337	0.22	3.495e-116						SHISA5	0.54	0.125	0.236	7.005e-13
KLF9	0.291	0.357	0.247	1.397e-108						KAT2B	0.285	0.049	0.116	8.120e-13
TMEM205	0.279	0.256	0.163	1.118e-107						PSTPIP1	0.414	0.11	0.21	8.553e-13
NUDT3	0.277	0.355	0.248	1.147e-107						DGLUCY	0.416	0.07	0.149	9.217e-13
LENG8	0.253	0.433	0.326	2.246e-106						JARID2	0.615	0.14	0.261	1.088e-12
ARID1A	0.252	0.502	0.396	9.691e-106						ZNF106	0.538	0.216	0.389	1.247e-12
EIF4A1	0.304	0.424	0.319	6.953e-105						ST8SIA4	1.01	0.185	0.142	1.290e-12
MAP3K20	0.318	0.228	0.141	1.654e-104						SULT1B1	0.633	0.078	0.042	1.341e-12
WDFY2	0.287	0.305	0.204	4.134e-104						GAPT	0.449	0.115	0.218	1.458e-12
COPA	0.274	0.383	0.285	1.238e-100						MKNK1	0.335	0.056	0.127	1.469e-12
NORAD	0.262	0.39	0.291	5.996e-98						APC	0.486	0.1	0.194	1.487e-12
RPS6KA3	0.257	0.419	0.313	6.263e-98						PSD4	0.299	0.054	0.123	1.609e-12
LGALS9	0.276	0.292	0.2	1.506e-92						ATP11A	0.407	0.094	0.184	1.893e-12
DYNC1LI2	0.258	0.304	0.213	4.496e-91						MIER1	0.635	0.16	0.291	2.341e-12
ROGDI	0.26	0.223	0.142	9.516e-88						ATP6V0A1	0.386	0.076	0.156	2.552e-12
TMEM165	0.27	0.422	0.333	9.688e-88						OSTF1	0.558	0.156	0.283	2.622e-12
HIGD2A	0.269	0.517	0.432	3.731e-84						KDM3A	0.253	0.042	0.103	2.746e-12
AC007952.4	0.254	0.238	0.156	4.547e-83						RBM23	0.529	0.107	0.205	2.776e-12
TRIM44	0.27	0.395	0.305	1.796e-79						PPP3R1	0.395	0.07	0.147	2.811e-12
KLF10	0.253	0.167	0.099	7.685e-76						SULT1A1	0.38	0.081	0.162	2.983e-12
ECHDC1	0.263	0.3	0.219	3.819e-72						PDE3B	0.331	0.07	0.146	3.078e-12
HADHB	0.257	0.313	0.244	3.459e-57						BANP	0.293	0.044	0.106	3.821e-12
LAP3	0.263	0.255	0.189	1.096e-55						HIPK3	0.53	0.138	0.254	4.500e-12
MAT2A	0.263	0.378	0.308	9.367e-48						TSEN34	1.065	0.197	0.157	4.547e-12
MT2A	0.304	0.319	0.259	7.315e-39						NUMB	1.124	0.275	0.258	4.666e-12
										REPS2	0.752	0.095	0.056	4.687e-12
										PTK2B	0.502	0.153	0.278	4.741e-12
										PCYT1A	0.412	0.074	0.152	5.076e-12
										ACOX1	0.939	0.167	0.124	6.140e-12
										BEST1	0.674	0.081	0.045	6.224e-12
										RMND5A	0.448	0.071	0.147	6.671e-12
										SLC12A9	0.299	0.051	0.117	6.852e-12
										FURIN	0.306	0.051	0.116	6.934e-12
										FOXO1	0.257	0.046	0.108	7.073e-12
										SLC9A3R1	0.475	0.135	0.247	7.738e-12
										PIP4P2	0.916	0.177	0.134	8.012e-12
										PIAS1	0.63	0.186	0.335	8.309e-12
										ANPEP	0.875	0.144	0.101	9.218e-12
										GOLGA7	0.51	0.107	0.203	1.177e-11
										CRLF3	0.529	0.11	0.207	1.248e-11
										VPS4B	0.574	0.139	0.254	1.338e-11
										TLN1	0.446	0.287	0.518	1.708e-11
										PSEN1	0.391	0.08	0.159	1.709e-11
										DEDD2	0.3	0.053	0.118	2.200e-11
										NUP153	0.404	0.071	0.145	2.479e-11
										MARK2	0.489	0.101	0.192	2.553e-11
										CBL	0.438	0.101	0.191	3.444e-11
										RRAGC	0.45	0.081	0.16	3.562e-11
										PREX1	1.09	0.274	0.26	4.415e-11
										JUNB	0.753	0.452	0.536	4.714e-11
										MKNK2	0.623	0.14	0.254	4.769e-11
										KDM5B	0.285	0.046	0.107	5.085e-11
										VCPIP1	0.404	0.078	0.154	5.163e-11
										MSL2	0.343	0.059	0.127	5.317e-11
										FBXL3	0.449	0.081	0.159	5.836e-11
										PGM2	0.41	0.062	0.13	6.783e-11
										RASSF5	1.021	0.252	0.229	7.302e-11
										IFI6	0.317	0.052	0.115	1.137e-10
										MAML3	0.254	0.035	0.088	1.241e-10
										PICALM	1.098	0.288	0.282	1.367e-10
										MAPKAPK2	0.485	0.105	0.195	1.664e-10
										IFNAR2	0.442	0.075	0.15	1.975e-10
										RNF19B	0.737	0.095	0.058	2.123e-10
										ISG20	0.509	0.166	0.292	2.348e-10
										P2RY13	0.975	0.203	0.167	2.585e-10
										NPEPPS	0.588	0.15	0.266	2.714e-10
										GNAI3	0.636	0.162	0.286	2.722e-10
										RB1CC1	0.674	0.195	0.343	2.863e-10
										FAM91A1	0.488	0.092	0.174	2.961e-10
										USF3	0.342	0.059	0.124	3.138e-10
										ZNF587	0.294	0.044	0.101	3.311e-10
										CARD8	0.534	0.129	0.232	3.743e-10
										USP15	0.972	0.403	0.487	4.479e-10
										PYCARD	0.481	0.226	0.396	4.528e-10
										ARPC4	0.541	0.259	0.457	4.542e-10
										KAT6A	0.653	0.164	0.29	4.678e-10
										RALGAPA2	0.396	0.07	0.14	4.890e-10
										YTHDF3	0.446	0.082	0.158	5.276e-10
										FBXL20	0.462	0.087	0.165	5.289e-10
										CTBP2	0.582	0.121	0.218	6.148e-10
										ARHGAP26	1.033	0.239	0.214	6.467e-10
										DEF8	0.299	0.047	0.105	6.579e-10
										RCBTB2	0.331	0.065	0.132	7.089e-10
										APBB1IP	0.671	0.228	0.405	7.732e-10
										PHF12	0.369	0.061	0.126	7.886e-10
										RNF11	0.302	0.061	0.126	8.210e-10
										UNC119	0.295	0.047	0.105	8.304e-10
										IL6R	1.031	0.263	0.247	8.497e-10
										CBFA2T3	0.352	0.054	0.115	8.789e-10
										HCLS1	0.904	0.4	0.479	9.038e-10
										SRGAP2	0.481	0.102	0.187	9.157e-10
										CFP	0.344	0.119	0.213	9.276e-10
										ACAP2	1.008	0.364	0.411	9.713e-10
										DNAJC3	0.58	0.126	0.226	1.200e-09
										TNRC18	0.417	0.082	0.157	1.297e-09
										USP3	0.602	0.175	0.305	1.359e-09
										ANKRD44	0.579	0.231	0.406	1.728e-09
										BICD2	0.518	0.114	0.205	1.792e-09
										SQOR	0.529	0.124	0.221	2.007e-09
										PTPRN2	0.489	0.052	0.026	2.094e-09
										CELF2	0.829	0.442	0.575	2.136e-09
										MAP3K2	1.119	0.325	0.346	2.438e-09
										RNF111	0.281	0.042	0.095	2.955e-09
										AKIRIN2	0.472	0.101	0.184	3.179e-09
										C9orf72	0.348	0.068	0.135	3.390e-09
										PPTC7	0.382	0.062	0.125	3.818e-09
										RBP7	0.826	0.189	0.152	4.011e-09
										EXOC6	0.474	0.091	0.168	4.030e-09
										SIRPB1	0.815	0.135	0.097	4.449e-09
										MEFV	0.772	0.114	0.077	4.520e-09
										MAU2	0.414	0.076	0.146	5.164e-09
										ARID4A	0.603	0.153	0.267	5.334e-09
										PLCB2	0.454	0.1	0.182	5.699e-09
										BIN2	0.515	0.249	0.431	5.771e-09
										SAMD9L	0.494	0.107	0.193	5.830e-09
										DYNLT1	0.664	0.213	0.371	6.138e-09
										HDAC5	0.268	0.043	0.096	7.399e-09
										NADK	1.031	0.227	0.201	8.299e-09
										FGD4	0.381	0.083	0.154	8.456e-09
										LYSMD2	0.486	0.081	0.152	8.659e-09
										LTB4R	0.389	0.08	0.15	8.774e-09
										ADIPOR1	0.482	0.108	0.194	1.022e-08
										IRF1	1.162	0.293	0.296	1.104e-08
										CMIP	0.471	0.115	0.203	1.344e-08
										SLCO4C1	0.617	0.087	0.053	1.543e-08
										BTG1	0.272	0.682	0.798	1.868e-08
										OAZ2	1.061	0.206	0.178	2.110e-08
										TMX4	1.128	0.295	0.301	2.324e-08
										MARCH8	0.344	0.058	0.116	2.364e-08
										STAT6	0.58	0.123	0.215	2.646e-08
										JMJD6	0.291	0.041	0.091	3.285e-08
										KPNB1	0.678	0.24	0.418	3.596e-08
										SGK1	0.36	0.074	0.14	3.718e-08
										FAM120A	0.68	0.216	0.373	3.861e-08
										MED25	0.372	0.056	0.113	4.061e-08
										QKI	0.627	0.205	0.351	5.060e-08
										NDE1	0.499	0.085	0.155	6.352e-08
										B3GNT8	0.554	0.073	0.043	6.723e-08
										EP300	0.661	0.179	0.306	6.736e-08
										TCF20	0.259	0.041	0.09	6.762e-08
										BRWD3	0.391	0.061	0.12	7.506e-08
										HMGB2	0.314	0.328	0.538	7.752e-08
										CUL4B	0.348	0.052	0.106	7.837e-08
										GDE1	0.54	0.087	0.158	8.558e-08
										DAPP1	0.504	0.118	0.204	9.713e-08
										ATP7A	0.276	0.038	0.085	1.227e-07
										PITPNA	0.553	0.09	0.162	1.512e-07
										DUSP6	0.385	0.118	0.201	1.589e-07
										IER3	0.746	0.115	0.08	1.643e-07
										STAG2	0.673	0.234	0.401	1.704e-07
										CHSY1	0.414	0.068	0.129	1.723e-07
										AC012368.1	0.564	0.065	0.038	2.151e-07
										UBE2W	0.462	0.086	0.154	2.202e-07
										LMBRD1	0.493	0.084	0.152	2.457e-07
										TFEB	0.264	0.046	0.096	2.569e-07
										IDI1	0.593	0.134	0.229	2.690e-07
										SAMD9	0.641	0.146	0.249	2.879e-07
										WIPF2	0.56	0.109	0.189	2.998e-07
										PPP1R12B	0.96	0.149	0.115	3.361e-07
										MARF1	0.547	0.109	0.189	3.503e-07
										ALOX5	0.886	0.191	0.16	4.112e-07
										HIF1A	0.988	0.253	0.24	4.161e-07
										ATP6V0B	0.917	0.38	0.455	4.288e-07
										FAM49B	0.933	0.38	0.459	5.194e-07
										USP4	0.563	0.107	0.185	5.205e-07
										RAB18	0.623	0.135	0.229	5.360e-07
										SNX27	0.559	0.133	0.225	6.511e-07
										LIMK2	0.758	0.102	0.07	6.533e-07
										RFLNB	0.897	0.318	0.327	6.598e-07
										TMEM164	0.261	0.038	0.083	6.687e-07
										IRAK3	0.423	0.187	0.306	7.341e-07
										PADI4	0.676	0.206	0.172	7.567e-07
										PLEKHM1	0.28	0.046	0.094	7.632e-07
										NCOA2	0.534	0.104	0.18	7.843e-07
										CLEC4A	0.351	0.067	0.125	8.604e-07
										OSBPL8	1.048	0.372	0.446	8.715e-07
										KMT2C	0.667	0.239	0.407	9.480e-07
										IMPDH1	0.514	0.097	0.169	9.494e-07
										SRPK1	0.589	0.125	0.212	1.223e-06
										KBTBD2	0.31	0.044	0.091	1.257e-06
										MYLIP	0.429	0.074	0.135	1.288e-06
										ROCK1	0.594	0.301	0.526	1.299e-06
										RYBP	1.084	0.238	0.224	1.345e-06
										STK40	0.88	0.144	0.112	1.351e-06
										CASP4	0.691	0.186	0.313	1.429e-06
										CD55	1.058	0.306	0.327	1.606e-06
										MCTP1	0.299	0.053	0.103	1.697e-06
										ATXN1	0.481	0.109	0.186	1.823e-06
										PGS1	0.332	0.043	0.089	1.990e-06
										EIF2AK2	0.65	0.154	0.256	1.991e-06
										TMEM91	0.835	0.147	0.114	2.105e-06
										AC245128.3	0.737	0.16	0.126	2.123e-06
										LCP2	0.624	0.162	0.27	2.243e-06
										CASC3	0.477	0.081	0.144	2.328e-06
										BNIP3L	0.548	0.213	0.35	3.070e-06
										ZNF445	0.508	0.087	0.152	3.467e-06
										PDZD8	0.51	0.098	0.168	3.502e-06
										WBP2	0.549	0.123	0.206	3.595e-06
										TMEM43	0.345	0.055	0.106	3.686e-06
										ITCH	0.504	0.096	0.166	3.837e-06
										LPCAT1	0.345	0.066	0.121	4.079e-06
										TMUB2	0.398	0.07	0.127	4.539e-06
										STX11	0.275	0.048	0.094	5.040e-06
										LRCH4	0.519	0.112	0.189	5.150e-06
										TRIM25	0.533	0.09	0.156	5.217e-06
										GNAQ	0.666	0.204	0.337	5.252e-06
										TAGAP	0.593	0.143	0.237	5.398e-06
										FBXO33	0.323	0.05	0.098	5.641e-06
										NFAM1	0.825	0.152	0.121	6.385e-06
										PIK3AP1	0.512	0.12	0.2	6.865e-06
										DICER1	0.671	0.205	0.341	6.935e-06
										TLE4	0.599	0.151	0.25	7.330e-06
										CBX4	0.467	0.08	0.14	7.545e-06
										WLS	0.526	0.063	0.037	8.723e-06
										RC3H1	0.554	0.103	0.175	9.545e-06
										BICRAL	0.284	0.048	0.094	1.011e-05
										ATP6V0D1	0.65	0.196	0.322	1.085e-05
										E2F3	0.573	0.108	0.182	1.132e-05
										TRIM23	0.282	0.04	0.082	1.141e-05
										FAM53C	0.844	0.13	0.1	1.170e-05
										LPCAT2	0.878	0.162	0.133	1.185e-05
										IL1RN	0.562	0.065	0.04	1.645e-05
										STK38L	0.313	0.051	0.098	1.647e-05
										SIRPA	0.877	0.157	0.128	1.748e-05
										LY75	0.275	0.042	0.084	1.804e-05
										SULF2	0.462	0.081	0.14	2.033e-05
										ST3GAL2	0.421	0.073	0.13	2.216e-05
										YOD1	0.279	0.041	0.082	2.284e-05
										DHTKD1	0.374	0.051	0.097	2.324e-05
										HBP1	0.523	0.09	0.153	2.535e-05
										ARL11	0.269	0.039	0.08	2.703e-05
										NUP50	0.662	0.152	0.249	2.871e-05
										TDP2	0.906	0.139	0.11	2.896e-05
										YIPF3	0.584	0.109	0.181	2.967e-05
										SLC8A1	0.417	0.068	0.121	3.126e-05
										MAPK14	0.651	0.178	0.288	3.165e-05
										TBXAS1	0.486	0.103	0.172	3.364e-05
										RELT	0.368	0.053	0.1	3.521e-05
										GLIPR1	0.565	0.228	0.375	3.591e-05
										RHOG	0.987	0.339	0.39	4.494e-05
										CAPZA2	0.692	0.208	0.341	5.444e-05
										UBE2R2	1.073	0.317	0.355	5.981e-05
										MAP1LC3B	0.726	0.202	0.332	6.001e-05
										FNIP1	0.676	0.124	0.204	6.118e-05
										TNFAIP2	0.887	0.198	0.178	6.320e-05
										PECAM1	0.99	0.257	0.258	6.718e-05
										FBXO38	0.391	0.062	0.111	7.173e-05
										GPR27	0.441	0.051	0.029	7.307e-05
										PPM1A	0.536	0.101	0.168	7.491e-05
										CCR1	0.301	0.04	0.08	7.721e-05
										RGS14	0.352	0.057	0.104	7.885e-05
										WAS	0.631	0.176	0.285	8.744e-05
										PTP4A1	0.561	0.101	0.167	9.181e-05
										RAB7A	0.727	0.21	0.343	9.439e-05
										NUP58	0.609	0.122	0.198	1.004e-04
										SP1	0.617	0.12	0.196	1.032e-04
										RAF1	1.108	0.259	0.264	1.097e-04
										RAB3D	0.89	0.177	0.153	1.145e-04
										COP1	0.47	0.079	0.135	1.161e-04
										TMEM127	0.438	0.075	0.129	1.316e-04
										HCK	0.897	0.197	0.178	1.470e-04
										FOLR3	0.542	0.099	0.069	1.497e-04
										ABHD3	0.343	0.053	0.097	1.922e-04
										RAPGEF2	0.547	0.088	0.146	1.934e-04
										CLEC2B	0.616	0.135	0.218	1.969e-04
										PRKAR1A	1.006	0.311	0.345	1.974e-04
										PAK2	0.96	0.373	0.462	2.201e-04
										ALPK1	0.744	0.11	0.082	2.242e-04
										CD58	0.462	0.074	0.127	2.354e-04
										NEK7	0.49	0.083	0.139	2.386e-04
										ZFAND3	0.533	0.091	0.15	2.612e-04
										AREL1	0.27	0.04	0.078	2.628e-04
										SLC16A3	0.815	0.173	0.149	2.666e-04
										CSAD	0.321	0.05	0.093	2.694e-04
										DDX3X	0.615	0.305	0.521	2.747e-04
										CRK	0.539	0.097	0.16	2.856e-04
										RAB8B	0.53	0.127	0.204	2.906e-04
										CARD8-AS1	0.318	0.049	0.09	2.990e-04
										SETX	0.726	0.229	0.376	3.059e-04
										RNF145	0.459	0.079	0.133	3.361e-04
										LY96	0.898	0.143	0.117	3.594e-04
										EFHD2	0.845	0.349	0.405	4.231e-04
										DIP2B	0.396	0.064	0.112	4.354e-04
										TKT	0.605	0.423	0.524	5.349e-04
										TRAFD1	0.287	0.042	0.079	5.351e-04
										VPS37B	0.528	0.086	0.142	5.980e-04
										CHST11	0.587	0.1	0.162	6.363e-04
										HERC5	0.365	0.043	0.081	7.687e-04
										FOSL2	0.446	0.092	0.15	8.302e-04
										NPL	0.838	0.133	0.108	9.014e-04
										JDP2	0.455	0.115	0.182	9.244e-04
										MLF2	0.694	0.153	0.242	9.869e-04
										MARCH7	0.705	0.183	0.292	1.007e-03
										ZYG11B	0.521	0.086	0.14	1.103e-03
										MDM2	0.689	0.136	0.217	1.117e-03
										RUBCNL	0.535	0.066	0.043	1.135e-03
										TMEM71	0.756	0.129	0.103	1.265e-03
										HNRNPH2	0.633	0.127	0.201	1.284e-03
										CHUK	0.331	0.043	0.08	1.311e-03
										CDC42	0.513	0.359	0.63	1.391e-03
										TCIRG1	0.569	0.159	0.249	1.427e-03
										WDFY3	0.739	0.118	0.092	1.483e-03
										C11orf54	0.334	0.05	0.09	1.548e-03
										ITGAX	0.853	0.154	0.131	1.820e-03
										TRANK1	0.846	0.131	0.106	1.862e-03
										PLAUR	0.825	0.141	0.116	1.875e-03
										TBL1X	1.002	0.197	0.183	1.906e-03
										IER2	0.976	0.328	0.375	2.107e-03
										NTNG2	0.482	0.071	0.047	2.320e-03
										PLPPR2	0.595	0.082	0.058	2.516e-03
										TMEM8A	0.371	0.059	0.101	2.710e-03
										EVI2A	0.597	0.156	0.244	3.393e-03
										CTBS	0.973	0.202	0.19	3.474e-03
										ANKRD13A	0.992	0.208	0.199	3.476e-03
										CAMK2G	0.513	0.082	0.133	3.960e-03
										RAP2C	0.362	0.055	0.095	4.380e-03
										KIAA0513	0.309	0.053	0.092	5.253e-03
										MX1	0.447	0.059	0.101	5.823e-03
										SLCO3A1	0.508	0.107	0.168	6.270e-03
										SYK	0.557	0.216	0.339	6.355e-03
										GPR155	0.613	0.101	0.159	6.772e-03
										SAMD8	0.348	0.052	0.09	7.092e-03
										PCBP1	0.545	0.355	0.621	9.001e-03
										IL2RG	0.6	0.193	0.3	9.170e-03
										ZRANB1	0.439	0.082	0.13	9.775e-03
										IL1RAP	0.626	0.075	0.053	1.029e-02
										YPEL5	0.665	0.172	0.267	1.067e-02
										PLBD1	0.303	0.156	0.231	1.081e-02
										ZYX	0.607	0.161	0.248	1.110e-02
										RNF44	0.526	0.095	0.15	1.131e-02
										HECA	0.633	0.129	0.2	1.149e-02
										ELF4	0.276	0.037	0.069	1.220e-02
										TLR8	0.737	0.109	0.086	1.408e-02
										APPL2	0.255	0.031	0.06	1.460e-02
										TAB2	0.638	0.124	0.192	1.552e-02
										ZFP36	0.937	0.302	0.338	1.571e-02
										ZER1	0.254	0.032	0.061	1.683e-02
										NMI	0.712	0.153	0.236	1.754e-02
										CCNG2	0.797	0.127	0.104	1.789e-02
										TOM1	0.299	0.042	0.074	1.797e-02
										NACC2	0.485	0.085	0.134	2.200e-02
										PHACTR1	0.916	0.143	0.123	2.357e-02
										PHF20L1	0.753	0.211	0.33	2.439e-02
										ELF2	0.694	0.142	0.219	2.569e-02
										RFFL	0.452	0.073	0.117	2.783e-02
										PIK3CG	0.37	0.056	0.093	3.496e-02
										DDX17	0.399	0.408	0.719	3.666e-02
										CAMKK2	0.639	0.145	0.221	3.770e-02
										IFNGR2	0.95	0.245	0.254	3.980e-02
										MYO9B	0.682	0.172	0.263	4.071e-02
										HRH2	0.563	0.105	0.161	4.227e-02
										PRKCB	0.834	0.37	0.467	4.372e-02
										PTBP3	0.927	0.336	0.404	4.395e-02
										UBAP1	0.312	0.048	0.082	4.454e-02
										CNN2	0.965	0.281	0.308	4.753e-02
										DTX3L	0.607	0.107	0.164	5.270e-02
										TADA2B	0.41	0.051	0.085	5.993e-02
										TTN-AS1	0.282	0.044	0.075	6.828e-02
										NEDD9	0.787	0.13	0.11	7.107e-02
										AGTPBP1	0.585	0.136	0.204	7.551e-02
										ACSL4	0.668	0.113	0.172	9.285e-02
										PIK3CD	0.936	0.204	0.199	1.007e-01
										SAP25	0.292	0.045	0.076	1.070e-01
										SERINC1	0.769	0.194	0.298	1.147e-01
										ZEB1	0.394	0.06	0.096	1.158e-01
										PLEKHG3	0.621	0.09	0.069	1.179e-01
										RBMS1	0.678	0.229	0.357	1.373e-01
										WDR26	0.717	0.164	0.247	1.391e-01
										TBC1D14	0.537	0.083	0.127	1.514e-01
										ICAM3	0.931	0.338	0.413	1.606e-01
										SKI	0.307	0.042	0.071	1.650e-01
										ARG1	0.412	0.081	0.059	1.706e-01
										TAP1	0.692	0.148	0.222	1.741e-01
										GMIP	0.429	0.084	0.127	1.924e-01
										TGFBR2	0.666	0.175	0.263	2.185e-01
										SAMSN1	0.563	0.174	0.259	2.359e-01
										LPIN2	0.689	0.156	0.234	2.415e-01
										SEMA4A	0.389	0.062	0.097	2.494e-01
										CACUL1	0.658	0.135	0.202	2.783e-01
										PARP8	0.587	0.151	0.225	3.279e-01
										HIP1	0.758	0.123	0.104	3.413e-01
										ULK1	0.797	0.134	0.117	3.820e-01
										CCDC71L	0.46	0.061	0.096	3.838e-01
										HIST1H2BC	0.527	0.056	0.039	4.025e-01
										LAT2	0.607	0.137	0.203	4.108e-01
										PRKCD	0.472	0.086	0.13	4.257e-01
										IL4R	0.385	0.08	0.121	4.400e-01
										PBX2	0.953	0.177	0.169	4.500e-01
										PTPN6	0.652	0.247	0.381	4.623e-01
										ERGIC1	1.004	0.22	0.226	4.628e-01
										SECTM1	0.605	0.076	0.058	4.962e-01
										ITPRIP	0.638	0.082	0.062	5.098e-01
										WAC	0.75	0.276	0.441	5.260e-01
										RAD21	0.708	0.275	0.438	5.325e-01
										MBOAT2	0.437	0.082	0.123	5.654e-01
										TXN	0.951	0.36	0.46	5.925e-01
										SH3BGRL3	0.278	0.588	0.801	6.140e-01
										HK2	0.263	0.043	0.07	6.738e-01
										CAMK1D	0.539	0.093	0.139	6.922e-01
										TM6SF1	0.535	0.066	0.049	6.924e-01
										TPRG1L	0.42	0.063	0.097	6.969e-01
										OGA	0.739	0.251	0.39	7.264e-01
										ADAR	1.002	0.331	0.408	7.400e-01
										WWC3	0.453	0.069	0.105	7.816e-01
										GRB2	0.72	0.261	0.41	8.304e-01
										IPMK	0.639	0.082	0.063	9.037e-01
										CHD7	0.331	0.051	0.08	9.068e-01
										KCNE3	0.488	0.091	0.134	1.000e+00
										RNF13	1.033	0.24	0.257	1.000e+00
										AIF1	0.511	0.354	0.395	1.000e+00
										TMCC1	0.671	0.087	0.069	1.000e+00
										ST3GAL6	0.356	0.043	0.069	1.000e+00
										AGO4	0.857	0.187	0.182	1.000e+00
										LIN7A	0.522	0.071	0.053	1.000e+00
										TUBA4A	0.797	0.303	0.35	1.000e+00
										TRIM21	0.308	0.042	0.067	1.000e+00
										MAST3	0.753	0.121	0.105	1.000e+00
										HMGCR	0.38	0.049	0.077	1.000e+00
										P2RX1	0.39	0.063	0.096	1.000e+00
										SVIL	0.739	0.134	0.119	1.000e+00
										SLC22A15	0.266	0.037	0.061	1.000e+00
										TYMP	0.677	0.299	0.337	1.000e+00
										SNX11	0.288	0.038	0.061	1.000e+00
										MTMR3	0.535	0.095	0.138	1.000e+00
										MOB3A	0.866	0.182	0.179	1.000e+00
										KATNBL1	0.87	0.146	0.213	1.000e+00
										SLC15A3	0.375	0.057	0.086	1.000e+00
										TP53I11	0.47	0.067	0.051	1.000e+00
										JPT1	0.753	0.205	0.305	1.000e+00
										ARAP1	0.542	0.097	0.139	1.000e+00
										SELPLG	0.706	0.181	0.264	1.000e+00
										PIK3R5	0.424	0.065	0.097	1.000e+00
										TOPORS	0.697	0.115	0.166	1.000e+00
										MCTP2	0.783	0.139	0.127	1.000e+00
										ANKRD22	0.416	0.053	0.038	1.000e+00
										TNFSF13B	0.646	0.194	0.283	1.000e+00
										NBEAL2	0.541	0.125	0.177	1.000e+00
										FRY	0.515	0.089	0.128	1.000e+00
										XKR8	0.463	0.054	0.039	1.000e+00
										ZNF117	0.665	0.082	0.066	1.000e+00
										RICTOR	1.046	0.252	0.281	1.000e+00
										MAP3K5	0.619	0.107	0.152	1.000e+00
										ASAH1	0.633	0.261	0.393	1.000e+00
										DHRS7	0.712	0.191	0.279	1.000e+00
										OSBPL11	0.57	0.09	0.129	1.000e+00
										ANTXR2	0.482	0.079	0.114	1.000e+00
										SNAP23	0.714	0.155	0.221	1.000e+00
										GABARAP	0.275	0.036	0.057	1.000e+00
										MOSPD2	0.776	0.122	0.109	1.000e+00
										KIAA1109	0.688	0.157	0.223	1.000e+00
										PRR13	0.736	0.3	0.473	1.000e+00
										PPP2R5A	0.926	0.218	0.228	1.000e+00
										ARHGAP27	0.517	0.091	0.13	1.000e+00
										HCG27	0.573	0.066	0.052	1.000e+00
										FHL3	0.302	0.041	0.063	1.000e+00
										SHKBP1	0.698	0.165	0.236	1.000e+00
										VIM-AS1	0.322	0.047	0.071	1.000e+00
										IQSEC1	0.745	0.169	0.243	1.000e+00
										KLF2	0.274	0.42	0.625	1.000e+00
										OSER1	0.524	0.076	0.11	1.000e+00
										PLCG2	0.578	0.158	0.221	1.000e+00
										C3orf62	0.668	0.091	0.076	1.000e+00
										FAM160B1	0.477	0.076	0.109	1.000e+00
										DGCR2	0.471	0.069	0.099	1.000e+00
										PHF21A	0.613	0.117	0.165	1.000e+00
										KCNE1	0.419	0.078	0.111	1.000e+00
										SKIL	0.321	0.045	0.067	1.000e+00
										PINK1	0.381	0.053	0.078	1.000e+00
										FUT7	0.264	0.037	0.057	1.000e+00
										UBC	0.459	0.509	0.768	1.000e+00
										PRKD2	0.417	0.062	0.089	1.000e+00
										LRMP	0.872	0.16	0.155	1.000e+00
										ATG2A	0.464	0.065	0.093	1.000e+00
										TNFSF14	0.454	0.059	0.046	1.000e+00
										RASGRP4	0.586	0.088	0.074	1.000e+00
										SYNE2	0.64	0.262	0.284	1.000e+00
										AC079630.1	0.486	0.054	0.041	1.000e+00
										MPPE1	0.581	0.101	0.14	1.000e+00
										PTPN12	0.662	0.156	0.218	1.000e+00
										KIAA0040	0.562	0.097	0.135	1.000e+00
										SIRPB2	0.48	0.075	0.105	1.000e+00
										RAB37	0.52	0.097	0.133	1.000e+00
										LPGAT1	0.888	0.253	0.283	1.000e+00
										YWHAB	0.38	0.436	0.731	1.000e+00
										ARPC3	0.309	0.455	0.76	1.000e+00
										BACH1	0.94	0.206	0.219	1.000e+00
										SLC19A1	0.607	0.076	0.064	1.000e+00
										BTN2A1	0.414	0.059	0.083	1.000e+00
										GAB2	0.602	0.079	0.066	1.000e+00
										STARD10	0.484	0.054	0.042	1.000e+00
										FCHO2	0.362	0.045	0.065	1.000e+00
										GLIPR2	0.7	0.188	0.265	1.000e+00
										PLXDC2	0.66	0.139	0.191	1.000e+00
										ATP6V1B2	0.937	0.216	0.235	1.000e+00
										CKLF	0.96	0.264	0.308	1.000e+00
										FLOT2	0.714	0.166	0.229	1.000e+00
										PGGHG	0.596	0.087	0.075	1.000e+00
										KLF7	0.62	0.125	0.17	1.000e+00
										LILRA6	0.303	0.042	0.06	1.000e+00
										CIR1	1.034	0.255	0.296	1.000e+00
										APMAP	0.581	0.134	0.181	1.000e+00
										RAB11FIP4	0.276	0.044	0.062	1.000e+00
										C16orf72	0.759	0.176	0.244	1.000e+00
										C1RL	0.382	0.051	0.071	1.000e+00
										GTF2I	0.898	0.346	0.457	1.000e+00
										NLRP12	0.619	0.089	0.079	1.000e+00
										FGR	0.552	0.211	0.293	1.000e+00
										LILRB2	0.521	0.124	0.165	1.000e+00
										AMPD2	0.537	0.07	0.095	1.000e+00
										MBP	0.745	0.266	0.392	1.000e+00
										JAK3	0.611	0.104	0.138	1.000e+00
										CYSTM1	0.589	0.119	0.111	1.000e+00
										CHMP1B	0.716	0.15	0.203	1.000e+00
										CDK19	0.686	0.107	0.142	1.000e+00

## Sheet: S17-BMAC C1QB+APOE+ cells
Table S17 - Marker genes of C1QB+APOE+ subpopulations
C1QB+APOE+ unspecified P1 - Marker genes by cluster (vs. all BMAC cells)					C1QB+APOE+ unspecified P2 - Marker genes by cluster (vs. all BMAC cells)					C1QB+APOE+ unspecified P3 - Marker genes by cluster (vs. all BMAC cells)					Top five DEG per subpopulation vs. other C1QB+ subpopulations							Top five differentially expressed surface marker genes per subpopulation vs. other C1QB+ subpopulations
Gene	avg. logFC	% cells in this cluster	% cells in other clusters	adj. p-value	Gene	avg. logFC	% cells in this cluster	% cells in other clusters	adj. p-value	Gene	avg. logFC	% cells in this cluster	% cells in other clusters	adj. p-value	Cluster	Gene	p_val	avg_logFC	pct.1	pct.2	p_val_adj	Cluster	Gene	p_val	avg_logFC	pct.1	pct.2	p_val_adj
APOE	4.181	0.893	0.034	0.000e+00	C1QA	2.463	0.879	0.018	0.000e+00	C1QA	2.589	0.957	0.019	0.000e+00	C1QB+APOE+ unspecified P1	APOE	1.4067e-35	2.11688	0.893	0.59	3.75012e-31	C1QB+APOE+ unspecified P1	VCAM1	3.50154e-22	1.95621	0.69	0.315	1.3621e-19
C1QB	4.088	0.848	0.01	0.000e+00	C1QB	2.349	0.75	0.011	0.000e+00	C1QB	2.489	0.848	0.012	0.000e+00	C1QB+APOE+ unspecified P1	SELENOP	7.19013e-34	1.78243	0.883	0.562	1.91682e-29	C1QB+APOE+ unspecified P1	CD63	3.12423e-12	1.14735	0.721	0.73	1.21532e-09
C1QA	4.028	0.858	0.017	0.000e+00	C1QC	1.705	0.614	0.006	0.000e+00	CD5L	1.728	0.478	0.005	0.000e+00	C1QB+APOE+ unspecified P1	VCAM1	3.50154e-22	1.95621	0.69	0.315	9.33476e-18	C1QB+APOE+ unspecified P1	FCGR3A	8.25354e-09	1.13517	0.574	0.438	3.21063e-06
SELENOP	3.882	0.883	0.031	0.000e+00	MRC1	1.121	0.394	0.007	0.000e+00	C1QC	1.725	0.5	0.007	0.000e+00	C1QB+APOE+ unspecified P1	LGMN	3.53191e-19	1.8888	0.64	0.309	9.41572e-15	C1QB+APOE+ unspecified P1	CD59	2.15099e-08	1.15718	0.299	0.084	8.36734e-06
VCAM1	3.37	0.69	0.007	0.000e+00	LYVE1	0.805	0.212	0.002	0.000e+00	CCL18	1.674	0.5	0.003	0.000e+00	C1QB+APOE+ unspecified P1	HMOX1	1.31565e-14	1.81325	0.64	0.427	3.5074e-10	C1QB+APOE+ unspecified P1	ITGAD	3.20654e-08	1.05822	0.213	0.028	1.24734e-05
C1QC	3.273	0.746	0.005	0.000e+00	SLCO2B1	0.451	0.265	0.003	0.000e+00	APOE	2.541	0.891	0.036	4.184e-213	C1QB+APOE+ unspecified P2	FCN1	9.64927e-52	2.21192	0.818	0.049	2.5724e-47	C1QB+APOE+ unspecified P2	CLEC12A	2.7873e-37	1.12572	0.576	0.008	1.08426e-34
APOC1	3.069	0.797	0.05	0.000e+00	VSIG4	0.808	0.348	0.011	1.076e-278	TIMD4	0.919	0.283	0.004	1.067e-173	C1QB+APOE+ unspecified P2	LYZ	3.85578e-42	2.1686	0.924	0.325	1.02791e-37	C1QB+APOE+ unspecified P2	CLEC7A	1.25853e-28	0.946244	0.545	0.041	4.89569e-26
LGMN	2.863	0.64	0.028	0.000e+00	SDC3	0.578	0.242	0.006	5.504e-235	VCAM1	1.925	0.413	0.009	1.190e-172	C1QB+APOE+ unspecified P2	VCAN	3.35863e-35	1.97381	0.598	0.029	8.95377e-31	C1QB+APOE+ unspecified P2	LILRB3	1.53319e-27	0.881097	0.47	0.016	5.9641e-25
CD5L	2.795	0.64	0.003	0.000e+00	VCAM1	0.968	0.28	0.009	5.171e-223	SELENOP	2.306	0.739	0.034	1.816e-152	C1QB+APOE+ unspecified P2	S100A9	1.00509e-31	2.42839	0.879	0.267	2.67946e-27	C1QB+APOE+ unspecified P2	CXCR4	1.89875e-24	0.97864	0.795	0.218	7.38616e-22
CCL18	2.217	0.371	0.002	0.000e+00	FPR3	0.375	0.182	0.004	5.373e-222	FABP3	0.837	0.174	0.002	7.018e-116	C1QB+APOE+ unspecified P2	S100A8	1.1264e-16	2.01693	0.689	0.284	3.00288e-12	C1QB+APOE+ unspecified P2	CD44	4.76031e-23	0.922063	0.636	0.123	1.85176e-20
TIMD4	2.137	0.431	0.003	0.000e+00	CD5L	0.728	0.197	0.005	5.422e-206	CXCL12	0.855	0.37	0.011	1.033e-112	C1QB+APOE+ unspecified P3	IL32	1.34026e-42	2.29249	0.717	0.033	3.573e-38	C1QB+APOE+ unspecified P3	CD3E	1.52755e-43	1.70796	0.63	0.012	5.94217e-41
FOLR2	2.108	0.431	0.013	0.000e+00	KCNMA1	0.33	0.235	0.007	3.738e-193	LYVE1	0.628	0.174	0.002	5.303e-111	C1QB+APOE+ unspecified P3	IL7R	8.22218e-32	2.19525	0.587	0.036	2.19195e-27	C1QB+APOE+ unspecified P3	CD3G	7.21737e-40	1.58841	0.609	0.018	2.80756e-37
CXCL12	1.935	0.538	0.009	0.000e+00	SELENOP	1.775	0.5	0.034	6.624e-191	FOLR2	1.029	0.348	0.014	1.406e-77	C1QB+APOE+ unspecified P3	CCL5	1.07865e-24	2.15514	0.609	0.073	2.87556e-20	C1QB+APOE+ unspecified P3	IL7R	8.22218e-32	2.19525	0.587	0.036	3.19843e-29
A2M	1.904	0.426	0.016	0.000e+00	RGL1	0.498	0.273	0.01	6.133e-177	APOC1	1.811	0.63	0.053	2.642e-68	C1QB+APOE+ unspecified P3	NKG7	1.45102e-18	2.47169	0.5	0.07	3.86827e-14	C1QB+APOE+ unspecified P3	CD7	5.78045e-30	1.57995	0.457	0.012	2.24859e-27
GPNMB	1.862	0.299	0.004	0.000e+00	FOLR2	0.582	0.303	0.014	9.210e-168	SDC3	0.702	0.217	0.007	8.981e-64	C1QB+APOE+ unspecified P3	GNLY	1.77508e-12	2.40793	0.304	0.033	4.73218e-08	C1QB+APOE+ unspecified P3	KLRB1	1.60269e-22	1.69648	0.391	0.018	6.23448e-20
AXL	1.793	0.381	0.004	0.000e+00	APOE	1.425	0.485	0.036	5.878e-166	SLCO2B1	1.017	0.152	0.003	2.809e-62
SLCO2B1	1.78	0.355	0.002	0.000e+00	AXL	0.411	0.182	0.005	6.602e-155	AXL	0.748	0.196	0.006	1.747e-61
VSIG4	1.764	0.381	0.01	0.000e+00	GFRA2	0.289	0.136	0.003	2.951e-154	LILRB5	0.535	0.152	0.003	1.850e-61
SDC3	1.62	0.355	0.005	0.000e+00	MSR1	0.478	0.205	0.007	2.131e-138	GPNMB	0.802	0.174	0.005	1.050e-48
LYVE1	1.502	0.249	0.002	0.000e+00	CLEC10A	0.898	0.379	0.026	2.790e-135	A2M	1.065	0.304	0.018	2.639e-45
IGF1	1.289	0.274	0.008	0.000e+00	SASH1	0.513	0.311	0.019	1.060e-125	VSIG4	0.752	0.239	0.012	2.226e-42
LILRB5	1.234	0.289	0.002	0.000e+00	CXCL12	0.287	0.227	0.011	2.971e-117	MRO	0.27	0.065	0.001	6.459e-33
KCNMA1	1.2	0.249	0.007	0.000e+00	CCL18	0.443	0.121	0.003	4.153e-115	RNASE1	0.707	0.239	0.02	2.128e-22
FABP3	1.111	0.213	0.002	0.000e+00	PDK4	1.814	0.72	0.13	4.553e-96	OTOA	0.596	0.13	0.006	3.528e-21
ITGAD	1.106	0.213	0.002	0.000e+00	CSF1R	1.037	0.591	0.09	4.565e-90	LGMN	1.232	0.283	0.03	4.546e-20
C11orf96	1.106	0.173	0.003	0.000e+00	DAB2	1.02	0.5	0.065	7.990e-89	DAB2	0.786	0.413	0.066	6.518e-18
SPIC	1.045	0.183	0.001	0.000e+00	PID1	0.609	0.379	0.04	3.838e-83	ME1	0.602	0.109	0.006	4.260e-14
GFRA2	0.836	0.178	0.003	0.000e+00	MAFB	1.377	0.735	0.149	7.774e-81	CETP	0.316	0.109	0.006	1.897e-13
HS3ST2	0.717	0.102	0	0.000e+00	LGMN	0.775	0.318	0.029	9.749e-81	HMOX1	1.145	0.348	0.065	7.177e-12
TMEM37	0.692	0.122	0.001	0.000e+00	GPR34	0.407	0.22	0.015	3.863e-77	FTL	1.185	1	0.958	3.583e-10
RND3	0.666	0.127	0.001	0.000e+00	RNASE1	1.034	0.25	0.02	1.294e-76	C2	0.366	0.109	0.008	5.094e-10
IGSF21	0.456	0.081	0	0.000e+00	GPNMB	0.427	0.129	0.005	4.500e-76	TRAC	1.034	0.674	0.241	2.151e-09
MANCR	0.305	0.051	0	0.000e+00	MS4A7	1.291	0.742	0.164	6.145e-76	CCL4L2	1.396	0.196	0.026	1.544e-08
MRO	0.393	0.091	0.001	1.183e-299	A2M	0.569	0.235	0.017	6.426e-75	PLTP	0.631	0.174	0.022	2.246e-08
SIGLEC1	1.137	0.249	0.008	1.253e-284	CST3	1.772	0.962	0.4	1.743e-73	IL32	0.974	0.717	0.287	4.560e-08
MRC1	1.136	0.244	0.008	4.198e-283	HMOX1	1.148	0.455	0.064	1.970e-71	FABP4	0.483	0.087	0.006	2.350e-07
RBP1	0.806	0.107	0.001	7.942e-282	MS4A4A	0.66	0.402	0.053	2.331e-67	CD3E	0.855	0.63	0.246	7.158e-07
HMOX1	3.03	0.64	0.063	5.173e-262	C2	0.288	0.144	0.008	8.197e-64	CCL5	0.931	0.609	0.215	9.622e-07
NRP1	1.309	0.279	0.011	2.653e-250	HLA-DQA2	0.912	0.394	0.053	1.320e-63	CD3G	0.781	0.609	0.221	1.213e-06
CETP	1.051	0.198	0.006	5.189e-242	SLC1A3	0.895	0.538	0.1	5.842e-63	FCGR3A	0.648	0.457	0.129	3.403e-06
ME1	1.043	0.193	0.006	5.712e-237	CD163	1.082	0.712	0.169	6.729e-61	KLRB1	0.966	0.391	0.111	8.632e-06
RGL1	1.074	0.239	0.01	1.816e-203	AIF1	1.291	0.947	0.392	1.785e-60	FEZ1	0.289	0.109	0.012	2.595e-05
DAB2	2.308	0.569	0.064	6.889e-196	HLA-DRB5	1.864	0.667	0.17	3.827e-60	NRP1	0.348	0.109	0.012	9.288e-05
C2	1.011	0.198	0.007	4.175e-193	MERTK	0.257	0.189	0.014	6.097e-60	AP000977.1	0.273	0.065	0.005	1.950e-04
OTOA	1.025	0.178	0.006	1.196e-192	FTL	1.364	1	0.958	1.126e-58	SLC40A1	1.139	0.5	0.214	2.408e-04
PLA2G7	1.6	0.365	0.028	1.604e-179	HLA-DPB1	1.88	0.909	0.412	1.020e-57	MT-CYB	0.397	1	0.965	2.431e-04
NUPR1	0.621	0.091	0.002	2.151e-164	HLA-DRA	1.774	0.955	0.455	3.303e-56	CCL3L1	0.512	0.13	0.018	2.632e-04
GPX3	0.731	0.137	0.004	3.409e-160	TIMD4	0.261	0.098	0.004	3.819e-55	FAM174B	0.282	0.065	0.005	6.838e-04
MS4A7	2.445	0.761	0.163	6.834e-151	CPM	1.024	0.515	0.103	1.897e-54	IGF1	0.34	0.087	0.009	8.122e-04
RNASE1	2.347	0.279	0.019	5.735e-149	MS4A6A	1.208	0.826	0.261	3.334e-54	GZMA	0.947	0.435	0.151	9.298e-04
FPR3	0.577	0.122	0.004	1.804e-145	SPRED1	0.388	0.227	0.022	2.272e-53	CD7	0.929	0.457	0.176	1.399e-03
SCN1B	0.966	0.198	0.01	1.493e-140	HLA-DPA1	1.979	0.871	0.413	2.384e-52	RPS15A	0.565	0.957	0.881	1.451e-03
GPR34	1.11	0.234	0.014	2.685e-136	NR1H3	0.355	0.197	0.017	6.297e-52	CD3D	0.689	0.587	0.247	1.715e-03
SLC40A1	2.653	0.802	0.212	3.500e-136	CD68	1.036	0.758	0.217	7.269e-52	FTH1	0.502	1	0.921	1.780e-03
ACSM5	0.28	0.056	0.001	4.425e-135	APOC1	1.042	0.356	0.053	1.597e-51	KLRD1	0.689	0.391	0.122	1.866e-03
PLTP	1.685	0.279	0.021	5.771e-135	HLA-DQA1	1.374	0.636	0.165	2.508e-51	B2M	0.403	1	0.976	1.894e-03
SCD	1.089	0.213	0.013	5.362e-126	LIPA	1.218	0.576	0.142	3.225e-49	PLEKHB1	0.365	0.13	0.02	2.274e-03
CD163L1	0.385	0.066	0.001	4.682e-121	NPC2	1.226	0.848	0.384	7.092e-49	RPL34	0.557	0.978	0.887	2.332e-03
MAF	1.796	0.467	0.067	1.180e-117	EPB41L3	0.61	0.364	0.057	2.061e-48	TPT1	0.374	1	0.971	2.483e-03
FTL	2.871	1	0.958	1.419e-116	CD74	1.579	0.932	0.559	2.519e-48	RPL41	0.504	1	0.919	2.511e-03
FEZ1	0.907	0.188	0.011	6.236e-114	ADAP2	0.851	0.523	0.115	1.248e-47	FCGRT	0.889	0.63	0.337	3.155e-03
MSR1	0.848	0.152	0.007	2.946e-112	NRP2	0.267	0.114	0.007	1.318e-45	GPR34	0.519	0.109	0.015	4.788e-03
CCL2	0.497	0.056	0.001	1.244e-108	LGALS2	0.917	0.523	0.115	1.971e-45	LIPA	1.387	0.37	0.143	6.360e-03
ETV5	0.858	0.147	0.007	5.460e-107	FCGRT	1.132	0.811	0.336	1.852e-44	RPS27	0.469	0.978	0.879	6.431e-03
FCGRT	2.415	0.827	0.336	2.947e-101	MARCKS	1.038	0.674	0.203	2.794e-43	IL7R	0.722	0.587	0.258	8.076e-03
PDK4	2.682	0.584	0.13	8.341e-97	C3AR1	0.666	0.53	0.12	4.426e-43	GZMK	0.914	0.283	0.081	8.728e-03
FTH1	2.006	0.995	0.921	3.119e-96	HLA-DRB1	1.619	0.811	0.345	8.147e-42	PLA2G7	0.427	0.152	0.029	1.176e-02
KCNAB1	0.549	0.086	0.003	1.131e-94	TMEM176B	0.761	0.447	0.091	1.195e-41	PYHIN1	0.615	0.304	0.092	1.198e-02
MS4A4A	1.689	0.376	0.053	1.446e-94	HLA-DMA	1.07	0.705	0.245	1.619e-41	CCL4	1.222	0.348	0.114	1.658e-02
LIPA	2.486	0.589	0.141	8.115e-94	HLA-DMB	0.932	0.697	0.226	2.827e-41	SPOCK2	0.747	0.391	0.157	2.044e-02
EBI3	0.357	0.061	0.001	2.570e-89	ATP1B1	0.496	0.265	0.036	4.634e-41	PRF1	1.082	0.326	0.11	2.114e-02
CTSL	1.867	0.416	0.069	2.912e-88	TGFBI	0.728	0.636	0.171	8.411e-41	AES	0.579	0.783	0.511	2.286e-02
FABP4	2.493	0.122	0.006	2.340e-87	PKIB	0.28	0.106	0.007	1.463e-39	LCK	0.485	0.478	0.194	2.348e-02
PPARG	0.544	0.091	0.003	2.808e-86	FTH1	0.997	1	0.921	3.354e-38	RARRES3	0.553	0.587	0.291	2.582e-02
ATP1B1	1.285	0.294	0.036	1.026e-84	CXCL16	0.448	0.341	0.06	2.633e-37	CD81	0.831	0.587	0.356	3.942e-02
FCGR3A	1.582	0.574	0.127	1.785e-84	CPVL	0.861	0.674	0.227	1.474e-36	HLA-B	0.436	1	0.893	5.640e-02
CST3	2.018	0.848	0.4	1.087e-78	FGL2	0.915	0.811	0.318	2.187e-35	RPS12	0.503	1	0.907	5.913e-02
DAAM2	0.409	0.086	0.003	2.771e-78	GATM	0.381	0.167	0.017	3.924e-35	TRBC2	0.691	0.543	0.259	6.143e-02
BLVRB	1.703	0.827	0.347	3.247e-78	PSAP	0.95	0.924	0.516	4.782e-35	SH2D2A	0.54	0.174	0.04	6.522e-02
KCNJ5	0.317	0.061	0.002	3.309e-72	CEBPD	0.883	0.902	0.404	5.783e-35	DUSP2	0.696	0.326	0.117	8.209e-02
SASH1	0.916	0.198	0.019	1.991e-71	KCTD12	0.78	0.803	0.276	1.890e-34	RPL10	0.466	1	0.896	8.515e-02
CD68	1.822	0.635	0.217	3.546e-68	CAMK1	0.392	0.303	0.052	1.418e-33	S100B	0.655	0.152	0.032	8.784e-02
GATM	0.968	0.183	0.017	6.981e-68	TYROBP	0.9	0.894	0.425	2.164e-33	ZAP70	0.436	0.304	0.105	1.128e-01
CD163	2.004	0.563	0.169	9.029e-67	HNMT	0.482	0.455	0.108	2.734e-33	RPL32	0.446	0.978	0.885	1.280e-01
GLUL	1.899	0.792	0.423	2.297e-66	CALHM6	0.302	0.288	0.049	3.383e-32	CD8B	0.747	0.217	0.061	1.313e-01
FABP5	2.086	0.558	0.165	4.847e-66	IFNGR1	0.816	0.697	0.253	4.580e-32	NKG7	0.952	0.5	0.246	1.413e-01
FUCA1	1.552	0.391	0.079	7.235e-64	GPBAR1	0.462	0.326	0.062	5.772e-32	MALAT1	0.352	1	0.989	1.440e-01
SMPDL3A	0.982	0.193	0.02	2.720e-63	HLA-DOA	0.34	0.295	0.051	6.741e-32	TMSB10	0.404	1	0.84	2.241e-01
CTSB	2.31	0.731	0.369	2.153e-62	MAF	0.667	0.348	0.068	7.888e-32	RPS3	0.42	1	0.879	2.469e-01
SLC7A8	0.624	0.107	0.006	2.268e-61	FCER1G	0.962	0.833	0.381	1.139e-31	CST3	0.477	0.739	0.401	2.622e-01
MMP19	0.709	0.102	0.006	2.703e-59	CD14	0.746	0.568	0.163	1.314e-31	CTSW	0.968	0.413	0.193	2.790e-01
NPC2	1.812	0.736	0.384	3.365e-59	IGSF6	0.689	0.659	0.212	1.810e-31	RPS14	0.426	1	0.91	2.855e-01
MCOLN1	1.687	0.386	0.084	3.603e-58	HLA-DQB1	1.193	0.667	0.257	4.531e-31	CTSB	1.081	0.565	0.37	3.076e-01
MS4A6A	1.573	0.655	0.261	2.551e-56	CCDC170	0.331	0.205	0.027	6.713e-31	CD247	0.521	0.413	0.176	4.237e-01
NRP2	0.544	0.102	0.006	1.463e-54	SAT1	0.937	0.917	0.598	8.227e-31	RPL11	0.445	1	0.889	4.962e-01
FMNL2	0.762	0.147	0.014	6.626e-53	EPS8	0.292	0.265	0.044	2.809e-30	RPS25	0.42	0.957	0.842	5.940e-01
TMSB4X	0.89	1	0.948	2.705e-52	CTSH	0.662	0.659	0.226	6.035e-29	CD160	0.304	0.174	0.044	6.494e-01
SDC2	0.317	0.061	0.002	6.902e-52	LILRB1	0.446	0.455	0.115	7.769e-28	MRC1	0.368	0.065	0.008	6.565e-01
RAB42	0.333	0.061	0.003	7.124e-50	CMKLR1	0.362	0.189	0.026	9.759e-28	RPS27A	0.409	1	0.903	6.809e-01
AIF1	1.426	0.746	0.392	3.181e-48	SERPINA1	0.623	0.697	0.243	2.693e-27	RPL19	0.336	1	0.88	7.133e-01
PLD3	1.789	0.467	0.146	5.653e-47	ADA2	0.686	0.667	0.251	3.612e-27	CST7	0.83	0.413	0.19	7.511e-01
SAT1	1.184	0.843	0.598	4.574e-44	IFITM3	0.462	0.424	0.108	4.357e-27	EEF1A1	0.359	1	0.932	7.593e-01
CD63	1.74	0.721	0.457	5.929e-44	CTSB	1.035	0.758	0.37	4.458e-27	RPS28	0.352	0.935	0.866	7.719e-01
HLA-DPB1	1.364	0.746	0.412	6.484e-44	PILRA	0.405	0.439	0.113	5.048e-27	IL2RG	0.62	0.522	0.295	8.556e-01
CTSZ	1.745	0.66	0.361	5.357e-42	NUDT16	0.635	0.583	0.194	8.859e-27	FXYD5	0.578	0.674	0.479	9.448e-01
CCL3	1.667	0.264	0.05	2.040e-41	ABI3	0.349	0.394	0.094	3.310e-26	VAMP5	0.523	0.457	0.235	9.593e-01
HLA-DRA	1.219	0.812	0.455	6.085e-41	NLRP3	0.684	0.576	0.186	6.708e-26	RPL26	0.33	1	0.846	9.957e-01
FRMD4A	1.226	0.234	0.041	4.544e-40	TMEM176A	0.427	0.311	0.064	9.903e-26	MAF	0.726	0.217	0.069	1.000e+00
PLPP3	0.573	0.096	0.008	5.748e-40	STAB1	0.486	0.333	0.074	1.682e-25	RPL28	0.371	0.978	0.911	1.000e+00
MAFB	1.576	0.452	0.149	5.971e-38	LRP1	0.474	0.477	0.136	1.760e-25	RPL35A	0.479	0.891	0.856	1.000e+00
ACP5	1.145	0.249	0.05	1.235e-36	FGD2	0.58	0.492	0.147	4.903e-25	RPL30	0.398	0.978	0.907	1.000e+00
FCER1G	1.142	0.721	0.38	6.490e-36	ALDH2	0.565	0.583	0.194	1.180e-24	HOPX	0.617	0.304	0.118	1.000e+00
CMKLR1	0.913	0.173	0.025	1.313e-35	SDC2	0.251	0.053	0.003	1.473e-24	RGS1	0.573	0.174	0.049	1.000e+00
NR1H3	0.569	0.137	0.017	2.702e-34	ABCA1	0.285	0.212	0.034	1.725e-24	HCST	0.594	0.652	0.453	1.000e+00
ABCA1	0.915	0.198	0.034	4.011e-34	SPI1	0.562	0.667	0.251	1.126e-23	RPL36	0.422	0.891	0.799	1.000e+00
CD74	1.239	0.802	0.559	9.419e-34	KLF4	0.538	0.553	0.178	3.156e-23	HLA-DRB5	0.616	0.37	0.171	1.000e+00
SPATS2L	1.064	0.234	0.047	3.507e-33	CTTNBP2NL	0.259	0.174	0.025	4.065e-23	RPS21	0.414	0.87	0.757	1.000e+00
ITGB5	0.497	0.102	0.01	4.716e-33	SLC7A7	0.549	0.523	0.166	1.111e-22	PFDN5	0.34	0.891	0.785	1.000e+00
MPPED2	0.5	0.102	0.01	1.606e-31	IL13RA1	0.443	0.5	0.155	2.083e-22	CD68	0.516	0.435	0.219	1.000e+00
IGFBP4	0.452	0.086	0.008	2.571e-31	RUFY3	0.458	0.447	0.134	3.703e-22	QPRT	0.423	0.152	0.043	1.000e+00
COLEC12	0.514	0.086	0.008	3.160e-31	FCN1	0.677	0.818	0.344	4.242e-22	RPS4X	0.342	1	0.869	1.000e+00
HSD17B14	0.356	0.061	0.004	3.447e-31	SLC15A3	0.275	0.348	0.084	4.411e-22	RPL13	0.294	1	0.909	1.000e+00
EPB41L2	1.16	0.264	0.063	4.986e-31	ANXA5	0.57	0.75	0.328	7.129e-22	GLUL	0.475	0.609	0.425	1.000e+00
HLA-DRB5	2.06	0.442	0.171	2.102e-30	SGK1	0.663	0.447	0.137	1.089e-21	FUCA1	0.849	0.217	0.08	1.000e+00
RAB20	0.825	0.162	0.026	4.050e-30	AOAH	0.551	0.561	0.199	1.527e-21	EVL	0.466	0.587	0.373	1.000e+00
MERTK	0.52	0.117	0.014	6.288e-30	TNFAIP2	0.609	0.538	0.178	1.639e-21	FGFBP2	0.479	0.217	0.073	1.000e+00
CCND1	0.615	0.107	0.012	1.651e-29	SLC40A1	1.052	0.561	0.214	1.854e-21	CD63	0.485	0.652	0.458	1.000e+00
EMP2	0.417	0.071	0.006	6.862e-29	MPEG1	0.522	0.689	0.256	2.919e-21	MS4A7	0.67	0.348	0.166	1.000e+00
TSPAN4	1.106	0.249	0.06	3.485e-28	LST1	0.524	0.879	0.42	5.341e-21	RPS15	0.379	0.978	0.862	1.000e+00
PXDC1	0.328	0.061	0.004	6.058e-28	CFP	0.687	0.583	0.209	6.670e-21	GATM	0.299	0.087	0.017	1.000e+00
PSAP	1.325	0.711	0.517	7.080e-28	CLEC7A	0.509	0.545	0.185	6.832e-21	IFITM1	0.401	0.239	0.091	1.000e+00
EPHX1	0.956	0.162	0.028	1.605e-27	RGS1	0.565	0.242	0.049	9.888e-21	RPL39	0.317	0.978	0.905	1.000e+00
TMIGD3	0.877	0.102	0.012	5.179e-26	P2RY13	0.373	0.515	0.167	1.047e-20	RPL12	0.306	0.957	0.858	1.000e+00
CXCL16	0.963	0.244	0.06	1.149e-25	ETS2	0.587	0.583	0.218	1.328e-20	CD52	0.375	0.739	0.522	1.000e+00
ADAP2	1.432	0.34	0.115	1.530e-25	CD4	0.589	0.553	0.207	1.388e-20	HLA-C	0.294	1	0.888	1.000e+00
CTSD	1.467	0.64	0.43	6.177e-25	RASGEF1B	0.253	0.265	0.056	1.686e-20	FAU	0.32	0.957	0.881	1.000e+00
TUBA1B	0.888	0.756	0.541	4.002e-24	PLTP	0.442	0.152	0.022	2.035e-20	HINT1	0.368	0.848	0.66	1.000e+00
MARCKS	1.253	0.462	0.203	4.749e-24	RTN1	0.283	0.235	0.046	2.356e-20	LTB	0.58	0.565	0.336	1.000e+00
SOBP	0.344	0.056	0.004	9.545e-24	RNASE6	0.578	0.568	0.208	3.071e-20	HLA-A	0.323	0.935	0.86	1.000e+00
FAM174B	0.496	0.061	0.005	2.380e-22	LTBR	0.339	0.333	0.085	4.843e-20	RPL14	0.363	0.978	0.838	1.000e+00
CPVL	1.557	0.462	0.227	4.521e-22	SCIMP	0.402	0.364	0.098	1.270e-19	GNLY	0.728	0.304	0.134	1.000e+00
PTMS	1.221	0.355	0.135	2.590e-21	SECTM1	0.333	0.265	0.058	1.313e-19	CD2	0.443	0.435	0.229	1.000e+00
IGSF6	1.367	0.452	0.212	2.754e-21	CYFIP1	0.431	0.386	0.113	1.343e-19	CRYL1	0.457	0.217	0.088	1.000e+00
CHCHD6	0.833	0.147	0.028	3.931e-21	SNX10	0.498	0.682	0.271	1.689e-19	PRDM1	0.437	0.37	0.181	1.000e+00
HLA-DPA1	1.297	0.629	0.413	5.567e-21	LILRB2	0.407	0.508	0.163	1.921e-19	IKZF3	0.509	0.37	0.189	1.000e+00
CREG1	1.448	0.426	0.206	2.906e-20	MMP19	0.326	0.076	0.006	3.750e-19	RPS19	0.263	1	0.851	1.000e+00
CPM	1.373	0.299	0.103	4.650e-20	IL18	0.466	0.356	0.101	5.149e-19	ZNF343	0.271	0.065	0.012	1.000e+00
TYROBP	0.903	0.695	0.425	5.490e-20	CCR1	0.371	0.311	0.078	6.297e-19	SAMD3	0.293	0.217	0.082	1.000e+00
RGS1	0.99	0.198	0.049	1.062e-19	CTSZ	0.696	0.72	0.361	1.185e-18	RPS29	0.287	0.935	0.848	1.000e+00
HLA-DRB1	1.317	0.569	0.345	1.605e-19	GSN	0.366	0.523	0.188	1.675e-18	ITK	0.306	0.283	0.122	1.000e+00
TMEM86A	0.266	0.056	0.005	2.763e-19	CD33	0.489	0.485	0.165	1.824e-18	RPL3	0.267	0.978	0.862	1.000e+00
FGF13	0.264	0.051	0.004	3.816e-19	NAGK	0.486	0.598	0.244	3.369e-18	ACP5	0.515	0.152	0.05	1.000e+00
CTSC	1.502	0.523	0.331	6.280e-19	CFD	0.697	0.606	0.245	3.433e-18	AC090152.1	0.317	0.109	0.029	1.000e+00
IL18	1.03	0.289	0.101	1.730e-18	LAIR1	0.366	0.53	0.189	3.700e-18	RPL29	0.319	1	0.856	1.000e+00
LY96	1.16	0.315	0.117	2.613e-18	LY86	0.411	0.515	0.178	4.330e-18	RPS5	0.354	0.957	0.805	1.000e+00
TIMP3	0.667	0.112	0.018	3.238e-18	C1orf162	0.717	0.742	0.387	5.527e-18	SELENOM	0.295	0.217	0.088	1.000e+00
MYO10	0.334	0.056	0.005	4.903e-18	SHTN1	0.394	0.402	0.121	6.156e-18	ARL4C	0.367	0.522	0.312	1.000e+00
EPAS1	0.345	0.061	0.006	5.607e-18	CREBL2	0.358	0.326	0.088	7.186e-18	NCK2	0.418	0.391	0.216	1.000e+00
FSCN1	1.068	0.183	0.045	6.652e-18	MAP3K8	0.564	0.515	0.189	7.760e-18	NPC2	0.683	0.522	0.385	1.000e+00
WWP1	1.262	0.345	0.143	8.657e-18	CD1D	0.357	0.379	0.11	9.670e-18	COX7C	0.435	0.717	0.664	1.000e+00
SPRED1	0.696	0.122	0.022	1.289e-17	LGALS9	0.532	0.538	0.213	9.854e-18	LPIN1	0.381	0.283	0.136	1.000e+00
EDA	0.283	0.066	0.007	3.259e-17	PLEKHO1	0.512	0.598	0.251	1.011e-17	RPL36AL	0.301	0.826	0.729	1.000e+00
BASP1	0.862	0.503	0.259	3.557e-17	TMSB4X	0.405	1	0.948	1.117e-17	TSPOAP1-AS1	0.359	0.152	0.052	1.000e+00
CCR1	0.974	0.244	0.078	1.074e-16	PLD3	0.48	0.439	0.146	1.230e-17	CTSC	0.742	0.478	0.332	1.000e+00
FXYD6	0.737	0.137	0.028	1.568e-16	DRAM2	0.466	0.462	0.164	1.340e-17	RPL18	0.305	0.978	0.863	1.000e+00
FCGBP	0.29	0.056	0.006	1.078e-15	ITPRIPL2	0.316	0.348	0.098	1.360e-17	TOMM7	0.401	0.739	0.677	1.000e+00
VMO1	0.277	0.061	0.007	2.111e-15	MARVELD1	0.305	0.303	0.078	1.578e-17	MIB2	0.463	0.217	0.093	1.000e+00
SLC16A10	0.523	0.117	0.022	4.041e-15	MARCH1	0.385	0.652	0.248	1.846e-17	MS4A4A	0.473	0.152	0.054	1.000e+00
EPB41L3	0.853	0.198	0.057	4.347e-15	FCGR3A	0.345	0.432	0.128	2.127e-17	LAT	0.435	0.304	0.152	1.000e+00
ITM2B	0.922	0.716	0.75	1.046e-14	CTSS	0.513	0.939	0.563	4.559e-17	CORO1A	0.454	0.761	0.619	1.000e+00
HPGDS	0.499	0.081	0.012	1.288e-14	SAMHD1	0.612	0.826	0.462	8.178e-17	PLD3	0.63	0.283	0.147	1.000e+00
RHOBTB1	0.312	0.086	0.014	3.254e-14	PLA2G7	0.28	0.167	0.029	1.008e-16	PBXIP1	0.366	0.304	0.155	1.000e+00
NINJ1	1.008	0.274	0.103	4.569e-14	FRMD4B	0.315	0.311	0.083	1.040e-16	HLA-DPB1	0.513	0.609	0.413	1.000e+00
SLC46A1	0.333	0.061	0.007	1.214e-13	TYMP	0.551	0.727	0.334	1.063e-16	RPS3A	0.253	0.978	0.903	1.000e+00
EGFL7	0.873	0.213	0.069	1.606e-13	AHR	0.406	0.402	0.128	1.125e-16	USP21	0.323	0.087	0.022	1.000e+00
CSTB	1.449	0.558	0.429	2.086e-13	SLC31A2	0.404	0.356	0.105	1.201e-16	GIMAP7	0.485	0.522	0.351	1.000e+00
ADORA3	0.43	0.091	0.016	1.252e-12	DPYSL2	0.509	0.508	0.19	1.441e-16	CIRBP	0.432	0.652	0.547	1.000e+00
HLA-DMA	1.226	0.426	0.246	1.809e-12	LILRB4	0.315	0.303	0.079	2.201e-16	UBAP1L	0.331	0.065	0.014	1.000e+00
CD59	1.118	0.299	0.129	1.957e-12	PEA15	0.383	0.303	0.082	2.313e-16	PTGDR	0.405	0.174	0.067	1.000e+00
MRAS	0.449	0.071	0.01	2.217e-12	FRMD4A	0.323	0.205	0.041	2.371e-16	URI1	0.563	0.413	0.288	1.000e+00
DDAH2	1.134	0.279	0.116	2.708e-12	PLIN2	0.54	0.598	0.253	3.469e-16	EEF1D	0.383	0.848	0.799	1.000e+00
HFE	0.353	0.081	0.013	3.084e-12	BLVRB	0.254	0.765	0.347	4.145e-16	CD163	0.859	0.326	0.171	1.000e+00
ITSN1	0.898	0.188	0.058	3.685e-12	LAP3	0.635	0.492	0.198	4.420e-16	LY6E	0.44	0.413	0.264	1.000e+00
PRDX1	1.459	0.528	0.396	4.293e-12	LPAR6	0.435	0.386	0.119	4.575e-16	NCR3	0.375	0.13	0.044	1.000e+00
HNMT	0.94	0.269	0.108	5.645e-12	ATF5	0.329	0.265	0.067	6.420e-16	RPL35	0.318	0.891	0.783	1.000e+00
SLC1A3	1.218	0.254	0.1	8.727e-12	CYBB	0.362	0.788	0.365	7.566e-16	LEF1	0.361	0.239	0.112	1.000e+00
TRIM47	0.275	0.066	0.009	1.036e-11	RNF130	0.491	0.72	0.335	9.686e-16	GNPDA1	0.395	0.196	0.085	1.000e+00
ZBED3-AS1	0.489	0.091	0.017	1.405e-11	ZFHX3	0.334	0.333	0.096	1.129e-15	CTSL	0.379	0.174	0.07	1.000e+00
IFIT1	0.651	0.112	0.025	1.025e-10	RASA4	0.34	0.288	0.076	1.415e-15	SARAF	0.408	0.674	0.603	1.000e+00
TCF7L2	0.688	0.218	0.078	1.639e-10	RNASET2	0.642	0.742	0.406	2.840e-15	BCL11B	0.415	0.326	0.171	1.000e+00
TMSB10	0.525	0.898	0.84	2.027e-10	SERPING1	0.329	0.152	0.026	3.169e-15	THUMPD3-AS1	0.428	0.37	0.232	1.000e+00
CTSF	0.611	0.112	0.026	2.441e-10	CIITA	0.469	0.417	0.142	3.897e-15	DGKQ	0.342	0.13	0.045	1.000e+00
SERPING1	0.619	0.112	0.026	3.375e-10	TNFAIP8L2	0.286	0.326	0.094	4.158e-15	ZNF704	0.386	0.065	0.015	1.000e+00
C1orf54	0.74	0.112	0.026	4.697e-10	GADD45B	0.501	0.311	0.087	4.428e-15	IKZF2	0.337	0.13	0.045	1.000e+00
HLA-DQA1	0.979	0.335	0.166	8.286e-10	TCF7L2	0.363	0.288	0.078	5.990e-15	ETS1	0.364	0.457	0.28	1.000e+00
BRI3	0.784	0.604	0.487	9.847e-10	FOSB	0.434	0.515	0.197	7.137e-15	RPL18A	0.265	0.957	0.867	1.000e+00
QPRT	0.743	0.147	0.043	1.102e-09	AP1S2	0.494	0.75	0.368	1.015e-14	GZMH	0.582	0.196	0.084	1.000e+00
NPL	1.055	0.254	0.108	2.049e-09	BRI3	0.468	0.841	0.487	1.206e-14	SYTL3	0.399	0.239	0.117	1.000e+00
FRMD4B	0.937	0.213	0.083	8.100e-09	GRINA	0.491	0.515	0.208	1.666e-14	TSPAN4	0.334	0.152	0.06	1.000e+00
FARP1	0.384	0.066	0.011	8.910e-09	COTL1	0.537	0.902	0.53	1.704e-14	RUNX3	0.52	0.326	0.184	1.000e+00
ABCG1	0.423	0.107	0.025	8.927e-09	RHOB	0.554	0.553	0.223	2.131e-14	RPS13	0.282	0.957	0.867	1.000e+00
SUCNR1	0.433	0.086	0.018	1.491e-08	MFSD1	0.519	0.538	0.232	2.659e-14	PLEKHF1	0.259	0.13	0.046	1.000e+00
GPR137B	0.551	0.112	0.028	1.856e-08	LGALS3BP	0.273	0.205	0.045	2.795e-14	POLR2J3.1	0.399	0.609	0.497	1.000e+00
PER3	0.382	0.086	0.018	2.496e-08	PLXDC2	0.418	0.5	0.188	2.933e-14	SBK1	0.263	0.087	0.025	1.000e+00
TNFRSF21	0.461	0.086	0.019	2.939e-08	GIMAP8	0.422	0.326	0.097	4.387e-14	CTSD	0.509	0.565	0.431	1.000e+00
RNASET2	1.132	0.497	0.407	3.399e-08	SLC8A1	0.426	0.371	0.118	5.601e-14	EOMES	0.284	0.13	0.047	1.000e+00
ADGRG6	0.37	0.061	0.01	4.011e-08	GRN	0.491	0.742	0.378	7.745e-14	SEPT7	0.391	0.652	0.572	1.000e+00
CEBPD	0.722	0.558	0.405	6.780e-08	RIN2	0.314	0.174	0.035	9.239e-14	PDK4	0.758	0.261	0.132	1.000e+00
PLA2G15	0.458	0.112	0.03	1.162e-07	CLEC4E	0.278	0.47	0.167	9.415e-14	BTN3A2	0.488	0.413	0.279	1.000e+00
CXADR	0.461	0.071	0.014	2.410e-07	FOS	0.385	0.909	0.564	1.026e-13	ACAP1	0.397	0.5	0.367	1.000e+00
SAMD4A	0.328	0.091	0.022	2.535e-07	GNS	0.361	0.508	0.198	1.380e-13	RPL24	0.252	0.913	0.835	1.000e+00
STMN1	0.669	0.437	0.272	9.934e-07	ARRB2	0.389	0.697	0.337	1.405e-13	PRR13	0.272	0.609	0.466	1.000e+00
RTN2	0.396	0.056	0.01	1.352e-06	JAML	0.342	0.636	0.28	1.441e-13	EIF3G	0.619	0.587	0.513	1.000e+00
RAB32	1.19	0.355	0.224	2.018e-06	CD63	0.607	0.758	0.457	1.660e-13	TRAF5	0.368	0.196	0.092	1.000e+00
CALM2	0.841	0.614	0.633	2.064e-06	NEAT1	0.476	0.962	0.85	2.036e-13	PCSK7	0.511	0.522	0.424	1.000e+00
FCHO2	0.749	0.168	0.063	3.065e-06	TLR2	0.326	0.515	0.203	2.140e-13	SPON2	0.751	0.196	0.092	1.000e+00
CTTNBP2NL	0.404	0.096	0.025	3.271e-06	RNF144B	0.362	0.485	0.184	2.321e-13	SNRPD2	0.446	0.543	0.445	1.000e+00
CD4	1.143	0.335	0.208	4.610e-06	ADGRE2	0.368	0.303	0.091	2.560e-13	IGHGP	0.377	0.065	0.016	1.000e+00
TIMP2	0.988	0.35	0.218	7.165e-06	CLEC4A	0.294	0.371	0.122	3.068e-13	TESPA1	0.318	0.217	0.107	1.000e+00
EPS8	0.673	0.132	0.044	7.201e-06	DUSP6	0.549	0.492	0.197	5.755e-13	C6orf136	0.356	0.109	0.038	1.000e+00
B2M	0.354	0.995	0.976	7.587e-06	TBXAS1	0.403	0.447	0.168	6.030e-13	UQCR11	0.315	0.565	0.458	1.000e+00
ADAM9	0.626	0.152	0.055	9.343e-06	SRGAP2	0.413	0.462	0.183	7.280e-13	RASGRP1	0.318	0.283	0.148	1.000e+00
ZFHX3	0.777	0.213	0.096	9.707e-06	SIGLEC10	0.301	0.22	0.054	7.932e-13
NCOA4	0.9	0.487	0.402	1.182e-05	SLC43A2	0.261	0.364	0.119	9.012e-13
DOCK4	0.282	0.051	0.009	1.636e-05	DSE	0.467	0.341	0.111	9.046e-13
SIGLEC7	0.513	0.127	0.041	1.652e-05	CRTAP	0.527	0.553	0.248	9.142e-13
CREBL2	0.957	0.198	0.089	2.336e-05	DPYD	0.499	0.485	0.193	1.187e-12
SLC18B1	0.609	0.142	0.052	4.771e-05	TIMP2	0.331	0.53	0.217	1.293e-12
ZNF358	0.554	0.117	0.038	5.534e-05	FKBP5	0.522	0.803	0.51	2.033e-12
IFT74	0.796	0.178	0.076	6.731e-05	PER1	0.479	0.53	0.231	2.297e-12
SRGAP1	0.507	0.086	0.023	7.152e-05	RAB31	0.327	0.636	0.28	2.372e-12
ANXA5	0.965	0.431	0.329	9.754e-05	S100A11	0.457	0.871	0.553	2.384e-12
CD72	0.378	0.117	0.038	1.770e-04	GSTP1	0.503	0.841	0.516	2.385e-12
PFKFB3	0.567	0.127	0.046	4.792e-04	DMXL2	0.341	0.47	0.177	3.052e-12
FOXRED2	0.598	0.107	0.036	5.761e-04	RAB32	0.334	0.545	0.224	3.351e-12
CD81	1.114	0.431	0.356	6.337e-04	AP2S1	0.501	0.75	0.447	4.662e-12
PLA2G16	0.684	0.183	0.085	1.383e-03	TMSB10	0.452	0.977	0.84	5.727e-12
DST	0.853	0.188	0.091	1.411e-03	PLXND1	0.275	0.311	0.099	6.052e-12
CLIC2	0.547	0.117	0.042	1.534e-03	F13A1	0.432	0.288	0.089	6.245e-12
SPIRE1	0.425	0.066	0.017	1.730e-03	VAMP8	0.55	0.742	0.509	7.892e-12
SLC16A9	0.382	0.071	0.019	1.735e-03	IER5	0.394	0.402	0.151	1.790e-11
PMP22	0.447	0.071	0.019	1.986e-03	GLUL	0.705	0.75	0.424	2.447e-11
ADI1	1.025	0.315	0.215	2.341e-03	FRAT1	0.312	0.379	0.14	2.541e-11
TGFBI	0.769	0.284	0.172	2.825e-03	TUBA1B	0.425	0.841	0.541	2.554e-11
HLA-DQB1	0.809	0.371	0.258	3.096e-03	CEBPB	0.441	0.75	0.423	2.666e-11
RAB3IL1	0.536	0.086	0.027	3.178e-03	HDAC9	0.361	0.333	0.115	2.973e-11
CYFIP1	0.864	0.213	0.113	3.465e-03	IFNGR2	0.388	0.553	0.253	3.349e-11
PDGFC	0.526	0.117	0.044	4.036e-03	MCTP1	0.255	0.311	0.101	3.516e-11
ALDH1A1	0.818	0.218	0.119	6.038e-03	BCAT1	0.417	0.288	0.092	3.674e-11
ELL2	0.686	0.183	0.089	6.809e-03	CD83	0.335	0.174	0.039	3.809e-11
CRYL1	0.752	0.178	0.088	8.740e-03	HCK	0.417	0.447	0.178	5.528e-11
BACE1	0.453	0.091	0.031	1.204e-02	RNF141	0.319	0.379	0.142	5.931e-11
FAM213A	0.66	0.117	0.046	1.614e-02	TSPAN4	0.373	0.22	0.06	7.590e-11
RPP25	0.363	0.066	0.019	1.643e-02	VAMP5	0.451	0.523	0.235	7.829e-11
GNPDA1	0.686	0.173	0.085	1.935e-02	SEC11A	0.514	0.735	0.441	1.104e-10
ABCC3	0.425	0.086	0.029	2.123e-02	RAC1	0.521	0.811	0.553	1.293e-10
PPM1N	0.466	0.066	0.019	2.424e-02	RRAS	0.347	0.242	0.069	1.772e-10
TPP1	0.961	0.376	0.307	2.607e-02	MEF2C	0.368	0.523	0.241	1.778e-10
SGMS1	0.71	0.183	0.093	2.608e-02	PYCARD	0.447	0.712	0.388	2.294e-10
PID1	0.42	0.107	0.041	2.769e-02	IRF5	0.301	0.295	0.098	2.998e-10
CCL4L2	0.602	0.081	0.026	2.770e-02	NAAA	0.4	0.455	0.189	3.196e-10
SEPT10	0.442	0.066	0.019	3.913e-02	CNDP2	0.356	0.462	0.198	3.527e-10
CSF1R	0.594	0.178	0.091	4.720e-02	ACP5	0.323	0.197	0.05	3.543e-10
MPEG1	0.725	0.355	0.257	6.419e-02	HRH2	0.322	0.409	0.158	4.258e-10
MFSD1	0.965	0.315	0.232	7.345e-02	BST2	0.532	0.629	0.358	6.604e-10
SLC9A9	0.486	0.117	0.049	9.259e-02	FCGR2B	0.378	0.159	0.036	6.735e-10
SHMT1	0.557	0.132	0.06	1.127e-01	OTULINL	0.291	0.379	0.143	6.911e-10
BEX3	0.79	0.203	0.115	1.194e-01	ZFAND5	0.428	0.72	0.408	7.601e-10
MMD	0.593	0.157	0.078	1.276e-01	METTL7A	0.398	0.561	0.266	7.664e-10
AKR1B1	0.917	0.264	0.179	1.307e-01	PTAFR	0.275	0.333	0.115	7.871e-10
ICAM1	0.259	0.086	0.031	1.428e-01	CSTA	0.334	0.568	0.251	8.087e-10
ASAH1	0.793	0.437	0.388	1.447e-01	CLTA	0.565	0.735	0.427	9.178e-10
IFI27	0.534	0.051	0.014	2.559e-01	AKR1B1	0.43	0.424	0.178	1.466e-09
SPATA7	0.39	0.071	0.024	2.917e-01	FGD4	0.321	0.394	0.151	1.545e-09
GAA	0.567	0.178	0.097	3.419e-01	ZFP36L1	0.489	0.674	0.387	1.980e-09
CRHBP	0.316	0.056	0.016	3.534e-01	RHOQ	0.281	0.47	0.198	2.368e-09
VAMP8	0.813	0.487	0.51	5.516e-01	DDAH2	0.261	0.326	0.116	2.774e-09
COX5A	0.276	0.203	0.417	5.981e-01	CTSC	0.452	0.614	0.331	2.794e-09
SNX24	0.429	0.081	0.031	6.058e-01	MEF2A	0.441	0.439	0.191	3.311e-09
BAIAP2	0.309	0.061	0.02	6.145e-01	SMCO4	0.299	0.348	0.131	4.076e-09
MAN1C1	0.407	0.091	0.037	7.633e-01	NAIP	0.373	0.508	0.227	4.110e-09
VPS29	0.258	0.168	0.342	1.000e+00	FUOM	0.331	0.28	0.095	4.379e-09
MRPL57	0.255	0.147	0.323	1.000e+00	NCOA4	0.388	0.682	0.401	5.099e-09
FGL2	0.567	0.406	0.319	1.000e+00	TIMP1	0.479	0.568	0.283	6.239e-09
ZNHIT1	0.274	0.137	0.305	1.000e+00	DUSP1	0.28	0.886	0.593	6.596e-09
CD84	0.897	0.335	0.274	1.000e+00	FUCA1	0.313	0.25	0.08	8.112e-09
LRP1	0.691	0.213	0.137	1.000e+00	CCDC88A	0.418	0.644	0.344	8.637e-09
AIG1	0.681	0.168	0.095	1.000e+00	SAP30	0.4	0.538	0.264	1.062e-08
KIAA1147	0.636	0.157	0.087	1.000e+00	CLEC12A	0.266	0.576	0.266	1.273e-08
TAF10	0.253	0.157	0.334	1.000e+00	RNPEP	0.259	0.409	0.168	1.318e-08
AP2A2	0.796	0.193	0.12	1.000e+00	NOTCH2	0.356	0.455	0.203	2.083e-08
ATP6V1F	0.334	0.203	0.403	1.000e+00	TPP1	0.357	0.591	0.306	2.444e-08
GRN	0.711	0.431	0.379	1.000e+00	GBP1	0.384	0.326	0.119	3.250e-08
COX7B	0.311	0.213	0.426	1.000e+00	MAP3K3	0.295	0.477	0.21	3.842e-08
ZNF706	0.279	0.198	0.402	1.000e+00	ITGAX	0.377	0.348	0.131	4.368e-08
UBC	0.43	0.629	0.758	1.000e+00	RAB5C	0.372	0.598	0.32	4.414e-08
LINC01503	0.318	0.056	0.019	1.000e+00	ULK2	0.251	0.182	0.049	4.465e-08
SERPINB6	0.774	0.335	0.28	1.000e+00	RASSF4	0.288	0.364	0.144	6.091e-08
NAGK	0.87	0.305	0.245	1.000e+00	POU2F2	0.445	0.629	0.333	6.922e-08
PSMD11	0.257	0.102	0.235	1.000e+00	NAGA	0.384	0.318	0.124	9.146e-08
EIF4EBP1	0.278	0.081	0.205	1.000e+00	FKBP15	0.311	0.432	0.19	9.181e-08
VKORC1	0.285	0.076	0.194	1.000e+00	HVCN1	0.253	0.303	0.109	1.032e-07
MITF	0.455	0.096	0.045	1.000e+00	CASP1	0.349	0.53	0.257	1.074e-07
LTC4S	0.45	0.081	0.035	1.000e+00	ARHGAP18	0.27	0.326	0.128	1.179e-07
MPP1	0.814	0.299	0.235	1.000e+00	PRCP	0.346	0.356	0.146	1.238e-07
ZCRB1	0.255	0.107	0.241	1.000e+00	ASGR1	0.26	0.311	0.115	1.289e-07
HEBP1	0.763	0.259	0.191	1.000e+00	ASAH1	0.383	0.674	0.387	1.334e-07
GADD45B	0.643	0.152	0.087	1.000e+00	NR4A2	0.301	0.295	0.108	1.609e-07
PRNP	0.734	0.234	0.168	1.000e+00	ARPC3	0.371	0.902	0.748	1.949e-07
MPP5	0.326	0.081	0.035	1.000e+00	EGR1	0.29	0.182	0.05	2.468e-07
LGALS3BP	0.472	0.096	0.045	1.000e+00	ITGB2	0.356	0.788	0.498	2.473e-07
AC240274.1	0.319	0.066	0.026	1.000e+00	EVI5	0.285	0.341	0.138	2.957e-07
TMEM230	0.297	0.142	0.294	1.000e+00	CRYL1	0.257	0.25	0.087	3.065e-07
VPS35	0.27	0.173	0.336	1.000e+00	LGALS3	0.592	0.576	0.3	3.082e-07
TSPAN13	0.746	0.152	0.089	1.000e+00	SLC11A1	0.315	0.583	0.276	3.190e-07
ADRM1	0.292	0.091	0.216	1.000e+00	ATP6AP1	0.343	0.477	0.232	3.406e-07
HADHA	0.257	0.218	0.41	1.000e+00	TCIRG1	0.326	0.508	0.245	3.716e-07
AP2S1	0.801	0.442	0.448	1.000e+00	OGFRL1	0.3	0.576	0.295	3.732e-07
ATP5MF	0.261	0.203	0.382	1.000e+00	VSIR	0.26	0.75	0.434	4.518e-07
C19orf70	0.254	0.112	0.246	1.000e+00	LILRA2	0.311	0.341	0.137	4.756e-07
PRCP	0.759	0.213	0.146	1.000e+00	SCARB2	0.332	0.394	0.179	5.900e-07
LSM3	0.3	0.183	0.351	1.000e+00	GPX4	0.46	0.742	0.512	6.025e-07
DHRS3	0.401	0.122	0.064	1.000e+00	REL	0.399	0.636	0.372	6.144e-07
ATP5PD	0.417	0.193	0.383	1.000e+00	PKP2	0.264	0.174	0.05	7.218e-07
COMMD3	0.258	0.107	0.233	1.000e+00	NINJ1	0.352	0.28	0.103	7.222e-07
UBE2M	0.258	0.127	0.258	1.000e+00	IFI30	0.282	0.182	0.052	7.610e-07
BLOC1S1	0.275	0.218	0.406	1.000e+00	JUNB	0.47	0.78	0.533	7.757e-07
NDUFC1	0.282	0.132	0.271	1.000e+00	HERPUD1	0.48	0.621	0.367	8.074e-07
EMC6	0.303	0.102	0.224	1.000e+00	PPT1	0.288	0.561	0.29	8.564e-07
EID1	0.277	0.289	0.515	1.000e+00	FEZ2	0.356	0.409	0.182	8.790e-07
NAXE	0.277	0.061	0.159	1.000e+00	CYBA	0.378	0.917	0.762	1.061e-06
SAP18	0.282	0.259	0.477	1.000e+00	CMTM3	0.292	0.348	0.144	1.276e-06
RENBP	0.413	0.081	0.037	1.000e+00	RNF135	0.265	0.273	0.103	1.455e-06
REX1BD	0.295	0.173	0.331	1.000e+00	RBPJ	0.332	0.568	0.323	1.495e-06
UBE3A	0.258	0.142	0.281	1.000e+00	ZEB2	0.389	0.765	0.475	1.836e-06
MGST2	0.326	0.061	0.158	1.000e+00	STAT1	0.341	0.5	0.257	1.961e-06
TCN2	0.251	0.056	0.022	1.000e+00	FES	0.312	0.386	0.172	2.004e-06
RASGEF1B	0.487	0.107	0.057	1.000e+00	GRK3	0.317	0.379	0.164	2.046e-06
PSME2	0.319	0.218	0.399	1.000e+00	TNFRSF1B	0.27	0.583	0.304	2.195e-06
CAMTA1	0.253	0.086	0.193	1.000e+00	GLIPR1	0.367	0.667	0.369	2.309e-06
CD14	0.568	0.234	0.164	1.000e+00	PSME2	0.539	0.644	0.398	2.336e-06
LRP3	0.353	0.071	0.032	1.000e+00	ZDHHC7	0.355	0.341	0.145	2.708e-06
SLC38A6	0.364	0.081	0.039	1.000e+00	THEMIS2	0.36	0.455	0.212	3.245e-06
TMBIM4	0.287	0.244	0.438	1.000e+00	FXYD6	0.26	0.121	0.028	3.784e-06
MRPS33	0.295	0.102	0.213	1.000e+00	DAPK1	0.271	0.212	0.07	4.065e-06
RPN2	0.294	0.203	0.366	1.000e+00	FBP1	0.325	0.288	0.113	4.066e-06
LAP3	0.883	0.249	0.199	1.000e+00	CNPY3	0.3	0.614	0.343	4.134e-06
ATP6V1G1	0.294	0.315	0.558	1.000e+00	SERP1	0.4	0.803	0.604	4.277e-06
SDCBP	0.6	0.431	0.421	1.000e+00	PABPC4	0.353	0.515	0.281	4.607e-06
NDFIP2	0.251	0.051	0.02	1.000e+00	SRGAP2C	0.265	0.303	0.12	4.682e-06
TBC1D12	0.252	0.066	0.029	1.000e+00	QARS	0.382	0.439	0.217	5.045e-06
UBE2E3	0.256	0.112	0.22	1.000e+00	WWP1	0.32	0.341	0.144	5.117e-06
NDUFV2	0.327	0.203	0.367	1.000e+00	CALM2	0.434	0.848	0.633	5.237e-06
SLC2A8	0.284	0.056	0.023	1.000e+00	ATP6V0B	0.35	0.712	0.452	5.262e-06
SDHC	0.352	0.137	0.262	1.000e+00	C6orf62	0.387	0.614	0.346	5.331e-06
TSHZ3	0.342	0.076	0.036	1.000e+00	PLXNB2	0.322	0.295	0.116	5.731e-06
UQCR11	0.359	0.269	0.458	1.000e+00	EIF1	0.277	0.955	0.891	5.890e-06
ACADM	0.277	0.081	0.175	1.000e+00	WASHC4	0.342	0.523	0.269	6.620e-06
ACADVL	0.314	0.122	0.24	1.000e+00	MT2A	0.668	0.492	0.267	7.081e-06
GSTP1	0.429	0.513	0.517	1.000e+00	OAZ2	0.367	0.386	0.178	7.242e-06
ATP5F1C	0.305	0.203	0.363	1.000e+00	RHOA	0.334	0.818	0.609	7.486e-06
P2RY13	0.449	0.228	0.168	1.000e+00	PGLS	0.397	0.667	0.419	8.918e-06
RHOU	0.362	0.127	0.076	1.000e+00	WASF2	0.4	0.735	0.518	9.243e-06
NDUFS7	0.409	0.157	0.296	1.000e+00	TFEC	0.251	0.341	0.144	9.614e-06
RAP1A	0.256	0.223	0.383	1.000e+00	SH3BGRL3	0.276	0.939	0.792	1.051e-05
GPX4	0.693	0.462	0.512	1.000e+00	SERPINB6	0.357	0.538	0.28	1.109e-05
NDUFA1	0.305	0.223	0.394	1.000e+00	BTK	0.292	0.386	0.178	1.210e-05
BHLHE40	0.292	0.071	0.034	1.000e+00	LMO2	0.301	0.523	0.264	1.404e-05
SGK1	0.668	0.193	0.137	1.000e+00	PAK1	0.271	0.424	0.206	1.562e-05
GINM1	0.313	0.066	0.149	1.000e+00	DST	0.319	0.242	0.091	1.564e-05
EVA1B	0.576	0.122	0.074	1.000e+00	TMEM219	0.335	0.583	0.325	1.591e-05
PFDN5	0.356	0.635	0.786	1.000e+00	ITM2B	0.299	0.848	0.749	1.658e-05
CLTA	0.799	0.406	0.428	1.000e+00	LGALS1	0.605	0.705	0.429	1.681e-05
COA3	0.371	0.086	0.18	1.000e+00	PECAM1	0.296	0.515	0.258	1.721e-05
ATP5PO	0.338	0.279	0.476	1.000e+00	GPR183	0.483	0.364	0.169	1.791e-05
SDHB	0.333	0.102	0.2	1.000e+00	EFR3A	0.325	0.386	0.179	1.842e-05
FAM96B	0.35	0.162	0.3	1.000e+00	ATP5MC2	0.385	0.826	0.653	1.861e-05
PPCS	0.25	0.137	0.248	1.000e+00	PRELID1	0.451	0.705	0.468	1.983e-05
RAB2A	0.271	0.193	0.342	1.000e+00	RNF146	0.254	0.242	0.091	2.065e-05
NDUFB6	0.281	0.112	0.212	1.000e+00	BLVRA	0.401	0.386	0.187	2.163e-05
COX5B	0.341	0.31	0.522	1.000e+00	LYN	0.309	0.606	0.34	2.271e-05
SCARB2	0.777	0.223	0.18	1.000e+00	AKR1A1	0.259	0.447	0.227	2.333e-05
SCAMP2	0.288	0.122	0.228	1.000e+00	LAPTM5	0.348	0.848	0.65	2.357e-05
HSPA5	0.273	0.213	0.366	1.000e+00	TNFAIP3	0.309	0.439	0.215	2.418e-05
ETNK1	0.419	0.112	0.21	1.000e+00	PQLC3	0.34	0.326	0.142	2.976e-05
PRDX5	0.325	0.223	0.378	1.000e+00	CAMK2D	0.258	0.28	0.109	3.110e-05
RNF181	0.285	0.132	0.239	1.000e+00	SYK	0.259	0.614	0.333	3.215e-05
ATOX1	0.796	0.259	0.224	1.000e+00	FOXN3	0.336	0.583	0.338	3.301e-05
BST2	0.906	0.355	0.359	1.000e+00	QKI	0.363	0.583	0.345	4.073e-05
G3BP1	0.379	0.173	0.301	1.000e+00	MCOLN1	0.317	0.227	0.084	4.107e-05
PLIN2	0.721	0.284	0.254	1.000e+00	HCLS1	0.271	0.735	0.475	4.956e-05
GLOD4	0.335	0.086	0.174	1.000e+00	C20orf27	0.292	0.455	0.24	5.243e-05
SLC15A3	0.495	0.132	0.085	1.000e+00	TKT	0.316	0.795	0.519	5.482e-05
MGLL	0.446	0.127	0.081	1.000e+00	CD36	0.26	0.598	0.309	6.137e-05
USF2	0.349	0.152	0.27	1.000e+00	PLEKHB2	0.376	0.455	0.243	7.548e-05
EMC3	0.254	0.127	0.227	1.000e+00	CARD16	0.289	0.492	0.264	9.711e-05
SKP1	0.311	0.345	0.571	1.000e+00	CAPNS1	0.389	0.591	0.356	9.948e-05
SLIRP	0.257	0.117	0.214	1.000e+00	KLF6	0.433	0.765	0.641	1.109e-04
MRPL40	0.257	0.086	0.171	1.000e+00	HBEGF	0.273	0.159	0.049	1.143e-04
CACYBP	0.312	0.142	0.25	1.000e+00	CTSL	0.402	0.197	0.07	1.280e-04
OSBPL1A	0.564	0.147	0.1	1.000e+00	CSTB	0.38	0.674	0.429	1.369e-04
SESN3	0.621	0.223	0.176	1.000e+00	PKM	0.333	0.697	0.414	1.428e-04
TMEM219	0.272	0.193	0.326	1.000e+00	GNAI2	0.271	0.826	0.635	1.440e-04
VTI1B	0.339	0.122	0.223	1.000e+00	EMILIN2	0.264	0.364	0.167	1.451e-04
NDUFA8	0.352	0.091	0.179	1.000e+00	NCKAP1L	0.3	0.636	0.385	1.704e-04
ZFP36	0.281	0.203	0.338	1.000e+00	CHCHD10	0.349	0.485	0.272	1.892e-04
TXN	0.266	0.274	0.457	1.000e+00	FABP5	0.997	0.348	0.166	1.912e-04
NDUFC2	0.365	0.203	0.349	1.000e+00	ATP2B1	0.265	0.53	0.29	2.124e-04
LARP1	0.279	0.178	0.3	1.000e+00	UQCRC1	0.289	0.492	0.27	2.208e-04
ISCU	0.416	0.208	0.352	1.000e+00	KCNE3	0.304	0.303	0.132	2.447e-04
UQCRQ	0.373	0.213	0.359	1.000e+00	SH3BGRL	0.363	0.674	0.467	2.586e-04
MAPRE1	0.391	0.127	0.227	1.000e+00	MGAT1	0.306	0.477	0.265	3.546e-04
					NFIC	0.252	0.402	0.198	3.762e-04
					NFE2L2	0.306	0.439	0.237	3.794e-04
					RNH1	0.312	0.583	0.341	4.260e-04
					HSBP1	0.274	0.538	0.313	5.346e-04
					XAF1	0.331	0.447	0.231	5.806e-04
					GSTO1	0.342	0.621	0.374	6.056e-04
					GSTK1	0.365	0.636	0.411	6.445e-04
					ZFP36	0.344	0.561	0.336	6.530e-04
					SESN1	0.276	0.318	0.15	6.839e-04
					GIT2	0.275	0.424	0.216	7.991e-04
					COX5B	0.343	0.78	0.521	9.071e-04
					POLR2E	0.301	0.417	0.224	9.412e-04
					COX8A	0.34	0.712	0.461	1.162e-03
					PABPC1	0.274	0.924	0.827	1.278e-03
					APLP2	0.287	0.727	0.462	1.337e-03
					PFDN5	0.327	0.871	0.785	1.428e-03
					LAMTOR2	0.425	0.477	0.279	1.469e-03
					C4orf48	0.391	0.394	0.204	1.603e-03
					RB1	0.407	0.356	0.185	1.660e-03
					XIST	0.406	0.652	0.415	1.704e-03
					SERF2	0.302	0.917	0.817	1.807e-03
					IL1B	0.409	0.136	0.043	1.814e-03
					GBP2	0.32	0.348	0.163	2.064e-03
					HIGD2A	0.389	0.644	0.444	2.304e-03
					CEP170	0.287	0.356	0.176	2.509e-03
					GNAS	0.356	0.803	0.714	2.649e-03
					TXNDC16	0.259	0.144	0.048	2.901e-03
					M6PR	0.29	0.568	0.355	2.908e-03
					GRB2	0.299	0.614	0.404	3.207e-03
					CTSD	0.328	0.667	0.43	3.733e-03
					SCPEP1	0.291	0.462	0.259	3.867e-03
					PCBD1	0.278	0.258	0.119	4.244e-03
					YWHAE	0.391	0.583	0.356	4.408e-03
					FCHO2	0.265	0.174	0.063	4.476e-03
					SLC25A6	0.36	0.788	0.645	4.721e-03
					WARS	0.261	0.326	0.163	5.219e-03
					ATF6	0.318	0.371	0.197	5.820e-03
					SLC25A5	0.393	0.697	0.493	6.916e-03
					GATAD1	0.255	0.439	0.246	7.177e-03
					SNX2	0.363	0.485	0.293	8.601e-03
					RNF13	0.268	0.455	0.256	8.923e-03
					PHPT1	0.335	0.455	0.27	1.423e-02
					DENND1A	0.256	0.235	0.103	1.511e-02
					H2AFY	0.258	0.765	0.495	1.540e-02
					ACADVL	0.269	0.424	0.239	1.545e-02
					AC007952.4	0.258	0.333	0.168	1.553e-02
					ATOX1	0.29	0.394	0.223	1.724e-02
					IQGAP1	0.314	0.705	0.485	1.796e-02
					YPEL2	0.257	0.348	0.18	2.068e-02
					NFKBIA	0.319	0.727	0.536	2.147e-02
					HOOK3	0.349	0.485	0.283	2.190e-02
					EIF3K	0.317	0.803	0.66	2.479e-02
					CD84	0.275	0.462	0.274	2.842e-02
[truncated: 62 more rows]

## Sheet: S18-BMAC dendritic cells
Table S18 - Marker genes of dendritic cell populations
[truncated: 796 more rows]

[truncated: 7 more sheets: S19-BMAC granulo-neutro-eo, S20-BMAC Baso-Mast, S21-BMAC HSCs, S22-BMAC erythroblast prog, S23-BMAC Megakaryo Thrombo, S24-BMAC B plasma, S25-BMAC cycling cluster]
