# Supplementary material for: Comparative single-cell transcriptional and proteomic atlas of clinical-grade injectable mesenchymal source tissues
Source: Sci Adv. 2024 Jul 12;10(28):eadn2831. doi: 10.1126/sciadv.adn2831 (PMC11244553; doi:10.1126/sciadv.adn2831)
Supplement: Supplementary file 2 — Tables S1 to S40 [file sciadv.adn2831_tables_s1_to_s40.zip › adn2831_tables_s26_to_s40.xlsx]

## Sheet: S26-ADSVF Pericyte SmoothMCs
Table S26 - Differerentially expressed genes of pericytes and smooth muscle cells
Pericytes - Marker genes by cluster (vs. all ADSVF cells)					Smooth muscle cells - Marker genes by cluster (vs. all ADSVF cells)
Gene	avg. logFC	% cells in this cluster	% cells in other clusters	adj. p-value	Gene	avg. logFC	% cells in this cluster	% cells in other clusters	adj. p-value
POSTN	2.568	0.85	0.142	0.000e+00	MYH11	3.576	0.958	0.012	0.000e+00
RGS5	2.493	0.921	0.159	0.000e+00	RERGL	3.186	0.93	0.004	0.000e+00
NDUFA4L2	2.334	0.852	0.098	0.000e+00	PLN	2.021	0.873	0.018	0.000e+00
STEAP4	2.205	0.871	0.172	0.000e+00	CNN1	1.549	0.606	0.01	0.000e+00
CARMN	1.824	0.508	0.044	0.000e+00	ACTG2	1.454	0.648	0.009	0.000e+00
NOTCH3	1.591	0.709	0.1	0.000e+00	CASQ2	1.114	0.634	0.001	0.000e+00
TINAGL1	1.58	0.794	0.147	0.000e+00	RBPMS2	1.066	0.62	0.018	0.000e+00
GJA4	1.452	0.628	0.062	0.000e+00	MYOCD	1.048	0.493	0.001	0.000e+00
COX4I2	1.419	0.589	0.05	0.000e+00	ITGA8	0.901	0.423	0.007	0.000e+00
AVPR1A	1.219	0.513	0.056	0.000e+00	DES	0.896	0.254	0.001	0.000e+00
COL25A1	1.206	0.485	0.041	0.000e+00	CDH6	0.884	0.577	0.006	0.000e+00
DPY19L2	0.923	0.342	0.028	0.000e+00	FHL5	0.882	0.521	0.01	0.000e+00
TNN	0.883	0.367	0.031	0.000e+00	RAMP1	0.869	0.479	0.009	0.000e+00
GJC1	0.879	0.374	0.034	0.000e+00	WFDC1	0.841	0.423	0.001	0.000e+00
TBX2	0.84	0.404	0.039	0.000e+00	LDB3	0.84	0.507	0.006	0.000e+00
PLN	0.711	0.261	0.017	1.090e-290	NTRK3	0.802	0.493	0.003	0.000e+00
MCAM	1.454	0.651	0.115	4.117e-288	PGAM2	0.771	0.296	0.001	0.000e+00
IGFBP2	1.513	0.702	0.136	8.277e-281	PRPH	0.692	0.239	0	0.000e+00
SEPT4	1.131	0.547	0.083	2.627e-280	SBSPON	0.687	0.423	0.002	0.000e+00
SCN4B	0.904	0.402	0.044	2.244e-275	NRIP2	0.685	0.437	0.002	0.000e+00
COLEC11	1.105	0.441	0.054	1.844e-273	NPNT	0.659	0.423	0.002	0.000e+00
SLC7A2	1.01	0.471	0.062	5.061e-268	ATP1A2	0.605	0.366	0.001	0.000e+00
COL18A1	1.674	0.843	0.253	2.002e-263	SPEG	0.514	0.338	0.005	0.000e+00
NR2F2	1.694	0.894	0.322	3.493e-254	CACNA1H	0.498	0.338	0.003	0.000e+00
ACTA2	2.375	0.755	0.203	9.142e-251	SLC38A11	0.486	0.282	0.002	0.000e+00
KCNJ8	1.022	0.434	0.057	3.898e-248	RYR2	0.467	0.254	0	0.000e+00
IGFBP7	1.915	0.995	0.603	1.510e-246	SOX6	0.466	0.324	0.004	0.000e+00
TPM2	1.961	0.822	0.266	1.224e-242	FOXC2	0.436	0.225	0.001	0.000e+00
FAM213A	1.465	0.831	0.231	1.712e-241	MYOZ1	0.413	0.239	0.002	0.000e+00
HES4	1.105	0.55	0.095	5.954e-239	KCNA5	0.367	0.225	0.002	0.000e+00
VIPR1	1.113	0.439	0.061	8.421e-235	FAM181B	0.359	0.239	0.002	0.000e+00
MYO1B	1.474	0.718	0.186	1.099e-230	ITIH3	0.347	0.169	0	0.000e+00
GUCY1A1	0.871	0.418	0.057	3.250e-224	ADCY5	0.305	0.254	0.002	0.000e+00
FAM162B	0.853	0.425	0.06	7.686e-221	GPR20	0.289	0.254	0.001	0.000e+00
MYLK	1.212	0.619	0.133	9.197e-219	SCN3A	0.276	0.183	0.001	0.000e+00
ARHGEF17	0.966	0.455	0.07	9.494e-219	CSDC2	0.274	0.211	0	0.000e+00
REM1	0.669	0.316	0.034	2.253e-217	CTNNA3	0.256	0.169	0.001	0.000e+00
GUCY1B1	0.682	0.349	0.042	1.747e-213	REEP1	0.304	0.239	0.003	3.078e-257
TAGLN	2.244	0.908	0.434	3.857e-213	SLC22A3	0.358	0.254	0.003	3.247e-257
ENPEP	0.83	0.351	0.043	1.861e-208	HEY2	0.616	0.408	0.009	2.641e-247
CNGA1	0.696	0.24	0.021	1.628e-204	LINGO1	0.442	0.338	0.006	1.762e-246
ANO1	0.591	0.3	0.032	4.210e-202	NFASC	0.655	0.479	0.013	4.226e-243
CLMN	0.778	0.383	0.053	7.742e-201	ANGPT4	0.447	0.282	0.004	3.735e-242
PPP1R14A	0.998	0.584	0.119	2.397e-197	EDNRA	1.106	0.662	0.026	2.748e-241
SFTA1P	0.589	0.245	0.022	8.533e-197	ADGRL3	0.705	0.352	0.007	3.564e-238
MRVI1	0.869	0.381	0.054	9.495e-196	CCDC3	1.391	0.732	0.033	2.446e-237
ITGA1	1.196	0.656	0.154	2.990e-195	GPRC5C	0.89	0.507	0.015	1.580e-232
ABCC9	1.26	0.527	0.107	2.428e-192	SUSD5	0.528	0.366	0.008	8.351e-220
SPARCL1	1.351	0.945	0.374	6.957e-191	RCAN2	1.486	0.817	0.045	1.628e-218
CSPG4	0.697	0.286	0.032	1.965e-186	CKMT2	0.276	0.225	0.003	7.160e-217
ITGA7	0.772	0.307	0.037	4.832e-186	TBX2	1.413	0.789	0.042	8.480e-216
ADGRF5	1.036	0.7	0.166	5.132e-182	CAP2	0.863	0.563	0.022	3.761e-207
EDNRA	0.582	0.249	0.025	5.143e-181	PRDM16	0.358	0.225	0.003	3.106e-196
CD36	1.327	0.972	0.453	3.044e-179	SGCA	0.793	0.394	0.011	1.755e-194
DCBLD1	0.957	0.397	0.064	4.016e-178	FRZB	1.303	0.69	0.038	1.668e-182
MYL9	1.595	0.889	0.497	2.217e-177	GRIN2A	0.276	0.141	0.001	2.649e-180
SUCNR1	0.923	0.393	0.062	2.638e-176	GUCY1A1	1.5	0.845	0.06	1.885e-177
SGIP1	0.642	0.236	0.023	1.121e-171	CARMN	1.681	0.746	0.048	3.065e-168
SCGN	0.602	0.219	0.02	3.648e-171	NRGN	1.069	0.606	0.032	2.383e-164
FHL5	0.383	0.148	0.009	3.855e-171	PIP5K1B	0.526	0.352	0.011	4.667e-160
LGI4	0.974	0.42	0.074	7.335e-171	HACD1	0.499	0.296	0.008	1.269e-154
EDNRB	1.087	0.543	0.124	2.328e-169	TBX2-AS1	0.692	0.38	0.013	5.042e-153
PDE5A	0.839	0.434	0.08	8.410e-167	RBM24	0.347	0.225	0.005	4.738e-142
DAAM2	0.95	0.471	0.095	1.114e-166	PDE3A	0.653	0.479	0.023	1.537e-140
KCNAB1	0.89	0.441	0.081	1.205e-166	RRAD	1.431	0.718	0.053	1.277e-135
CDH6	0.322	0.118	0.006	3.521e-165	PGF	0.876	0.479	0.024	2.315e-133
CALD1	1.325	0.942	0.663	7.923e-165	KCNMB1	0.798	0.479	0.024	1.684e-131
FOXS1	0.434	0.189	0.016	1.362e-164	LRRC10B	0.314	0.197	0.004	2.031e-130
ADIRF	1.493	0.898	0.523	3.496e-163	AK5	0.355	0.254	0.007	1.513e-127
TRPC6	0.436	0.196	0.017	6.567e-162	MRVI1	1.174	0.704	0.056	3.813e-127
TPM1	1.451	0.896	0.534	1.760e-161	ENTPD3	0.586	0.324	0.012	2.684e-124
SPECC1	1.059	0.515	0.118	4.633e-161	NOTCH3	1.702	0.915	0.105	1.343e-121
THBS4	1.337	0.372	0.061	2.688e-160	MCAM	2.096	0.958	0.12	2.373e-120
FABP4	1.327	0.995	0.623	3.569e-160	STUM	0.258	0.197	0.004	2.421e-119
INPP4B	0.707	0.37	0.06	1.533e-154	FBXL13	0.267	0.197	0.004	4.260e-117
AOC3	0.834	0.432	0.085	2.124e-152	GRIP2	0.412	0.268	0.008	7.559e-116
HRC	0.365	0.176	0.014	1.168e-151	ADRA2A	0.729	0.465	0.026	1.189e-115
FRMD3	0.757	0.416	0.079	4.712e-148	DACT3	0.805	0.521	0.033	3.913e-115
COL5A3	1.163	0.529	0.137	4.253e-143	PDGFA	0.771	0.563	0.039	1.112e-112
EPS8	1.235	0.808	0.423	3.555e-139	LINC02515	0.279	0.141	0.002	3.339e-112
HIGD1B	0.596	0.185	0.017	3.811e-139	CSRP2	1.694	0.831	0.093	3.841e-112
FABP5	0.948	0.848	0.334	1.095e-133	ITGA7	0.79	0.549	0.039	1.672e-107
PACSIN3	0.565	0.259	0.035	2.389e-131	CLMN	1.046	0.648	0.056	5.729e-106
CNR1	0.337	0.173	0.016	1.394e-130	HES4	1.534	0.831	0.098	2.836e-105
NDRG2	1.097	0.656	0.235	1.061e-127	TTLL7	0.968	0.634	0.053	5.616e-105
A2M	0.892	0.88	0.364	3.561e-125	SORBS2	2.179	0.859	0.108	1.024e-104
LINC01197	0.368	0.152	0.013	1.877e-122	MYLK	2.02	0.944	0.137	1.049e-104
KCNE4	0.775	0.372	0.075	2.226e-121	FRK	0.519	0.296	0.012	3.139e-101
PAWR	0.901	0.478	0.123	1.308e-120	SNCG	2.048	0.901	0.128	3.107e-98
NFASC	0.401	0.145	0.013	4.917e-119	PPP1R3C	0.448	0.324	0.015	4.131e-97
SEMA5A	0.616	0.245	0.035	8.348e-119	PTP4A3	0.882	0.563	0.045	2.355e-95
CSRNP3	0.319	0.134	0.011	7.016e-118	NET1	1.683	0.761	0.089	4.176e-95
COL4A2	1.291	0.788	0.401	2.231e-117	MYOM1	0.569	0.394	0.022	5.504e-93
SPRY4	0.829	0.381	0.083	4.190e-116	AOC3	1.204	0.761	0.088	7.655e-93
TMEM74B	0.281	0.111	0.008	4.870e-114	AKAP6	0.364	0.268	0.011	4.385e-91
GPM6B	0.532	0.277	0.045	2.123e-113	PPP1R14A	1.788	0.859	0.122	1.486e-88
LIN7A	0.394	0.187	0.021	2.153e-113	KLHL23	0.883	0.507	0.04	5.018e-88
PDGFRB	1.261	0.831	0.454	6.570e-113	LBH	1.747	0.817	0.112	5.732e-88
PARM1	0.682	0.397	0.089	8.333e-112	FOXS1	0.513	0.324	0.017	1.301e-83
CBLN1	0.389	0.134	0.012	1.613e-109	ACTA2	3.597	0.986	0.208	2.144e-83
GJA5	0.359	0.162	0.017	1.456e-108	NTF3	0.402	0.225	0.008	1.383e-82
C20orf27	0.904	0.51	0.155	2.763e-108	HRC	0.519	0.31	0.016	1.467e-82
SYTL2	0.715	0.296	0.053	4.876e-108	TRNP1	0.355	0.268	0.012	8.348e-82
SPARC	0.952	0.952	0.714	4.909e-107	LINC01197	0.393	0.296	0.014	2.480e-81
GUCY1A2	0.821	0.4	0.095	1.138e-106	PHLDA2	1.35	0.648	0.073	3.165e-79
MAPK10	0.583	0.286	0.051	1.125e-105	TINAGL1	1.419	0.944	0.153	3.973e-79
PRKG1	0.76	0.37	0.084	8.149e-105	BCAM	1.683	0.775	0.114	1.643e-76
RBPMS	0.957	0.649	0.26	3.626e-104	NGF	0.259	0.141	0.003	7.018e-76
CCR10	0.504	0.242	0.038	8.694e-104	DGKG	0.306	0.211	0.008	3.806e-75
ITGB1	0.962	0.882	0.695	1.658e-103	TENT5B	0.305	0.169	0.005	1.085e-74
AC100793.2	0.44	0.206	0.028	6.501e-101	WTIP	1.455	0.845	0.146	2.106e-72
FXYD6	0.812	0.46	0.128	1.613e-100	PDE5A	0.968	0.662	0.083	7.385e-72
RGL3	0.466	0.194	0.026	2.834e-100	TNFAIP8L3	0.367	0.239	0.011	4.325e-71
COL4A1	1.383	0.806	0.442	1.388e-99	ITGA3	0.606	0.394	0.029	7.764e-71
CSRP1	1.18	0.661	0.304	2.183e-99	HR	0.294	0.113	0.002	4.675e-70
SEPT7	0.905	0.857	0.692	3.018e-99	ISYNA1	1.1	0.606	0.072	2.412e-69
SMTN	0.903	0.52	0.165	3.982e-99	TPM2	3.232	0.986	0.27	1.194e-67
TGFB1I1	1.059	0.651	0.291	5.525e-97	INPP4B	0.722	0.577	0.062	7.382e-67
SLC12A2	0.886	0.418	0.113	5.779e-97	KCNAB1	1.072	0.648	0.084	9.435e-67
NCKAP5	0.471	0.201	0.029	5.520e-95	GJA4	0.892	0.592	0.068	8.654e-65
MUC3A	0.279	0.106	0.008	4.517e-94	C1QTNF1	1.032	0.761	0.127	2.251e-61
LINC00842	0.302	0.106	0.008	7.284e-94	NKD1	0.255	0.113	0.003	4.053e-61
CCDC3	0.476	0.212	0.032	2.880e-93	LMOD1	1.564	0.859	0.183	1.054e-60
NR2F2-AS1	0.499	0.203	0.03	4.789e-93	SYNPO2	1.376	0.718	0.118	1.091e-60
NR2F1	0.477	0.206	0.03	6.552e-93	SORT1	0.871	0.62	0.083	2.090e-60
LMOD1	0.963	0.522	0.181	8.718e-92	GUCY1B1	0.675	0.451	0.044	9.022e-60
SYNPO2	1.174	0.416	0.116	1.212e-91	COX4I2	0.838	0.507	0.055	2.296e-59
SELENBP1	1.023	0.603	0.244	2.588e-91	SUSD2	0.277	0.239	0.013	1.230e-56
ACTG2	0.426	0.109	0.009	1.037e-90	TMEM51	0.458	0.268	0.017	1.376e-56
ADCYAP1R1	0.371	0.182	0.025	1.547e-88	RASL12	0.68	0.493	0.055	2.263e-56
LPL	0.819	0.612	0.223	2.242e-87	SERPINI1	0.544	0.451	0.046	1.085e-55
ADRA2A	0.53	0.178	0.025	1.037e-85	NR2F2-AS1	0.434	0.366	0.031	1.559e-55
EBF2	0.935	0.538	0.202	3.929e-84	SYTL2	0.619	0.493	0.055	6.854e-55
C9orf3	0.636	0.374	0.1	3.632e-83	SLC7A2	0.963	0.535	0.066	1.184e-54
MYH9	0.926	0.769	0.486	1.293e-81	PGM5	0.723	0.549	0.07	5.392e-54
SSTR2	0.282	0.127	0.014	3.810e-81	DMPK	0.52	0.451	0.049	3.893e-52
ARHGDIB	0.891	0.739	0.388	5.085e-81	TMEM38B	0.674	0.465	0.053	5.270e-52
LINC00924	0.258	0.097	0.008	1.673e-80	FBXL22	0.281	0.254	0.016	1.990e-51
EPHA3	0.326	0.169	0.024	1.145e-79	TAGLN	3.131	1	0.438	2.868e-51
FMO3	0.554	0.247	0.048	2.910e-79	SYNM	0.965	0.563	0.079	3.692e-51
MFGE8	0.913	0.714	0.387	6.315e-78	LGI4	0.726	0.563	0.077	9.499e-51
SMIM3	0.804	0.49	0.178	1.050e-77	CSPG4	0.509	0.366	0.034	3.441e-50
TIMP3	0.743	0.963	0.764	2.365e-77	C2orf40	1.168	0.746	0.134	5.069e-50
CPM	0.793	0.614	0.245	3.288e-77	TNC	0.774	0.352	0.032	8.960e-49
TESC	0.547	0.245	0.048	5.520e-77	AC092164.1	0.516	0.155	0.007	1.037e-47
KIAA0040	0.716	0.427	0.138	4.331e-74	ADIRF	2.147	1	0.526	4.410e-46
SNCG	0.711	0.413	0.127	6.481e-74	MYL9	2.562	1	0.5	4.890e-46
KLHL23	0.424	0.212	0.039	1.360e-73	ATP1B2	0.322	0.239	0.016	1.190e-45
SEZ6L2	0.269	0.125	0.014	5.166e-73	PRKG1	0.827	0.563	0.087	1.444e-45
ITM2C	0.756	0.506	0.191	7.204e-73	NDUFA4L2	1.356	0.634	0.105	1.889e-45
CNN1	0.271	0.102	0.01	3.207e-71	AKAP1	1.005	0.69	0.133	2.631e-45
LZTS1	0.259	0.125	0.015	8.968e-71	PTPRF	0.319	0.324	0.029	4.027e-45
C1QTNF1	0.638	0.4	0.125	1.106e-70	CSRP1	1.822	0.901	0.307	6.930e-44
KRT18	0.35	0.157	0.023	1.810e-70	COL18A1	1.177	0.915	0.258	4.895e-43
BTNL9	0.611	0.584	0.209	2.138e-70	NR2F2	1.468	0.944	0.327	6.666e-43
PGM5-AS1	0.382	0.136	0.018	4.124e-70	PPP1R12B	1.294	0.732	0.173	1.155e-42
ITGA3	0.355	0.176	0.028	9.551e-70	PPFIA2	0.275	0.211	0.013	1.177e-42
CRIM1	0.877	0.547	0.229	1.428e-68	MSRB3	1.151	0.761	0.185	3.363e-42
ADCY6	0.561	0.282	0.069	6.390e-68	SYNPO	0.654	0.535	0.083	1.907e-41
GPER1	0.301	0.18	0.03	1.151e-67	FBXO32	1.055	0.549	0.09	2.148e-41
BGN	0.749	0.527	0.201	2.711e-67	ALKAL2	0.327	0.183	0.01	6.926e-41
GGT5	0.856	0.538	0.225	3.872e-67	TSC22D1	1.535	0.93	0.339	8.309e-41
GPR176	0.419	0.238	0.051	3.701e-66	MAP3K7CL	0.379	0.239	0.018	3.418e-40
BMP2	0.486	0.224	0.046	4.700e-66	AVPR1A	0.956	0.451	0.06	5.877e-40
FRZB	0.425	0.199	0.037	1.842e-65	MTHFD2	1.068	0.648	0.132	2.875e-39
APOE	0.657	0.711	0.335	4.186e-65	DSTN	2.061	1	0.712	1.159e-38
FHL2	0.792	0.446	0.162	8.863e-65	DKK3	0.614	0.451	0.059	1.228e-38
CCDC102B	0.524	0.236	0.051	2.135e-64	CACNA1A	0.477	0.296	0.028	3.097e-38
CYGB	0.954	0.649	0.349	3.049e-63	HEYL	0.266	0.169	0.01	3.489e-38
MGST3	0.706	0.843	0.719	6.086e-63	BGN	1.113	0.803	0.203	8.375e-38
FBLIM1	0.388	0.194	0.037	4.589e-62	SORBS1	0.773	0.507	0.082	1.484e-37
PTMS	0.746	0.813	0.642	8.889e-61	EFHD1	0.98	0.789	0.196	1.925e-37
TIMP4	0.607	0.478	0.171	2.636e-59	IGFBP7	1.538	1	0.606	9.077e-37
EPAS1	0.502	0.656	0.285	4.066e-58	NPY1R	0.441	0.408	0.052	1.062e-36
PDGFA	0.437	0.192	0.038	6.295e-58	C9orf3	0.709	0.563	0.102	1.421e-36
PLEKHH3	0.591	0.353	0.113	8.357e-58	TMEM74B	0.268	0.155	0.008	3.178e-36
IGFBP5	0.767	0.855	0.568	1.165e-57	JAG1	1.171	0.775	0.215	5.267e-36
FFAR2	0.356	0.141	0.022	3.796e-57	EDIL3	0.722	0.521	0.087	4.137e-35
DMD	0.599	0.333	0.102	6.677e-57	SPARCL1	1.355	0.986	0.379	7.717e-34
CHST2	0.42	0.215	0.047	7.064e-57	INPP5A	0.713	0.423	0.063	1.089e-33
CAV1	0.578	0.861	0.608	1.538e-56	CALD1	1.49	1	0.666	4.256e-33
RGS6	0.309	0.141	0.022	2.204e-56	HRH2	0.379	0.338	0.04	6.918e-33
NR1H3	0.654	0.374	0.13	4.690e-56	ACTN1	1.238	0.746	0.219	1.429e-32
CAV2	0.652	0.582	0.264	1.867e-55	NMNAT2	0.524	0.408	0.059	9.296e-32
RASL12	0.495	0.229	0.054	2.368e-55	PLCB4	0.454	0.296	0.032	1.175e-31
UBA2	0.808	0.57	0.293	6.967e-55	TPM1	1.567	0.958	0.537	1.583e-31
GIPR	0.351	0.083	0.008	1.251e-54	TMOD1	0.41	0.282	0.03	1.813e-31
MT2A	0.884	0.866	0.681	4.531e-54	C11orf96	1.764	0.972	0.481	2.518e-31
SLC26A7	0.266	0.083	0.009	4.968e-54	ARHGEF17	0.537	0.451	0.074	4.463e-31
EPB41L1	0.635	0.376	0.133	1.101e-53	FLNA	1.565	0.958	0.596	1.564e-30
RERGL	0.374	0.065	0.005	1.274e-53	EGFLAM	0.479	0.324	0.04	1.920e-30
ATP1B2	0.252	0.113	0.015	1.834e-53	PRUNE2	0.454	0.268	0.028	2.061e-30
RCAN2	0.437	0.203	0.045	3.252e-53	NOL3	0.442	0.324	0.04	3.470e-30
NEURL1B	0.562	0.298	0.086	5.401e-53	FRY	0.757	0.549	0.115	1.146e-29
DMKN	0.433	0.125	0.019	7.639e-51	SEPT4	0.732	0.479	0.087	1.359e-29
ZNF697	0.321	0.159	0.03	8.128e-50	RNF180	0.271	0.268	0.029	3.237e-29
PTGER3	0.408	0.169	0.034	3.222e-49	MAP3K20	1.233	0.859	0.37	3.572e-29
ANGPTL4	0.766	0.57	0.288	5.167e-49	PTK2	0.882	0.732	0.216	3.899e-29
EFHD1	0.646	0.462	0.194	8.481e-49	UBA2	0.993	0.817	0.295	5.903e-29
CYTOR	0.836	0.575	0.319	1.552e-48	CAV2	0.868	0.845	0.267	7.686e-29
OLFM2	0.545	0.312	0.101	5.662e-48	COL27A1	0.299	0.282	0.032	1.960e-28
PTK2	0.7	0.467	0.214	6.793e-48	ARHGEF25	0.471	0.338	0.046	1.996e-28
AGTR1	0.856	0.51	0.251	1.838e-47	SNTA1	0.555	0.507	0.097	7.330e-28
PPARG	0.625	0.508	0.225	1.897e-47	KCNMA1	0.671	0.38	0.057	7.893e-28
IFITM3	0.669	0.836	0.7	2.080e-47	PPP1R12A	1.23	0.901	0.492	8.400e-28
ADAMTS12	0.449	0.217	0.054	2.871e-47	RBPMS	0.894	0.789	0.263	8.426e-28
PDE3A	0.286	0.132	0.022	5.633e-47	CBLN1	0.372	0.169	0.013	1.460e-27
ISYNA1	0.49	0.252	0.071	6.165e-47	SMARCD3	0.562	0.423	0.073	2.691e-27
EDIL3	0.419	0.286	0.086	1.558e-46	CRIP2	0.963	0.887	0.325	3.287e-27
GPRIN3	0.505	0.328	0.109	6.773e-46	CRYAB	1.028	0.93	0.408	3.627e-27
CRIP2	0.664	0.6	0.323	1.470e-45	CABP1	0.462	0.211	0.019	3.878e-27
MALAT1	0.47	0.977	0.998	2.602e-45	NEURL1B	0.496	0.479	0.088	8.013e-27
PDE1B	0.332	0.18	0.041	1.464e-44	PAWR	0.717	0.563	0.126	2.963e-26
DLC1	0.703	0.67	0.414	9.734e-44	NT5DC2	0.628	0.535	0.116	5.367e-26
ADAMTS4	0.479	0.224	0.06	1.130e-43	GJC1	0.391	0.296	0.038	8.275e-26
MAP1B	0.639	0.709	0.454	3.481e-43	CHCHD10	0.96	0.775	0.261	9.862e-26
C2orf40	0.808	0.367	0.133	5.833e-43	RGS16	1.458	0.606	0.157	5.436e-25
ACTN1	0.718	0.457	0.218	1.082e-42	NCS1	0.401	0.282	0.036	1.449e-24
THY1	0.756	0.697	0.435	1.418e-42	TBC1D1	0.761	0.592	0.152	1.685e-24
AMOTL1	0.62	0.358	0.14	1.993e-42	PARM1	0.53	0.465	0.091	4.780e-24
CPE	0.674	0.711	0.426	2.008e-42	AJUBA	0.256	0.141	0.01	1.770e-23
RPS7	0.396	0.956	0.955	2.371e-42	MFGE8	1.138	0.859	0.389	2.260e-23
MIR4435-2HG	0.704	0.478	0.231	3.844e-42	OR51E1	0.35	0.254	0.031	3.684e-23
RASAL2	0.574	0.432	0.186	1.183e-41	EPHA3	0.286	0.225	0.025	4.885e-23
FAM89A	0.508	0.33	0.119	1.197e-41	PPM1L	0.34	0.31	0.045	9.303e-23
TSC22D1	0.798	0.591	0.337	6.211e-41	MRGPRF	0.563	0.507	0.113	9.564e-23
FAM241A	0.566	0.52	0.244	8.139e-41	PTMA	0.743	1	0.955	1.140e-22
PTEN	0.691	0.621	0.4	9.016e-41	RASL11A	0.434	0.451	0.09	3.505e-22
PLCL1	0.4	0.185	0.045	1.358e-40	MAP1B	0.999	0.915	0.456	5.041e-22
ESAM	0.384	0.388	0.142	5.181e-40	FAM162B	0.482	0.366	0.064	7.044e-22
TMEM204	0.585	0.409	0.174	8.246e-40	PDLIM3	0.713	0.563	0.139	9.189e-22
VCL	0.722	0.564	0.342	1.508e-39	PALLD	1.002	0.803	0.331	1.142e-21
PEAR1	0.534	0.296	0.105	1.299e-38	SEPT7	1.018	0.944	0.693	1.624e-21
EGFLAM	0.376	0.166	0.039	5.524e-38	SPECC1	0.599	0.521	0.121	2.192e-21
TRIB2	0.441	0.279	0.093	6.736e-38	ACTN4	1.05	0.859	0.417	2.867e-21
SYNM	0.475	0.249	0.078	6.965e-38	C12orf75	1.357	0.507	0.13	3.190e-21
SNRK	0.636	0.464	0.226	2.424e-37	LDOC1	0.367	0.31	0.048	3.379e-21
PIEZO2	0.301	0.132	0.026	9.125e-37	NUDT4	0.856	0.761	0.28	5.026e-21
SCN4A	0.468	0.236	0.072	1.661e-36	LINC02381	0.604	0.493	0.114	6.076e-21
TNS2	0.714	0.557	0.325	2.381e-36	EPAS1	0.647	0.859	0.288	1.322e-20
SH3RF1	0.432	0.291	0.108	1.032e-34	NEXN	0.922	0.662	0.216	1.614e-20
NES	0.495	0.397	0.172	2.068e-34	ROCK1	0.93	0.901	0.54	3.247e-20
PGM5	0.418	0.224	0.069	2.158e-34	ZFHX3	0.933	0.817	0.334	3.337e-20
EHD2	0.568	0.587	0.357	2.863e-34	SNTB1	0.308	0.254	0.034	8.615e-20
NT5DC2	0.437	0.303	0.115	4.377e-34	DTX3	0.299	0.254	0.034	1.011e-19
ACTN4	0.62	0.628	0.416	5.724e-34	CACNA1C	0.419	0.282	0.043	1.321e-19
MAGED2	0.636	0.584	0.371	8.274e-34	HCFC1R1	0.709	0.817	0.321	3.865e-19
TMOD1	0.278	0.134	0.029	1.010e-33	ARPC1A	0.831	0.775	0.319	5.428e-19
PMEPA1	0.689	0.383	0.174	1.231e-33	PDLIM7	0.674	0.62	0.195	6.999e-19
C3orf70	0.28	0.125	0.026	1.688e-33	CNGA1	0.331	0.197	0.023	8.503e-19
AC073611.1	0.253	0.118	0.023	2.759e-33	BMP2	0.356	0.296	0.047	8.604e-19
NCK2	0.529	0.402	0.187	2.878e-33	CRIM1	0.786	0.69	0.231	1.153e-18
TSPAN15	0.616	0.4	0.186	6.409e-33	LAMA5	0.382	0.352	0.067	2.196e-18
PTH1R	0.438	0.194	0.056	6.474e-33	MAPRE2	0.792	0.606	0.192	2.695e-18
PCDH1	0.415	0.233	0.075	9.615e-33	MAP2	0.446	0.268	0.041	3.444e-18
TPM4	0.62	0.727	0.58	1.340e-32	MBNL1-AS1	0.31	0.239	0.033	4.021e-18
RHOB	0.518	0.829	0.65	3.726e-32	CCND1	0.961	0.69	0.261	7.901e-18
MYL12A	0.46	0.841	0.769	5.367e-32	ESAM	0.434	0.577	0.144	1.045e-17
PDE1C	0.321	0.127	0.028	1.238e-31	FILIP1	0.755	0.662	0.22	1.158e-17
CHCHD10	0.566	0.483	0.26	1.793e-31	TNS1	1.045	0.761	0.36	1.941e-17
VSTM4	0.503	0.289	0.111	2.042e-31	SLC25A4	0.671	0.592	0.19	2.106e-17
GNAI1	0.449	0.379	0.168	2.861e-31	MGST3	0.861	0.944	0.72	2.902e-17
TNS1	0.569	0.575	0.359	3.586e-31	RPL3	0.542	0.986	0.969	3.763e-17
CD151	0.651	0.667	0.492	4.138e-31	LGALSL	0.438	0.465	0.114	4.150e-17
CAVIN2	0.284	0.478	0.209	5.460e-31	ENDOD1	0.497	0.479	0.123	4.158e-17
SMARCD3	0.369	0.222	0.072	6.311e-31	PPP1R1A	0.425	0.296	0.05	6.525e-17
ROCK2	0.648	0.582	0.388	7.306e-31	CD151	0.931	0.887	0.493	9.363e-17
BCAR3	0.365	0.208	0.065	9.269e-31	HSDL2	0.477	0.549	0.164	1.089e-16
DTX3	0.257	0.141	0.034	2.259e-30	CAMK2G	0.496	0.493	0.131	1.201e-16
MT-CO3	0.269	0.979	0.997	6.471e-30	CALM2	0.745	0.958	0.777	1.487e-16
LGALS1	0.435	0.931	0.882	2.851e-29	COBLL1	0.688	0.62	0.213	1.513e-16
SLC9A3R2	0.446	0.49	0.244	3.459e-29	LTBP1	0.55	0.408	0.096	1.857e-16
MKL2	0.487	0.321	0.136	3.974e-29	RASGRP2	0.44	0.38	0.081	4.917e-16
ENDOD1	0.462	0.298	0.122	6.430e-29	PLS3	0.645	0.817	0.355	5.917e-16
CNN3	0.606	0.536	0.328	8.438e-29	SGIP1	0.34	0.197	0.025	5.975e-16
NDN	0.562	0.568	0.345	1.039e-28	ANKRD29	0.446	0.507	0.13	6.146e-16
MYH11	0.564	0.079	0.013	1.475e-28	CAV1	0.747	0.958	0.61	9.240e-16
APBB2	0.507	0.342	0.155	1.603e-28	NDUFA4	1.131	0.873	0.673	1.068e-15
PHLDB2	0.552	0.379	0.183	5.148e-28	MOB2	0.778	0.577	0.19	1.374e-15
ADAMTS9-AS2	0.293	0.125	0.029	1.255e-27	HAPLN3	0.293	0.225	0.033	1.787e-15
ANGPT1	0.468	0.275	0.11	6.026e-27	MYL6	0.744	1	0.938	1.877e-15
LOXL2	0.507	0.256	0.098	1.949e-26	IGFBP5	0.664	0.958	0.571	3.906e-15
MSRB3	0.482	0.372	0.184	4.452e-26	LPP	1.134	0.873	0.583	4.999e-15
TBX3	0.51	0.316	0.141	5.391e-26	SOD3	0.779	0.93	0.499	7.699e-15
CERS6	0.313	0.219	0.077	6.026e-26	TEAD3	0.344	0.31	0.06	1.226e-14
APOLD1	0.309	0.404	0.184	8.128e-26	NTN4	0.536	0.465	0.127	1.289e-14
FRY	0.396	0.279	0.114	1.431e-25	RERG	0.425	0.451	0.119	3.610e-14
MEF2C	0.502	0.515	0.28	1.954e-25	PHLDB2	0.611	0.549	0.184	3.697e-14
LAMB1	0.554	0.4	0.207	2.555e-25	ZNF703	0.662	0.549	0.182	5.022e-14
RASL11A	0.397	0.238	0.089	2.777e-25	DMD	0.655	0.408	0.104	7.476e-14
LHFPL6	0.532	0.718	0.537	5.613e-25	SMTN	0.617	0.535	0.168	2.032e-13
MTHFD2	0.478	0.298	0.131	7.560e-25	ENTPD1	0.353	0.31	0.062	2.397e-13
MDK	0.527	0.319	0.146	1.106e-24	A2M	0.449	0.901	0.369	2.758e-13
MPRIP	0.568	0.483	0.296	2.430e-24	KIAA0040	0.65	0.479	0.14	3.360e-13
FHOD1	0.442	0.229	0.086	6.301e-24	RPL5	0.5	0.958	0.947	3.645e-13
CYTH3	0.422	0.351	0.171	8.261e-24	PICALM	0.631	0.761	0.335	3.761e-13
CYP4X1	0.356	0.192	0.064	9.364e-24	TUBA1C	0.844	0.704	0.292	4.394e-13
CDC42BPA	0.548	0.441	0.25	1.177e-23	FIGN	0.316	0.296	0.059	5.420e-13
PDLIM7	0.45	0.379	0.194	1.219e-23	LINC00702	0.276	0.225	0.037	6.288e-13
RGS16	0.708	0.33	0.156	1.252e-23	MT1A	0.884	0.563	0.194	7.903e-13
KIAA1324L	0.355	0.21	0.075	1.417e-23	MPRIP	0.627	0.69	0.298	9.431e-13
GPI	0.53	0.416	0.232	2.640e-23	ENPEP	0.341	0.254	0.046	1.008e-12
PACSIN2	0.451	0.312	0.145	2.711e-23	MARK1	0.287	0.225	0.037	1.514e-12
TSPAN14	0.522	0.508	0.31	2.803e-23	RRAS	0.717	0.859	0.448	1.521e-12
ASAH1	0.56	0.6	0.43	3.292e-23	FGF13	0.291	0.197	0.03	2.119e-12
PKIG	0.515	0.439	0.251	4.143e-23	TBL1X	0.496	0.451	0.132	2.804e-12
RAPH1	0.465	0.323	0.153	6.701e-23	TGFB1I1	0.675	0.676	0.295	3.106e-12
RAPGEF2	0.4	0.339	0.163	5.337e-22	KANK2	0.813	0.704	0.341	4.195e-12
PRRX1	0.428	0.718	0.504	7.551e-22	RGS5	1.338	0.521	0.167	5.279e-12
MAP3K20	0.486	0.547	0.369	7.921e-22	CKB	0.898	0.577	0.224	6.366e-12
HMGB1	0.326	0.871	0.854	8.468e-22	ARHGAP29	0.473	0.789	0.31	7.651e-12
RCSD1	0.364	0.303	0.135	9.784e-22	MT-CO1	0.5	1	0.993	9.989e-12
COL27A1	0.294	0.12	0.031	1.155e-21	SH3BGRL	0.754	0.845	0.546	1.068e-11
MYL6	0.349	0.905	0.938	1.633e-21	CAVIN1	0.646	0.944	0.653	1.786e-11
ANXA6	0.551	0.591	0.435	1.658e-21	ID4	0.92	0.535	0.191	2.216e-11
UTRN	0.473	0.626	0.464	9.362e-21	WDR1	0.619	0.732	0.348	2.248e-11
AKAP1	0.433	0.289	0.132	1.032e-20	MT1E	0.94	0.803	0.423	2.613e-11
NID1	0.591	0.547	0.373	1.183e-20	CAVIN3	0.772	0.817	0.458	2.628e-11
FZD4	0.559	0.446	0.268	1.642e-20	NTRK2	0.587	0.845	0.393	4.965e-11
FLNA	0.514	0.714	0.595	2.091e-20	SOX5	0.371	0.324	0.076	5.803e-11
WTIP	0.49	0.3	0.145	4.749e-20	TBX18	0.295	0.254	0.051	6.389e-11
ASAP1	0.557	0.49	0.322	1.217e-19	TMTC1	0.485	0.451	0.134	6.772e-11
SPRED1	0.53	0.418	0.245	1.533e-19	REM1	0.309	0.211	0.036	8.358e-11
COBLL1	0.508	0.379	0.211	2.178e-19	MT1M	1.096	0.704	0.341	1.102e-10
HSPB6	0.54	0.381	0.209	2.282e-19	SELENOM	0.741	0.887	0.561	1.221e-10
OAZ2	0.485	0.427	0.26	3.528e-19	PDK2	0.346	0.38	0.102	1.481e-10
FNBP1L	0.393	0.291	0.135	3.722e-19	ANGPT1	0.421	0.394	0.111	1.709e-10
ENAH	0.463	0.478	0.293	3.746e-19	SELENOW	0.715	0.873	0.594	1.785e-10
ARHGAP42	0.333	0.212	0.084	5.179e-19	CRTC3	0.5	0.493	0.168	2.105e-10
LAMA4	0.525	0.633	0.46	5.418e-19	PLCE1	0.376	0.296	0.068	2.842e-10
PAG1	0.388	0.263	0.114	6.195e-19	CD9	0.548	0.831	0.414	2.933e-10
UACA	0.475	0.568	0.394	6.351e-19	YAP1	0.498	0.507	0.18	3.853e-10
ARHGAP15	0.309	0.206	0.078	1.454e-18	UQCRB	0.596	0.873	0.697	4.107e-10
LPP	0.623	0.665	0.583	1.857e-18	PLEKHG3	0.287	0.225	0.043	8.389e-10
FAT1	0.403	0.259	0.118	3.181e-18	TWSG1	0.343	0.423	0.133	2.160e-09
JAK1	0.501	0.679	0.591	3.608e-18	PDLIM5	0.62	0.634	0.301	2.606e-09
PTGDR	0.289	0.148	0.048	4.653e-18	ST5	0.325	0.394	0.118	3.661e-09
GNG11	0.291	0.686	0.527	7.798e-18	B3GALNT2	0.376	0.282	0.067	3.859e-09
COL5A2	0.537	0.559	0.384	8.211e-18	ITPK1	0.288	0.366	0.102	4.456e-09
NEXN	0.613	0.372	0.215	1.024e-17	ITPR1	0.272	0.268	0.06	4.924e-09
RNF152	0.279	0.159	0.056	1.586e-17	ILK	0.609	0.732	0.392	4.981e-09
TCIM	0.383	0.15	0.05	2.356e-17	COX5B	0.583	0.915	0.619	5.493e-09
PHLDB1	0.542	0.457	0.291	1.592e-16	DAAM2	0.404	0.352	0.098	6.023e-09
CALM2	0.386	0.818	0.777	2.003e-16	RPL10A	0.484	0.958	0.933	6.880e-09
FERMT2	0.446	0.575	0.414	2.333e-16	HSPB6	0.389	0.563	0.21	7.228e-09
F2R	0.314	0.245	0.111	2.505e-16	ACTB	0.474	1	0.978	8.239e-09
ARHGAP29	0.318	0.506	0.309	2.908e-16	MICU3	0.371	0.408	0.126	8.805e-09
RPL3	0.268	0.947	0.969	5.932e-16	VCL	0.687	0.676	0.344	9.372e-09
SEPT11	0.552	0.552	0.44	9.075e-16	SLC38A1	0.252	0.352	0.092	1.247e-08
SYNE2	0.305	0.596	0.394	9.869e-16	LDHB	0.538	0.761	0.426	1.282e-08
ARHGAP10	0.472	0.42	0.263	1.112e-15	SORBS3	0.602	0.676	0.334	1.422e-08
HIC1	0.515	0.478	0.319	1.415e-15	COX7A2	0.581	0.859	0.559	1.438e-08
ADCY3	0.47	0.337	0.188	2.524e-15	PMEPA1	0.46	0.493	0.176	1.526e-08
VASP	0.407	0.43	0.264	2.816e-15	RPL14	0.424	0.986	0.945	1.537e-08
H2AFJ	0.472	0.644	0.531	3.357e-15	GAMT	0.298	0.338	0.091	1.622e-08
CDC42EP1	0.368	0.307	0.165	9.201e-15	CPM	0.569	0.62	0.249	1.631e-08
SORT1	0.266	0.196	0.082	1.397e-14	SLMAP	0.523	0.451	0.162	1.863e-08
TFPI	0.477	0.513	0.365	2.540e-14	FAU	0.448	0.972	0.94	2.506e-08
HGF	0.304	0.155	0.057	2.672e-14	HSPB1	0.812	0.859	0.617	3.222e-08
LY6K	0.267	0.15	0.056	3.235e-14	FOXC1	0.651	0.394	0.129	3.828e-08
ANGPT2	0.372	0.24	0.111	3.870e-14	PHLDA3	0.393	0.592	0.237	3.951e-08
FILIP1L	0.45	0.656	0.524	4.535e-14	CABIN1	0.384	0.437	0.149	6.533e-08
GOLGA8A	0.355	0.182	0.075	6.897e-14	C1orf198	0.301	0.31	0.084	6.858e-08
EVA1B	0.503	0.476	0.337	9.485e-14	MT2A	0.954	0.972	0.683	8.451e-08
ITIH5	0.415	0.531	0.364	1.361e-13	CCDC107	0.572	0.718	0.391	1.066e-07
FIGN	0.377	0.152	0.058	1.784e-13	MT-CO3	0.383	1	0.997	1.108e-07
STX12	0.456	0.439	0.294	1.871e-13	NCK2	0.385	0.507	0.189	1.133e-07
TLN1	0.449	0.628	0.557	2.074e-13	PTMS	0.561	0.901	0.643	1.137e-07
EPHX1	0.467	0.635	0.494	2.158e-13	PTPRK	0.291	0.296	0.078	1.221e-07
CYSTM1	0.463	0.559	0.428	2.931e-13	RPL9	0.336	1	0.973	1.527e-07
FXYD1	0.447	0.564	0.408	2.942e-13	NCKAP5	0.285	0.169	0.03	1.610e-07
ATP5MC3	0.45	0.661	0.584	3.626e-13	OAZ2	0.587	0.563	0.262	1.626e-07
EPB41L2	0.493	0.568	0.434	4.197e-13	HADH	0.412	0.394	0.13	1.634e-07
MYO1C	0.425	0.559	0.412	7.474e-13	ARHGEF7	0.451	0.549	0.224	1.659e-07
ETS1	0.324	0.432	0.266	1.259e-12	RASAL2	0.357	0.507	0.188	1.810e-07
TLE1	0.34	0.219	0.103	1.604e-12	SYNE2	0.506	0.803	0.396	2.179e-07
ZBTB46	0.288	0.148	0.058	2.708e-12	MALAT1	0.325	1	0.998	2.209e-07
PPDPF	0.445	0.665	0.614	4.400e-12	PACSIN2	0.424	0.408	0.146	3.432e-07
ARHGAP6	0.437	0.314	0.182	4.553e-12	MT1X	0.899	0.69	0.372	3.765e-07
PDE1A	0.291	0.187	0.083	5.541e-12	ITIH5	0.47	0.732	0.365	3.978e-07
ASPN	0.422	0.464	0.307	6.404e-12	NT5C3B	0.366	0.437	0.157	5.068e-07
SASH1	0.421	0.584	0.441	8.011e-12	FADS3	0.593	0.549	0.221	5.262e-07
PTGER2	0.28	0.21	0.097	8.075e-12	C1QTNF2	0.277	0.366	0.111	5.266e-07
RERG	0.405	0.236	0.118	1.034e-11	RPL18	0.366	1	0.959	5.890e-07
PPP1R12A	0.48	0.587	0.492	1.091e-11	CRIP1	0.518	0.62	0.29	8.096e-07
CSNK1E	0.469	0.383	0.252	2.092e-11	RAB20	0.304	0.282	0.076	8.771e-07
TMEM47	0.372	0.374	0.231	2.338e-11	ARID5A	0.491	0.437	0.161	9.598e-07
COL15A1	0.365	0.522	0.352	2.389e-11	RPL4	0.44	0.986	0.864	1.002e-06
MT1E	0.526	0.573	0.422	7.101e-11	TGM2	0.453	0.254	0.065	1.084e-06
ZEB2	0.452	0.607	0.491	7.629e-11	SCN4B	0.307	0.211	0.047	1.168e-06
SYDE1	0.31	0.224	0.114	8.082e-11	AC068888.1	0.282	0.366	0.117	1.299e-06
KLF8	0.303	0.169	0.073	9.574e-11	C7orf50	0.353	0.479	0.186	1.322e-06
DUBR	0.263	0.083	0.025	1.248e-10	COL14A1	0.316	0.662	0.285	1.854e-06
MAP1LC3A	0.367	0.393	0.257	1.795e-10	MEF2D	0.438	0.535	0.226	2.383e-06
AQP7	0.335	0.226	0.112	2.020e-10	HABP4	0.335	0.38	0.13	2.420e-06
CYB5R3	0.391	0.649	0.569	2.218e-10	GLRX5	0.483	0.676	0.332	3.296e-06
CAVIN1	0.313	0.762	0.652	2.636e-10	ANP32B	0.447	0.789	0.428	3.970e-06
NRP1	0.313	0.587	0.431	2.764e-10	FXYD1	0.52	0.746	0.409	3.976e-06
HMOX2	0.329	0.33	0.201	3.079e-10	ARHGAP17	0.34	0.437	0.17	4.163e-06
NR2F6	0.264	0.242	0.127	3.550e-10	SBDS	0.608	0.718	0.462	5.084e-06
SNAI2	0.397	0.277	0.156	3.894e-10	RPL8	0.422	1	0.963	5.202e-06
MAML2	0.4	0.323	0.198	7.331e-10	TMEM47	0.485	0.521	0.232	5.494e-06
GMFG	0.259	0.51	0.328	8.228e-10	AC023157.3	0.367	0.239	0.061	5.747e-06
PDLIM1	0.38	0.61	0.488	1.005e-09	YBX3	0.515	0.944	0.743	6.235e-06
SERPINH1	0.396	0.538	0.41	1.108e-09	MAGED2	0.56	0.676	0.373	7.020e-06
TCF7L1	0.363	0.436	0.304	1.165e-09	RPL23A	0.366	1	0.948	7.211e-06
PDE7B	0.293	0.145	0.062	1.176e-09	RPS14	0.352	1	0.982	7.893e-06
LMO4	0.447	0.573	0.469	1.180e-09	SMIM10	0.359	0.366	0.128	8.025e-06
ILK	0.453	0.494	0.391	2.187e-09	CPE	0.448	0.803	0.428	8.247e-06
Z97200.1	0.342	0.157	0.07	2.216e-09	C12orf57	0.653	0.859	0.596	9.567e-06
PDE8A	0.454	0.284	0.168	2.527e-09	COX7A1	0.441	0.648	0.323	1.022e-05
MT1G	0.404	0.122	0.047	2.847e-09	RPL37A	0.433	0.944	0.93	1.142e-05
CHD9	0.493	0.607	0.531	3.379e-09	NPM1	0.464	0.93	0.736	1.284e-05
STOM	0.38	0.566	0.466	3.548e-09	KIF1C	0.435	0.352	0.122	1.375e-05
CLEC11A	0.357	0.268	0.151	4.181e-09	GADD45G	0.401	0.352	0.116	1.403e-05
CSGALNACT1	0.268	0.178	0.083	4.380e-09	MSRB1	0.31	0.296	0.09	1.436e-05
RHOC	0.362	0.587	0.479	7.530e-09	FAM129A	0.608	0.704	0.394	1.513e-05
GRK5	0.298	0.309	0.188	1.592e-08	PNMA1	0.375	0.338	0.116	1.874e-05
YAP1	0.357	0.293	0.18	1.601e-08	INAFM1	0.272	0.366	0.125	1.909e-05
PEBP1	0.304	0.751	0.704	1.857e-08	HIP1	0.323	0.493	0.207	2.283e-05
SMC6	0.292	0.27	0.156	1.984e-08	CDS2	0.381	0.437	0.177	2.695e-05
PARVA	0.395	0.37	0.255	2.344e-08	BTF3	0.397	0.972	0.864	3.333e-05
FHL1	0.333	0.693	0.584	2.996e-08	CAMTA1	0.421	0.577	0.29	3.342e-05
SLC25A4	0.342	0.307	0.189	3.351e-08	ANAPC16	0.49	0.704	0.454	3.431e-05
USP13	0.286	0.224	0.119	3.598e-08	SKP1	0.373	0.915	0.733	3.768e-05
SLCO3A1	0.451	0.39	0.278	3.710e-08	CTDSPL	0.426	0.507	0.224	3.985e-05
RHOBTB3	0.415	0.531	0.407	4.683e-08	RASSF3	0.294	0.324	0.105	4.103e-05
FIS1	0.362	0.612	0.55	4.923e-08	EEF1B2	0.356	0.93	0.811	5.679e-05
PFDN5	0.261	0.829	0.856	5.128e-08	CYP4X1	0.293	0.239	0.066	6.641e-05
COX6A1	0.33	0.637	0.579	5.630e-08	FILIP1L	0.672	0.817	0.525	7.104e-05
COX7A1	0.407	0.441	0.323	1.552e-07	RPL7A	0.349	0.986	0.972	7.114e-05
JAG1	0.462	0.326	0.214	1.816e-07	RPS7	0.317	0.972	0.955	7.187e-05
C12orf57	0.334	0.674	0.596	1.960e-07	CBX6	0.474	0.549	0.272	7.766e-05
MAOA	0.274	0.252	0.147	2.416e-07	NT5DC1	0.257	0.324	0.109	8.190e-05
FAM13C	0.252	0.145	0.067	2.564e-07	ADAMTS1	0.924	0.606	0.342	8.434e-05
CAT	0.288	0.566	0.457	3.327e-07	GFOD1	0.337	0.394	0.139	9.083e-05
METRN	0.311	0.27	0.161	3.836e-07	HRAS	0.351	0.423	0.171	9.291e-05
SELENOW	0.32	0.651	0.594	4.240e-07	UTRN	0.543	0.718	0.465	9.445e-05
LDLRAP1	0.265	0.152	0.072	7.145e-07	PPP2R5A	0.356	0.479	0.21	9.631e-05
SYPL1	0.4	0.483	0.388	7.162e-07	OBSL1	0.27	0.268	0.082	9.983e-05
NID2	0.358	0.286	0.179	1.162e-06	HIRIP3	0.278	0.296	0.096	1.348e-04
TACC1	0.27	0.748	0.71	1.512e-06	RPS27A	0.3	0.986	0.974	1.359e-04
ARHGAP1	0.352	0.356	0.251	1.608e-06	PEBP1	0.393	0.887	0.704	1.383e-04
ROCK1	0.365	0.61	0.54	1.685e-06	HAGH	0.269	0.479	0.2	1.656e-04
ITGB5	0.363	0.54	0.441	2.076e-06	DTNA	0.39	0.225	0.062	1.659e-04
MYO6	0.347	0.284	0.178	2.193e-06	CYC1	0.455	0.606	0.319	1.810e-04
SOX5	0.289	0.155	0.076	2.591e-06	MT-CYB	0.255	1	0.994	2.391e-04
CSAD	0.375	0.261	0.163	2.702e-06	NDUFA5	0.336	0.648	0.35	2.408e-04
UVRAG	0.286	0.379	0.262	2.899e-06	MXI1	0.291	0.479	0.216	2.574e-04
PLOD1	0.288	0.215	0.124	3.966e-06	EHD2	0.337	0.69	0.358	2.730e-04
RSU1	0.308	0.404	0.295	4.044e-06	FIS1	0.42	0.831	0.55	3.142e-04
TNFSF12	0.372	0.453	0.356	5.275e-06	RAB13	0.283	0.704	0.368	3.171e-04
ZHX1	0.354	0.319	0.217	5.352e-06	TLN1	0.583	0.704	0.557	3.171e-04
DYNLT3	0.252	0.286	0.181	5.410e-06	PM20D2	0.268	0.211	0.057	3.498e-04
SOX4	0.335	0.473	0.363	5.769e-06	MRPS6	0.257	0.704	0.366	3.643e-04
ABI2	0.429	0.316	0.218	6.004e-06	ADCY6	0.279	0.239	0.071	3.697e-04
PHC2	0.294	0.316	0.216	9.042e-06	INMT	0.293	0.31	0.104	3.705e-04
BCL2L1	0.274	0.289	0.186	1.340e-05	ADCY3	0.351	0.437	0.189	3.981e-04
KTN1	0.298	0.594	0.532	1.746e-05	RARRES2	0.318	0.592	0.279	4.306e-04
RARRES2	0.281	0.404	0.278	2.383e-05	DYNLT3	0.278	0.437	0.181	4.333e-04
OGFRL1	0.391	0.439	0.342	2.532e-05	NDUFAB1	0.306	0.69	0.404	4.476e-04
ATP5F1B	0.348	0.619	0.581	3.340e-05	ANAPC15	0.3	0.31	0.107	4.611e-04
RRAD	0.335	0.118	0.054	3.905e-05	PBXIP1	0.415	0.451	0.196	4.676e-04
PALLD	0.401	0.423	0.331	6.537e-05	SNX18	0.284	0.451	0.194	4.998e-04
NFATC4	0.288	0.166	0.09	7.027e-05	RPS6	0.306	0.986	0.968	5.110e-04
HEBP2	0.327	0.485	0.395	7.466e-05	COX14	0.329	0.592	0.308	5.687e-04
MEST	0.271	0.282	0.181	8.176e-05	ELOVL5	0.272	0.451	0.194	5.728e-04
LEPROT	0.298	0.651	0.602	8.384e-05	EEF1A1	0.274	1	0.995	7.355e-04
PTBP2	0.258	0.159	0.085	1.083e-04	DNAJC27	0.499	0.225	0.065	7.512e-04
SELENOM	0.286	0.667	0.561	1.557e-04	KCNE4	0.459	0.254	0.078	7.551e-04
ASPH	0.357	0.529	0.459	1.920e-04	RPS3	0.338	0.986	0.952	7.710e-04
SHPRH	0.421	0.314	0.222	2.314e-04	RPL21	0.273	0.986	0.968	8.865e-04
MAP2K1	0.331	0.273	0.182	2.410e-04	FKBP4	0.293	0.324	0.119	9.021e-04
PLEKHH2	0.396	0.261	0.173	2.467e-04	RPS8	0.381	0.986	0.96	9.251e-04
MAP4	0.336	0.487	0.414	3.530e-04	RPS5	0.426	0.986	0.924	9.413e-04
NUCKS1	0.273	0.73	0.744	3.538e-04	FDFT1	0.319	0.408	0.169	9.727e-04
SEL1L	0.366	0.39	0.308	3.544e-04	ZBTB10	0.451	0.423	0.188	1.103e-03
SH3KBP1	0.297	0.39	0.297	3.853e-04	CRISPLD2	0.603	0.408	0.173	1.161e-03
CAVIN3	0.284	0.559	0.457	5.375e-04	PTPRG	0.265	0.465	0.208	1.168e-03
CLIC4	0.351	0.432	0.349	5.409e-04	HNRNPA1	0.416	0.887	0.708	1.196e-03
SPRY2	0.278	0.33	0.234	6.194e-04	HES1	0.472	0.634	0.334	1.197e-03
DYNC1LI2	0.344	0.499	0.433	6.525e-04	DIXDC1	0.468	0.394	0.164	1.290e-03
DPYSL2	0.368	0.612	0.57	9.494e-04	TNS2	0.311	0.62	0.327	1.337e-03
LBR	0.26	0.309	0.216	1.030e-03	NAF1	0.293	0.239	0.072	1.377e-03
ID4	0.375	0.277	0.191	1.501e-03	GRAMD2B	0.278	0.254	0.081	1.401e-03
PLAU	0.25	0.24	0.155	1.669e-03	RPS3A	0.282	0.986	0.974	1.519e-03
DIXDC1	0.321	0.247	0.163	1.673e-03	NDUFB7	0.454	0.732	0.537	1.525e-03
SPATS2L	0.257	0.43	0.346	1.829e-03	GSTP1	0.348	0.915	0.778	1.682e-03
RABGAP1	0.301	0.27	0.186	2.440e-03	RPLP1	0.282	1	0.988	1.737e-03
PTPN13	0.27	0.199	0.123	2.511e-03	IGF1R	0.312	0.408	0.177	2.089e-03
TNRC6A	0.464	0.42	0.345	2.929e-03	NDUFB9	0.453	0.732	0.451	2.220e-03
HNRNPA3	0.252	0.649	0.627	3.521e-03	PPP1R12C	0.387	0.394	0.169	2.342e-03
HNRNPM	0.32	0.538	0.477	3.590e-03	RPL7	0.298	1	0.944	2.357e-03
PDHB	0.275	0.296	0.214	3.931e-03	RBFOX2	0.312	0.563	0.285	2.494e-03
HIP1	0.303	0.296	0.207	3.959e-03	COX7C	0.419	0.831	0.68	2.660e-03
TJP1	0.279	0.342	0.25	4.229e-03	RSU1	0.33	0.549	0.296	3.161e-03
CRTC3	0.295	0.249	0.168	4.404e-03	SYPL1	0.355	0.662	0.388	3.394e-03
TSPAN3	0.316	0.397	0.324	4.773e-03	COX6C	0.426	0.845	0.632	3.425e-03
DOCK6	0.302	0.185	0.109	4.791e-03	ITGA1	0.331	0.408	0.159	3.472e-03
SORBS3	0.264	0.418	0.334	5.481e-03	SIVA1	0.36	0.704	0.448	3.567e-03
TUBA1A	0.277	0.746	0.72	7.739e-03	MYO1C	0.378	0.676	0.413	3.593e-03
ITPRIPL2	0.346	0.418	0.348	7.878e-03	MRPL24	0.285	0.408	0.176	3.767e-03
NAPA	0.259	0.312	0.228	9.871e-03	LIMS2	0.361	0.479	0.237	3.793e-03
SPRED2	0.268	0.203	0.13	1.024e-02	SOX13	0.392	0.268	0.092	3.864e-03
GFRA1	0.307	0.229	0.151	1.147e-02	TRAF5	0.275	0.324	0.124	4.192e-03
RFTN1	0.259	0.326	0.244	1.621e-02	ENAH	0.425	0.563	0.294	4.356e-03
PXDN	0.283	0.3	0.218	1.811e-02	FAM162A	0.374	0.493	0.245	4.434e-03
EFEMP2	0.269	0.425	0.34	2.254e-02	RPL41	0.325	0.972	0.982	4.799e-03
NBEAL1	0.354	0.42	0.357	2.291e-02	C9orf16	0.321	0.732	0.436	4.861e-03
SEPT8	0.257	0.236	0.16	2.323e-02	PFN2	0.277	0.324	0.122	5.039e-03
GEM	0.307	0.303	0.218	2.337e-02	NDRG2	0.339	0.493	0.239	5.114e-03
SH3D19	0.319	0.42	0.341	2.441e-02	SVIL	0.427	0.451	0.23	5.168e-03
PLXND1	0.268	0.349	0.264	3.301e-02	ITGB1	0.367	0.901	0.696	5.393e-03
HSPG2	0.282	0.67	0.591	3.793e-02	PPP1CB	0.401	0.69	0.433	5.590e-03
DCTN2	0.261	0.448	0.383	3.893e-02	THBS1	0.465	0.338	0.132	6.033e-03
ESD	0.317	0.552	0.505	1.037e-01	CYCS	0.729	0.676	0.437	6.322e-03
CSRP2	0.256	0.152	0.093	1.410e-01	RPL6	0.304	0.986	0.952	6.355e-03
ARHGAP24	0.284	0.291	0.217	1.795e-01	KTN1	0.412	0.746	0.533	7.387e-03
N4BP2L2	0.343	0.591	0.565	1.995e-01	HSP90AB1	0.298	0.972	0.856	7.388e-03
ARHGAP17	0.279	0.233	0.17	5.010e-01	DAPK3	0.263	0.352	0.14	8.094e-03
LIX1L	0.257	0.24	0.176	5.756e-01	MAOA	0.272	0.366	0.147	8.958e-03
ACADVL	0.311	0.476	0.426	5.844e-01	RABGAP1	0.313	0.408	0.186	9.300e-03
ANP32B	0.266	0.473	0.428	5.986e-01	ZFAND1	0.274	0.366	0.159	1.443e-02
PILRB	0.374	0.203	0.144	7.227e-01	SNRK	0.379	0.465	0.228	1.540e-02
HOXC9	0.257	0.206	0.145	1.000e+00	APOLD1	0.642	0.408	0.186	1.652e-02
NME3	0.297	0.411	0.359	1.000e+00	C22orf39	0.296	0.352	0.145	1.773e-02
TNFRSF1A	0.253	0.457	0.408	1.000e+00	RPS16	0.254	1	0.966	1.819e-02
CUL1	0.258	0.217	0.16	1.000e+00	RGS3	0.264	0.225	0.075	1.847e-02
PRDX4	0.262	0.492	0.445	1.000e+00	CHURC1	0.381	0.648	0.405	1.898e-02
POR	0.297	0.233	0.175	1.000e+00	EBF2	0.287	0.451	0.206	2.008e-02
CRYAB	0.262	0.469	0.408	1.000e+00	BBX	0.402	0.648	0.398	2.126e-02
ECH1	0.284	0.45	0.415	1.000e+00	RPL24	0.273	0.944	0.94	2.225e-02
PPP1R12B	0.254	0.229	0.173	1.000e+00	RPS25	0.287	0.972	0.934	2.425e-02
DSTN	0.252	0.714	0.712	1.000e+00	SSRP1	0.279	0.465	0.226	2.541e-02
KANK2	0.257	0.39	0.341	1.000e+00	UQCRH	0.368	0.831	0.59	2.671e-02
PTPRG	0.254	0.261	0.208	1.000e+00	MAP7D3	0.273	0.521	0.271	2.771e-02
NDUFB7	0.266	0.55	0.537	1.000e+00	KLHDC8B	0.251	0.254	0.09	2.977e-02
NDUFS5	0.262	0.594	0.61	1.000e+00	AKTIP	0.267	0.296	0.115	3.288e-02
PCYOX1	0.286	0.434	0.389	1.000e+00	VAPA	0.355	0.803	0.531	3.481e-02
NKTR	0.309	0.529	0.504	1.000e+00	ODC1	0.448	0.38	0.176	3.552e-02
MKLN1	0.285	0.358	0.318	1.000e+00	UQCR11	0.505	0.662	0.435	3.713e-02
NFE2L1	0.255	0.335	0.29	1.000e+00	RPL36AL	0.309	0.915	0.811	3.720e-02
MT1A	0.409	0.242	0.194	1.000e+00	AIG1	0.319	0.394	0.185	3.756e-02
ZNF160	0.255	0.171	0.129	1.000e+00	SLC25A25	0.41	0.324	0.133	3.812e-02
COX5B	0.268	0.626	0.62	1.000e+00	EIF4B	0.31	0.789	0.56	3.870e-02
NCKAP1	0.26	0.335	0.301	1.000e+00	ATP5F1A	0.35	0.718	0.485	4.155e-02
FTX	0.382	0.351	0.331	1.000e+00	ARPP19	0.331	0.549	0.313	4.783e-02
RXRA	0.257	0.321	0.289	1.000e+00	DEPP1	0.346	0.437	0.21	4.811e-02
SH3PXD2A	0.273	0.286	0.252	1.000e+00	COX6A1	0.345	0.803	0.579	5.143e-02
					SOD1	0.343	0.873	0.671	5.172e-02
					EPS8	0.465	0.662	0.427	6.304e-02
					C19orf70	0.297	0.634	0.379	6.312e-02
					HMGN2	0.316	0.761	0.536	6.437e-02
					CAMK1	0.262	0.394	0.185	6.551e-02
					NDUFS5	0.36	0.817	0.609	6.978e-02
					SERTAD3	0.414	0.38	0.175	7.064e-02
					MYLIP	0.365	0.634	0.385	7.491e-02
					SLC25A6	0.405	0.873	0.738	7.884e-02
					OPA3	0.322	0.225	0.079	7.898e-02
					MARVELD1	0.308	0.423	0.215	7.992e-02
					MRPL33	0.348	0.521	0.304	8.696e-02
					CCT3	0.302	0.62	0.379	8.764e-02
					COX8A	0.365	0.732	0.519	1.055e-01
					CCNI	0.304	0.915	0.826	1.112e-01
					PSMB6	0.333	0.775	0.486	1.126e-01
					RPS19	0.308	1	0.934	1.205e-01
					OPTN	0.292	0.634	0.373	1.206e-01
					NDUFV2	0.25	0.761	0.494	1.333e-01
					EIF3L	0.321	0.831	0.586	1.381e-01
					HYI	0.326	0.437	0.219	1.393e-01
					ATP5PO	0.357	0.789	0.566	1.404e-01
					NDUFB8	0.299	0.69	0.461	1.426e-01
					THRA	0.28	0.451	0.236	1.489e-01
					C20orf27	0.304	0.352	0.159	1.518e-01
					PEAR1	0.265	0.268	0.107	1.529e-01
					ZNF580	0.369	0.366	0.178	1.539e-01
					OLA1	0.284	0.38	0.178	1.569e-01
					HOXC9	0.366	0.324	0.145	1.634e-01
					CRTAP	0.362	0.69	0.457	1.685e-01
					TRMT112	0.305	0.775	0.523	1.768e-01
					ATP5MC2	0.27	0.873	0.679	1.827e-01
					SLC25A1	0.338	0.394	0.196	1.877e-01
					LMO4	0.34	0.704	0.47	1.891e-01
					ARHGAP10	0.28	0.493	0.265	1.896e-01
					SARS	0.304	0.507	0.291	1.985e-01
					GAPDH	0.382	0.93	0.837	2.030e-01
					PPDPF	0.368	0.803	0.614	2.253e-01
					EHBP1L1	0.252	0.38	0.184	2.346e-01
					UBE2H	0.46	0.577	0.364	2.385e-01
					COPS6	0.283	0.634	0.391	2.778e-01
					PTEN	0.346	0.62	0.402	2.897e-01
					APOOL	0.29	0.296	0.121	2.973e-01
					RHOQ	0.264	0.648	0.416	3.763e-01
					YPEL2	0.333	0.479	0.261	3.904e-01
					AIMP1	0.308	0.451	0.251	4.052e-01
					ICE1	0.347	0.394	0.194	4.208e-01
					EMD	0.251	0.465	0.262	4.433e-01
					ADGRA2	0.273	0.352	0.164	4.435e-01
					EIF5B	0.268	0.634	0.398	5.452e-01
					ROCK2	0.296	0.606	0.39	5.845e-01
					ANXA6	0.294	0.69	0.436	7.092e-01
					ARL5B	0.406	0.394	0.206	7.637e-01
					ARID5B	0.332	0.817	0.549	8.183e-01
					RPL32	0.254	0.986	0.978	8.258e-01
					GADD45B	0.563	0.873	0.69	8.533e-01
					TUFM	0.261	0.662	0.427	8.790e-01
					CCDC6	0.272	0.38	0.193	8.790e-01
					TAF7	0.296	0.648	0.411	8.955e-01
					NDUFV1	0.251	0.521	0.312	9.181e-01
					VDAC2	0.262	0.732	0.5	9.960e-01
					RPRD1A	0.316	0.239	0.096	1.000e+00
					RBMXL1	0.261	0.239	0.098	1.000e+00
					RHOB	0.46	0.859	0.651	1.000e+00
					SLC25A5	0.337	0.732	0.505	1.000e+00
					RPS4X	0.271	0.986	0.971	1.000e+00
					NDN	0.261	0.577	0.347	1.000e+00
					ECI1	0.29	0.465	0.268	1.000e+00
					PGAM1	0.263	0.662	0.452	1.000e+00
					FLNC	0.27	0.225	0.089	1.000e+00
					TNFSF12	0.26	0.577	0.357	1.000e+00
					YBX1	0.252	0.93	0.862	1.000e+00
					TBCK	0.299	0.183	0.067	1.000e+00
					RTL8A	0.27	0.394	0.214	1.000e+00
					ZNF24	0.273	0.479	0.288	1.000e+00
					AKAP8L	0.26	0.352	0.18	1.000e+00
					NR4A1	0.558	0.634	0.47	1.000e+00
					CIRBP	0.32	0.901	0.767	1.000e+00
					ATP5F1B	0.408	0.775	0.581	1.000e+00
					CHMP3	0.294	0.563	0.375	1.000e+00
					EIF3H	0.25	0.746	0.563	1.000e+00
					CAPZA2	0.269	0.606	0.419	1.000e+00
					CFL2	0.281	0.366	0.197	1.000e+00
					MIF4GD	0.29	0.282	0.134	1.000e+00
					HSPD1	0.281	0.662	0.461	1.000e+00
					IMMT	0.286	0.366	0.2	1.000e+00
					BCOR	0.258	0.183	0.07	1.000e+00
					RMDN1	0.266	0.31	0.153	1.000e+00
					C5orf24	0.307	0.465	0.279	1.000e+00
					ATF3	0.435	0.803	0.647	1.000e+00
					CSDE1	0.283	0.775	0.612	1.000e+00
					S1PR3	0.3	0.211	0.085	1.000e+00
					TOMM7	0.306	0.873	0.746	1.000e+00
					FRMD4A	0.279	0.38	0.21	1.000e+00
					ANGPTL1	0.292	0.38	0.205	1.000e+00
					MTRNR2L8	0.646	0.62	0.496	1.000e+00
					MEOX2	0.268	0.352	0.181	1.000e+00
					UBXN1	0.254	0.746	0.542	1.000e+00
					BTG2	0.6	0.746	0.621	1.000e+00
					ANTXR1	0.272	0.394	0.223	1.000e+00
					DYNLT1	0.283	0.563	0.397	1.000e+00
					CPED1	0.324	0.38	0.225	1.000e+00
					DDIT3	0.326	0.408	0.24	1.000e+00
					NDUFB10	0.294	0.718	0.572	1.000e+00
					BANF1	0.27	0.563	0.373	1.000e+00
					NAXE	0.261	0.38	0.221	1.000e+00
					AP2M1	0.284	0.775	0.551	1.000e+00
					NUDC	0.282	0.592	0.433	1.000e+00
					MZT2B	0.323	0.732	0.612	1.000e+00
					SVIP	0.297	0.225	0.102	1.000e+00
					MRPL20	0.311	0.577	0.397	1.000e+00
					IER5L	0.424	0.521	0.335	1.000e+00
					PSMC5	0.29	0.662	0.471	1.000e+00
					IFITM3	0.271	0.93	0.702	1.000e+00
					NUTF2	0.255	0.352	0.199	1.000e+00
					YWHAH	0.275	0.563	0.372	1.000e+00
					PPIA	0.251	0.901	0.793	1.000e+00
					EIF3E	0.271	0.873	0.677	1.000e+00
					TNRC18	0.262	0.324	0.18	1.000e+00
					DST	0.385	0.662	0.535	1.000e+00
					PPP2R5E	0.251	0.465	0.306	1.000e+00
					VAMP2	0.29	0.704	0.514	1.000e+00
					FAT1	0.265	0.239	0.119	1.000e+00
					ADARB1	0.263	0.211	0.099	1.000e+00
					PCNP	0.287	0.549	0.391	1.000e+00
					APBB2	0.267	0.282	0.157	1.000e+00
					KLF2	0.399	0.831	0.742	1.000e+00
					FBL	0.275	0.493	0.337	1.000e+00
					TAX1BP1	0.273	0.648	0.481	1.000e+00
					MAP3K5	0.266	0.183	0.084	1.000e+00
					LSM2	0.299	0.423	0.28	1.000e+00
					SERTAD1	0.336	0.69	0.572	1.000e+00
					AC005261.1	0.354	0.352	0.224	1.000e+00
					UBR1	0.272	0.31	0.18	1.000e+00
					MAP4	0.278	0.563	0.415	1.000e+00
					KHDRBS1	0.261	0.676	0.503	1.000e+00
					ISG15	0.274	0.423	0.26	1.000e+00
					PHB2	0.251	0.606	0.447	1.000e+00
					PUF60	0.262	0.451	0.302	1.000e+00
					MAT2A	0.272	0.592	0.44	1.000e+00
					FUBP3	0.264	0.268	0.158	1.000e+00
					MARCH6	0.266	0.465	0.34	1.000e+00

## Sheet: S27-ADSVF groups top5 genes
Table S27 - Top differentially expressed genes per ADSVF population
Cluster	Gene	p_val	avg_logFC	pct.1	pct.2	p_val_adj
Pericytes	POSTN	0	2.56804	0.85	0.142	0
Pericytes	RGS5	0	2.49339	0.921	0.159	0
Pericytes	NDUFA4L2	0	2.33392	0.852	0.098	0
Pericytes	ACTA2	3.29998e-255	2.37531	0.755	0.203	9.14161e-251
Pericytes	TAGLN	1.39243e-217	2.24375	0.908	0.434	3.85731e-213
Smooth Muscle Cells	MYH11	0	3.5765	0.958	0.012	0
Smooth Muscle Cells	RERGL	0	3.18638	0.93	0.004	0
Smooth Muscle Cells	ACTA2	7.73951e-88	3.59673	0.986	0.208	2.144e-83
Smooth Muscle Cells	TPM2	4.31143e-72	3.23207	0.986	0.27	1.19435e-67
Smooth Muscle Cells	TAGLN	1.03529e-55	3.1314	1	0.438	2.86795e-51
Fibroblasts Group	DCN	0	2.63526	0.999	0.459	0
Fibroblasts Group	CFD	0	2.60701	0.998	0.708	0
Fibroblasts Group	APOD	0	2.50581	0.864	0.382	0
Fibroblasts Group	CXCL14	0	2.42018	0.625	0.161	0
Fibroblasts Group	COL1A1	0	2.39683	0.961	0.206	0
Myofibroblasts	TAGLN	2.60551e-109	2.39804	0.976	0.436	7.21778e-105
Myofibroblasts	ACTA2	2.92482e-95	2.36544	0.741	0.207	8.10233e-91
Myofibroblasts	TPM2	1.18843e-76	1.08771	0.818	0.269	3.29219e-72
Myofibroblasts	TPM1	2.27583e-70	1.3417	0.965	0.536	6.3045e-66
Myofibroblasts	MYL9	1.10581e-65	1.05575	0.953	0.499	3.06331e-61
Pre Fibrocytes	FBP1	1.40942e-243	2.40877	0.892	0.052	3.90438e-239
Pre Fibrocytes	SPP1	1.01073e-225	2.16521	0.649	0.028	2.79993e-221
Pre Fibrocytes	LIPA	4.49629e-62	2.02721	0.919	0.26	1.24556e-57
Pre Fibrocytes	FABP5	4.52673e-57	1.95755	1	0.338	1.25399e-52
Pre Fibrocytes	CSTB	2.28739e-46	2.12828	0.986	0.636	6.33654e-42
Fibrocytes	LYVE1	3.95741e-284	0.76606	0.641	0.137	1.09628e-279
Fibrocytes	C1QA	6.39271e-255	0.751301	0.719	0.184	1.77091e-250
Fibrocytes	C1QB	4.76214e-251	0.695328	0.676	0.162	1.31921e-246
Fibrocytes	CCL3	3.69337e-129	0.758593	0.553	0.199	1.02314e-124
Fibrocytes	LGMN	1.78035e-114	0.690862	0.743	0.405	4.93194e-110
Monocytes (CD14+VCAN+)	S100A9	0	4.36418	0.997	0.063	0
Monocytes (CD14+VCAN+)	LYZ	0	3.72278	0.997	0.162	0
Monocytes (CD14+VCAN+)	S100A8	0	3.65	0.99	0.021	0
Monocytes (CD14+VCAN+)	FCN1	0	2.64248	0.983	0.039	0
Monocytes (CD14+VCAN+)	CTSS	1.8167e-268	2.46776	0.997	0.302	5.03261e-264
Monocytes (FCGR3B+G0S2+)	S100A8	0	4.41939	0.944	0.026	0
Monocytes (FCGR3B+G0S2+)	FCGR3B	0	3.93927	0.873	0.004	0
Monocytes (FCGR3B+G0S2+)	S100A9	4.955e-222	4.38864	0.972	0.068	1.37263e-217
Monocytes (FCGR3B+G0S2+)	MNDA	5.02086e-166	3.61072	0.944	0.089	1.39088e-161
Monocytes (FCGR3B+G0S2+)	G0S2	2.19021e-86	3.80043	0.887	0.16	6.06733e-82
Macrophages Group	CCL3	0	3.05714	0.749	0.134	0
Macrophages Group	C1QA	0	2.99314	0.937	0.096	0
Macrophages Group	RNASE1	0	2.95591	0.935	0.256	0
Macrophages Group	CXCL8	0	2.86203	0.777	0.171	0
Macrophages Group	C1QB	0	2.77017	0.916	0.074	0
Dendritic Cells DC1 (CLEC9A+)	CPVL	1.1309e-105	2.83804	1	0.209	3.13281e-101
Dendritic Cells DC1 (CLEC9A+)	HLA-DPB1	1.08941e-73	3.24228	1	0.348	3.01788e-69
Dendritic Cells DC1 (CLEC9A+)	HLA-DPA1	3.13539e-73	3.18023	1	0.353	8.68566e-69
Dendritic Cells DC1 (CLEC9A+)	HLA-DRA	8.26719e-68	2.73641	1	0.376	2.29018e-63
Dendritic Cells DC1 (CLEC9A+)	CD74	2.04408e-64	2.69243	1	0.444	5.66252e-60
Dendritic Cells DC2 (CD1C+FCER1A+)	HLA-DRA	0	2.93889	0.997	0.367	0
Dendritic Cells DC2 (CD1C+FCER1A+)	HLA-DPB1	0	2.91956	0.99	0.339	0
Dendritic Cells DC2 (CD1C+FCER1A+)	HLA-DPA1	0	2.80982	0.988	0.343	0
Dendritic Cells DC2 (CD1C+FCER1A+)	HLA-DQA1	0	2.78455	0.92	0.114	0
Dendritic Cells DC2 (CD1C+FCER1A+)	HLA-DQB1	0	2.72885	0.938	0.184	0
Dendritic Cells DC3 (CD1C+FCER1A+S100A9+)	FCER1A	2.15898e-144	1.79963	0.596	0.024	5.98081e-140
Dendritic Cells DC3 (CD1C+FCER1A+S100A9+)	LYZ	8.06949e-56	2.06312	0.957	0.168	2.23541e-51
Dendritic Cells DC3 (CD1C+FCER1A+S100A9+)	HLA-DPB1	1.53897e-33	2.06505	1	0.349	4.26326e-29
Dendritic Cells DC3 (CD1C+FCER1A+S100A9+)	HLA-DPA1	7.53534e-33	1.92954	1	0.354	2.08744e-28
Dendritic Cells DC3 (CD1C+FCER1A+S100A9+)	HLA-DRA	4.68558e-30	1.92125	0.979	0.377	1.298e-25
Dendritic Cells DC4 (CD1C-THBD-)	LST1	0	2.94799	0.989	0.096	0
Dendritic Cells DC4 (CD1C-THBD-)	FCGR3A	0	2.60264	0.967	0.071	0
Dendritic Cells DC4 (CD1C-THBD-)	AIF1	0	2.37593	1	0.184	0
Dendritic Cells DC4 (CD1C-THBD-)	CTSS	8.18313e-253	2.27474	1	0.302	2.26689e-248
Dendritic Cells DC4 (CD1C-THBD-)	COTL1	8.89317e-229	2.35716	1	0.375	2.46359e-224
Dendritic Cells new (CCL22+LAMP3+)	CCL22	0	2.90528	0.698	0.004	0
Dendritic Cells new (CCL22+LAMP3+)	CCR7	0	2.90427	0.969	0.029	0
Dendritic Cells new (CCL22+LAMP3+)	CCL17	0	2.37917	0.406	0.009	0
Dendritic Cells new (CCL22+LAMP3+)	BIRC3	1.40216e-143	3.20967	1	0.17	3.88426e-139
Dendritic Cells new (CCL22+LAMP3+)	HLA-DPB1	4.52293e-75	2.39707	1	0.348	1.25294e-70
Plasmacytoid Dendritic Cells - DC6	JCHAIN	0	2.4126	1	0.009	0
Plasmacytoid Dendritic Cells - DC6	GZMB	5.38475e-117	2.72337	0.96	0.043	1.49168e-112
Plasmacytoid Dendritic Cells - DC6	IRF4	1.66965e-90	2.60914	0.96	0.059	4.62527e-86
Plasmacytoid Dendritic Cells - DC6	GPR183	1.16369e-40	2.52307	1	0.157	3.22366e-36
Plasmacytoid Dendritic Cells - DC6	AREG	3.58422e-37	2.96423	1	0.163	9.92899e-33
Endothelial Cell Group	FABP4	0	2.97691	0.995	0.558	0
Endothelial Cell Group	RBP7	0	2.83237	0.936	0.135	0
Endothelial Cell Group	CLDN5	0	2.56151	0.913	0.064	0
Endothelial Cell Group	SPARCL1	0	2.52662	0.985	0.267	0
Endothelial Cell Group	VWF	0	2.4186	0.916	0.072	0
Endothelial Cells - NK-T signature	APOLD1	2.6753e-96	1.48453	0.97	0.185	7.41112e-92
Endothelial Cells - NK-T signature	RGS5	4.51202e-94	1.45535	0.909	0.166	1.24992e-89
Endothelial Cells - NK-T signature	RBP7	1.13616e-58	1.28942	0.919	0.259	3.1474e-54
Endothelial Cells - NK-T signature	SPARCL1	7.15949e-53	1.31547	1	0.379	1.98332e-48
Endothelial Cells - NK-T signature	FABP4	2.29839e-45	1.5346	1	0.626	6.367e-41
Endothelial Cells - PDGFRA- fibroblast-like	SPARCL1	3.52198e-77	1.14282	0.891	0.378	9.75658e-73
Endothelial Cells - PDGFRA- fibroblast-like	VWF	1.67823e-60	0.984886	0.638	0.203	4.64903e-56
Endothelial Cells - PDGFRA- fibroblast-like	PALMD	4.617e-46	1.08004	0.543	0.196	1.279e-41
Endothelial Cells - PDGFRA- fibroblast-like	EPAS1	1.19437e-36	1.01833	0.606	0.288	3.30865e-32
Endothelial Cells - PDGFRA- fibroblast-like	LRRC75A	9.1003e-34	1.00268	0.303	0.088	2.52097e-29
Endothelial Cells - PDGFRA+ fibroblast-like	BTNL9	6.9838e-170	0.79906	0.862	0.208	1.93465e-165
Endothelial Cells - PDGFRA+ fibroblast-like	RBP7	3.65804e-143	0.867702	0.868	0.256	1.01335e-138
Endothelial Cells - PDGFRA+ fibroblast-like	RGS5	1.87366e-135	0.774426	0.682	0.163	5.19042e-131
Endothelial Cells - PDGFRA+ fibroblast-like	SPARCL1	4.78186e-125	0.807088	0.976	0.375	1.32467e-120
Endothelial Cells - PDGFRA+ fibroblast-like	FABP4	2.10315e-105	0.848283	0.991	0.624	5.82614e-101
Endothelial Cells - hemoglobin (P15)	HBA2	0	3.55949	0.909	0.025	0
Endothelial Cells - hemoglobin (P15)	HBA1	0	2.87721	0.818	0.012	0
Endothelial Cells - hemoglobin (P15)	HBB	1.62679e-112	4.65677	1	0.093	4.50654e-108
Endothelial Cells - hemoglobin (P15)	BTNL9	3.16089e-41	1.66274	0.955	0.212	8.75629e-37
Endothelial Cells - hemoglobin (P15)	EPAS1	3.35935e-23	1.63907	0.818	0.289	9.30607e-19
Preadipocytes	PLIN4	5.84558e-248	1.8074	0.736	0.039	1.61934e-243
Preadipocytes	RBP4	4.79036e-240	1.83377	0.678	0.034	1.32702e-235
Preadipocytes	SAA1	5.67178e-147	2.63912	0.563	0.038	1.5712e-142
Preadipocytes	G0S2	1.68851e-73	2.25413	0.828	0.16	4.67752e-69
Preadipocytes	CRYAB	1.14275e-36	1.97446	0.908	0.408	3.16565e-32
CD4+ T Cells	IL7R	0	2.78475	0.941	0.047	0
CD4+ T Cells	LTB	0	2.1841	0.79	0.04	0
CD4+ T Cells	CXCR4	0	2.16559	0.968	0.168	0
CD4+ T Cells	CD52	0	1.93281	0.905	0.112	0
CD4+ T Cells	IL32	0	1.85159	0.891	0.293	0
CD8+ T Cells	CCL5	0	2.79741	0.981	0.063	0
CD8+ T Cells	NKG7	0	2.47988	0.939	0.051	0
CD8+ T Cells	GNLY	0	2.20097	0.562	0.047	0
CD8+ T Cells	GZMH	0	2.12911	0.663	0.024	0
CD8+ T Cells	CXCR4	0	2.07708	0.931	0.181	0
NK Cells	GNLY	0	3.69485	0.894	0.045	0
NK Cells	NKG7	0	3.27673	0.959	0.059	0
NK Cells	GZMB	0	2.88663	0.877	0.026	0
NK Cells	PRF1	0	2.57272	0.869	0.033	0
NK Cells	GZMA	0	2.46905	0.923	0.062	0
T-NK Cells - Endothelial Signature P1	CCL5	3.61327e-101	1.58274	0.742	0.089	1.00095e-96
T-NK Cells - Endothelial Signature P1	KLRB1	1.35158e-80	1.4552	0.506	0.053	3.74415e-76
T-NK Cells - Endothelial Signature P1	CXCR4	3.98609e-76	1.57774	0.944	0.202	1.10423e-71
T-NK Cells - Endothelial Signature P1	IL7R	1.09729e-58	1.45415	0.562	0.085	3.0397e-54
T-NK Cells - Endothelial Signature P1	LTB	5.01827e-49	1.53459	0.472	0.072	1.39016e-44
T-NK Cells - Endothelial Signature P2	GNLY	3.26247e-43	1.3774	0.75	0.062	9.03771e-39
T-NK Cells - Endothelial Signature P2	CA4	5.37259e-26	1.29388	0.917	0.15	1.48831e-21
T-NK Cells - Endothelial Signature P2	CLDN5	7.93512e-24	1.4375	1	0.198	2.19819e-19
T-NK Cells - Endothelial Signature P2	RBP7	6.95205e-19	1.44998	1	0.261	1.92586e-14
T-NK Cells - Endothelial Signature P2	FABP4	1.12202e-11	1.41658	1	0.627	3.10822e-07
T-NK Cells - Fibroblast Signature	NKG7	1.07025e-134	0.816605	0.561	0.076	2.9648e-130
T-NK Cells - Fibroblast Signature	CXCR4	8.84282e-121	0.729291	0.909	0.2	2.44964e-116
T-NK Cells - Fibroblast Signature	GNLY	8.30781e-113	0.910143	0.455	0.06	2.30143e-108
T-NK Cells - Fibroblast Signature	IL7R	3.65675e-103	0.729894	0.53	0.084	1.01299e-98
T-NK Cells - Fibroblast Signature	LTB	1.55926e-99	0.701878	0.475	0.071	4.31946e-95
B Cells	CD79A	0	2.55426	0.97	0.004	0
B Cells	MS4A1	0	2.50285	0.881	0.003	0
B Cells	IGHM	0	2.49504	0.642	0.012	0
B Cells	IGKC	1.83994e-142	2.14108	0.806	0.068	5.097e-138
B Cells	CD37	1.35054e-98	2.28156	0.985	0.165	3.74128e-94
Plasma Cells	IGLC2	0	6.62247	0.638	0.012	0
Plasma Cells	JCHAIN	0	5.48001	0.862	0.008	0
Plasma Cells	IGLC3	1.65529e-280	5.83892	0.414	0.007	4.5855e-276
Plasma Cells	IGHM	7.68087e-195	6.02709	0.448	0.012	2.12775e-190
Plasma Cells	IGKC	7.21825e-114	7.63936	0.776	0.068	1.9996e-109
Mast Cells	TPSAB1	0	5.07272	0.974	0.007	0
Mast Cells	TPSB2	0	4.96242	1	0.008	0
Mast Cells	CTSG	0	4.53537	1	0.006	0
Mast Cells	CPA3	0	3.1265	1	0.003	0
Mast Cells	HPGD	1.24409e-90	3.44646	0.921	0.084	3.44638e-86
Proliferating Cells P1	CENPF	0	1.84531	0.688	0.026	0
Proliferating Cells P1	TOP2A	0	1.83415	0.688	0.007	0
Proliferating Cells P1	MKI67	0	1.78889	0.661	0.005	0
Proliferating Cells P1	STMN1	2.05476e-184	2.16286	0.919	0.208	5.69209e-180
Proliferating Cells P1	HIST1H4C	5.81019e-42	1.79525	0.704	0.368	1.60954e-37
Proliferating Cells P2	MKI67	0	2.41871	0.946	0.007	0
Proliferating Cells P2	CENPF	0	2.18447	0.875	0.027	0
Proliferating Cells P2	STMN1	8.14431e-73	2.79874	1	0.21	2.25614e-68
Proliferating Cells P2	HMGB2	2.62208e-55	2.41154	1	0.304	7.26368e-51
Proliferating Cells P2	HIST1H4C	2.27128e-39	2.89208	0.946	0.368	6.2919e-35

## Sheet: S28-ADSVF Fibroblasts
Table S28 - Differentially expressed genes of fibroblasts
Fibroblasts - P1 - Marker genes by cluster (vs. all ADSVF cells)					Fibroblasts - P2 - Marker genes by cluster (vs. all ADSVF cells)					PRG4highC1QTNF3+ Fibroblasts (P3) - Marker genes by cluster (vs. all ADSVF cells)					Fibroblasts - P4 - Marker genes by cluster (vs. all ADSVF cells)					hedgehog Fibroblasts (P5) - Marker genes by cluster (vs. all ADSVF cells)					COL8A1+COMP+ Fibroblasts (P6) - Marker genes by cluster (vs. all ADSVF cells)					Fibroblasts - dendr/macro signature (P7) - Marker genes by cluster (vs. all ADSVF cells)					Top five DEG per subpopulation vs. other subpopulations							Top five differentially expressed surface marker genes per subpopulation vs. other subpop
Gene	avg. logFC	% cells in this cluster	% cells in other clusters	adj. p-value	Gene	avg. logFC	% cells in this cluster	% cells in other clusters	adj. p-value	Gene	avg. logFC	% cells in this cluster	% cells in other clusters	adj. p-value	Gene	avg. logFC	% cells in this cluster	% cells in other clusters	adj. p-value	Gene	avg. logFC	% cells in this cluster	% cells in other clusters	adj. p-value	Gene	avg. logFC	% cells in this cluster	% cells in other clusters	adj. p-value	Gene	avg. logFC	% cells in this cluster	% cells in other clusters	adj. p-value	Cluster	Gene	p_val	avg_logFC	pct.1	pct.2	p_val_adj	Cluster	Gene	p_val	avg_logFC	pct.1	pct.2	p_val_adj
CXCL14	1.939	0.831	0.273	0.000e+00	PLA2G2A	1.03	0.661	0.314	0.000e+00	PRG4	2.575	0.756	0.12	0.000e+00	COL6A3	1.201	0.982	0.565	0.000e+00	IGFBP7	1.938	1	0.598	0.000e+00	MGP	1.555	1	0.712	0.000e+00	LUM	0.643	0.964	0.575	1.475e-15	Fibroblasts - PRG4+C1QTNF3+ (P3)	PRG4	0	2.3436	0.756	0.148	0	Fibroblasts - PRG4+C1QTNF3+ (P3)	CD55	0	1.51031	0.89	0.332	0
APOD	1.75	0.973	0.531	0.000e+00	CFD	0.937	1	0.842	0.000e+00	FBN1	2.224	0.995	0.508	0.000e+00	COL1A1	1.159	0.988	0.584	0.000e+00	MYOC	1.398	0.832	0.278	0.000e+00	COMP	1.435	0.382	0.018	0.000e+00	WISP2	0.539	0.982	0.551	1.850e-14	Fibroblasts - PRG4+C1QTNF3+ (P3)	FBN1	0	1.69781	0.995	0.831	0	Fibroblasts - PRG4+C1QTNF3+ (P3)	CD248	0	0.947951	0.914	0.666	0
GPC3	1.362	0.875	0.297	0.000e+00	IGFBP6	0.917	0.984	0.547	0.000e+00	SFRP4	2	0.72	0.139	0.000e+00	COL3A1	1.126	0.983	0.647	0.000e+00	CXCL14	1.352	0.98	0.389	0.000e+00	SFRP2	1.432	0.882	0.268	0.000e+00	FGF7	0.509	0.7	0.319	5.111e-13	Fibroblasts - PRG4+C1QTNF3+ (P3)	SFRP4	0	1.69338	0.72	0.231	0	Fibroblasts - PRG4+C1QTNF3+ (P3)	PROCR	0	0.911367	0.779	0.369	0
ADH1B	1.354	0.897	0.343	0.000e+00	WISP2	0.915	0.973	0.502	0.000e+00	MFAP5	1.903	0.991	0.479	0.000e+00	TNC	0.918	0.235	0.025	0.000e+00	LTBP4	1.242	0.97	0.472	0.000e+00	ELN	1.331	0.88	0.313	0.000e+00	FBLN1	0.559	0.964	0.559	6.292e-13	Fibroblasts - PRG4+C1QTNF3+ (P3)	SEMA3C	0	1.59898	0.863	0.268	0	Fibroblasts - PRG4+C1QTNF3+ (P3)	DPP4	0	0.788106	0.59	0.128	0
CXCL12	1.305	0.902	0.462	0.000e+00	CILP	0.903	0.853	0.389	0.000e+00	SEMA3C	1.834	0.863	0.164	0.000e+00	COL6A1	0.888	0.986	0.651	0.000e+00	CFH	1.212	0.95	0.491	0.000e+00	BGN	1.276	0.761	0.193	0.000e+00	MGP	0.595	0.982	0.717	8.310e-13	Fibroblasts - PRG4+C1QTNF3+ (P3)	CD55	0	1.51031	0.89	0.332	0	Fibroblasts - PRG4+C1QTNF3+ (P3)	CD70	0	0.642408	0.418	0.057	0
APOE	1.211	0.613	0.257	0.000e+00	TNXB	0.858	0.97	0.518	0.000e+00	PCOLCE2	1.761	0.967	0.406	0.000e+00	LUM	0.871	0.962	0.562	8.786e-301	BGN	1.096	0.699	0.193	0.000e+00	TNNT3	1.238	0.834	0.283	0.000e+00	C3	0.523	0.9	0.494	5.553e-12	Fibroblasts - P1	CXCL14	0	1.22639	0.831	0.461	0	Fibroblasts - P1	VCAM1	7.42305e-166	0.250479	0.172	0.055	2.88014e-163
MGP	1.211	0.986	0.637	0.000e+00	MMP2	0.853	0.933	0.501	0.000e+00	IGFBP5	1.757	0.953	0.527	0.000e+00	IGFBP4	0.827	0.933	0.634	1.478e-294	FLRT2	1.025	0.647	0.14	0.000e+00	PCSK5	1.093	0.699	0.138	0.000e+00	CXCL14	0.51	0.782	0.401	1.654e-11	Fibroblasts - P1	APOE	0	0.991892	0.613	0.253	0	Fibroblasts - P1	CD36	7.95192e-90	0.502515	0.29	0.191	3.08535e-87
MYOC	1.164	0.621	0.19	0.000e+00	SCARA5	0.85	0.853	0.395	0.000e+00	PI16	1.714	0.736	0.152	0.000e+00	MXRA5	0.676	0.445	0.124	2.790e-278	GGT5	0.998	0.711	0.217	0.000e+00	LTBP2	1.053	0.849	0.288	0.000e+00	MMP2	0.542	0.918	0.545	6.046e-11	Fibroblasts - P1	APOD	0	0.982596	0.973	0.778	0	Fibroblasts - COL8A1+COMP+ (P6)	TNC	9.28497e-149	0.619721	0.243	0.041	3.60257e-146
IGF1	1.13	0.693	0.259	0.000e+00	DCN	0.846	1	0.709	0.000e+00	FSTL1	1.648	0.989	0.564	0.000e+00	MMP2	0.942	0.941	0.532	1.737e-276	GDF10	0.979	0.657	0.15	0.000e+00	COL8A1	1.024	0.538	0.053	0.000e+00	CFH	0.576	0.836	0.5	1.686e-10	Fibroblasts - P1	CXCL12	0	0.894703	0.902	0.657	0	Fibroblasts - COL8A1+COMP+ (P6)	F3	1.22316e-52	0.415419	0.597	0.341	4.74585e-50
C3	1.126	0.918	0.368	0.000e+00	MEG3	0.845	0.856	0.43	0.000e+00	IGFBP6	1.568	0.99	0.547	0.000e+00	COL1A2	0.837	0.996	0.676	5.070e-275	HHIP	0.92	0.398	0.007	0.000e+00	PI16	0.971	0.79	0.202	0.000e+00	ABI3BP	0.452	0.718	0.354	3.393e-10	Fibroblasts - P1	SLC5A3	0	0.85887	0.497	0.251	0	Fibroblasts - COL8A1+COMP+ (P6)	LEPR	1.45077e-22	0.299529	0.485	0.323	5.629e-20
NTRK2	1.062	0.78	0.278	0.000e+00	MFAP5	0.81	0.945	0.484	0.000e+00	HTRA3	1.452	0.808	0.282	0.000e+00	TNFAIP6	1.004	0.623	0.228	5.522e-275	SLIT2	0.882	0.592	0.119	0.000e+00	GDF10	0.812	0.655	0.151	0.000e+00	GSN	0.469	1	0.883	4.114e-10	Fibroblasts - COL8A1+COMP+ (P6)	COMP	0	1.39169	0.382	0.028	0	Fibroblasts - P4	TNC	7.06156e-257	0.884624	0.235	0.035	2.73989e-254
SRPX	1.029	0.702	0.239	0.000e+00	COL1A1	0.809	0.975	0.554	0.000e+00	VCAN	1.439	0.907	0.372	0.000e+00	VIM	0.497	1	0.985	2.330e-250	TSPAN8	0.872	0.406	0.023	0.000e+00	MMP23B	0.742	0.591	0.121	0.000e+00	COL6A3	0.448	0.955	0.578	4.767e-10	Fibroblasts - COL8A1+COMP+ (P6)	PCSK5	1.04786e-305	0.983216	0.699	0.19	2.90279e-301	Fibroblasts - P4	ICAM1	1.05464e-108	0.490676	0.361	0.142	4.09201e-106
SVEP1	1	0.656	0.218	0.000e+00	PLAC9	0.807	0.922	0.536	0.000e+00	CD248	1.406	0.914	0.394	0.000e+00	CLSTN3	0.251	0.228	0.038	9.109e-250	CRLF1	0.723	0.377	0.045	0.000e+00	INMT	0.659	0.547	0.095	0.000e+00	CYBRD1	0.465	0.873	0.561	7.870e-10	Fibroblasts - COL8A1+COMP+ (P6)	BGN	1.80484e-263	1.10116	0.761	0.249	4.99976e-259	Fibroblasts - P4	PDGFRB	4.34632e-37	0.299197	0.822	0.669	1.68637e-34
MGST1	0.987	0.859	0.443	0.000e+00	COL1A2	0.786	0.995	0.651	0.000e+00	CD55	1.35	0.89	0.417	0.000e+00	GPC1	0.35	0.266	0.05	1.167e-249	HHIP-AS1	0.675	0.403	0.019	0.000e+00	NPY1R	0.632	0.396	0.045	0.000e+00	DCN	0.513	1	0.739	1.268e-09	Fibroblasts - COL8A1+COMP+ (P6)	MGP	2.13323e-227	0.985169	1	0.974	5.90947e-223	Fibroblasts - P4	CD36	1.37812e-23	0.252913	0.353	0.226	5.3471e-21
CFH	0.979	0.838	0.4	0.000e+00	GSN	0.784	1	0.869	0.000e+00	PTGIS	1.349	0.797	0.189	0.000e+00	COL6A2	0.667	0.996	0.657	1.275e-249	NPY1R	0.656	0.394	0.045	0.000e+00	ADAMTSL2	0.283	0.224	0.016	0.000e+00	GPC3	0.416	0.845	0.429	1.450e-09	Fibroblasts - COL8A1+COMP+ (P6)	SFRP2	8.90172e-193	1.03972	0.882	0.458	2.46595e-188	Fibroblast - hedgehog (P5)	NRP1	3.0818e-230	0.958125	0.765	0.335	1.19574e-227
CFD	0.953	0.999	0.817	0.000e+00	FBLN1	0.774	0.943	0.516	0.000e+00	TPPP3	1.339	0.811	0.293	0.000e+00	BGN	0.945	0.531	0.193	1.165e-246	PTCH2	0.57	0.342	0.029	0.000e+00	OGN	0.992	0.813	0.261	2.459e-302	SCARA5	0.347	0.873	0.442	2.335e-09	Fibroblasts - P2	CILP	1.26226e-167	0.353269	0.853	0.726	3.49671e-163	Fibroblast - hedgehog (P5)	THBD	6.39867e-128	0.462033	0.23	0.045	2.48268e-125
DPT	0.934	0.881	0.396	0.000e+00	COL6A2	0.771	0.992	0.631	0.000e+00	C1QTNF3	1.308	0.602	0.043	0.000e+00	C3	0.761	0.891	0.48	1.754e-242	DACT1	0.42	0.305	0.035	0.000e+00	DPT	1.082	0.983	0.499	6.756e-294	CTSK	0.419	0.855	0.481	3.005e-09	Fibroblasts - P2	ITGA11	1.02474e-134	0.362806	0.504	0.313	2.83874e-130	Fibroblast - hedgehog (P5)	LIFR	4.4535e-102	0.507585	0.459	0.18	1.72796e-99
C1S	0.929	0.938	0.458	0.000e+00	ANGPTL2	0.77	0.855	0.493	0.000e+00	ACKR3	1.28	0.789	0.216	0.000e+00	ADAM12	0.347	0.202	0.031	1.797e-238	IGFN1	0.411	0.157	0.002	0.000e+00	SMOC2	1.044	0.809	0.281	5.834e-279	MFAP2	0.274	0.373	0.129	3.171e-09	Fibroblasts - P2	ANGPTL2	1.1739e-134	0.320011	0.855	0.765	3.25192e-130	Fibroblast - hedgehog (P5)	F3	4.71383e-64	0.562391	0.587	0.34	1.82896e-61
SOD3	0.921	0.854	0.394	0.000e+00	GAS1	0.737	0.767	0.379	0.000e+00	FNDC1	1.273	0.704	0.151	0.000e+00	COL5A2	0.742	0.741	0.374	1.301e-229	CRISPLD1	0.372	0.234	0.017	0.000e+00	WISP2	1.076	0.994	0.543	5.931e-276	EFEMP1	0.459	0.864	0.494	8.727e-09	Fibroblasts - P2	PLA2G2A	7.38238e-74	0.423026	0.661	0.549	2.04507e-69	Fibroblast - hedgehog (P5)	CD302	1.06661e-33	0.269855	0.533	0.344	4.13845e-31
PODN	0.918	0.757	0.299	0.000e+00	ADAMTS5	0.717	0.671	0.318	0.000e+00	TNXB	1.265	0.986	0.516	0.000e+00	DCLK1	0.588	0.775	0.367	1.445e-219	DIO2	0.336	0.16	0.01	0.000e+00	FBLN5	1.001	0.94	0.431	3.793e-268	GAS1	0.469	0.782	0.419	9.037e-09	Fibroblasts - P2	KLF6	3.86716e-60	0.307188	0.796	0.744	1.07128e-55	Fibroblasts - dendr/macro signature (P7)	MRC1	1.96659e-133	0.706334	0.336	0.017	7.63038e-131
SLC5A3	0.911	0.497	0.233	0.000e+00	FN1	0.713	0.85	0.474	0.000e+00	COL1A1	1.245	0.989	0.552	0.000e+00	CPXM1	0.533	0.443	0.137	1.900e-216	GLI1	0.306	0.212	0.017	0.000e+00	FBLN1	0.983	0.996	0.552	1.991e-254	OGN	0.388	0.591	0.271	1.916e-08	Fibroblasts - P4	TNC	7.06156e-257	0.884624	0.235	0.035	1.95619e-252	Fibroblasts - dendr/macro signature (P7)	CD74	5.52991e-88	1.41202	0.709	0.126	2.1456e-85
GSN	0.906	1	0.848	0.000e+00	COL6A1	0.708	0.974	0.626	0.000e+00	ADAMTS5	1.212	0.792	0.304	0.000e+00	ABI3BP	0.665	0.721	0.342	1.666e-209	OLFML2B	0.826	0.575	0.142	2.949e-299	NPR3	0.261	0.192	0.017	4.384e-252	CCDC80	0.406	0.973	0.61	2.186e-08	Fibroblasts - P4	POSTN	3.18499e-198	1.18503	0.272	0.06	8.82307e-194	Fibroblasts - dendr/macro signature (P7)	CD163	6.8068e-71	0.367446	0.245	0.017	2.64104e-68
SERPINF1	0.903	0.933	0.518	0.000e+00	COL14A1	0.705	0.623	0.246	0.000e+00	PROCR	1.205	0.779	0.231	0.000e+00	SPON2	0.561	0.751	0.355	3.076e-209	SERPINE2	0.548	0.331	0.049	4.742e-287	CPXM2	0.403	0.355	0.057	2.778e-248	PLA2G2A	0.66	0.673	0.35	3.253e-08	Fibroblasts - P4	MT2A	1.49272e-125	1.05522	0.852	0.684	4.13512e-121	Fibroblasts - dendr/macro signature (P7)	CD36	5.21618e-15	0.552425	0.536	0.233	2.02388e-12
GPX3	0.879	0.869	0.564	0.000e+00	F10	0.699	0.642	0.285	0.000e+00	C17orf58	1.203	0.671	0.186	0.000e+00	CTSK	0.741	0.865	0.468	1.071e-207	MGP	1.204	0.997	0.711	1.748e-286	TNC	0.681	0.243	0.028	1.259e-245	PDGFRA	0.394	0.709	0.366	4.724e-08	Fibroblasts - P4	MT1X	1.59491e-101	1.07326	0.593	0.358	4.41821e-97	Fibroblasts - dendr/macro signature (P7)	BST2	2.68361e-09	0.432348	0.4	0.179	1.04124e-06
FBLN5	0.86	0.788	0.337	0.000e+00	MFAP4	0.696	0.841	0.43	0.000e+00	LOXL1	1.172	0.709	0.182	0.000e+00	PCOLCE	0.593	0.846	0.454	1.428e-206	THY1	1.045	0.908	0.427	1.706e-278	CTHRC1	0.981	0.788	0.285	4.167e-244	GDF10	0.415	0.409	0.16	4.983e-08	Fibroblasts - P4	CCL2	4.48685e-101	0.864954	0.534	0.287	1.24295e-96
MRPS6	0.858	0.57	0.306	0.000e+00	CLU	0.693	0.673	0.336	0.000e+00	FN1	1.156	0.928	0.465	0.000e+00	CHI3L1	0.577	0.112	0.011	5.049e-206	CRISPLD2	0.831	0.612	0.164	2.904e-277	CRLF1	0.618	0.315	0.047	4.741e-243	CFD	0.447	1	0.859	5.008e-08	Fibroblast - hedgehog (P5)	IGFBP7	0	2.101	1	0.633	0
C1R	0.858	0.921	0.457	0.000e+00	NOVA1	0.678	0.767	0.379	0.000e+00	SCARA5	1.129	0.924	0.387	0.000e+00	THY1	0.683	0.793	0.425	3.175e-197	FBLN1	1.036	0.976	0.551	3.968e-264	AEBP1	0.888	0.928	0.457	7.219e-233	EGR1	0.525	0.955	0.775	6.315e-08	Fibroblast - hedgehog (P5)	NRP1	3.0818e-230	0.958125	0.765	0.335	8.5372e-226
IGFBP3	0.853	0.6	0.281	0.000e+00	ISLR	0.678	0.802	0.406	0.000e+00	TGFBR3	1.071	0.838	0.447	0.000e+00	PDPN	0.361	0.295	0.073	3.517e-197	APOD	1.314	0.993	0.625	4.615e-254	FIBIN	0.591	0.542	0.134	9.983e-233	COL1A2	0.41	1	0.686	6.558e-08	Fibroblast - hedgehog (P5)	BGN	1.20936e-222	0.915879	0.699	0.25	3.35018e-218
PLPP3	0.821	0.792	0.457	0.000e+00	COL3A1	0.675	0.96	0.623	0.000e+00	LINC01133	1.069	0.633	0.103	0.000e+00	CDH11	0.402	0.477	0.165	7.285e-197	PHLDA3	0.876	0.668	0.228	6.290e-250	LUM	0.984	0.986	0.568	4.658e-232	C1S	0.425	0.936	0.568	6.970e-08	Fibroblast - hedgehog (P5)	SPARCL1	4.86359e-198	1.16317	0.659	0.256	1.34731e-193
GAS6	0.817	0.737	0.428	0.000e+00	PCOLCE2	0.672	0.863	0.418	0.000e+00	DBN1	1.063	0.802	0.294	0.000e+00	C1S	0.582	0.942	0.555	1.774e-194	EFEMP1	0.969	0.926	0.485	9.851e-247	SLC1A7	0.308	0.168	0.015	2.813e-222	MGST1	0.387	0.9	0.538	9.391e-08	Fibroblast - hedgehog (P5)	NR2F2	7.7334e-169	0.928714	0.714	0.35	2.14231e-164
ABCA8	0.814	0.69	0.317	0.000e+00	S100A10	0.665	0.999	0.932	0.000e+00	CREB5	1.039	0.717	0.269	0.000e+00	HTRA1	0.672	0.886	0.559	1.533e-192	FOXS1	0.257	0.162	0.014	1.398e-233	FHL2	0.652	0.56	0.157	2.831e-213	ADH1B	0.432	0.818	0.47	1.119e-07	Fibroblasts - dendr/macro signature (P7)	C1QA	6.39025e-241	1.46669	0.691	0.043	1.77023e-236
SLIT3	0.809	0.765	0.317	0.000e+00	SDC2	0.664	0.755	0.399	0.000e+00	COL3A1	1.036	0.979	0.621	0.000e+00	OGN	0.544	0.62	0.259	1.195e-189	SOD3	0.861	0.925	0.491	1.698e-228	PODN	0.762	0.899	0.395	3.062e-211	TIMP2	0.362	0.964	0.739	1.156e-07	Fibroblasts - dendr/macro signature (P7)	RNASE1	4.01466e-183	1.67605	0.764	0.073	1.11214e-178
SFRP2	0.808	0.587	0.188	0.000e+00	TPPP3	0.663	0.667	0.309	0.000e+00	CCDC80	1.013	0.966	0.569	0.000e+00	PDGFRB	0.612	0.822	0.444	5.364e-187	NOV	0.924	0.378	0.079	1.580e-219	CCDC80	0.94	0.992	0.603	1.019e-210	ZFHX4	0.363	0.618	0.307	1.534e-07	Fibroblasts - dendr/macro signature (P7)	CD74	5.52991e-88	1.41202	0.709	0.126	1.53189e-83
COL6A2	0.806	0.986	0.574	0.000e+00	ITGA11	0.662	0.504	0.165	0.000e+00	EMP3	1.009	0.91	0.665	0.000e+00	CA12	0.308	0.244	0.053	1.022e-185	PAK3	0.418	0.338	0.062	2.949e-219	IGF2.1	0.696	0.434	0.1	6.286e-205	SERPINF1	0.408	0.927	0.613	1.634e-07	Fibroblasts - dendr/macro signature (P7)	HLA-DRA	3.34992e-74	1.28564	0.618	0.108	9.27996e-70
PTGDS	0.799	0.19	0.041	0.000e+00	COL6A3	0.645	0.921	0.539	0.000e+00	HSD3B7	1	0.666	0.151	0.000e+00	CCDC80	0.57	0.957	0.598	1.031e-184	CNTN4	0.421	0.299	0.052	5.949e-211	CILP	0.894	0.921	0.428	7.159e-204	EBF1	0.399	0.782	0.449	1.853e-07	Fibroblasts - dendr/macro signature (P7)	CCL3	9.42538e-29	1.36102	0.336	0.073	2.61102e-24
WISP2	0.792	0.935	0.437	0.000e+00	PDGFRL	0.643	0.766	0.378	0.000e+00	COL1A2	0.997	0.997	0.651	0.000e+00	ANK2	0.601	0.68	0.316	5.223e-184	INMT	0.517	0.421	0.097	6.042e-210	CTGF	1.098	0.843	0.399	7.835e-204	SSPN	0.365	0.791	0.43	2.582e-07
ADM	0.79	0.534	0.292	0.000e+00	CTSK	0.643	0.819	0.442	0.000e+00	SDC2	0.977	0.836	0.39	0.000e+00	TIMP1	1.199	0.917	0.678	1.046e-182	CALD1	0.758	0.962	0.66	5.234e-209	RARRES2	0.718	0.739	0.27	1.882e-195	NNMT	0.499	0.873	0.58	2.745e-07
RARRES2	0.772	0.551	0.198	0.000e+00	CD248	0.64	0.794	0.408	0.000e+00	TRIO	0.968	0.684	0.255	0.000e+00	GXYLT2	0.302	0.33	0.091	2.551e-182	CCDC80	0.908	0.977	0.603	6.574e-206	SOD3	0.813	0.958	0.491	3.015e-195	ANTXR1	0.275	0.5	0.223	2.770e-07
LUM	0.769	0.923	0.472	0.000e+00	LTBP4	0.64	0.777	0.448	0.000e+00	MEG3	0.964	0.902	0.425	0.000e+00	EMILIN1	0.418	0.507	0.191	3.723e-181	OSR1	0.488	0.379	0.082	2.022e-203	TSPAN8	0.379	0.217	0.028	2.663e-194	THBS2	0.356	0.555	0.256	3.393e-07
TNNT3	0.763	0.532	0.223	0.000e+00	ECM1	0.639	0.729	0.391	0.000e+00	PLAC9	0.961	0.932	0.535	0.000e+00	SFRP2	0.65	0.624	0.267	1.595e-180	TIMP1	1.08	0.949	0.681	1.882e-198	OLFML2B	0.542	0.523	0.144	1.468e-188	FBLN2	0.369	0.918	0.56	3.596e-07
COL6A3	0.763	0.92	0.477	0.000e+00	C1R	0.636	0.941	0.519	0.000e+00	UAP1	0.96	0.729	0.33	0.000e+00	C1R	0.551	0.946	0.55	5.718e-179	C1S	0.768	0.965	0.56	1.292e-197	MFAP4	0.753	0.939	0.464	1.010e-187	RARRES2	0.396	0.564	0.278	3.803e-07
EPHX1	0.744	0.734	0.424	0.000e+00	FNDC1	0.635	0.498	0.175	0.000e+00	HAS1	0.945	0.398	0.054	0.000e+00	S1PR3	0.391	0.293	0.078	3.048e-175	RCAN2	0.305	0.26	0.042	1.065e-195	TMEM119	0.459	0.486	0.125	3.743e-187	GPNMB	0.395	0.918	0.571	5.652e-07
FST	0.743	0.502	0.17	0.000e+00	DPT	0.633	0.874	0.465	0.000e+00	CLU	0.944	0.758	0.326	0.000e+00	GEM	0.5	0.52	0.208	1.059e-173	CDH11	0.66	0.543	0.168	2.703e-194	DCN	0.751	1	0.735	2.368e-185	VIM	0.296	1	0.985	5.833e-07
SERPING1	0.741	0.923	0.62	0.000e+00	FBLN2	0.629	0.942	0.517	0.000e+00	PRSS23	0.943	0.721	0.318	0.000e+00	VCAN	0.545	0.791	0.414	2.346e-172	SSPN	0.777	0.853	0.422	3.415e-190	IL17D	0.39	0.38	0.082	4.812e-185	PRRX2	0.264	0.491	0.217	5.848e-07
DCN	0.723	0.999	0.662	0.000e+00	SERPINF1	0.625	0.946	0.575	0.000e+00	FBLN2	0.939	0.963	0.514	0.000e+00	PLA2G2A	1.12	0.674	0.339	4.987e-172	TMEM119	0.517	0.458	0.125	1.338e-183	NTRK2	0.681	0.885	0.384	2.345e-182	COL1A1	0.33	0.973	0.597	6.770e-07
NOVA1	0.722	0.735	0.325	0.000e+00	LUM	0.621	0.909	0.537	0.000e+00	S100A6	0.937	0.995	0.937	0.000e+00	SERPINE2	0.286	0.224	0.049	6.604e-172	GSN	0.707	1	0.88	5.037e-183	OMD	0.528	0.577	0.175	1.899e-181	TMEM98	0.317	0.482	0.214	7.967e-07
FBLN1	0.717	0.896	0.46	0.000e+00	PCOLCE	0.609	0.768	0.432	0.000e+00	PPIC	0.935	0.792	0.371	0.000e+00	NNMT	0.801	0.856	0.571	7.277e-171	ABCA8	0.828	0.816	0.394	5.331e-183	SVEP1	0.729	0.784	0.31	4.451e-181	F3	0.384	0.491	0.218	8.023e-07
ABCA9	0.715	0.603	0.265	0.000e+00	ABI3BP	0.607	0.652	0.32	0.000e+00	PPP1R14B	0.927	0.813	0.464	0.000e+00	SCARA3	0.404	0.435	0.153	1.367e-170	CYGB	0.807	0.748	0.344	1.852e-182	GPC3	0.734	0.934	0.421	6.062e-180	ANK2	0.304	0.645	0.328	8.315e-07
AEBP1	0.712	0.764	0.377	0.000e+00	MXRA8	0.602	0.799	0.451	0.000e+00	OLFML2A	0.92	0.602	0.167	0.000e+00	RPLP0	0.438	0.989	0.923	7.470e-170	ITM2A	0.887	0.901	0.605	4.053e-180	FST	0.668	0.683	0.238	2.106e-178	IGFBP6	0.28	0.945	0.592	9.988e-07
CHL1	0.711	0.558	0.191	0.000e+00	FSTL1	0.591	0.954	0.567	0.000e+00	S100A10	0.911	0.995	0.933	0.000e+00	OAF	0.471	0.625	0.289	5.488e-168	SLIT3	0.718	0.849	0.41	2.480e-178	XG	0.502	0.62	0.2	1.051e-177	SFRP2	0.457	0.564	0.279	1.387e-06
SFRP1	0.695	0.368	0.094	0.000e+00	HTRA1	0.587	0.832	0.54	0.000e+00	MFAP4	0.894	0.873	0.427	0.000e+00	FAP	0.335	0.31	0.087	8.286e-167	PDE5A	0.487	0.345	0.078	6.903e-176	FBLN2	0.706	0.985	0.553	2.664e-177	SFRP4	0.315	0.464	0.199	1.425e-06
COL6A1	0.687	0.96	0.573	0.000e+00	COL12A1	0.586	0.649	0.358	0.000e+00	F10	0.883	0.7	0.278	0.000e+00	SRPX	0.478	0.697	0.333	5.300e-163	F3	0.807	0.587	0.211	2.284e-174	COL14A1	0.687	0.737	0.277	1.476e-174	IGFBP4	0.405	0.9	0.644	1.519e-06
LAMC1	0.684	0.736	0.436	0.000e+00	ANK2	0.581	0.576	0.3	0.000e+00	DPP4	0.877	0.59	0.1	0.000e+00	PDLIM4	0.339	0.397	0.134	3.918e-162	NFIB	0.714	0.924	0.608	2.053e-171	COL16A1	0.512	0.588	0.188	1.098e-173	XG	0.303	0.464	0.208	2.040e-06
LHFPL6	0.671	0.766	0.471	0.000e+00	TIMP2	0.58	0.947	0.715	0.000e+00	GFPT2	0.866	0.631	0.203	0.000e+00	TMEM119	0.325	0.379	0.123	8.645e-162	OGN	0.697	0.681	0.263	5.419e-171	SERPINE2	0.34	0.28	0.05	9.713e-169	MYC	0.556	0.718	0.431	2.322e-06
C7	0.671	0.179	0.035	0.000e+00	EFEMP1	0.577	0.837	0.455	0.000e+00	CPE	0.865	0.792	0.387	0.000e+00	SERPINF1	0.477	0.957	0.601	2.685e-157	NR2F2	0.838	0.714	0.319	2.575e-170	LAMA2	0.599	0.795	0.327	4.916e-167	ABCA8	0.478	0.7	0.402	2.566e-06
FGF7	0.67	0.584	0.242	0.000e+00	SMOC2	0.576	0.58	0.257	0.000e+00	ASPN	0.855	0.575	0.278	0.000e+00	APOC1	0.443	0.308	0.091	4.828e-156	C3	0.799	0.911	0.485	6.861e-165	C1R	0.724	0.982	0.555	1.499e-162	FOS	0.37	0.991	0.923	3.662e-06
OLFML3	0.667	0.657	0.289	0.000e+00	SSPN	0.573	0.733	0.396	0.000e+00	UGDH	0.851	0.663	0.254	0.000e+00	TWIST1	0.419	0.501	0.202	7.304e-156	EPHA3	0.344	0.169	0.022	1.356e-163	NOX4	0.416	0.426	0.11	8.613e-161	NOVA1	0.3	0.764	0.419	4.017e-06
CYP26B1	0.66	0.356	0.103	0.000e+00	S100A6	0.57	0.998	0.936	0.000e+00	CILP	0.848	0.82	0.393	0.000e+00	MDK	0.551	0.387	0.139	3.949e-154	PODN	0.694	0.825	0.396	1.134e-162	C1QTNF7	0.42	0.434	0.113	1.142e-158	FXYD1	0.404	0.718	0.409	4.201e-06
NEGR1	0.658	0.624	0.261	0.000e+00	GPRC5A	0.568	0.448	0.188	0.000e+00	ECM1	0.847	0.808	0.382	0.000e+00	FN1	0.981	0.806	0.503	2.224e-153	OMD	0.576	0.526	0.175	9.691e-162	CFH	0.709	0.927	0.493	7.852e-157	IGF1	0.552	0.645	0.358	6.039e-06
PDGFRA	0.656	0.65	0.283	0.000e+00	GPC3	0.568	0.779	0.389	0.000e+00	TIMP2	0.846	0.965	0.713	0.000e+00	ANGPTL4	0.65	0.58	0.28	9.709e-153	ALDH1A1	0.803	0.514	0.177	1.043e-156	PRELP	0.676	0.776	0.34	2.028e-156	PLAC9	0.373	0.927	0.576	7.927e-06
LRP1	0.653	0.848	0.541	0.000e+00	PPL	0.563	0.567	0.279	0.000e+00	DKK3	0.836	0.291	0.033	0.000e+00	CLMP	0.362	0.54	0.224	1.316e-152	DCN	0.669	1	0.734	1.669e-151	ALDH1A1	0.733	0.538	0.177	4.108e-156	COL6A1	0.279	0.991	0.662	8.203e-06
RHOBTB3	0.653	0.634	0.341	0.000e+00	GPNMB	0.563	0.866	0.537	0.000e+00	SMIM14	0.827	0.752	0.417	0.000e+00	TSHZ2	0.517	0.762	0.439	1.817e-151	C1R	0.678	0.955	0.555	1.950e-150	VGLL3	0.515	0.506	0.157	4.125e-155	LAPTM4A	0.397	0.945	0.766	1.039e-05
GAS1	0.644	0.712	0.333	0.000e+00	THBS2	0.562	0.526	0.225	0.000e+00	AHNAK2	0.826	0.615	0.186	0.000e+00	SELENOM	0.481	0.861	0.551	4.529e-150	APOE	0.912	0.727	0.33	7.350e-150	F3	0.664	0.597	0.211	2.859e-154	APOD	0.264	0.909	0.632	1.110e-05
RASD1	0.641	0.463	0.235	0.000e+00	MEDAG	0.56	0.637	0.299	0.000e+00	LTBP4	0.812	0.834	0.442	0.000e+00	CRISPLD2	0.485	0.434	0.164	7.545e-150	RARRES2	0.649	0.659	0.271	1.775e-149	ASPN	0.641	0.731	0.3	3.039e-153	TPPP3	0.297	0.645	0.346	1.157e-05
ITIH5	0.628	0.594	0.297	0.000e+00	ACKR3	0.554	0.57	0.242	0.000e+00	DCN	0.799	1	0.709	0.000e+00	DPT	0.467	0.886	0.494	3.484e-148	CPXM2	0.337	0.279	0.058	4.592e-148	SLIT3	0.608	0.876	0.411	2.014e-152	CRISPLD2	0.316	0.4	0.173	1.227e-05
IGFBP4	0.625	0.841	0.586	0.000e+00	C3	0.55	0.865	0.451	0.000e+00	ANXA2	0.799	0.985	0.87	0.000e+00	PRRX1	0.475	0.834	0.495	2.070e-146	C7	0.775	0.288	0.063	9.010e-147	COL1A2	0.72	1	0.681	8.592e-151	C1R	0.346	0.891	0.563	1.285e-05
BOC	0.623	0.486	0.182	0.000e+00	PTGES	0.549	0.502	0.209	0.000e+00	GAS7	0.798	0.726	0.36	0.000e+00	SLC39A14	0.422	0.318	0.102	2.516e-143	TFPI	0.705	0.716	0.359	4.636e-145	ITGBL1	0.593	0.491	0.149	2.813e-149	S100A13	0.359	0.9	0.618	1.514e-05
PPL	0.622	0.563	0.233	0.000e+00	EGFR	0.549	0.654	0.351	0.000e+00	ISLR	0.796	0.829	0.403	0.000e+00	APOE	1.056	0.625	0.329	8.098e-141	ABCA10	0.548	0.514	0.175	3.572e-141	CNN3	0.589	0.726	0.322	1.296e-148	PRRX1	0.378	0.827	0.506	1.633e-05
CTSK	0.614	0.771	0.395	0.000e+00	S100A13	0.539	0.87	0.589	0.000e+00	MMP2	0.791	0.923	0.502	0.000e+00	PARP16	0.267	0.198	0.046	2.519e-139	SPON2	0.796	0.754	0.36	1.771e-139	ANGPTL1	0.499	0.578	0.198	3.565e-147	FBLN5	0.317	0.791	0.44	1.705e-05
PDGFRL	0.611	0.71	0.331	0.000e+00	CCDC80	0.535	0.938	0.572	0.000e+00	S100A4	0.783	0.991	0.88	0.000e+00	SH3PXD2B	0.333	0.381	0.135	3.807e-139	PALLD	0.63	0.684	0.324	3.174e-139	LOXL1	0.472	0.645	0.229	6.188e-147	CRLF1	0.371	0.182	0.052	1.745e-05
PRRX1	0.609	0.775	0.426	0.000e+00	PRELP	0.532	0.639	0.314	0.000e+00	ADI1	0.777	0.645	0.301	0.000e+00	AEBP1	0.424	0.822	0.454	3.300e-138	PTCH1	0.353	0.268	0.058	3.903e-139	C1S	0.641	0.973	0.561	4.425e-146	DPT	0.365	0.855	0.507	1.768e-05
LAMA2	0.609	0.583	0.262	0.000e+00	DCLK1	0.532	0.656	0.349	0.000e+00	PRELP	0.775	0.733	0.303	0.000e+00	CD63	0.358	0.988	0.916	7.141e-138	LUM	0.622	0.958	0.568	1.611e-137	CPE	0.742	0.824	0.421	1.112e-145	NEGR1	0.314	0.645	0.344	1.901e-05
TMEM176B	0.607	0.6	0.304	0.000e+00	MRC2	0.52	0.599	0.295	0.000e+00	SPARC	0.77	0.957	0.689	0.000e+00	CTHRC1	0.492	0.6	0.283	6.185e-137	FBLN5	0.583	0.85	0.432	4.803e-133	CHRDL1	0.555	0.717	0.297	2.183e-143	COL3A1	0.329	0.991	0.657	1.928e-05
ABCA10	0.597	0.401	0.117	0.000e+00	OGN	0.514	0.525	0.242	0.000e+00	MEDAG	0.766	0.709	0.291	0.000e+00	MEDAG	0.417	0.661	0.323	4.399e-136	ITM2B	0.439	0.992	0.941	4.221e-130	SSPN	0.634	0.868	0.423	2.589e-143	ECM2	0.303	0.618	0.328	1.930e-05
SSPN	0.596	0.72	0.345	0.000e+00	PTGIS	0.512	0.536	0.219	0.000e+00	DST	0.765	0.784	0.506	0.000e+00	COL14A1	0.438	0.595	0.275	4.238e-133	SPTBN1	0.613	0.941	0.665	5.269e-129	NEXN	0.521	0.584	0.209	2.793e-143	SERPING1	0.34	0.936	0.689	2.169e-05
TMEM176A	0.595	0.513	0.246	0.000e+00	C1S	0.507	0.914	0.528	0.000e+00	COL5A1	0.76	0.64	0.255	0.000e+00	MXRA8	0.47	0.825	0.476	4.634e-133	CLEC11A	0.494	0.439	0.146	6.967e-129	CTSK	0.618	0.903	0.474	8.508e-143	MEDAG	0.362	0.645	0.334	2.304e-05
COL15A1	0.587	0.568	0.29	0.000e+00	CFH	0.505	0.808	0.465	0.000e+00	FABP3	0.758	0.321	0.026	0.000e+00	MGP	0.4	0.983	0.708	5.932e-133	LHFPL6	0.643	0.837	0.532	2.100e-126	NFIX	0.59	0.84	0.416	2.488e-142	RNF24	0.254	0.345	0.143	2.445e-05
ITM2A	0.587	0.801	0.555	0.000e+00	PAM	0.504	0.621	0.37	0.000e+00	EFHD1	0.755	0.54	0.157	0.000e+00	C11orf96	0.7	0.756	0.472	3.619e-131	SEMA5A	0.28	0.19	0.034	4.129e-126	PRRX1	0.594	0.93	0.498	1.350e-141	TSHZ2	0.399	0.727	0.45	2.628e-05
CPXM1	0.582	0.352	0.087	0.000e+00	SERPING1	0.501	0.934	0.661	0.000e+00	VASN	0.754	0.575	0.174	0.000e+00	CYP1B1	0.638	0.36	0.133	1.143e-130	NFIX	0.576	0.78	0.416	2.934e-125	NNMT	0.777	0.931	0.574	7.598e-141	PLAGL1	0.41	0.655	0.367	2.714e-05
FBLN2	0.578	0.905	0.458	0.000e+00	CD99	0.5	0.952	0.809	0.000e+00	PAMR1	0.751	0.564	0.124	0.000e+00	KHDRBS3	0.387	0.407	0.16	4.370e-130	FGF7	0.571	0.68	0.313	1.063e-123	SETBP1	0.457	0.554	0.192	3.093e-139	OMD	0.272	0.418	0.182	2.747e-05
NUPR1	0.577	0.804	0.525	0.000e+00	AEBP1	0.499	0.757	0.432	0.000e+00	EFEMP1	0.75	0.869	0.451	0.000e+00	MRC2	0.363	0.652	0.316	6.222e-128	ADD3	0.588	0.844	0.562	2.262e-115	MEGF6	0.291	0.313	0.071	1.995e-137	TNXB	0.253	0.936	0.564	2.926e-05
MXRA8	0.574	0.77	0.403	0.000e+00	PLPP3	0.494	0.767	0.507	0.000e+00	ITGA11	0.747	0.597	0.154	0.000e+00	CD276	0.374	0.521	0.236	4.710e-124	NOTCH3	0.346	0.345	0.101	7.766e-112	OLFML3	0.556	0.803	0.365	3.198e-137	PBX1	0.284	0.536	0.27	2.950e-05
EGFR	0.572	0.633	0.308	0.000e+00	CYBRD1	0.494	0.798	0.534	0.000e+00	ITGBL1	0.746	0.506	0.114	0.000e+00	COL5A1	0.422	0.583	0.285	9.880e-124	PRRX1	0.556	0.851	0.499	9.169e-112	CRISPLD2	0.509	0.513	0.167	5.844e-137	SOD3	0.341	0.836	0.499	2.978e-05
PLA2G2A	0.57	0.551	0.291	0.000e+00	SPON2	0.493	0.659	0.334	0.000e+00	AKAP12	0.738	0.635	0.336	0.000e+00	PDLIM3	0.549	0.355	0.132	2.960e-122	BOC	0.514	0.577	0.245	1.136e-110	COL1A1	0.689	0.995	0.59	3.808e-135	ITM2A	0.336	0.873	0.611	3.353e-05
VIM	0.569	1	0.981	0.000e+00	PDGFRA	0.491	0.635	0.336	0.000e+00	PMEPA1	0.734	0.477	0.141	0.000e+00	FKBP10	0.276	0.466	0.197	9.010e-121	TMEM98	0.43	0.525	0.208	1.575e-110	SLIT2	0.342	0.43	0.123	1.367e-133	SCARA3	0.371	0.382	0.162	3.376e-05
LGALS3BP	0.568	0.716	0.425	0.000e+00	FBN1	0.49	0.93	0.515	0.000e+00	AXL	0.711	0.684	0.326	0.000e+00	CERCAM	0.318	0.459	0.194	1.023e-120	NTRK2	0.539	0.778	0.386	6.838e-110	C3	0.589	0.939	0.486	1.446e-133	DSTN	0.289	0.918	0.712	5.973e-05
KCNQ1OT1	0.567	0.632	0.465	0.000e+00	PRRX1	0.487	0.777	0.475	0.000e+00	LTBP2	0.71	0.589	0.265	0.000e+00	BASP1	0.464	0.694	0.38	1.085e-119	NUMBL	0.411	0.428	0.152	2.843e-109	PDGFRL	0.544	0.875	0.41	2.007e-133	MAP1A	0.425	0.527	0.279	7.024e-05
SELENOM	0.566	0.794	0.493	0.000e+00	SOD3	0.487	0.802	0.464	0.000e+00	CLTB	0.708	0.71	0.418	0.000e+00	ADAMTS2	0.315	0.466	0.198	2.559e-119	LAMA2	0.518	0.69	0.328	3.510e-109	SERPINF1	0.631	0.969	0.607	6.474e-131	THY1	0.264	0.755	0.437	7.747e-05
FXYD1	0.565	0.654	0.337	0.000e+00	MGST1	0.485	0.83	0.505	0.000e+00	CAMK2N1	0.708	0.599	0.269	0.000e+00	MFAP2	0.322	0.338	0.122	8.608e-119	CHRDL1	0.521	0.649	0.298	6.317e-109	CYR61	0.783	0.843	0.459	2.545e-129	OLFML3	0.31	0.673	0.373	7.792e-05
EBF1	0.564	0.669	0.384	0.000e+00	ANXA2	0.482	0.983	0.87	0.000e+00	LOX	0.701	0.538	0.197	0.000e+00	SDC2	0.408	0.76	0.425	8.718e-119	TNNT3	0.572	0.628	0.287	2.746e-108	IGF1	0.789	0.757	0.351	2.954e-129	LTBP4	0.311	0.782	0.482	8.292e-05
EFEMP1	0.559	0.814	0.399	0.000e+00	DBN1	0.477	0.597	0.318	0.000e+00	SMURF2	0.701	0.524	0.215	0.000e+00	SOD2	0.739	0.81	0.582	3.150e-118	NRP1	0.574	0.765	0.425	8.778e-108	OSR1	0.324	0.336	0.083	5.453e-129	VCAN	0.434	0.736	0.427	9.556e-05
CYBRD1	0.549	0.787	0.494	0.000e+00	ADH1B	0.475	0.784	0.434	0.000e+00	LRRC17	0.7	0.401	0.065	0.000e+00	SNED1	0.313	0.332	0.12	3.186e-118	CDO1	0.376	0.4	0.133	1.356e-107	GLT8D2	0.357	0.482	0.154	8.182e-129	S100A10	0.262	0.991	0.939	1.210e-04
DCLK1	0.548	0.634	0.306	0.000e+00	PAMR1	0.475	0.386	0.144	0.000e+00	MARCKS	0.696	0.869	0.66	0.000e+00	THBS2	0.348	0.541	0.246	4.920e-117	SERPINF1	0.542	0.94	0.607	5.476e-106	COL6A2	0.665	0.997	0.662	1.199e-128	S100A6	0.284	1	0.943	1.252e-04
ZFHX4	0.548	0.536	0.239	0.000e+00	GPX3	0.471	0.879	0.605	0.000e+00	ADGRD1	0.689	0.467	0.085	0.000e+00	LPAR1	0.299	0.472	0.204	5.795e-116	GSTM3	0.53	0.594	0.273	6.206e-106	ZFHX4	0.513	0.705	0.3	4.777e-127	NFIX	0.356	0.709	0.423	1.681e-04
GGT5	0.545	0.441	0.164	0.000e+00	GPX4	0.46	0.937	0.805	0.000e+00	CD70	0.688	0.418	0.037	0.000e+00	LOXL2	0.327	0.28	0.094	1.696e-113	AKAP12	0.588	0.689	0.361	1.458e-103	S100A13	0.56	0.945	0.612	6.428e-127	NFIA	0.394	0.827	0.585	1.699e-04
ANGPTL2	0.535	0.765	0.461	0.000e+00	PMP22	0.459	0.861	0.606	0.000e+00	RAB32	0.688	0.635	0.297	0.000e+00	PRRX2	0.285	0.479	0.208	8.345e-113	FBLN2	0.523	0.939	0.553	1.583e-103	FXYD1	0.529	0.815	0.402	1.630e-126	ZFP36	0.467	0.909	0.825	1.702e-04
NFIB	0.528	0.835	0.549	0.000e+00	OLFML3	0.459	0.638	0.343	0.000e+00	SH3BGRL3	0.686	0.929	0.751	0.000e+00	CCDC71L	0.562	0.51	0.253	9.867e-113	IGSF10	0.354	0.299	0.085	2.784e-103	CCBE1	0.361	0.368	0.097	5.350e-126	TIMP1	0.386	0.918	0.686	1.749e-04
SMOC2	0.527	0.493	0.231	0.000e+00	BASP1	0.458	0.643	0.361	0.000e+00	NTM	0.686	0.469	0.082	0.000e+00	CHI3L2	0.435	0.098	0.015	3.334e-112	RNF24	0.405	0.395	0.138	6.654e-103	PLEKHH2	0.427	0.491	0.167	4.837e-125	SLIT3	0.319	0.709	0.419	1.800e-04
MFAP4	0.524	0.787	0.379	0.000e+00	NT5E	0.457	0.492	0.234	0.000e+00	ALDH1A3	0.683	0.432	0.099	0.000e+00	LY6E	0.498	0.716	0.446	1.631e-111	MXRA7	0.528	0.739	0.437	1.434e-102	GAS1	0.575	0.855	0.411	9.037e-125	PLPP3	0.323	0.827	0.534	2.061e-04
S100A13	0.524	0.842	0.552	0.000e+00	FBLN5	0.428	0.742	0.405	0.000e+00	GLIPR2	0.673	0.635	0.266	0.000e+00	EFEMP1	0.376	0.849	0.482	1.661e-111	BHLHE41	0.348	0.289	0.081	1.700e-102	SERPINA5	0.374	0.359	0.095	1.269e-124	CRYAB	0.274	0.691	0.408	2.148e-04
PCOLCE	0.522	0.723	0.391	0.000e+00	S100A4	0.416	0.995	0.879	0.000e+00	COL14A1	0.669	0.604	0.249	0.000e+00	MT2A	0.92	0.852	0.677	1.868e-111	PLAGL1	0.548	0.695	0.36	1.407e-101	PTGIR	0.26	0.265	0.057	1.419e-124	CXCL12	0.429	0.827	0.563	2.950e-04
CYGB	0.515	0.572	0.287	0.000e+00	LAPTM4A	0.399	0.902	0.751	0.000e+00	BASP1	0.665	0.732	0.351	0.000e+00	MAP1A	0.374	0.554	0.27	2.268e-108	C1QTNF7	0.386	0.356	0.114	4.095e-101	ROBO3	0.389	0.394	0.115	1.210e-123	NTRK2	0.31	0.682	0.393	3.558e-04
NNMT	0.511	0.746	0.531	0.000e+00	CD63	0.384	0.991	0.91	0.000e+00	CALU	0.658	0.696	0.419	0.000e+00	FGF7	0.44	0.593	0.311	6.663e-108	IGFBP3	0.763	0.672	0.347	4.569e-101	HTRA1	0.573	0.918	0.563	1.028e-122	CD9	0.422	0.664	0.414	3.997e-04
ECM2	0.509	0.541	0.265	0.000e+00	CST3	0.347	0.997	0.862	0.000e+00	DLGAP4	0.654	0.588	0.251	0.000e+00	TMEM98	0.287	0.469	0.206	8.210e-108	ABI3BP	0.501	0.703	0.347	2.017e-99	ISLR	0.483	0.893	0.439	3.098e-121	SELENOM	0.3	0.845	0.561	4.489e-04
LMO3	0.509	0.431	0.166	0.000e+00	TIMP1	0.343	0.895	0.662	0.000e+00	ELN	0.654	0.651	0.286	0.000e+00	MEG3	0.4	0.82	0.462	9.842e-108	PDGFRA	0.508	0.718	0.36	6.038e-98	CXCL14	0.302	0.857	0.393	2.426e-120	DPYSL3	0.351	0.582	0.34	6.592e-04
NFIA	0.508	0.76	0.534	0.000e+00	VIM	0.324	1	0.983	0.000e+00	FAM114A1	0.645	0.648	0.302	0.000e+00	TUBB	0.421	0.861	0.662	1.867e-107	SCARA3	0.412	0.424	0.157	4.965e-96	BICC1	0.4	0.556	0.204	3.184e-120	LAMB2	0.259	0.718	0.462	7.940e-04
THBS2	0.506	0.461	0.195	0.000e+00	VCAN	0.32	0.711	0.394	0.000e+00	ADAMTSL4	0.644	0.566	0.202	0.000e+00	SERPING1	0.382	0.945	0.68	4.132e-107	C11orf96	0.635	0.786	0.475	2.277e-95	CDO1	0.394	0.43	0.133	7.081e-120	NUPR1	0.309	0.845	0.588	9.798e-04
FHL1	0.506	0.754	0.534	0.000e+00	OSR2	0.523	0.438	0.198	2.942e-302	GPRC5A	0.637	0.491	0.183	0.000e+00	ITIH5	0.412	0.643	0.355	1.249e-106	SERPINA5	0.38	0.313	0.095	3.845e-95	RERG	0.365	0.387	0.114	4.017e-119	PODN	0.295	0.691	0.404	9.882e-04
ABCA6	0.506	0.545	0.303	0.000e+00	LRP1	0.403	0.845	0.584	9.646e-300	MRC2	0.636	0.668	0.288	0.000e+00	RCN3	0.302	0.492	0.226	1.791e-106	RGS16	0.766	0.402	0.152	8.792e-95	MXRA8	0.515	0.895	0.48	8.145e-119	CYGB	0.337	0.609	0.352	1.097e-03
JUN	0.505	0.963	0.878	0.000e+00	IGFBP5	0.369	0.833	0.541	1.273e-296	CD99	0.634	0.962	0.808	0.000e+00	RND3	0.418	0.691	0.4	2.122e-105	MATN2	0.409	0.414	0.154	9.555e-95	LOX	0.441	0.588	0.226	4.311e-118	LHFPL6	0.323	0.791	0.538	1.245e-03
PCDH18	0.502	0.481	0.202	0.000e+00	AHNAK2	0.424	0.454	0.205	1.023e-294	CTGF	0.633	0.683	0.376	0.000e+00	LGALS3	0.351	0.974	0.833	2.520e-105	GSTM5	0.329	0.405	0.144	3.485e-93	SPON2	0.474	0.78	0.361	8.022e-117	ABCA6	0.264	0.618	0.358	1.384e-03
TSHZ2	0.497	0.633	0.396	0.000e+00	MYOC	0.497	0.538	0.26	4.852e-289	TNFAIP6	0.63	0.5	0.211	0.000e+00	GGT5	0.313	0.478	0.219	3.580e-104	PI16	0.371	0.518	0.207	1.146e-92	MYOC	0.58	0.683	0.282	4.969e-115	COL6A2	0.275	0.982	0.668	1.538e-03
LAMB2	0.49	0.647	0.408	0.000e+00	CPB1	0.526	0.294	0.104	1.155e-286	NOV	0.628	0.304	0.059	0.000e+00	PTGFR	0.268	0.336	0.126	7.062e-104	PLEKHA4	0.325	0.28	0.081	1.552e-92	GSN	0.561	1	0.881	1.008e-112	PDLIM3	0.39	0.318	0.139	1.623e-03
ARID5B	0.49	0.726	0.496	0.000e+00	MAP1A	0.48	0.5	0.254	2.202e-285	LRRN4CL	0.623	0.541	0.18	0.000e+00	ROBO1	0.263	0.317	0.118	2.260e-103	GLT8D2	0.353	0.417	0.155	3.015e-92	PDLIM3	0.577	0.418	0.134	3.643e-112	COL5A1	0.326	0.536	0.295	2.101e-03
CALD1	0.487	0.893	0.599	0.000e+00	JUN	0.389	0.987	0.887	1.697e-282	DPYSL3	0.623	0.621	0.308	0.000e+00	FRMD6	0.325	0.46	0.21	4.672e-103	NEGR1	0.49	0.671	0.337	4.747e-92	EMILIN1	0.374	0.529	0.196	4.520e-112	CALD1	0.305	0.918	0.666	2.245e-03
NFIX	0.485	0.644	0.358	0.000e+00	CHRDL1	0.423	0.539	0.278	3.580e-282	S100A11	0.622	0.954	0.852	0.000e+00	CXCL12	0.348	0.869	0.553	1.012e-102	FAM180B	0.359	0.321	0.1	1.010e-91	USP53	0.522	0.687	0.314	7.604e-112	TNFAIP6	0.467	0.473	0.241	2.647e-03
LAMA4	0.48	0.65	0.406	0.000e+00	CTHRC1	0.547	0.516	0.268	5.197e-282	TRAC	0.621	0.513	0.126	0.000e+00	PDGFRA	0.343	0.673	0.356	1.764e-102	CYBRD1	0.499	0.851	0.556	1.467e-91	PALLD	0.521	0.683	0.325	2.515e-111	TFPI	0.258	0.645	0.366	2.865e-03
BICC1	0.473	0.411	0.151	0.000e+00	TNFAIP6	0.489	0.461	0.216	2.086e-280	LIMA1	0.619	0.804	0.517	0.000e+00	PENK	0.798	0.102	0.018	4.008e-102	CFD	0.495	0.999	0.856	9.460e-91	SELENOM	0.496	0.918	0.555	8.177e-111	CPQ	0.312	0.682	0.433	3.583e-03
CTSF	0.47	0.559	0.311	0.000e+00	ITM2A	0.467	0.806	0.588	6.564e-280	TIMP1	0.618	0.933	0.658	0.000e+00	RARRES1	0.425	0.221	0.068	1.506e-100	FGL2	0.494	0.726	0.404	1.311e-90	COL6A1	0.56	0.994	0.656	1.953e-110	C6orf48	0.364	0.655	0.441	3.738e-03
ANK2	0.464	0.53	0.269	0.000e+00	NNMT	0.451	0.801	0.555	8.118e-279	NT5E	0.617	0.593	0.222	0.000e+00	LGALS3BP	0.363	0.778	0.481	5.491e-100	ADAMTSL3	0.344	0.24	0.065	1.716e-90	NFIB	0.55	0.927	0.609	1.640e-109	EGFR	0.308	0.655	0.382	3.991e-03
FOS	0.461	0.96	0.912	0.000e+00	ELN	0.411	0.564	0.295	1.596e-278	PAM	0.617	0.676	0.363	0.000e+00	COL4A2	0.451	0.694	0.395	6.645e-100	FAP	0.303	0.298	0.091	4.005e-89	FGF7	0.494	0.694	0.313	4.621e-109	SRPX	0.287	0.609	0.345	4.618e-03
COL1A2	0.453	0.988	0.597	0.000e+00	PDGFRB	0.417	0.697	0.43	1.980e-278	PLXDC2	0.616	0.621	0.392	0.000e+00	EFEMP2	0.342	0.608	0.331	7.462e-100	FAT1	0.368	0.339	0.114	6.905e-89	FAM180B	0.359	0.353	0.1	1.246e-108	SOCS3	0.394	0.809	0.665	4.789e-03
MMP2	0.452	0.868	0.45	0.000e+00	LAMA2	0.406	0.574	0.308	3.271e-277	EMILIN2	0.616	0.585	0.245	0.000e+00	MYC	0.473	0.689	0.423	1.343e-99	BICC1	0.365	0.494	0.205	1.469e-88	GSTM5	0.333	0.441	0.144	1.551e-108	MFAP4	0.264	0.773	0.473	6.126e-03
AKR1C1	0.45	0.41	0.18	0.000e+00	CPE	0.487	0.666	0.401	5.333e-276	CD34	0.615	0.83	0.52	0.000e+00	ACTN1	0.323	0.454	0.212	1.929e-99	SERPING1	0.435	0.942	0.684	9.189e-88	TAGLN	0.48	0.813	0.431	8.570e-108	GGT5	0.259	0.436	0.228	8.899e-03
CYB5A	0.449	0.583	0.396	0.000e+00	PODN	0.368	0.674	0.373	1.301e-272	ADAMTS2	0.607	0.513	0.172	0.000e+00	MAP1B	0.425	0.729	0.447	9.000e-99	ADH1B	0.421	0.853	0.463	4.404e-86	SERPING1	0.503	0.972	0.684	4.044e-107	EID1	0.262	0.9	0.788	9.457e-03
CD81	0.448	0.955	0.822	0.000e+00	TGFBR3	0.485	0.697	0.464	1.325e-272	DEFB1	0.605	0.224	0.01	0.000e+00	LMO4	0.588	0.685	0.462	8.691e-98	ABCA9	0.506	0.651	0.336	1.001e-85	DHRS3	0.589	0.72	0.36	8.112e-107	LAMC1	0.287	0.764	0.505	1.003e-02
LAPTM4A	0.448	0.893	0.729	0.000e+00	SELENOM	0.404	0.781	0.536	4.482e-272	UGP2	0.604	0.664	0.43	0.000e+00	COL5A3	0.353	0.333	0.135	7.455e-97	MAP1A	0.448	0.576	0.274	3.505e-84	LTBP4	0.552	0.85	0.475	9.596e-107	NFIB	0.292	0.9	0.614	1.239e-02
F3	0.448	0.384	0.169	0.000e+00	MAP1B	0.498	0.689	0.43	4.057e-271	MAP1B	0.601	0.757	0.422	0.000e+00	GPRC5A	0.333	0.456	0.206	8.076e-97	RAI14	0.274	0.214	0.056	9.972e-83	FSTL3	0.352	0.413	0.136	4.557e-106	GAS7	0.275	0.655	0.398	1.294e-02
HSPB6	0.448	0.376	0.162	0.000e+00	FGFR1	0.424	0.778	0.559	4.785e-270	COL12A1	0.598	0.667	0.356	0.000e+00	PRSS23	0.541	0.611	0.351	9.335e-97	EPB41L2	0.557	0.701	0.429	1.467e-82	ABCA8	0.488	0.799	0.395	6.167e-106	PAM	0.291	0.645	0.395	1.522e-02
ANGPTL4	0.447	0.448	0.244	0.000e+00	FOS	0.383	0.987	0.916	5.316e-270	OSR2	0.585	0.505	0.191	0.000e+00	MT1X	0.991	0.593	0.365	1.133e-96	NAV3	0.27	0.25	0.072	2.126e-80	ANK2	0.509	0.708	0.321	2.125e-105	CILP	0.26	0.718	0.437	2.060e-02
RUNX1T1	0.445	0.515	0.301	0.000e+00	LGALS3BP	0.463	0.705	0.467	9.870e-269	SSR3	0.585	0.675	0.442	0.000e+00	SSPN	0.345	0.748	0.42	1.645e-96	PTGDS	1.065	0.246	0.072	2.357e-80	PTGFR	0.345	0.403	0.128	1.053e-104	NDFIP1	0.259	0.782	0.551	2.653e-02
PCDH9	0.443	0.291	0.126	0.000e+00	COL6A6	0.364	0.166	0.039	3.696e-265	SSC5D	0.584	0.517	0.198	0.000e+00	RARRES2	0.345	0.541	0.27	1.998e-96	EGFLAM	0.268	0.168	0.038	6.185e-80	APOD	0.447	0.973	0.626	9.397e-104	BGN	0.347	0.382	0.204	3.062e-02
HTRA1	0.44	0.773	0.51	0.000e+00	LGALS3	0.321	0.958	0.823	7.946e-264	FAM180B	0.584	0.387	0.072	0.000e+00	MMP14	0.368	0.447	0.211	2.214e-96	CCDC102B	0.321	0.198	0.05	1.827e-79	BHLHE41	0.272	0.303	0.081	9.689e-102	LEPR	0.32	0.455	0.26	3.105e-02
THY1	0.437	0.634	0.379	0.000e+00	NFIX	0.429	0.651	0.398	2.227e-263	PTHLH	0.583	0.281	0.025	0.000e+00	PPIB	0.391	0.87	0.709	2.576e-96	SELENOM	0.43	0.85	0.556	1.971e-79	F10	0.404	0.71	0.315	7.327e-101	ABCA10	0.269	0.364	0.182	3.340e-02
RPLP0	0.435	0.961	0.914	0.000e+00	PROCR	0.445	0.507	0.263	3.596e-262	LDHA	0.58	0.856	0.689	0.000e+00	RPL7	0.263	0.989	0.942	1.206e-95	FAM3C	0.468	0.623	0.34	9.542e-79	PBX1	0.433	0.598	0.264	4.918e-100	EMILIN1	0.268	0.382	0.202	4.488e-02
PCYOX1	0.434	0.535	0.345	0.000e+00	SLIT3	0.443	0.667	0.391	4.976e-261	S100A13	0.579	0.884	0.588	0.000e+00	PIM1	0.343	0.376	0.165	2.309e-94	RBMS3	0.5	0.679	0.383	7.175e-78	PRICKLE1	0.353	0.413	0.141	6.173e-100	CLU	0.323	0.618	0.37	4.587e-02
PLAGL1	0.434	0.546	0.314	0.000e+00	ASPN	0.476	0.525	0.283	2.283e-260	S100A16	0.579	0.641	0.333	0.000e+00	PTGES	0.26	0.492	0.231	1.852e-93	IGF1	0.573	0.662	0.352	1.863e-77	ITM2A	0.557	0.902	0.606	4.199e-99	ANGPTL2	0.251	0.791	0.531	5.582e-02
CPB1	0.429	0.267	0.081	0.000e+00	DSTN	0.362	0.845	0.697	1.121e-258	LAPTM4A	0.578	0.929	0.748	0.000e+00	SOX4	0.529	0.614	0.355	3.906e-93	SHOX2	0.321	0.371	0.14	3.395e-77	COL6A3	0.449	0.963	0.572	5.184e-98	GPRC5A	0.27	0.409	0.214	6.029e-02
USP53	0.425	0.477	0.275	0.000e+00	FXYD1	0.42	0.639	0.383	4.013e-258	TBC1D12	0.577	0.474	0.156	0.000e+00	LAPTM4A	0.315	0.929	0.761	4.490e-91	PID1	0.39	0.573	0.276	3.635e-77	PDLIM2	0.441	0.783	0.43	8.805e-97	C11orf96	0.271	0.727	0.481	7.794e-02
DIO3OS	0.423	0.276	0.049	0.000e+00	LRRN4CL	0.398	0.418	0.194	1.986e-257	AC245595.1	0.577	0.548	0.213	0.000e+00	CILP	0.322	0.751	0.426	2.081e-90	RASSF2	0.333	0.35	0.128	1.203e-76	LRP6	0.336	0.506	0.201	4.282e-93	CTDSPL	0.343	0.409	0.224	8.181e-02
CHRDL1	0.423	0.505	0.246	0.000e+00	GALNT15	0.496	0.626	0.383	2.187e-257	NBL1	0.576	0.659	0.365	0.000e+00	PLTP	0.342	0.768	0.485	4.398e-90	SCARA5	0.428	0.784	0.436	3.013e-76	LRP1	0.461	0.928	0.605	9.744e-92	OAT	0.276	0.518	0.311	8.605e-02
CCDC80	0.422	0.916	0.519	0.000e+00	NUPR1	0.403	0.799	0.564	6.268e-257	WNT2	0.572	0.333	0.024	0.000e+00	ID4	0.307	0.405	0.184	3.141e-89	F10	0.317	0.643	0.315	1.695e-75	CKB	0.384	0.54	0.219	1.974e-91	FHL1	0.266	0.818	0.584	8.713e-02
SGCE	0.42	0.478	0.265	0.000e+00	CD34	0.407	0.777	0.526	6.632e-256	CAVIN3	0.571	0.731	0.427	0.000e+00	CD248	0.279	0.744	0.438	6.876e-89	OSMR	0.346	0.361	0.14	2.183e-75	MITF	0.372	0.523	0.213	4.700e-90	CTHRC1	0.405	0.491	0.294	9.142e-02
DDR2	0.419	0.623	0.384	0.000e+00	CD81	0.33	0.958	0.84	5.573e-255	ACE	0.571	0.434	0.12	0.000e+00	LAMB1	0.295	0.433	0.201	7.126e-89	VIT	0.381	0.566	0.268	3.648e-75	MEG3	0.6	0.864	0.467	2.181e-89	NENF	0.317	0.718	0.516	1.209e-01
SESTD1	0.417	0.551	0.371	0.000e+00	CRYAB	0.439	0.622	0.384	9.639e-254	VKORC1	0.569	0.714	0.46	0.000e+00	ARID5B	0.372	0.805	0.54	1.134e-88	GPC3	0.287	0.829	0.422	6.257e-75	PCDH18	0.382	0.6	0.26	2.377e-89	TENT5A	0.303	0.555	0.352	1.404e-01
C12orf57	0.416	0.728	0.557	0.000e+00	LAMC1	0.408	0.717	0.48	4.047e-251	METRNL	0.567	0.736	0.435	0.000e+00	WISP2	0.367	0.886	0.54	1.975e-88	PLAC9	0.362	0.899	0.57	6.271e-75	CFD	0.51	1	0.856	1.317e-88	ERRFI1	0.353	0.573	0.378	1.446e-01
MEG3	0.416	0.747	0.393	0.000e+00	NEGR1	0.407	0.574	0.317	5.777e-250	MFGE8	0.562	0.665	0.358	0.000e+00	ECM1	0.265	0.729	0.416	2.259e-87	PRRX2	0.39	0.48	0.212	2.618e-74	CALD1	0.457	0.963	0.661	1.404e-87	MAP1B	0.364	0.691	0.457	1.542e-01
ISLR	0.415	0.718	0.367	0.000e+00	UGDH	0.413	0.503	0.273	2.863e-246	CRABP2	0.562	0.502	0.206	0.000e+00	PLAC9	0.276	0.896	0.565	2.079e-86	ANTXR1	0.398	0.475	0.218	4.647e-74	ARID5B	0.439	0.875	0.543	3.282e-86	PLEKHA5	0.259	0.509	0.297	1.788e-01
PDGFRB	0.414	0.667	0.395	0.000e+00	XG	0.371	0.398	0.186	4.069e-240	CLEC3B	0.561	0.444	0.111	0.000e+00	SSC5D	0.27	0.463	0.223	2.136e-86	CTSK	0.321	0.821	0.474	4.254e-73	ID4	0.453	0.468	0.186	7.520e-86	MYOC	0.275	0.491	0.289	2.061e-01
GHR	0.414	0.321	0.122	0.000e+00	DDAH2	0.422	0.747	0.562	1.687e-238	GJA1	0.557	0.538	0.235	0.000e+00	PLEKHH2	0.251	0.378	0.166	3.990e-86	FXYD1	0.41	0.712	0.403	3.166e-72	LTBP3	0.401	0.72	0.383	5.898e-85	MXRA8	0.261	0.727	0.487	2.259e-01
CCBE1	0.413	0.258	0.056	0.000e+00	PALM	0.435	0.478	0.26	5.960e-238	CD63	0.553	0.984	0.911	0.000e+00	CRABP2	0.369	0.465	0.229	9.521e-86	GAB1	0.311	0.319	0.117	4.360e-72	OAF	0.403	0.63	0.295	6.169e-85	MEG3	0.255	0.755	0.474	2.468e-01
AADAC	0.409	0.247	0.088	0.000e+00	VIT	0.386	0.482	0.25	6.649e-238	SRPX2	0.552	0.557	0.25	0.000e+00	MT1A	0.69	0.394	0.188	1.205e-85	CP	0.3	0.269	0.086	5.341e-72	CYBRD1	0.457	0.89	0.555	6.630e-85	ARL6IP5	0.274	0.855	0.657	2.526e-01
AR	0.408	0.329	0.116	0.000e+00	LGALS1	0.291	0.975	0.871	4.560e-237	FGFR1	0.544	0.823	0.554	0.000e+00	MGST1	0.333	0.836	0.529	2.921e-85	DDR2	0.429	0.727	0.433	2.578e-71	COL12A1	0.45	0.742	0.381	1.055e-84	MT1X	0.289	0.573	0.372	3.335e-01
LARP6	0.406	0.423	0.208	0.000e+00	LIMA1	0.394	0.744	0.524	6.895e-236	DKK1	0.544	0.19	0.012	0.000e+00	ANXA2	0.307	0.979	0.878	4.442e-84	COL6A2	0.383	0.986	0.662	3.180e-71	ABCA10	0.312	0.467	0.177	1.279e-84	ZNF521	0.256	0.3	0.152	3.385e-01
ERRFI1	0.406	0.528	0.334	0.000e+00	CHL1	0.399	0.485	0.251	7.822e-234	PALM	0.541	0.563	0.251	0.000e+00	SPARC	0.477	0.945	0.709	2.076e-83	CXCL12	0.489	0.849	0.557	5.710e-71	LHFPL6	0.437	0.866	0.532	2.424e-84	PSMC5	0.293	0.664	0.471	4.451e-01
PID1	0.406	0.46	0.23	0.000e+00	ADD3	0.409	0.739	0.548	8.586e-234	ANXA5	0.537	0.905	0.765	0.000e+00	IL11RA	0.253	0.372	0.167	4.864e-82	SPOCK1	0.413	0.468	0.212	1.977e-69	SCPEP1	0.43	0.671	0.35	6.126e-84	ARID5B	0.256	0.764	0.549	5.711e-01
DSE	0.402	0.486	0.295	0.000e+00	COL5A1	0.39	0.504	0.271	2.413e-231	C6orf132	0.537	0.374	0.066	0.000e+00	S100A6	0.264	0.998	0.941	8.803e-81	RUNX1T1	0.426	0.622	0.345	3.547e-69	SPARC	0.566	0.971	0.712	8.936e-84	RPS27L	0.295	0.745	0.563	1.000e+00
COPZ2	0.401	0.511	0.286	0.000e+00	DDR2	0.449	0.646	0.415	2.817e-230	CSF1	0.535	0.511	0.248	0.000e+00	NDN	0.261	0.615	0.338	5.205e-80	SETBP1	0.356	0.439	0.193	6.199e-69	CLU	0.515	0.73	0.364	8.024e-83	SVIL	0.263	0.391	0.23	1.000e+00
ZBTB20	0.4	0.826	0.669	0.000e+00	PRRX2	0.366	0.405	0.196	1.017e-227	CST3	0.534	0.992	0.863	0.000e+00	CLEC11A	0.27	0.334	0.145	9.864e-80	VSTM4	0.281	0.304	0.109	7.236e-69	CTSF	0.386	0.707	0.362	1.242e-82	GALNT15	0.256	0.6	0.409	1.000e+00
NDN	0.396	0.528	0.294	0.000e+00	NTRK2	0.343	0.643	0.365	6.449e-226	STXBP6	0.531	0.472	0.162	0.000e+00	CFH	0.297	0.799	0.49	1.155e-79	LAPTM4A	0.372	0.925	0.763	1.215e-68	PID1	0.328	0.614	0.276	3.086e-82	CCDC71L	0.262	0.427	0.261	1.000e+00
GPNMB	0.392	0.81	0.5	0.000e+00	SPOCK1	0.37	0.404	0.195	2.955e-225	EDIL3	0.53	0.313	0.062	0.000e+00	TPM2	0.296	0.495	0.263	1.562e-79	CD81	0.356	0.975	0.85	1.443e-68	ECM2	0.374	0.669	0.322	6.825e-82	HSPB6	0.262	0.364	0.211	1.000e+00
COL12A1	0.391	0.578	0.332	0.000e+00	CPQ	0.433	0.619	0.412	9.377e-225	GALNT16	0.528	0.417	0.1	0.000e+00	GPX4	0.286	0.952	0.814	2.536e-79	EGFR	0.421	0.683	0.376	1.701e-68	BOC	0.332	0.565	0.246	7.591e-82	PHPT1	0.252	0.636	0.464	1.000e+00
HSPG2	0.388	0.778	0.536	0.000e+00	ECM2	0.389	0.529	0.305	1.097e-224	BMP7	0.527	0.315	0.013	0.000e+00	SLIT3	0.258	0.729	0.409	4.286e-79	NFIA	0.45	0.81	0.581	2.238e-68	FAP	0.288	0.301	0.091	1.393e-81	PDGFRB	0.276	0.664	0.457	1.000e+00
FOSB	0.387	0.937	0.903	0.000e+00	UAP1	0.45	0.57	0.349	5.488e-224	FERMT2	0.52	0.668	0.386	0.000e+00	GPNMB	0.395	0.848	0.562	6.261e-79	NEXN	0.387	0.466	0.211	2.741e-68	CAB39L	0.289	0.477	0.189	3.165e-81	KLF9	0.267	0.736	0.61	1.000e+00
GSTM3	0.387	0.435	0.234	0.000e+00	EBF1	0.417	0.65	0.426	1.393e-221	PDGFRL	0.52	0.739	0.381	0.000e+00	COL4A1	0.467	0.702	0.436	1.569e-78	ID4	0.415	0.424	0.187	3.315e-68	FRZB	0.284	0.171	0.036	7.466e-81	TRAM2	0.283	0.373	0.239	1.000e+00
MPZL1	0.383	0.472	0.297	0.000e+00	TUBA1A	0.421	0.835	0.707	1.590e-221	DDAH2	0.514	0.792	0.557	0.000e+00	CKAP4	0.252	0.436	0.216	5.072e-78	SPRY1	0.48	0.68	0.398	7.658e-68	GSTM3	0.381	0.595	0.274	7.851e-81	VMP1	0.331	0.645	0.519	1.000e+00
ADH5	0.383	0.597	0.429	0.000e+00	NTM	0.353	0.272	0.105	7.203e-221	ANOS1	0.513	0.323	0.027	0.000e+00	MT1M	0.649	0.565	0.334	8.228e-78	MXRA5	0.379	0.339	0.131	3.763e-67	PDLIM4	0.289	0.389	0.139	8.033e-81	ANGPTL1	0.268	0.327	0.205	1.000e+00
GLT8D2	0.38	0.323	0.112	0.000e+00	HSD3B7	0.354	0.389	0.183	4.043e-216	GPX4	0.511	0.945	0.804	0.000e+00	LIMA1	0.296	0.81	0.538	1.432e-77	ABCA6	0.453	0.628	0.353	1.264e-66	CRYAB	0.406	0.748	0.402	1.491e-80	SOD2	0.298	0.691	0.59	1.000e+00
GSTM5	0.378	0.31	0.102	0.000e+00	SCARA3	0.339	0.327	0.143	1.381e-215	ITGB5	0.505	0.675	0.415	0.000e+00	PRDX6	0.375	0.74	0.559	1.955e-77	ANKRD50	0.264	0.254	0.085	2.219e-66	PLAGL1	0.432	0.697	0.361	2.404e-80
AGTR1	0.375	0.407	0.208	0.000e+00	AC245595.1	0.386	0.433	0.227	2.374e-214	TPM1	0.503	0.793	0.508	0.000e+00	ANGPTL2	0.324	0.812	0.521	3.174e-77	EMILIN1	0.335	0.442	0.197	2.628e-66	MFAP2	0.275	0.366	0.125	2.847e-80
TCF7L2	0.372	0.53	0.34	0.000e+00	C17orf58	0.387	0.421	0.215	4.561e-213	FLNC	0.503	0.339	0.06	0.000e+00	CLU	0.418	0.619	0.362	3.815e-77	FSTL3	0.304	0.346	0.137	7.196e-66	CXCL12	0.4	0.908	0.557	5.307e-80
LIMA1	0.371	0.717	0.496	0.000e+00	GFPT2	0.353	0.441	0.225	7.566e-211	SERPING1	0.5	0.941	0.66	0.000e+00	DDR2	0.317	0.704	0.429	4.606e-76	TCF7L2	0.394	0.651	0.378	2.089e-64	JUNB	0.462	0.981	0.9	5.657e-80
EPB41L4A-AS1	0.368	0.471	0.292	0.000e+00	GALNT16	0.324	0.283	0.116	1.426e-206	ANXA4	0.5	0.667	0.426	0.000e+00	LAMC1	0.282	0.773	0.496	5.109e-76	HCFC1R1	0.412	0.573	0.316	3.254e-63	COL5A1	0.364	0.628	0.289	1.271e-79
OGN	0.367	0.431	0.224	0.000e+00	THY1	0.46	0.648	0.413	2.325e-203	HMCN2	0.498	0.379	0.083	0.000e+00	CD81	0.28	0.972	0.848	5.981e-76	FBXO17	0.289	0.392	0.166	4.016e-63	ABI3BP	0.375	0.721	0.348	1.446e-79
NEXN	0.366	0.358	0.174	0.000e+00	TIMP3	0.322	0.963	0.743	6.481e-203	TRIOBP	0.497	0.646	0.396	0.000e+00	RPS5	0.254	0.984	0.922	6.874e-76	KLF9	0.498	0.801	0.606	6.630e-63	FBXO17	0.27	0.432	0.166	1.862e-79
EMX2OS	0.366	0.328	0.13	0.000e+00	CAVIN3	0.375	0.645	0.436	1.597e-198	MXRA7	0.495	0.682	0.416	0.000e+00	NFIX	0.294	0.694	0.414	1.880e-75	ZNF704	0.394	0.471	0.23	1.357e-62	TMEM176B	0.493	0.699	0.366	3.318e-79
GFRA1	0.366	0.291	0.11	0.000e+00	COPZ2	0.376	0.526	0.315	5.698e-197	HCFC1R1	0.494	0.556	0.294	0.000e+00	SERPINH1	0.325	0.661	0.402	3.114e-75	ARHGAP21	0.42	0.647	0.403	2.091e-62	EFEMP2	0.375	0.662	0.334	1.642e-78
GPX4	0.366	0.906	0.792	0.000e+00	LAMB2	0.368	0.647	0.441	2.168e-195	PMP22	0.493	0.866	0.605	0.000e+00	SPOCK1	0.262	0.433	0.21	5.026e-75	KANK2	0.385	0.599	0.336	2.476e-62	RGMA	0.268	0.361	0.126	1.970e-77
FIBIN	0.365	0.288	0.099	0.000e+00	ZBTB20	0.358	0.834	0.69	2.930e-194	RRAS	0.492	0.674	0.423	0.000e+00	APOL1	0.286	0.341	0.156	1.718e-74	SFRP1	0.437	0.37	0.152	3.969e-62	MXRA7	0.374	0.776	0.437	3.461e-77
TFPI	0.363	0.531	0.318	0.000e+00	NFIC	0.351	0.784	0.621	7.107e-192	CFD	0.491	0.997	0.843	0.000e+00	EBF1	0.309	0.705	0.441	6.716e-74	BNC2	0.299	0.353	0.142	4.250e-62	VIT	0.312	0.595	0.268	3.837e-76
PLAC9	0.363	0.846	0.496	0.000e+00	LINC01133	0.256	0.322	0.14	1.274e-191	PSD3	0.491	0.394	0.131	0.000e+00	IL1R1	0.257	0.495	0.266	9.218e-74	RAB34	0.398	0.606	0.341	4.970e-62	PCOLCE	0.407	0.824	0.46	1.074e-75
CDKN1C	0.362	0.658	0.435	0.000e+00	MARCKS	0.427	0.818	0.666	2.991e-191	CYBRD1	0.49	0.807	0.533	0.000e+00	LGALS1	0.348	0.983	0.879	2.431e-73	PLSCR4	0.344	0.532	0.281	1.148e-60	OLFML1	0.279	0.496	0.21	3.033e-75
COL3A1	0.359	0.931	0.577	0.000e+00	SSC5D	0.366	0.404	0.211	1.685e-190	SPRYD3	0.49	0.463	0.188	0.000e+00	S100A13	0.292	0.876	0.61	2.949e-73	LPAR1	0.305	0.451	0.208	1.318e-60	ADH1B	0.361	0.85	0.463	4.239e-75
CP	0.359	0.218	0.052	0.000e+00	AXL	0.394	0.547	0.341	3.437e-189	DNM1	0.488	0.521	0.222	0.000e+00	CCL2	0.616	0.534	0.316	1.047e-72	PTPN13	0.29	0.311	0.12	3.126e-60	PLAC9	0.372	0.95	0.569	1.105e-74
ADH1C	0.357	0.238	0.074	0.000e+00	ACTG1	0.25	0.99	0.958	4.881e-189	TUBB6	0.488	0.589	0.333	0.000e+00	DCN	0.332	0.999	0.73	1.021e-71	PKDCC	0.398	0.439	0.212	2.353e-59	SLC29A1	0.33	0.513	0.23	4.437e-74
CLMP	0.356	0.389	0.189	0.000e+00	SMIM14	0.397	0.614	0.433	2.108e-183	GUCY1A2	0.487	0.321	0.072	0.000e+00	SOD3	0.252	0.819	0.488	3.037e-70	EPHX1	0.376	0.762	0.489	4.612e-59	GPRC5A	0.369	0.499	0.209	1.570e-73
MRC2	0.356	0.513	0.272	0.000e+00	OMD	0.291	0.342	0.164	1.229e-179	MXRA8	0.487	0.79	0.453	0.000e+00	IFI27L2	0.281	0.574	0.344	4.023e-70	PTGFR	0.27	0.328	0.129	8.348e-59	GAS6	0.484	0.801	0.493	2.759e-73
PIK3R1	0.355	0.708	0.547	0.000e+00	ERRFI1	0.401	0.551	0.358	1.253e-178	VIT	0.486	0.539	0.244	0.000e+00	LRP1	0.29	0.873	0.602	4.173e-70	COL6A3	0.3	0.903	0.572	1.431e-58	C12orf57	0.411	0.871	0.591	1.741e-72
NFIC	0.354	0.764	0.601	0.000e+00	ZFHX4	0.334	0.494	0.286	3.375e-178	ADD3	0.485	0.767	0.545	0.000e+00	MEST	0.324	0.365	0.175	1.642e-69	SLC29A1	0.404	0.459	0.231	2.531e-58	WNT11	0.281	0.446	0.181	2.626e-72
VIT	0.353	0.448	0.223	0.000e+00	FHL1	0.353	0.761	0.564	8.570e-176	PCOLCE	0.479	0.747	0.435	0.000e+00	LAMA4	0.3	0.711	0.453	3.300e-69	CBR3	0.345	0.532	0.277	4.154e-58	TIMP1	0.328	0.958	0.681	5.183e-72
FGFR1	0.352	0.732	0.537	0.000e+00	CD276	0.347	0.413	0.227	9.134e-176	RHOA	0.478	0.866	0.748	0.000e+00	SOCS3	0.355	0.839	0.659	8.232e-69	LIFR	0.307	0.459	0.217	6.394e-58	PLXDC2	0.439	0.706	0.41	2.475e-71
PTGFR	0.352	0.276	0.09	0.000e+00	ITGBL1	0.29	0.305	0.138	9.344e-173	BAG2	0.477	0.36	0.075	0.000e+00	MT1E	0.482	0.633	0.416	3.486e-68	MXRA8	0.331	0.788	0.481	5.876e-57	FOS	0.417	0.994	0.922	2.896e-71
CDH11	0.352	0.326	0.131	0.000e+00	PDLIM3	0.45	0.277	0.124	4.820e-169	NHSL1	0.475	0.358	0.079	0.000e+00	ISLR	0.263	0.746	0.437	9.285e-68	VEGFB	0.42	0.705	0.457	1.000e-56	MAP1B	0.429	0.792	0.451	6.080e-71
CRABP2	0.351	0.397	0.189	0.000e+00	HSPB8	0.282	0.218	0.086	1.956e-167	REXO2	0.469	0.623	0.381	0.000e+00	UAP1	0.281	0.608	0.364	1.493e-67	PIH1D1	0.444	0.56	0.323	1.600e-56	IL11RA	0.295	0.419	0.169	5.337e-70
PRELP	0.351	0.549	0.288	0.000e+00	SGCE	0.36	0.479	0.295	4.667e-165	CAMK1D	0.468	0.521	0.258	0.000e+00	RRBP1	0.316	0.745	0.529	3.636e-67	PCOLCE	0.328	0.77	0.461	6.227e-56	FMOD	0.294	0.404	0.158	8.559e-70
BDH2	0.348	0.388	0.203	0.000e+00	ABCA8	0.298	0.592	0.381	1.028e-160	PLXDC1	0.466	0.396	0.119	0.000e+00	GSN	0.253	0.999	0.879	1.648e-65	AEBP1	0.338	0.771	0.46	8.561e-56	COPZ2	0.321	0.656	0.331	4.537e-69
CDO1	0.347	0.289	0.094	0.000e+00	VKORC1	0.354	0.637	0.468	4.357e-160	PTGES	0.463	0.487	0.211	0.000e+00	EEF2	0.267	0.945	0.864	7.792e-65	NNMT	0.396	0.83	0.575	3.826e-55	ZNF704	0.323	0.5	0.23	5.134e-69
ABI3BP	0.344	0.548	0.297	0.000e+00	ZNF503	0.373	0.498	0.315	4.743e-160	DCLK1	0.459	0.68	0.347	0.000e+00	ERRFI1	0.357	0.591	0.371	4.921e-64	CCBE1	0.311	0.268	0.099	1.176e-54	ANG	0.263	0.472	0.202	5.284e-68
PLXNA4	0.344	0.205	0.025	0.000e+00	PIGT	0.384	0.55	0.379	1.718e-159	ASAP2	0.457	0.455	0.208	0.000e+00	SERPINE1	0.365	0.254	0.107	8.971e-63	EMP1	0.311	0.887	0.701	1.493e-54	TMEM159	0.337	0.588	0.295	6.162e-68
INHBB	0.344	0.266	0.105	0.000e+00	PLAGL1	0.371	0.535	0.348	6.764e-159	HAS2	0.457	0.278	0.059	0.000e+00	ADAMTS4	0.264	0.169	0.058	1.701e-62	MAP1B	0.337	0.729	0.451	1.595e-54	MIR99AHG	0.255	0.379	0.145	9.024e-68
TIMP2	0.343	0.902	0.691	0.000e+00	CTSF	0.368	0.532	0.349	1.245e-158	C1QTNF2	0.454	0.37	0.081	0.000e+00	PIGT	0.26	0.619	0.389	4.062e-62	FMO1	0.26	0.154	0.042	7.740e-54	COL3A1	0.395	0.969	0.652	1.333e-67
CNTFR	0.343	0.223	0.029	0.000e+00	ADAMTSL4	0.33	0.399	0.221	1.416e-158	RECK	0.453	0.44	0.186	0.000e+00	LMNA	0.282	0.971	0.861	1.126e-61	LRP1	0.351	0.873	0.606	2.798e-53	TMEM176A	0.459	0.598	0.302	3.843e-67
OLFML1	0.341	0.363	0.171	0.000e+00	SVEP1	0.267	0.513	0.297	3.944e-157	COL6A2	0.453	0.991	0.631	0.000e+00	RCN1	0.251	0.562	0.339	1.653e-61	SIX1	0.263	0.253	0.093	6.111e-53	PRRX2	0.266	0.494	0.212	1.432e-66
PMP22	0.337	0.817	0.577	0.000e+00	VAT1	0.371	0.619	0.452	8.513e-157	LGALS1	0.453	0.975	0.871	0.000e+00	FGFR1	0.299	0.804	0.574	2.149e-61	LRRC32	0.358	0.405	0.191	9.093e-53	NUPR1	0.36	0.896	0.583	7.914e-66
ANG	0.335	0.347	0.166	0.000e+00	CKB	0.345	0.382	0.207	1.203e-156	DSTN	0.448	0.862	0.695	0.000e+00	CALU	0.281	0.662	0.44	4.901e-61	CTSF	0.322	0.623	0.363	1.073e-52	PDGFRB	0.344	0.786	0.451	9.608e-66
XG	0.334	0.352	0.165	0.000e+00	VEGFD	0.31	0.242	0.105	5.820e-154	WNT4	0.447	0.206	0.004	0.000e+00	PHLDB1	0.263	0.491	0.286	1.130e-60	LTBP3	0.354	0.644	0.384	1.287e-52	VEGFD	0.299	0.325	0.115	2.488e-65
EMILIN1	0.332	0.334	0.163	0.000e+00	MYC	0.389	0.6	0.412	7.831e-153	RRAS2	0.447	0.34	0.094	0.000e+00	CXXC5	0.28	0.372	0.194	1.302e-60	ADAMTS1	0.465	0.58	0.337	1.671e-52	NFIA	0.391	0.864	0.58	2.495e-65
SMOC1	0.328	0.188	0.014	0.000e+00	FAM180B	0.277	0.222	0.091	8.848e-153	THBS1	0.446	0.342	0.107	0.000e+00	SRGAP1	0.289	0.471	0.27	7.030e-58	HIC1	0.376	0.56	0.316	3.120e-52	CD63	0.295	0.994	0.917	2.621e-65
TNXB	0.327	0.884	0.47	0.000e+00	FAM114A1	0.328	0.501	0.319	3.623e-152	GPSM2	0.443	0.339	0.072	0.000e+00	PLAGL1	0.252	0.59	0.359	9.214e-58	PRICKLE1	0.254	0.334	0.142	7.156e-52	GADD45B	0.565	0.884	0.686	3.619e-65
COL16A1	0.323	0.331	0.155	0.000e+00	PCDH18	0.281	0.432	0.247	2.372e-151	COL6A1	0.443	0.967	0.627	0.000e+00	SRM	0.271	0.502	0.299	1.182e-57	C12orf57	0.363	0.788	0.592	9.027e-52	SPOCK1	0.291	0.487	0.212	1.941e-64
CIRBP	0.315	0.809	0.754	0.000e+00	VASN	0.34	0.367	0.198	1.180e-150	TMEM35A	0.443	0.25	0.014	0.000e+00	ANXA5	0.296	0.903	0.775	1.286e-56	PRSS23	0.359	0.617	0.354	1.039e-51	RHOBTB3	0.383	0.717	0.402	3.882e-64
CILP	0.315	0.679	0.365	0.000e+00	EFEMP2	0.315	0.504	0.321	3.097e-147	CKAP4	0.44	0.442	0.198	0.000e+00	RPL4	0.256	0.945	0.861	2.346e-56	CTGF	0.593	0.636	0.403	4.478e-51	LGALS3BP	0.339	0.82	0.485	5.568e-64
CDON	0.313	0.272	0.113	0.000e+00	SRPX2	0.363	0.436	0.264	4.831e-147	FBLN1	0.438	0.895	0.521	0.000e+00	PHPT1	0.273	0.66	0.457	2.788e-55	SCPEP1	0.362	0.588	0.352	7.367e-51	NEGR1	0.327	0.666	0.338	7.885e-64
TMEM98	0.313	0.353	0.174	0.000e+00	MYADM	0.312	0.833	0.709	1.000e-146	ANGPTL5	0.437	0.322	0.064	0.000e+00	FST	0.277	0.446	0.24	3.395e-55	PXK	0.309	0.431	0.219	2.351e-50	PMP22	0.362	0.919	0.627	1.220e-63
ISM1	0.312	0.224	0.068	0.000e+00	TWIST1	0.318	0.359	0.195	4.595e-143	AHNAK	0.436	0.969	0.892	0.000e+00	TTC3	0.292	0.721	0.526	1.458e-54	COL16A1	0.29	0.403	0.191	4.347e-49	MYH10	0.263	0.396	0.163	1.519e-63
GDF10	0.31	0.295	0.121	0.000e+00	NDN	0.316	0.509	0.329	3.207e-142	PRRX2	0.433	0.469	0.188	0.000e+00	IGFBP3	0.35	0.564	0.346	1.995e-53	CLMP	0.257	0.465	0.23	5.730e-49	SHOX2	0.254	0.363	0.141	3.018e-63
EID1	0.31	0.862	0.766	0.000e+00	NFIA	0.306	0.737	0.568	3.314e-142	PDGFD	0.433	0.379	0.134	0.000e+00	THBS1	0.313	0.274	0.127	3.715e-53	CLU	0.673	0.61	0.366	7.505e-49	MRC2	0.281	0.647	0.321	3.744e-63
LRP1B	0.31	0.185	0.029	0.000e+00	SRPX	0.252	0.532	0.324	9.096e-142	PDLIM7	0.429	0.413	0.17	0.000e+00	NBL1	0.386	0.589	0.389	1.917e-52	ZFHX4	0.313	0.553	0.302	1.023e-47	LSP1	0.36	0.784	0.47	1.506e-62
SERPINA5	0.303	0.209	0.067	0.000e+00	COL5A2	0.324	0.551	0.367	7.995e-141	ZNF385A	0.428	0.357	0.127	0.000e+00	KDELR2	0.269	0.69	0.498	1.939e-52	MPZL1	0.333	0.558	0.332	3.294e-47	PDGFRA	0.342	0.693	0.361	1.229e-61
IL11RA	0.299	0.299	0.137	0.000e+00	ARID5B	0.296	0.711	0.53	2.436e-140	MMP23B	0.426	0.348	0.105	0.000e+00	IRF1	0.331	0.825	0.661	4.117e-51	ARHGAP10	0.356	0.479	0.26	5.075e-47	MMP2	0.277	0.918	0.539	2.213e-61
TIMP3	0.292	0.959	0.708	0.000e+00	ATF3	0.357	0.785	0.631	3.969e-140	SERF2	0.426	0.947	0.89	0.000e+00	RGS16	0.526	0.303	0.153	5.508e-51	ANGPTL1	0.31	0.413	0.201	6.195e-47	FOSB	0.356	0.991	0.909	2.689e-61
CMBL	0.288	0.279	0.106	0.000e+00	PPIC	0.328	0.575	0.396	4.555e-139	ACTG1	0.425	0.986	0.959	0.000e+00	IFITM3	0.319	0.856	0.696	2.631e-50	DSTN	0.308	0.862	0.709	3.389e-46	EID1	0.321	0.959	0.785	2.432e-60
MME	0.286	0.225	0.081	0.000e+00	CRABP2	0.319	0.391	0.219	5.308e-139	CERCAM	0.424	0.424	0.178	0.000e+00	PXDC1	0.267	0.567	0.36	9.129e-50	S100A13	0.308	0.852	0.614	4.301e-46	HSPB6	0.256	0.467	0.206	2.616e-60
RIPOR3	0.285	0.207	0.055	0.000e+00	ANXA5	0.269	0.862	0.77	2.218e-138	LGR4	0.42	0.31	0.065	0.000e+00	PTX3	0.597	0.1	0.028	3.086e-48	TMEM159	0.277	0.534	0.295	4.790e-46	AKAP12	0.436	0.647	0.362	4.284e-60
SPON2	0.283	0.57	0.308	0.000e+00	SNX21	0.299	0.349	0.194	5.951e-137	PCSK6	0.412	0.247	0.019	0.000e+00	JUNB	0.265	0.962	0.899	5.246e-47	PCDH18	0.264	0.504	0.261	5.509e-46	BNC2	0.275	0.362	0.143	4.771e-60
IGSF10	0.282	0.188	0.06	0.000e+00	C11orf96	0.372	0.646	0.462	1.622e-136	C1R	0.409	0.918	0.522	0.000e+00	S100A16	0.293	0.571	0.358	5.567e-47	KITLG	0.292	0.342	0.159	1.077e-45	MAP1A	0.274	0.573	0.274	5.103e-60
ANGPT1	0.282	0.222	0.078	0.000e+00	CTGF	0.346	0.568	0.389	5.445e-133	RAB23	0.408	0.322	0.062	0.000e+00	IFI16	0.33	0.733	0.586	3.427e-46	EFEMP2	0.3	0.58	0.335	1.185e-45	DSE	0.312	0.634	0.333	6.445e-60
RPL12	0.277	0.971	0.958	0.000e+00	HMCN2	0.26	0.227	0.101	1.948e-131	DACT2	0.408	0.224	0.006	0.000e+00	OSTC	0.255	0.627	0.438	1.127e-44	NUPR1	0.307	0.842	0.584	1.503e-45	CDKN2C	0.251	0.338	0.129	1.214e-59
RPL7	0.269	0.961	0.938	0.000e+00	SFRP2	0.271	0.447	0.26	1.022e-130	AOX1	0.399	0.372	0.137	0.000e+00	NUPR1	0.255	0.814	0.581	1.569e-44	CEP126	0.285	0.399	0.194	1.977e-45	RCN3	0.259	0.5	0.23	1.457e-59
RPL13	0.266	0.996	0.99	0.000e+00	MFGE8	0.31	0.549	0.371	4.610e-130	SNX21	0.398	0.439	0.183	0.000e+00	P4HB	0.27	0.746	0.584	4.391e-44	PPP1R12B	0.269	0.36	0.17	5.841e-45	COPRS	0.319	0.597	0.322	3.262e-59
ANKRD35	0.262	0.246	0.092	0.000e+00	NID1	0.342	0.527	0.357	8.247e-130	NTN4	0.392	0.334	0.103	0.000e+00	VGLL4	0.263	0.5	0.314	7.980e-44	MEOX2	0.268	0.373	0.178	6.842e-45	MYC	0.574	0.699	0.427	5.244e-59
RPL13A	0.26	0.99	0.98	0.000e+00	METRNL	0.303	0.619	0.448	2.527e-129	PLAT	0.391	0.294	0.09	0.000e+00	HAS1	0.26	0.2	0.086	1.630e-43	SRPX	0.289	0.607	0.34	8.095e-45	SKIL	0.343	0.572	0.297	6.545e-59
RACK1	0.256	0.946	0.929	0.000e+00	AGTR1	0.318	0.397	0.237	3.039e-129	CDA	0.391	0.262	0.04	0.000e+00	CTSL	0.251	0.68	0.475	1.715e-43	PDLIM2	0.318	0.66	0.432	7.922e-44	MT1A	0.486	0.423	0.19	7.097e-59
GSC	0.255	0.216	0.078	0.000e+00	ABLIM1	0.318	0.608	0.433	6.162e-128	ADGRG2	0.39	0.238	0.01	0.000e+00	CAVIN3	0.262	0.662	0.451	6.317e-42	IFITM3	0.289	0.897	0.698	9.492e-44	GEM	0.352	0.463	0.214	3.748e-58
RPS8	0.251	0.969	0.957	0.000e+00	CLMP	0.275	0.383	0.218	1.038e-127	AGAP1	0.385	0.383	0.158	0.000e+00	IGF1	0.284	0.556	0.352	1.592e-39	BDH2	0.271	0.454	0.241	5.802e-43	JUN	0.376	0.99	0.895	6.624e-58
PRICKLE1	0.279	0.26	0.112	1.594e-300	EMX2OS	0.252	0.306	0.16	2.077e-127	COL8A2	0.383	0.279	0.051	0.000e+00	TYMP	0.29	0.611	0.448	6.243e-38	ACTN1	0.319	0.42	0.216	6.341e-43	GPNMB	0.329	0.895	0.565	5.975e-57
TWIST2	0.296	0.351	0.175	8.955e-298	GAS7	0.332	0.557	0.38	3.687e-127	LOXL2	0.382	0.279	0.079	0.000e+00	PKM	0.319	0.665	0.504	1.230e-37	RRAS	0.312	0.677	0.444	7.050e-43	PKD2	0.307	0.463	0.222	7.348e-57
ZNF503	0.39	0.476	0.292	3.834e-295	CERCAM	0.279	0.339	0.188	2.583e-125	SNX7	0.382	0.397	0.156	0.000e+00	POSTN	0.637	0.272	0.145	1.234e-37	LSP1	0.302	0.723	0.47	1.092e-42	ITGB5	0.34	0.738	0.436	1.279e-56
SPOCK1	0.306	0.356	0.176	4.712e-294	MFAP2	0.267	0.243	0.116	2.705e-124	ARL4D	0.381	0.327	0.11	0.000e+00	RAB13	0.261	0.529	0.363	8.910e-37	LGALS3BP	0.283	0.742	0.486	1.972e-42	EMP1	0.288	0.941	0.7	1.363e-56
MTURN	0.369	0.44	0.267	3.824e-292	THBS3	0.262	0.269	0.136	2.190e-123	GALNT12	0.378	0.284	0.054	0.000e+00	VMP1	0.265	0.681	0.514	8.973e-36	EID1	0.295	0.902	0.786	2.210e-42	CDH11	0.272	0.398	0.172	1.372e-55
WNT11	0.334	0.309	0.15	9.332e-290	ANGPTL1	0.292	0.339	0.19	5.330e-123	KCNAB1	0.378	0.264	0.064	0.000e+00	KCNQ1OT1	0.28	0.682	0.497	7.503e-33	TMEM9	0.27	0.382	0.19	1.282e-41	AMOTL2	0.288	0.513	0.256	2.084e-55
MAP7D3	0.373	0.401	0.233	1.147e-288	SOCS3	0.272	0.789	0.651	2.088e-121	SH3PXD2B	0.374	0.345	0.12	0.000e+00	RASD1	0.319	0.429	0.283	1.166e-29	WWTR1	0.282	0.423	0.221	1.439e-41	SSC5D	0.286	0.488	0.226	2.930e-55
SPRY2	0.368	0.362	0.197	3.954e-288	CAB39L	0.263	0.327	0.18	3.748e-121	GPX8	0.374	0.403	0.162	0.000e+00	PLIN2	0.354	0.683	0.521	2.746e-26	ECM2	0.27	0.563	0.324	1.665e-41	THY1	0.312	0.746	0.431	3.967e-55
METTL7A	0.38	0.571	0.405	2.291e-282	LSP1	0.268	0.639	0.456	7.126e-121	C12orf75	0.371	0.365	0.103	0.000e+00	THBS4	0.401	0.122	0.062	1.566e-15	LGALS3	0.269	0.968	0.835	2.310e-41	PRDX4	0.329	0.728	0.44	5.356e-55
EGR1	0.388	0.846	0.754	1.422e-281	MXRA7	0.277	0.594	0.426	1.680e-120	PHGDH	0.369	0.309	0.104	0.000e+00	IFI6	0.311	0.378	0.271	7.540e-14	MSX1	0.318	0.479	0.268	2.054e-40	MFGE8	0.3	0.694	0.384	1.260e-53
ECHDC2	0.314	0.354	0.187	2.273e-280	FST	0.287	0.393	0.23	4.119e-118	FNDC5	0.363	0.248	0.04	0.000e+00						AHNAK	0.281	0.96	0.899	2.367e-40	NDN	0.258	0.632	0.342	5.269e-53
TWIST1	0.326	0.341	0.174	2.842e-280	FKBP9	0.309	0.498	0.345	7.467e-118	ADAMTS6	0.354	0.219	0.02	0.000e+00						EBF1	0.289	0.695	0.445	1.654e-39	PXDC1	0.349	0.629	0.362	6.220e-53
AMPH	0.255	0.154	0.046	1.207e-278	LOX	0.287	0.37	0.216	4.983e-117	SULF1	0.351	0.258	0.048	0.000e+00						LEPR	0.336	0.458	0.256	1.714e-39	RBMS3	0.351	0.664	0.384	1.004e-52
SNAI2	0.319	0.27	0.124	2.638e-277	APP	0.288	0.718	0.575	5.623e-115	FAP	0.351	0.276	0.074	0.000e+00						CAVIN3	0.286	0.688	0.453	5.030e-39	TCF7L2	0.269	0.679	0.378	2.331e-52
MYC	0.513	0.559	0.394	1.118e-275	DPP4	0.275	0.271	0.137	2.921e-114	RERG	0.342	0.306	0.098	0.000e+00						NDRG1	0.359	0.622	0.411	3.396e-38	GNG12	0.279	0.614	0.345	2.876e-52
EFEMP2	0.321	0.483	0.298	1.725e-274	TRIO	0.327	0.432	0.284	3.858e-113	CDC42EP2	0.337	0.299	0.1	0.000e+00						DIXDC1	0.254	0.333	0.16	4.086e-38	IGFBP7	0.398	0.873	0.602	1.409e-51
TMEM159	0.35	0.434	0.26	7.681e-273	IL13RA1	0.344	0.529	0.389	5.233e-113	C14orf132	0.337	0.292	0.087	0.000e+00						CTDSPL	0.307	0.408	0.22	7.699e-38	FAM129A	0.328	0.668	0.389	3.670e-51
NID2	0.295	0.297	0.145	1.156e-272	DNM1	0.251	0.393	0.236	1.402e-112	SLC37A3	0.335	0.33	0.112	0.000e+00						TPBG	0.267	0.345	0.17	1.135e-37	CD9	0.337	0.696	0.409	3.870e-51
SETBP1	0.326	0.32	0.162	1.675e-271	FKBP10	0.27	0.332	0.192	1.069e-110	PDPN	0.327	0.266	0.059	0.000e+00						PBX1	0.269	0.471	0.266	1.360e-37	ITIH5	0.293	0.652	0.36	4.121e-51
FBXO17	0.272	0.287	0.137	7.316e-266	CD9	0.369	0.541	0.399	1.679e-108	THBS3	0.326	0.344	0.128	0.000e+00						ITGBL1	0.27	0.326	0.152	1.610e-37	COL5A2	0.292	0.679	0.381	5.491e-51
SHOX2	0.274	0.253	0.113	6.347e-265	CBR3	0.298	0.416	0.267	6.267e-108	CADM3	0.318	0.186	0.036	0.000e+00						CKB	0.296	0.414	0.221	2.524e-37	LEPR	0.48	0.485	0.256	2.741e-50
C15orf61	0.331	0.37	0.21	1.023e-260	TENT5A	0.33	0.485	0.337	1.658e-106	KREMEN1	0.316	0.311	0.107	0.000e+00						CD302	0.28	0.533	0.324	4.536e-37	CD81	0.292	0.98	0.85	3.284e-50
ELN	0.266	0.477	0.278	1.697e-255	LDHA	0.254	0.785	0.697	2.151e-105	RETREG1	0.313	0.237	0.054	0.000e+00						THBS4	0.36	0.172	0.061	1.771e-36	LAMC1	0.348	0.784	0.5	3.302e-50
OMD	0.276	0.302	0.147	2.247e-254	OAF	0.301	0.432	0.286	5.176e-105	SLC39A14	0.307	0.279	0.09	0.000e+00						PEBP1	0.272	0.849	0.701	3.149e-36	ADM	0.429	0.605	0.343	5.275e-50
H2AFJ	0.342	0.645	0.499	1.223e-253	PRSS23	0.306	0.5	0.343	5.052e-104	ARHGAP20	0.304	0.24	0.065	0.000e+00						GNG12	0.268	0.553	0.345	6.879e-36	NR4A1	0.522	0.708	0.466	7.141e-50
EBF3	0.31	0.34	0.187	2.108e-253	RNH1	0.272	0.731	0.631	6.179e-103	WNT10B	0.301	0.212	0.014	0.000e+00						CNN3	0.287	0.535	0.325	1.319e-35	IL6	0.395	0.187	0.056	2.625e-49
BEX3	0.336	0.458	0.29	1.396e-252	TNNT3	0.324	0.432	0.278	9.413e-103	HUNK	0.3	0.202	0.019	0.000e+00						SELENOW	0.259	0.798	0.59	1.613e-35	CD99	0.27	0.968	0.821	3.151e-49
MITF	0.308	0.339	0.183	6.025e-251	RECK	0.27	0.335	0.198	1.717e-102	BDKRB2	0.288	0.196	0.045	0.000e+00						PRELP	0.258	0.587	0.343	3.042e-35	ANGPTL2	0.337	0.817	0.526	3.228e-49
EMX2	0.283	0.241	0.106	2.318e-250	TRIP10	0.293	0.429	0.29	5.175e-101	SH2D4A	0.282	0.222	0.048	0.000e+00						UROD	0.257	0.406	0.226	6.934e-35	DSTN	0.293	0.925	0.708	3.242e-49
AKR1C2	0.298	0.3	0.151	1.008e-244	EFHD1	0.286	0.316	0.183	6.289e-101	KLHL4	0.271	0.176	0.011	0.000e+00						PLP2	0.289	0.618	0.407	9.419e-35	CPQ	0.282	0.706	0.428	2.157e-48
FMOD	0.261	0.273	0.129	3.176e-243	LTBP2	0.266	0.439	0.282	5.735e-100	TMEM233	0.265	0.173	0.037	0.000e+00						SGCE	0.257	0.517	0.31	2.809e-34	SOCS3	0.379	0.886	0.661	2.521e-48
CRYAB	0.261	0.554	0.365	5.731e-241	AP3S1	0.308	0.542	0.415	7.558e-100	FAM19A5	0.262	0.176	0.015	0.000e+00						NBL1	0.322	0.609	0.391	2.891e-34	DPYSL3	0.303	0.602	0.336	3.077e-48
NID1	0.324	0.508	0.335	3.610e-240	LTBP3	0.276	0.518	0.374	3.246e-99	ACKR2	0.254	0.186	0.024	0.000e+00						COL15A1	0.323	0.586	0.349	3.238e-34	ARF4	0.313	0.753	0.494	1.937e-47
CPE	0.283	0.584	0.383	7.787e-240	RND3	0.35	0.542	0.395	1.413e-98	STK32B	0.25	0.177	0.02	0.000e+00						PPL	0.27	0.527	0.305	3.400e-34	NENF	0.273	0.777	0.512	1.832e-46
MEDAG	0.278	0.489	0.288	2.838e-238	BIN1	0.296	0.445	0.304	1.281e-97	ABI3BP	0.454	0.615	0.325	6.255e-303						CD9	0.306	0.631	0.41	4.106e-34	ID3	0.394	0.763	0.476	1.982e-46
ID4	0.315	0.306	0.157	3.620e-238	SESTD1	0.292	0.532	0.398	1.593e-97	NFIC	0.44	0.815	0.617	1.267e-302						LAMB2	0.263	0.681	0.458	5.822e-34	HSPG2	0.311	0.887	0.586	4.573e-46
SPRY1	0.329	0.542	0.363	1.477e-237	REXO2	0.293	0.526	0.392	2.401e-96	MEG8	0.359	0.29	0.096	8.525e-300						GPNMB	0.25	0.831	0.566	1.117e-33	PCDH9	0.32	0.359	0.16	5.654e-46
SNTB2	0.347	0.544	0.392	3.510e-232	TSHZ2	0.26	0.59	0.434	3.524e-96	PIGT	0.47	0.619	0.371	2.062e-298						ALDH2	0.28	0.506	0.31	1.406e-33	ABCA9	0.254	0.62	0.337	1.860e-45
IRF1	0.427	0.74	0.645	4.930e-231	ID3	0.297	0.634	0.464	1.294e-94	NOVA1	0.505	0.695	0.388	1.313e-296						PIK3R1	0.272	0.771	0.58	1.548e-33	BAG3	0.277	0.535	0.292	3.349e-45
PLEKHH2	0.31	0.28	0.142	1.892e-230	CAMK2N1	0.299	0.43	0.289	1.531e-93	SDK1	0.29	0.232	0.066	1.191e-295						METTL7A	0.281	0.657	0.438	1.772e-33	ADD3	0.3	0.825	0.563	5.421e-45
LMOD1	0.29	0.295	0.151	1.723e-229	ZFP36	0.252	0.883	0.818	5.573e-93	CD151	0.459	0.7	0.469	1.975e-293						NENF	0.292	0.704	0.513	1.959e-33	DDAH2	0.298	0.832	0.576	1.185e-44
COL5A2	0.284	0.526	0.344	5.876e-227	ANPEP	0.258	0.342	0.21	5.820e-93	BMP4	0.326	0.298	0.102	6.518e-293						NFIC	0.261	0.817	0.634	3.008e-31	EGR1	0.341	0.953	0.772	3.940e-44
NENF	0.311	0.629	0.483	1.226e-224	TCF7L2	0.254	0.512	0.369	1.846e-92	JAG1	0.504	0.414	0.192	2.127e-292						C6orf48	0.323	0.614	0.438	3.899e-31	UBL3	0.293	0.636	0.389	4.463e-44
HIC1	0.33	0.442	0.285	4.075e-224	HCFC1R1	0.288	0.44	0.307	4.510e-92	HDLBP	0.463	0.717	0.504	4.816e-292						LY6E	0.295	0.652	0.451	4.546e-31	HIC1	0.261	0.569	0.316	3.952e-43
OAF	0.319	0.425	0.264	2.070e-222	RCN3	0.251	0.355	0.221	2.940e-91	ANGPTL2	0.399	0.792	0.501	6.831e-290						YBX3	0.272	0.883	0.74	7.281e-31	CCDC71L	0.286	0.487	0.257	1.313e-42
LRP6	0.296	0.316	0.175	8.891e-222	CYB5R3	0.264	0.689	0.555	5.964e-91	EBF2	0.444	0.41	0.182	4.203e-287						ARID5B	0.263	0.754	0.545	1.597e-30	NDUFS4	0.266	0.669	0.418	5.818e-42
RND3	0.322	0.538	0.372	1.792e-220	SPRYD3	0.284	0.33	0.204	7.112e-91	GRK5	0.393	0.386	0.166	1.021e-284						SLC2A3	0.452	0.653	0.48	1.880e-30	VEGFB	0.276	0.716	0.458	2.458e-41
SPATA6	0.267	0.274	0.14	2.176e-220	NENF	0.263	0.625	0.504	2.727e-89	P4HA2	0.376	0.374	0.157	2.477e-283						AADAC	0.302	0.261	0.122	2.837e-30	PRSS23	0.256	0.627	0.355	3.943e-41
PEBP1	0.272	0.774	0.683	8.120e-219	JDP2	0.319	0.551	0.423	6.664e-89	GAS1	0.404	0.696	0.388	4.128e-283						ZBTB20	0.26	0.852	0.702	4.091e-29	PIK3R1	0.263	0.832	0.579	1.019e-40
CRISPLD2	0.283	0.282	0.141	7.079e-218	LARP6	0.251	0.376	0.244	1.832e-88	GLT8D1	0.391	0.477	0.24	1.465e-281						CUTC	0.266	0.427	0.251	1.047e-28	C11orf96	0.493	0.746	0.476	1.867e-40
EMP2	0.274	0.616	0.432	7.480e-218	TRAM2	0.262	0.35	0.227	3.429e-85	TUBA1A	0.41	0.855	0.705	4.895e-280						SVIL	0.251	0.393	0.226	2.103e-28	TIMP3	0.276	0.996	0.761	3.993e-40
TMEM59	0.269	0.777	0.701	2.370e-213	CUTC	0.281	0.364	0.242	1.222e-84	WISP2	0.392	0.883	0.513	5.693e-280						NUCKS1	0.264	0.845	0.742	2.299e-28	NFIC	0.266	0.875	0.633	5.519e-40
CPQ	0.303	0.557	0.397	3.003e-213	RUNX1T1	0.253	0.472	0.336	7.211e-84	GPNMB	0.413	0.829	0.542	2.585e-279						TMEM43	0.273	0.524	0.337	2.715e-28	ZNF106	0.264	0.703	0.457	3.699e-39
ANGPTL1	0.331	0.314	0.173	9.521e-212	RRAS	0.272	0.567	0.435	3.904e-83	ABLIM1	0.448	0.674	0.425	9.520e-275						MRPS6	0.324	0.534	0.363	8.469e-25	NDFIP1	0.276	0.775	0.547	7.670e-39
LPAR1	0.26	0.326	0.179	6.995e-210	TSPAN4	0.26	0.642	0.525	8.457e-83	VEGFD	0.356	0.286	0.1	6.697e-273						IRF1	0.337	0.779	0.664	1.119e-24	ATF3	0.339	0.859	0.643	7.767e-38
CTHRC1	0.316	0.421	0.256	5.253e-209	PCBD1	0.292	0.395	0.272	3.036e-82	GNPNAT1	0.332	0.279	0.098	9.500e-273						CPE	0.332	0.602	0.425	1.255e-24	HES1	0.29	0.568	0.33	5.636e-36
LRP3	0.255	0.292	0.156	7.183e-209	ADM	0.351	0.463	0.335	4.230e-82	SLPI	0.564	0.199	0.055	4.721e-271						RPS27L	0.258	0.719	0.561	3.158e-24	KCNQ1OT1	0.423	0.721	0.499	1.218e-35
TCF7L1	0.302	0.422	0.27	5.170e-208	CYR61	0.251	0.606	0.451	1.051e-81	COPZ2	0.406	0.563	0.311	7.112e-263						ZCCHC24	0.254	0.55	0.376	1.958e-23	PPIB	0.254	0.898	0.711	1.333e-34
TMEM37	0.255	0.259	0.128	7.779e-207	PIH1D1	0.326	0.434	0.316	2.254e-81	RRBP1	0.447	0.713	0.515	7.300e-257						SNX9	0.255	0.695	0.53	2.330e-23	NUCB2	0.25	0.669	0.431	8.354e-34
FRMD6	0.287	0.325	0.187	3.914e-195	ANTXR1	0.256	0.331	0.211	1.843e-79	CYP4B1	0.462	0.348	0.149	1.540e-255						SFRP2	0.317	0.447	0.276	1.936e-21	SFRP1	0.305	0.327	0.153	1.975e-33
MEST	0.317	0.28	0.153	4.724e-193	A4GALT	0.252	0.297	0.183	9.757e-79	SMARCA1	0.401	0.392	0.181	1.019e-254						SLPI	0.298	0.153	0.068	4.626e-18	GPX3	0.319	0.866	0.63	2.995e-33
CEP126	0.265	0.303	0.167	1.545e-192	C1orf21	0.256	0.484	0.356	8.890e-78	BIN1	0.41	0.533	0.293	2.416e-254						SUCNR1	0.267	0.134	0.064	5.104e-13	ZBTB20	0.273	0.899	0.701	3.145e-33
JUNB	0.305	0.891	0.904	1.319e-190	DPYSL3	0.258	0.452	0.328	7.038e-76	SH3D19	0.403	0.553	0.317	4.121e-254											MAFF	0.315	0.679	0.452	1.098e-32
LTBP3	0.288	0.506	0.355	7.560e-190	HAS1	0.286	0.167	0.081	2.093e-75	CBR3	0.401	0.493	0.258	8.564e-254											ZFP36	0.356	0.935	0.823	4.133e-31
FAM13A	0.292	0.476	0.33	2.122e-186	CAMK1D	0.285	0.391	0.273	2.600e-72	CD81	0.321	0.961	0.84	9.725e-253											FHL1	0.251	0.839	0.58	1.467e-30
PTGES	0.256	0.355	0.205	3.677e-186	DSE	0.253	0.451	0.326	5.137e-72	CYTOR	0.435	0.523	0.298	4.591e-251											MT1M	0.321	0.551	0.338	2.379e-30
PLBD1	0.277	0.405	0.262	5.115e-186	KCNQ1OT1	0.346	0.607	0.491	1.156e-71	IL6ST	0.476	0.742	0.573	4.463e-249											MRPS6	0.31	0.566	0.363	4.232e-30
SLC43A3	0.293	0.395	0.256	2.099e-180	TMEM176B	0.278	0.488	0.359	2.165e-70	HTRA1	0.382	0.798	0.544	5.405e-249											IGFBP4	0.268	0.881	0.64	5.416e-30
GRINA	0.312	0.496	0.365	5.391e-179	KDSR	0.26	0.509	0.396	3.310e-70	NDFIP2	0.27	0.268	0.096	1.964e-248											SLC5A3	0.339	0.487	0.29	4.656e-29
ALDH2	0.293	0.419	0.282	8.430e-176	ITGB1BP1	0.251	0.555	0.45	4.269e-70	PTGFRN	0.305	0.302	0.116	8.179e-247											CEBPB	0.265	0.798	0.579	5.435e-29
MXRA7	0.251	0.565	0.407	5.206e-171	NBL1	0.253	0.508	0.383	2.269e-68	APBB1IP	0.326	0.414	0.189	8.176e-246											NFATC1	0.302	0.381	0.21	9.990e-29
SYNE3	0.326	0.404	0.272	1.292e-170	CLTB	0.251	0.545	0.437	5.851e-67	CTSK	0.357	0.759	0.45	1.491e-245											RGS16	0.317	0.312	0.155	2.180e-28
PDLIM2	0.286	0.538	0.406	6.054e-166	MSX1	0.252	0.375	0.26	2.572e-65	MIR4435-2HG	0.374	0.426	0.211	6.039e-243											IER2	0.28	0.923	0.76	3.570e-28
NDUFS4	0.282	0.516	0.395	1.061e-161	SOX4	0.339	0.465	0.353	5.874e-64	MATN2	0.497	0.326	0.141	7.850e-243											CEBPD	0.31	0.926	0.776	1.476e-26
SH3D19	0.252	0.449	0.309	4.513e-158	RASD1	0.299	0.382	0.277	2.371e-55	YWHAH	0.499	0.558	0.351	8.073e-242											TUBA1A	0.284	0.877	0.717	6.202e-25
ASPH	0.276	0.555	0.431	3.826e-152						PGRMC1	0.426	0.615	0.406	8.580e-239											SLC2A3	0.328	0.698	0.48	1.394e-24
SQSTM1	0.259	0.81	0.738	1.303e-151						SELENOS	0.427	0.619	0.421	1.917e-238											THBS4	0.298	0.161	0.062	1.480e-24
PRDX6	0.279	0.641	0.543	4.817e-151						ANTXR1	0.358	0.419	0.201	7.244e-238											KLF9	0.269	0.789	0.607	2.698e-24
FMO2	0.305	0.33	0.197	1.926e-149						TAGLN2	0.352	0.869	0.743	2.172e-237											PNRC1	0.284	0.91	0.794	8.181e-23
SOCS3	0.306	0.715	0.651	3.874e-149						BMP1	0.266	0.263	0.095	2.268e-236											BTG2	0.343	0.771	0.618	1.650e-21
CAMK2D	0.268	0.363	0.244	9.360e-149						RNH1	0.402	0.778	0.626	2.545e-236											MT2A	0.31	0.835	0.68	2.090e-16
CARHSP1	0.277	0.502	0.375	1.089e-147						CD276	0.351	0.448	0.223	3.167e-236											RASD1	0.251	0.404	0.286	1.185e-07
DHRS3	0.328	0.466	0.337	6.694e-146						C1S	0.315	0.903	0.53	1.030e-235											PTGDS	0.352	0.12	0.075	5.273e-02
NDFIP1	0.263	0.63	0.528	2.847e-136						GOLIM4	0.433	0.554	0.338	7.978e-235
IMPDH2	0.268	0.408	0.295	7.666e-135						MYOF	0.39	0.503	0.284	4.797e-231
SAV1	0.254	0.439	0.324	5.533e-133						ARL6IP5	0.381	0.782	0.643	1.092e-230
SCPEP1	0.275	0.444	0.331	4.028e-129						VSIR	0.425	0.618	0.386	5.542e-230
MAP1LC3A	0.25	0.345	0.233	4.015e-128						TIMP3	0.37	0.968	0.742	5.187e-229
ZFP36	0.338	0.836	0.821	2.306e-124						EPB41L3	0.4	0.469	0.256	4.496e-228
IL1R1	0.252	0.359	0.249	8.271e-120						MAP1A	0.377	0.486	0.256	2.993e-225
ZBTB16	0.262	0.531	0.403	5.458e-118						NFIX	0.367	0.653	0.398	1.464e-224
MSX1	0.254	0.36	0.246	5.437e-117						SETD7	0.397	0.476	0.268	2.223e-224
REV3L	0.298	0.535	0.43	5.373e-116						PLA2G2A	0.513	0.574	0.325	1.177e-223
POLG2	0.261	0.292	0.19	2.808e-114						CPQ	0.391	0.632	0.41	1.734e-222
INTS6	0.322	0.671	0.602	1.790e-106						TMEM109	0.419	0.597	0.387	4.780e-222
LEPR	0.381	0.332	0.239	2.506e-104						RTN4	0.306	0.909	0.81	3.160e-220
CCDC71L	0.254	0.328	0.242	1.364e-77						GSN	0.273	0.998	0.87	7.830e-219
NABP1	0.318	0.454	0.381	1.835e-74						KDELR2	0.414	0.668	0.485	1.378e-218
ABHD5	0.261	0.472	0.401	1.982e-71						RABAC1	0.37	0.788	0.625	4.323e-218
ANKRD36C	0.323	0.318	0.245	2.658e-64						MYDGF	0.411	0.639	0.442	3.804e-217
DEPP1	0.292	0.268	0.193	3.873e-61						ENPP1	0.311	0.247	0.091	5.382e-217
										SSPN	0.322	0.685	0.402	9.724e-217
										S1PR3	0.265	0.213	0.07	1.944e-216
										CKB	0.397	0.41	0.204	4.956e-214
										ITGA5	0.357	0.424	0.218	3.110e-213
										LUM	0.366	0.847	0.544	3.491e-212
										FAT1	0.257	0.265	0.102	8.795e-212
										KDELR3	0.306	0.337	0.151	1.090e-210
										DDR2	0.396	0.656	0.414	3.741e-209
										COL5A2	0.368	0.593	0.362	3.238e-208
										SERPINF1	0.276	0.902	0.58	1.039e-207
										P3H3	0.258	0.241	0.088	3.657e-207
										SPSB1	0.273	0.299	0.126	8.879e-206
										NDRG1	0.392	0.598	0.394	3.351e-205
										CRYAB	0.338	0.622	0.384	3.823e-205
										CYB5R3	0.382	0.739	0.55	2.551e-204
										CITED4	0.29	0.194	0.063	3.140e-203
										LIMCH1	0.344	0.416	0.212	1.579e-202
										JDP2	0.381	0.619	0.415	2.929e-202
										P4HB	0.392	0.736	0.572	5.853e-202
										EGFR	0.321	0.606	0.357	2.345e-200
										CD9	0.618	0.579	0.395	7.186e-200
										PKM	0.39	0.669	0.491	2.343e-199
										HEG1	0.362	0.494	0.286	2.344e-198
										NPR1	0.298	0.388	0.191	1.345e-197
										NID1	0.376	0.568	0.352	7.552e-197
										ABL1	0.313	0.371	0.183	3.749e-196
										KRT10	0.375	0.699	0.545	4.204e-196
										ARHGAP21	0.403	0.584	0.387	5.200e-195
										TWIST2	0.3	0.394	0.195	1.772e-194
										VEGFB	0.373	0.64	0.442	1.608e-193
										PRRX1	0.311	0.752	0.478	1.282e-192
										GALNT10	0.31	0.322	0.149	2.942e-191
										LRP1	0.312	0.826	0.586	3.786e-190
										OPTN	0.339	0.559	0.352	4.537e-190
										SCCPDH	0.284	0.327	0.152	1.016e-189
										GALNT15	0.408	0.611	0.385	2.785e-189
										PGM3	0.258	0.309	0.139	3.110e-189
										CLMP	0.296	0.419	0.214	7.934e-189
										MORC4	0.279	0.299	0.131	9.395e-189
										ADAM33	0.295	0.308	0.136	2.050e-187
										LTBP3	0.35	0.577	0.368	4.399e-186
										GAPDH	0.314	0.907	0.829	1.470e-184
										CEP152	0.273	0.185	0.062	2.284e-184
										FKBP9	0.343	0.545	0.339	4.516e-184
										FKBP10	0.285	0.376	0.187	9.105e-183
										CRNDE	0.27	0.328	0.151	2.265e-182
										CAB39L	0.278	0.363	0.175	2.454e-182
										KANK1	0.305	0.268	0.114	4.362e-181
										DAD1	0.329	0.766	0.632	1.915e-180
										TAX1BP3	0.345	0.436	0.247	1.957e-179
										ARHGEF10	0.269	0.28	0.122	6.496e-179
										PXN	0.368	0.467	0.273	6.382e-178
										GYPC	0.343	0.76	0.607	1.931e-177
										LAMB2	0.316	0.658	0.44	3.873e-177
										PDLIM4	0.255	0.287	0.127	3.347e-176
										PLPP1	0.317	0.554	0.344	8.842e-174
										ADK	0.255	0.3	0.137	1.307e-172
										ITGAV	0.343	0.454	0.269	2.456e-172
										CYB561	0.266	0.305	0.142	2.165e-171
										LIMS2	0.253	0.414	0.217	7.310e-171
										CAVIN1	0.296	0.863	0.629	2.380e-169
										OLFML3	0.281	0.587	0.349	1.573e-168
										HDAC7	0.328	0.514	0.321	8.799e-168
										EXT1	0.302	0.337	0.171	1.946e-167
										NEGR1	0.265	0.556	0.32	2.197e-167
										PDGFRA	0.26	0.591	0.341	5.525e-166
										ADAM9	0.271	0.408	0.221	2.121e-164
										RAB34	0.313	0.518	0.326	3.474e-164
										FAM20C	0.251	0.3	0.138	5.749e-164
										EBF1	0.309	0.645	0.427	8.834e-164
										YIF1A	0.321	0.477	0.293	2.191e-163
										CHRDL1	0.304	0.493	0.283	3.804e-163
										TPM4	0.334	0.728	0.564	8.546e-163
										ZFHX3	0.308	0.511	0.315	1.641e-162
										GSTP1	0.293	0.869	0.768	5.948e-162
										C11orf96	0.394	0.665	0.46	8.281e-161
										TNFAIP2	0.339	0.629	0.434	3.092e-160
										ZEB1	0.365	0.565	0.374	1.019e-159
										PCBD1	0.328	0.451	0.265	1.260e-159
										RCN3	0.301	0.397	0.217	1.506e-158
										GADD45G	0.374	0.24	0.103	3.989e-158
										MARVELD1	0.252	0.372	0.197	6.041e-158
										ARL1	0.315	0.488	0.304	7.653e-158
										CYR61	0.394	0.653	0.445	8.488e-158
										ORAI3	0.267	0.329	0.165	1.811e-157
										SELENOM	0.276	0.768	0.538	2.351e-155
										PKDCC	0.288	0.373	0.199	5.814e-155
										TFPI	0.29	0.55	0.346	6.202e-155
										AP3S1	0.302	0.586	0.409	1.856e-152
										IMPA2	0.259	0.262	0.118	1.910e-151
										PPIB	0.305	0.807	0.704	2.861e-151
										CRIP1	0.316	0.45	0.272	6.364e-151
										CFL2	0.26	0.344	0.181	3.737e-150
										FKBP2	0.328	0.593	0.425	8.795e-150
										CMTM3	0.329	0.503	0.321	1.205e-149
										SVBP	0.298	0.419	0.246	2.574e-149
										MYL9	0.256	0.694	0.478	1.022e-147
										EFEMP2	0.293	0.513	0.32	1.610e-147
										RBFOX2	0.283	0.446	0.266	1.224e-146
										CUTC	0.281	0.413	0.236	1.328e-146
										PPP1R12B	0.263	0.313	0.158	2.861e-145
										CD44	0.309	0.82	0.697	3.219e-145
										VGLL3	0.252	0.303	0.147	5.146e-145
										SH3GLB2	0.267	0.337	0.178	6.773e-140
										SEC63	0.337	0.572	0.413	1.762e-139
										PLP2	0.317	0.567	0.393	2.097e-139
										PHPT1	0.313	0.609	0.448	3.629e-139
										TMED3	0.276	0.345	0.184	4.585e-139
										PPP2R2A	0.336	0.436	0.27	9.476e-139
										PLPP3	0.281	0.723	0.513	1.146e-138
										NANS	0.309	0.435	0.269	5.492e-138
										SEC31A	0.328	0.616	0.464	2.513e-137
										RBMS3	0.347	0.552	0.37	3.066e-137
										SMAD3	0.269	0.393	0.224	3.515e-137
										RTL8C	0.292	0.466	0.295	9.738e-137
										MYADM	0.271	0.831	0.709	2.749e-136
										SPTAN1	0.31	0.584	0.417	7.786e-135
										OAT	0.282	0.467	0.293	9.714e-135
										GUK1	0.302	0.786	0.686	1.027e-134
										THY1	0.285	0.631	0.415	2.110e-134
										NOTCH2	0.289	0.472	0.296	3.020e-134
										ZBTB20	0.283	0.832	0.69	3.421e-133
										NUCB2	0.318	0.593	0.418	3.600e-133
										APP	0.3	0.738	0.573	6.053e-133
										PTPRA	0.3	0.54	0.374	1.248e-132
										ANXA7	0.311	0.537	0.385	5.089e-132
										TMED9	0.307	0.563	0.403	7.866e-132
										PRDX1	0.269	0.781	0.677	3.847e-131
										CNN3	0.284	0.486	0.312	4.456e-131
										EEA1	0.316	0.602	0.447	5.357e-130
										MPG	0.292	0.501	0.334	2.433e-128
										TXN	0.276	0.748	0.638	1.262e-126
										CTTN	0.257	0.483	0.31	1.175e-123
										TRIM8	0.32	0.485	0.321	3.120e-123
										SPOCK1	0.258	0.362	0.2	7.296e-123
										STX4	0.282	0.452	0.292	8.513e-122
										RBMS1	0.316	0.683	0.564	3.351e-121
										CYP1B1	0.276	0.261	0.127	1.508e-120
										SEC61B	0.272	0.723	0.61	8.005e-120
										MRFAP1	0.275	0.671	0.539	9.102e-119
										PHLDB1	0.293	0.439	0.276	4.071e-118
										PLAGL1	0.282	0.53	0.348	1.223e-117
										C1orf21	0.266	0.521	0.352	4.056e-116
										CTHRC1	0.388	0.444	0.277	4.766e-115
										REEP5	0.312	0.66	0.534	1.890e-114
										ARF4	0.28	0.629	0.484	1.850e-113
										PGRMC2	0.262	0.513	0.351	7.751e-113
										KANK2	0.264	0.486	0.325	8.537e-112
										DYNLRB1	0.285	0.645	0.512	1.423e-111
										TXNDC15	0.256	0.421	0.267	1.664e-111
										MTCH1	0.282	0.665	0.532	1.949e-111
										CAPZB	0.288	0.704	0.589	4.527e-110
										YWHAQ	0.271	0.699	0.6	1.024e-109
										OAF	0.26	0.447	0.284	1.844e-108
										CBLB	0.277	0.435	0.278	7.270e-108
										RHOQ	0.28	0.552	0.4	8.708e-106
										ARL2	0.27	0.554	0.408	1.801e-105
										TMEM167A	0.261	0.437	0.291	3.181e-103
										AHCYL1	0.275	0.586	0.443	1.819e-102
										TTC3	0.294	0.642	0.52	9.635e-101
										KRAS	0.254	0.469	0.324	2.051e-98
										RHOB	0.274	0.763	0.639	2.760e-98
										NENF	0.251	0.648	0.502	1.042e-97
										EPB41L2	0.265	0.571	0.419	1.374e-96
										COX6C	0.253	0.718	0.622	1.205e-95
										KDELR1	0.253	0.614	0.479	1.642e-93
										PLEKHA5	0.257	0.425	0.283	9.216e-93
										HM13	0.271	0.529	0.389	1.914e-92
										ATP6AP2	0.251	0.642	0.539	3.257e-92
										ASPH	0.251	0.587	0.445	3.623e-92
										ATP5PD	0.252	0.629	0.514	1.022e-88
										CCPG1	0.254	0.524	0.392	7.430e-88
										TENT5A	0.278	0.485	0.337	9.667e-88
										POLR2L	0.254	0.611	0.491	2.466e-87
										IER3	0.339	0.595	0.467	9.362e-85

## Sheet: S29-ADSVF Myofibroblast
Table S29 - Differentially expressed genes of fibroblasts
Myofibroblasts - Marker genes by cluster (vs. all ADSVF cells)
Gene	avg. logFC	% cells in this cluster	% cells in other clusters	adj. p-value
AC027288.3	0.373	0.241	0.004	0.000e+00
PRUNE2	0.629	0.435	0.026	1.644e-227
ACTG2	0.672	0.206	0.009	1.891e-141
CNN1	0.282	0.2	0.01	1.058e-121
ABCB5	0.307	0.235	0.014	1.671e-116
TAGLN	2.398	0.976	0.436	7.218e-105
ACTA2	2.365	0.741	0.207	8.102e-91
TPM2	1.088	0.818	0.269	3.292e-72
NEXN	0.841	0.741	0.214	5.553e-68
TPM1	1.342	0.965	0.536	6.305e-66
MYL9	1.056	0.953	0.499	3.063e-61
HMCN2	0.57	0.518	0.112	6.902e-59
CARMN	0.499	0.318	0.048	2.776e-55
PPP1R12B	0.66	0.624	0.172	1.034e-54
CDKN2C	0.441	0.553	0.132	2.358e-54
LMOD1	0.697	0.635	0.183	8.183e-54
PLA2G5	0.251	0.247	0.031	1.754e-53
NTM	0.575	0.506	0.121	2.936e-48
TIMP2	0.877	0.976	0.739	9.575e-48
CTHRC1	0.844	0.794	0.292	1.329e-47
RAB23	0.488	0.412	0.087	1.322e-46
ANGPTL1	0.747	0.641	0.204	1.694e-45
MFAP5	1.003	0.965	0.531	4.263e-44
ARHGAP28	0.254	0.276	0.044	1.247e-43
PDLIM3	0.739	0.518	0.138	1.486e-42
COL14A1	0.775	0.765	0.284	2.425e-42
MAP1B	0.798	0.9	0.455	1.896e-41
DSTN	0.794	0.965	0.711	1.065e-40
CSRP1	0.723	0.735	0.306	6.475e-40
ASPN	0.753	0.771	0.307	8.696e-40
PRELP	0.558	0.865	0.346	8.727e-40
BAG2	0.422	0.429	0.103	1.232e-39
CALD1	0.725	0.988	0.665	1.990e-38
OGN	0.804	0.712	0.27	9.823e-38
DKK3	0.574	0.306	0.059	1.432e-37
ST5	0.372	0.453	0.117	1.564e-37
ACTG1	0.622	0.994	0.961	1.839e-36
CRYAB	0.776	0.835	0.407	5.947e-36
TPM4	0.798	0.912	0.58	1.500e-35
COL6A2	0.745	1	0.667	2.824e-35
MMP2	0.69	0.971	0.544	1.132e-34
ENPP1	0.419	0.412	0.106	2.031e-34
SSC5D	0.528	0.647	0.229	2.366e-34
AEBP1	0.818	0.894	0.465	5.913e-34
AHNAK2	0.624	0.635	0.229	4.784e-33
SPOCK1	0.498	0.612	0.216	1.050e-31
SEMA3D	0.332	0.329	0.073	1.608e-31
CNN3	0.517	0.753	0.328	2.094e-31
FLNA	0.76	0.912	0.595	2.384e-31
PALLD	0.575	0.747	0.33	6.566e-31
COL6A1	0.695	0.982	0.661	9.866e-31
VGLL3	0.506	0.506	0.162	1.260e-30
TGFB1I1	0.572	0.688	0.294	3.076e-30
GLI3	0.387	0.512	0.165	4.579e-30
CYR61	0.98	0.853	0.465	7.358e-30
ACTB	0.618	1	0.978	7.496e-30
S100A6	0.563	1	0.942	2.142e-29
C1QTNF2	0.263	0.412	0.11	2.580e-29
CES1	0.389	0.388	0.105	3.315e-29
MSRB3	0.401	0.535	0.184	6.392e-29
AKAP12	0.685	0.771	0.366	1.126e-28
CKB	0.433	0.612	0.223	1.164e-28
VIT	0.499	0.682	0.273	1.923e-28
VCL	0.604	0.718	0.343	2.051e-28
LUM	0.622	0.982	0.574	2.097e-28
COL12A1	0.593	0.818	0.386	2.561e-28
CD9	0.619	0.824	0.413	2.867e-28
MYL6	0.508	0.988	0.938	7.187e-28
IGFBP7	0.6	0.947	0.605	1.138e-27
RERG	0.372	0.406	0.118	8.308e-27
LPP	0.7	0.888	0.582	1.728e-26
S100A4	0.527	1	0.891	1.920e-26
FBN1	0.601	0.965	0.557	2.300e-26
FHL2	0.368	0.5	0.163	4.494e-26
LIMA1	0.617	0.882	0.546	5.860e-26
XG	0.382	0.576	0.207	8.636e-26
CTSK	0.577	0.865	0.48	1.417e-25
AC245595.1	0.448	0.618	0.247	3.743e-25
SYNPO2	0.328	0.4	0.118	4.103e-25
SSPN	0.495	0.876	0.43	4.628e-25
EGFR	0.507	0.818	0.381	6.306e-25
TNXB	0.532	0.971	0.564	1.142e-24
ANGPTL5	0.412	0.335	0.09	1.771e-24
PAMR1	0.313	0.506	0.168	2.318e-24
PCOLCE2	0.491	0.888	0.463	2.796e-24
ANXA2	0.451	1	0.881	3.374e-24
ACKR4	0.384	0.4	0.12	4.108e-24
MGST1	0.507	0.947	0.538	7.491e-24
WISP2	0.621	0.965	0.55	1.202e-23
ACTN1	0.463	0.553	0.219	2.036e-23
ABI3BP	0.499	0.771	0.353	2.570e-23
LMO3	0.434	0.576	0.226	2.824e-23
FHL1	0.62	0.9	0.583	2.865e-23
ANGPTL2	0.495	0.929	0.53	2.872e-23
MRGPRF	0.262	0.382	0.112	3.142e-23
NFIX	0.407	0.853	0.422	4.804e-23
LAPTM4A	0.474	0.994	0.766	6.642e-23
FSTL1	0.5	0.971	0.607	2.340e-22
NFIC	0.486	0.935	0.637	2.871e-22
C1QTNF3	0.424	0.353	0.1	4.032e-22
SDC2	0.497	0.829	0.435	5.219e-22
GPNMB	0.497	0.941	0.57	5.624e-22
BASP1	0.419	0.794	0.389	8.119e-22
SFRP4	0.265	0.547	0.199	8.569e-22
CHRDL1	0.384	0.706	0.304	9.785e-22
PLAC9	0.454	0.941	0.575	1.021e-21
FERMT2	0.442	0.806	0.414	1.362e-21
DBN1	0.573	0.694	0.346	2.458e-21
CALU	0.477	0.806	0.447	2.680e-21
AOX1	0.276	0.465	0.161	5.240e-21
SNX7	0.27	0.494	0.18	7.027e-21
PTGES	0.365	0.6	0.238	8.232e-21
ITGA11	0.371	0.535	0.199	9.739e-21
FNDC1	0.384	0.553	0.207	1.517e-20
ADAM33	0.295	0.447	0.153	1.611e-20
HTRA1	0.509	0.912	0.569	1.706e-20
TMEM159	0.444	0.653	0.299	1.812e-20
ANK2	0.522	0.706	0.327	7.104e-20
CLU	0.445	0.759	0.369	8.218e-20
MYLK	0.419	0.4	0.137	1.480e-19
MGP	0.403	1	0.716	1.588e-19
MAP1A	0.4	0.635	0.279	1.954e-19
PRRX1	0.509	0.894	0.505	2.232e-19
FILIP1	0.404	0.541	0.22	2.933e-19
MXRA7	0.434	0.8	0.442	3.478e-19
ZFHX4	0.37	0.694	0.306	3.563e-19
LTBP1	0.327	0.318	0.095	4.356e-19
FN1	0.74	0.829	0.512	4.966e-19
COL1A2	0.476	1	0.685	6.207e-19
PODN	0.416	0.806	0.403	6.218e-19
PDGFRL	0.377	0.853	0.417	7.537e-19
POSTN	0.917	0.418	0.149	7.724e-19
LOX	0.332	0.559	0.231	9.905e-19
ZYX	0.44	0.665	0.337	1.012e-18
PTMS	0.494	0.929	0.642	1.225e-18
DNM1	0.307	0.594	0.251	1.370e-18
THY1	0.452	0.853	0.436	2.054e-18
GALNT16	0.251	0.4	0.132	2.640e-18
FAM114A1	0.403	0.682	0.336	3.170e-18
LINC01133	0.278	0.447	0.158	3.986e-18
ERRFI1	0.434	0.729	0.377	5.775e-18
PLS3	0.369	0.729	0.354	6.067e-18
DIXDC1	0.316	0.435	0.163	6.238e-18
S100A10	0.399	1	0.939	6.931e-18
PRRX2	0.316	0.535	0.216	8.352e-18
THBS1	0.432	0.382	0.131	1.184e-17
CNN2	0.389	0.482	0.197	1.196e-17
STXBP6	0.36	0.488	0.193	1.209e-17
FAT4	0.296	0.335	0.107	1.301e-17
CAVIN3	0.374	0.824	0.457	1.829e-17
EFEMP1	0.418	0.918	0.493	1.846e-17
SLIT3	0.421	0.824	0.418	2.114e-17
CHL1	0.422	0.612	0.274	2.320e-17
SNX21	0.322	0.512	0.209	2.939e-17
PDLIM7	0.315	0.482	0.195	3.712e-17
CAVIN1	0.458	0.953	0.652	4.016e-17
MFGE8	0.448	0.741	0.389	4.049e-17
ITGBL1	0.349	0.429	0.154	6.548e-17
SELENOM	0.433	0.906	0.561	1.067e-16
OMD	0.331	0.465	0.181	1.182e-16
ECM1	0.417	0.806	0.425	1.320e-16
SCARA5	0.513	0.788	0.442	1.787e-16
LGALS1	0.355	1	0.882	1.829e-16
COL6A3	0.462	0.947	0.578	1.878e-16
COL5A2	0.369	0.753	0.385	2.009e-16
NUPR1	0.407	0.918	0.588	2.089e-16
ANTXR1	0.344	0.524	0.222	3.067e-16
NNMT	0.409	0.924	0.579	3.103e-16
DDAH2	0.381	0.906	0.58	3.229e-16
CD248	0.418	0.812	0.447	3.575e-16
RHOQ	0.448	0.729	0.415	3.943e-16
ILK	0.388	0.7	0.391	4.141e-16
LARP6	0.339	0.571	0.256	4.243e-16
PTGIS	0.528	0.565	0.251	5.528e-16
ITGAV	0.364	0.6	0.287	6.010e-16
CTGF	0.534	0.747	0.406	7.158e-16
ITIH5	0.421	0.712	0.364	9.048e-16
AQP1	0.381	0.506	0.207	1.056e-15
FGFR1	0.417	0.894	0.581	1.624e-15
LAMC1	0.402	0.865	0.504	1.828e-15
TWIST2	0.28	0.518	0.214	1.871e-15
HOXA10	0.29	0.353	0.123	1.913e-15
GNG12	0.344	0.676	0.348	2.200e-15
PSD3	0.32	0.418	0.157	2.348e-15
MEDAG	0.381	0.688	0.333	2.417e-15
EMILIN1	0.3	0.494	0.201	2.581e-15
COL1A1	0.257	0.976	0.597	2.697e-15
FBLN5	0.382	0.859	0.439	3.155e-15
COL8A1	0.275	0.229	0.062	3.212e-15
OSR2	0.322	0.524	0.222	3.436e-15
COBLL1	0.284	0.5	0.212	3.511e-15
FKBP9	0.336	0.682	0.359	4.536e-15
RRAS	0.416	0.765	0.448	5.608e-15
ADH5	0.394	0.776	0.467	5.800e-15
ELN	0.327	0.676	0.322	9.635e-15
C1R	0.375	0.982	0.562	1.090e-14
VEGFB	0.442	0.782	0.461	1.381e-14
CYBRD1	0.411	0.894	0.561	1.621e-14
OLFML3	0.353	0.747	0.372	1.726e-14
COX7A1	0.312	0.647	0.323	1.750e-14
DDR2	0.357	0.806	0.438	1.854e-14
C2	0.278	0.524	0.222	3.437e-14
LOXL1	0.262	0.547	0.236	3.725e-14
SMIM14	0.424	0.765	0.451	4.516e-14
VAT1	0.362	0.794	0.469	4.621e-14
MATN2	0.284	0.406	0.159	5.536e-14
PARVA	0.281	0.553	0.255	6.321e-14
LTBP2	0.396	0.606	0.298	6.478e-14
CYB5R3	0.4	0.853	0.568	7.693e-14
DCLK1	0.339	0.747	0.38	7.907e-14
AXL	0.304	0.694	0.362	7.987e-14
PAM	0.323	0.729	0.395	8.058e-14
CPQ	0.379	0.753	0.432	1.045e-13
EFEMP2	0.267	0.682	0.339	1.464e-13
HSD3B7	0.264	0.488	0.203	1.470e-13
SNTB2	0.42	0.741	0.426	1.608e-13
CFL2	0.277	0.459	0.197	1.708e-13
PHGDH	0.302	0.341	0.125	1.910e-13
CCDC80	0.346	0.976	0.609	1.969e-13
EBF1	0.401	0.782	0.449	2.052e-13
PPIC	0.384	0.741	0.414	2.386e-13
FAM126A	0.298	0.559	0.273	2.838e-13
RTL8C	0.253	0.618	0.312	3.304e-13
VIM	0.28	1	0.985	3.317e-13
WDR1	0.314	0.665	0.347	4.400e-13
MYOF	0.369	0.6	0.305	4.975e-13
REXO2	0.305	0.724	0.405	5.087e-13
HSPB2	0.261	0.324	0.114	5.427e-13
CD276	0.264	0.535	0.245	5.450e-13
FAM129A	0.333	0.724	0.393	6.060e-13
FNDC3B	0.32	0.706	0.389	6.896e-13
PCDH18	0.294	0.571	0.265	8.340e-13
SEMA3C	0.363	0.524	0.236	9.530e-13
SOD3	0.463	0.865	0.498	1.095e-12
DST	0.464	0.818	0.534	1.172e-12
FAT1	0.291	0.324	0.118	1.478e-12
TCEAL4	0.355	0.653	0.36	1.481e-12
TGFBR3	0.423	0.806	0.487	1.665e-12
VCAN	0.474	0.747	0.426	1.820e-12
NFE2L1	0.37	0.565	0.289	1.918e-12
CILP	0.367	0.8	0.436	2.193e-12
EID1	0.321	0.965	0.788	2.342e-12
SERPING1	0.361	0.976	0.688	2.431e-12
RBPJ	0.404	0.876	0.617	2.524e-12
NT5E	0.267	0.553	0.26	3.390e-12
SERPINF1	0.421	0.982	0.612	3.827e-12
PLPP1	0.305	0.694	0.364	4.397e-12
DPT	0.419	0.876	0.506	4.399e-12
UGDH	0.378	0.576	0.296	4.553e-12
RAB32	0.354	0.618	0.331	4.604e-12
C1S	0.342	0.982	0.567	4.969e-12
COL3A1	0.273	0.982	0.657	5.043e-12
CTTN	0.255	0.641	0.326	6.068e-12
CEP126	0.274	0.459	0.198	7.271e-12
ECM2	0.269	0.653	0.327	7.296e-12
ISLR	0.323	0.829	0.446	8.660e-12
MYADM	0.384	0.918	0.721	9.464e-12
ADAMTS1	0.335	0.653	0.341	9.943e-12
COL5A1	0.25	0.6	0.294	1.257e-11
GPRC5A	0.287	0.488	0.214	1.434e-11
AMOTL2	0.27	0.535	0.26	2.685e-11
PPL	0.34	0.618	0.308	3.497e-11
RPS27L	0.388	0.841	0.563	3.724e-11
TFPI	0.261	0.7	0.365	3.912e-11
CD81	0.439	0.971	0.852	3.938e-11
S100A13	0.338	0.924	0.618	4.083e-11
KDELC2	0.271	0.465	0.214	5.355e-11
CD99	0.329	0.976	0.824	5.423e-11
LAMA2	0.324	0.647	0.335	8.732e-11
CD63	0.255	0.994	0.918	9.006e-11
TES	0.271	0.418	0.182	1.152e-10
DPYSL3	0.343	0.641	0.34	1.383e-10
TSHZ2	0.356	0.753	0.449	1.600e-10
GSN	0.346	1	0.883	1.652e-10
MRC2	0.27	0.641	0.326	1.767e-10
NTRK2	0.314	0.735	0.393	2.006e-10
MFAP2	0.274	0.329	0.128	2.270e-10
FST	0.338	0.512	0.246	2.750e-10
ZEB1	0.318	0.694	0.393	2.824e-10
ARL1	0.256	0.606	0.322	3.169e-10
LDHA	0.341	0.912	0.706	3.210e-10
TRIP10	0.283	0.582	0.303	5.142e-10
PMP22	0.327	0.918	0.631	5.456e-10
PCOLCE	0.293	0.812	0.466	6.637e-10
NOVA1	0.3	0.771	0.418	1.163e-09
ANXA5	0.298	0.959	0.779	1.239e-09
ASPH	0.31	0.735	0.459	1.249e-09
ID4	0.311	0.418	0.191	1.607e-09
PLEKHH2	0.266	0.388	0.173	2.080e-09
HNMT	0.261	0.565	0.297	2.109e-09
SVBP	0.261	0.518	0.263	2.178e-09
PDLIM1	0.32	0.776	0.488	2.288e-09
CTSH	0.267	0.535	0.271	2.323e-09
TNFAIP6	0.272	0.494	0.241	2.476e-09
ANXA4	0.284	0.741	0.45	3.104e-09
EBF3	0.292	0.453	0.221	4.668e-09
SMOC2	0.288	0.571	0.29	6.660e-09
ARL6IP5	0.317	0.894	0.657	7.044e-09
CD151	0.306	0.782	0.492	7.268e-09
PCYOX1	0.256	0.676	0.388	9.431e-09
MAP3K20	0.264	0.635	0.37	9.963e-09
MAGED2	0.259	0.653	0.372	1.007e-08
AK3	0.287	0.641	0.377	1.245e-08
CST3	0.292	0.994	0.876	1.331e-08
CLTB	0.301	0.7	0.447	1.386e-08
FXYD1	0.254	0.724	0.409	1.421e-08
SH3D19	0.276	0.594	0.34	1.743e-08
ARHGAP21	0.266	0.7	0.407	1.823e-08
MAP2K2	0.286	0.729	0.48	2.714e-08
TIMP3	0.318	1	0.765	3.245e-08
MARCKS	0.355	0.882	0.681	3.435e-08
H2AFJ	0.348	0.794	0.531	3.622e-08
SEC31A	0.279	0.729	0.479	5.100e-08
SVIL	0.253	0.459	0.229	5.255e-08
DCN	0.376	1	0.739	5.829e-08
UAP1	0.27	0.653	0.371	1.127e-07
TPPP3	0.339	0.624	0.346	1.155e-07
RBMS3	0.291	0.641	0.388	1.452e-07
MYC	0.382	0.694	0.431	1.846e-07
ZBTB20	0.304	0.924	0.704	2.043e-07
CLIC4	0.265	0.612	0.349	2.056e-07
CYTOR	0.321	0.565	0.321	2.105e-07
CLIP1	0.261	0.618	0.372	7.455e-07
HSPB6	0.304	0.418	0.21	9.943e-07
OPTN	0.273	0.635	0.372	1.279e-06
TUBA1A	0.415	0.888	0.72	1.345e-06
TUBB	0.254	0.906	0.668	1.887e-06
CD34	0.277	0.853	0.551	2.184e-06
GPX3	0.29	0.912	0.633	3.035e-06
METRNL	0.302	0.7	0.465	4.585e-06
CAPN2	0.26	0.806	0.566	4.739e-06
CD55	0.706	0.665	0.465	6.313e-06
ANXA6	0.265	0.671	0.435	2.920e-05
TMEM176B	0.281	0.606	0.372	3.198e-05
CRISPLD2	0.276	0.353	0.173	4.789e-05
NFIA	0.287	0.841	0.585	8.253e-05
EEA1	0.257	0.682	0.462	9.557e-05
ADH1B	0.261	0.718	0.47	1.897e-04
ITM2A	0.307	0.806	0.61	3.985e-04
MT1E	0.255	0.665	0.422	5.142e-04
VMP1	0.297	0.712	0.519	1.050e-03
TNMD	0.324	0.276	0.136	1.417e-03
MAFF	0.27	0.653	0.455	3.869e-03
PMEPA1	0.263	0.312	0.176	3.015e-02
C11orf96	0.401	0.659	0.481	3.315e-02
APOE	0.52	0.471	0.338	3.821e-01
ATF3	0.255	0.841	0.646	4.383e-01
MT1A	0.47	0.306	0.194	1.000e+00

## Sheet: S30-ADSVF Fibrocytes
Table S30 - Differentially expressed genes of fibrocytes
Pre Fibrocytes - early - Marker genes by cluster (vs. all ADSVF cells)					Pre Fibrocytes - late - Marker genes by cluster (vs. all ADSVF cells)					Fibrocytes - Marker genes by cluster (vs. all ADSVF cells)					Top five DEG per subpopulation vs. other subpopulations							Top five differentially expressed surface marker genes per subpopulation vs. other subpop
Gene	avg. logFC	% cells in this cluster	% cells in other clusters	adj. p-value	Gene	avg. logFC	% cells in this cluster	% cells in other clusters	adj. p-value	Gene	avg. logFC	% cells in this cluster	% cells in other clusters	adj. p-value	Cluster	Gene	p_val	avg_logFC	pct.1	pct.2	p_val_adj	Cluster	Gene	p_val	avg_logFC	pct.1	pct.2	p_val_adj
DCSTAMP	1.576	0.537	0.007	0.000e+00	TREM2	1.563	0.909	0.018	0.000e+00	LYVE1	0.766	0.641	0.137	1.096e-279	Pre Fibrocyte - Early	RGS5	5.98846e-08	1.75053	0.707	0.121	0.00165892	Pre Fibrocyte - Early	CD52	7.07985e-06	1.10942	0.927	0.788	0.00274698
OR6N1	0.46	0.098	0	0.000e+00	COL22A1	0.285	0.212	0.001	3.774e-249	C1QA	0.751	0.719	0.184	1.771e-250	Pre Fibrocyte - Early	SPARCL1	8.37387e-08	2.10545	0.805	0.455	0.00231973	Pre Fibrocyte - Early	MSR1	0.000228215	1.37853	0.805	0.848	0.0885475
CHI3L1	2.083	0.634	0.014	2.041e-237	TM4SF19	0.859	0.364	0.005	3.131e-163	C1QB	0.695	0.676	0.162	1.319e-246	Pre Fibrocyte - Early	APOLD1	1.47317e-06	1.77343	0.634	0.121	0.0408097	Pre Fibrocyte - Early	KDR	0.000244547	1.03824	0.341	0	0.0948844
COL22A1	0.814	0.171	0.001	6.175e-200	PLA2G7	1.219	0.788	0.027	5.919e-156	MRC1	0.666	0.635	0.149	6.620e-236	Pre Fibrocyte - Early	GNG11	6.10189e-06	1.77325	0.732	0.485	0.169034	Pre Fibrocyte - Early	CDH5	0.00574647	0.953118	0.366	0.121	1
FBP1	2.847	0.976	0.052	6.704e-163	SDS	0.676	0.485	0.012	1.413e-128	C1QC	0.646	0.614	0.139	5.555e-230	Pre Fibrocyte - Early	RBP7	4.36428e-05	1.69808	0.634	0.303	1	Pre Fibrocyte - Early	ITGA6	0.00651499	0.951364	0.39	0.152	1
TM4SF19	0.808	0.317	0.005	1.099e-153	SPOCD1	0.378	0.364	0.009	1.353e-96	MS4A7	0.638	0.648	0.158	1.038e-226	Pre fibrocyte - Late	TNXB	6.33868e-13	1.69095	0.939	0.073	1.75594e-08	Pre fibrocyte - Late	CD55	1.03546e-08	0.746556	0.818	0.098	4.0176e-06
SPP1	1.954	0.707	0.029	3.536e-147	FBP1	1.228	0.788	0.053	2.395e-77	F13A1	0.666	0.592	0.14	6.813e-224	Pre fibrocyte - Late	CFD	1.93499e-11	2.02681	1	0.61	5.3603e-07	Pre fibrocyte - Late	LRP1	7.72229e-08	0.903634	1	0.341	2.99625e-05
PLA2G7	1.95	0.659	0.027	1.211e-137	SPP1	2.365	0.576	0.029	3.427e-74	MS4A6A	0.575	0.656	0.165	6.565e-211	Pre fibrocyte - Late	MGP	2.03585e-11	1.82592	1	0.22	5.63971e-07	Pre fibrocyte - Late	CD44	4.89726e-06	0.73428	0.97	0.415	0.00190014
TREM2	1.443	0.537	0.018	2.671e-133	IL1RN	1.28	0.576	0.029	1.841e-73	FOLR2	0.568	0.581	0.14	2.156e-202	Pre fibrocyte - Late	COL6A2	2.84931e-11	1.65812	1	0.244	7.89316e-07	Pre fibrocyte - Late	CD74	0.000231776	0.841223	1	0.732	0.0899292
PPBP	0.667	0.146	0.001	2.570e-115	ITGAX	0.837	0.879	0.064	2.910e-72	LILRB5	0.577	0.526	0.12	7.224e-202	Pre fibrocyte - Late	DCN	1.30176e-10	1.49432	0.97	0.561	3.60613e-06	Pre fibrocyte - Late	IL7R	0.000841786	0.848763	0.303	0.024	0.326613
DNASE2B	0.984	0.244	0.006	1.943e-77	ALCAM	1.408	0.97	0.088	3.110e-71	MS4A4A	0.563	0.534	0.127	2.602e-191
AC015660.2	0.445	0.122	0.002	8.031e-72	ADGRE2	0.435	0.576	0.031	1.471e-64	CD163	0.525	0.564	0.145	3.144e-177
IL1RN	1.306	0.488	0.029	9.588e-66	FGR	0.814	0.818	0.063	3.876e-64	AIF1	0.442	0.652	0.181	4.723e-171
ATP6V0D2	0.398	0.098	0.001	3.815e-64	SLC16A10	0.571	0.455	0.02	1.167e-63	MPEG1	0.455	0.516	0.131	8.308e-165
ITGAX	1.486	0.634	0.065	6.114e-49	DNASE2B	0.258	0.242	0.006	3.061e-60	CYBB	0.473	0.509	0.129	2.694e-162
CD52	2.049	0.927	0.146	2.638e-48	CHIT1	1.446	0.242	0.007	5.207e-57	RNASE1	0.627	0.777	0.326	6.356e-162
MSR1	2.179	0.805	0.114	3.669e-47	ST14	0.479	0.545	0.033	7.086e-56	MARCO	0.529	0.365	0.076	9.067e-161
CST6	0.377	0.098	0.002	2.252e-45	NPL	0.58	0.818	0.071	1.040e-54	GPR34	0.371	0.409	0.091	2.197e-157
FOLR3	0.738	0.195	0.007	2.490e-39	MMP7	0.417	0.152	0.003	1.313e-54	FCGR2B	0.449	0.47	0.118	3.815e-151
MATK	1.26	0.463	0.047	4.607e-33	DHRS9	0.551	0.545	0.034	2.587e-54	ADAP2	0.455	0.491	0.132	6.798e-150
APOC1	1.713	0.634	0.098	3.358e-31	NCEH1	1.027	0.818	0.079	6.278e-53	CD14	0.521	0.628	0.204	8.507e-150
FABP5	2.022	1	0.339	1.323e-29	MATK	1.005	0.636	0.047	1.831e-51	STAB1	0.541	0.536	0.157	1.011e-149
LIPA	2.049	0.902	0.26	1.592e-29	FCMR	0.528	0.545	0.035	5.108e-50	FCGR2A	0.397	0.533	0.146	2.050e-146
GCHFR	1.714	0.585	0.09	9.191e-29	ABCC3	0.266	0.455	0.025	1.801e-49	VSIG4	0.416	0.491	0.128	9.261e-146
ITGB2	1.728	0.878	0.213	1.357e-28	SMIM25	0.417	0.485	0.029	2.844e-48	SIGLEC1	0.331	0.344	0.073	3.998e-140
LCP1	1.537	0.902	0.229	4.191e-28	MMP9	1.51	0.455	0.027	1.592e-47	CSF1R	0.345	0.48	0.13	4.796e-133
ACP5	1.394	0.585	0.09	1.081e-27	RPS6KA1	0.483	0.606	0.048	8.639e-44	CXCL8	0.597	0.611	0.234	1.809e-129
MNDA	1.249	0.585	0.09	5.461e-27	ACP5	1.475	0.788	0.09	1.373e-42	TYROBP	0.377	0.679	0.22	7.317e-129
ASPHD1	0.494	0.122	0.004	8.279e-26	SCIN	0.441	0.394	0.024	9.775e-40	FCER1G	0.333	0.636	0.199	9.815e-129
S100A9	0.41	0.512	0.069	9.480e-25	ALDH1A2	0.317	0.333	0.017	9.456e-39	MSR1	0.378	0.419	0.109	2.223e-127
SPOCD1	0.813	0.171	0.009	2.563e-23	TNFRSF11A	0.51	0.485	0.036	1.003e-38	TGFBI	0.549	0.628	0.232	5.573e-126
ALCAM	1.415	0.537	0.089	3.067e-23	CHI3L1	0.578	0.303	0.015	1.629e-38	CCL3	0.759	0.553	0.199	1.023e-124
FGR	1.143	0.463	0.064	3.702e-23	MNDA	0.625	0.788	0.09	9.439e-38	FRMD4B	0.415	0.538	0.171	1.119e-124
ACAT2	1.696	0.61	0.119	5.153e-23	OTOA	0.439	0.394	0.025	7.804e-37	SLCO2B1	0.326	0.375	0.092	3.942e-122
CSTB	2.41	0.976	0.637	1.041e-22	SLAMF8	0.256	0.424	0.028	9.439e-37	C5AR1	0.317	0.447	0.126	1.355e-116
LPL	1.617	0.829	0.227	3.772e-22	RAB7B	0.773	0.667	0.072	3.010e-36	P2RY14	0.324	0.347	0.085	4.434e-116
CD9	1.944	0.951	0.414	1.177e-21	LGALS2	0.469	0.515	0.041	1.009e-35	LYZ	0.303	0.518	0.162	2.482e-115
IGSF6	1.578	0.537	0.099	2.756e-20	MFSD12	1.232	0.879	0.134	1.899e-35	CD83	0.453	0.597	0.217	3.119e-115
AC092069.1	0.83	0.244	0.02	4.359e-20	KYNU	0.513	0.576	0.054	2.439e-34	CD209	0.274	0.322	0.075	2.467e-114
MFSD12	1.576	0.61	0.134	5.766e-20	MSR1	0.793	0.848	0.114	5.256e-34	SCN9A	0.275	0.328	0.077	1.415e-113
RGCC	1.512	0.951	0.392	6.821e-20	PIK3R5	0.435	0.576	0.054	6.085e-34	MAMDC2	0.47	0.499	0.165	7.068e-113
MCEMP1	0.667	0.146	0.008	7.292e-20	MPP1	0.737	0.909	0.136	6.496e-34	NCF4	0.287	0.385	0.103	4.382e-110
FTL	1.402	1	0.988	9.180e-20	CD300LB	0.325	0.273	0.013	1.884e-33	LGMN	0.691	0.743	0.405	4.932e-110
OLR1	0.939	0.293	0.029	1.002e-19	LILRB4	0.482	0.667	0.072	8.851e-33	FPR3	0.31	0.352	0.089	3.939e-109
FTH1	1.129	1	0.992	1.711e-19	RAB20	0.484	0.667	0.075	1.775e-32	SPI1	0.28	0.43	0.125	1.256e-103
CD68	1.556	0.878	0.323	3.795e-19	CXCL16	0.857	0.939	0.149	1.981e-32	CD68	0.491	0.697	0.317	2.249e-103
SLAMF9	0.385	0.146	0.008	4.934e-19	IL10	0.4	0.364	0.024	1.402e-31	CD84	0.315	0.428	0.13	1.594e-96
LYZ	1.082	0.707	0.168	3.892e-18	KCNAB2	0.456	0.758	0.095	7.698e-31	IQGAP2	0.364	0.554	0.2	4.225e-93
NCEH1	1.118	0.463	0.079	5.516e-18	LY86	0.492	0.485	0.043	2.184e-30	RASGEF1B	0.362	0.483	0.167	5.989e-91
S100A11	1.278	1	0.863	6.052e-18	HMGA1	0.609	0.818	0.117	2.483e-30	FTL	0.387	0.997	0.987	1.149e-90
FABP4	1.843	0.976	0.626	6.390e-18	NRIP3	0.371	0.394	0.03	6.813e-30	CD4	0.294	0.455	0.15	5.141e-89
TMSB4X	0.979	1	0.995	8.813e-18	OXER1	0.263	0.212	0.009	7.529e-30	HLA-DRA	0.253	0.75	0.371	3.733e-88
NRGN	0.742	0.293	0.032	1.631e-17	RAMP1	0.326	0.212	0.009	1.476e-28	NCF2	0.288	0.368	0.108	4.528e-88
ACTB	0.963	1	0.978	1.868e-17	HAVCR2	0.525	0.636	0.075	4.413e-28	MARCH1	0.269	0.33	0.091	2.694e-87
CCL20	0.744	0.195	0.015	2.102e-17	GM2A	0.872	0.788	0.119	8.390e-28	C3AR1	0.273	0.374	0.111	5.468e-87
CTSB	1.576	0.951	0.549	2.570e-17	STXBP2	0.312	0.606	0.068	3.671e-27	NLRP3	0.269	0.369	0.114	8.593e-82
LGALS3	1.093	1	0.837	5.124e-17	SLC1A4	0.356	0.424	0.037	8.174e-27	CD74	0.309	0.808	0.438	3.522e-81
RGS5	0.807	0.707	0.167	1.082e-15	ALDH3B1	0.366	0.485	0.047	8.902e-27	CTSB	0.477	0.803	0.545	4.165e-81
AREG	1.131	0.659	0.163	1.165e-15	PLEK	0.867	0.879	0.148	2.228e-26	CCL4	0.272	0.572	0.253	4.191e-81
CTSD	1.713	0.902	0.599	4.501e-15	SLAMF7	0.287	0.364	0.028	1.938e-25	CCL18	0.357	0.193	0.041	6.078e-79
AQP9	0.643	0.195	0.017	1.073e-14	LIPA	1.986	0.939	0.26	2.219e-25	TTN	0.393	0.31	0.091	1.487e-78
CALR	1.302	0.976	0.677	1.862e-13	ITGA3	0.39	0.364	0.029	2.988e-25	SELENOP	0.528	0.888	0.719	1.436e-77
SH3BGRL3	1.164	0.976	0.769	4.844e-13	OLR1	0.384	0.364	0.029	3.076e-25	EMB	0.28	0.466	0.167	7.499e-76
CCL3	0.394	0.732	0.205	6.050e-13	PILRA	0.404	0.515	0.057	1.787e-24	MKI67	0.304	0.072	0.007	3.051e-75
CTSS	1.213	0.805	0.306	1.371e-12	DPEP2	0.323	0.394	0.034	2.078e-24	CTSS	0.347	0.636	0.301	1.370e-74
LAPTM5	1.173	0.78	0.306	2.717e-12	IGSF6	0.597	0.697	0.099	6.371e-24	NINJ1	0.256	0.452	0.166	4.574e-74
CD63	0.969	1	0.919	3.919e-12	APOC1	1.813	0.636	0.098	1.221e-23	MAFB	0.495	0.753	0.445	5.108e-74
BCL2A1	0.9	0.39	0.072	1.207e-11	CCR1	0.337	0.545	0.063	2.032e-23	BCAT1	0.288	0.419	0.151	1.027e-71
DBI	1.361	0.902	0.699	1.799e-11	ITGB2	1.409	0.939	0.213	2.336e-23	CCL4L2	0.377	0.382	0.136	1.032e-71
TM4SF19-AS1	0.468	0.073	0.003	3.181e-11	MYO1E	0.544	0.788	0.136	2.387e-23	CCL3L1	0.344	0.273	0.079	5.548e-70
TMSB10	0.66	1	0.981	4.738e-11	MAPK13	0.286	0.424	0.041	2.471e-23	CXCL3	0.361	0.384	0.139	3.569e-69
SLC16A3	1.143	0.366	0.07	1.208e-10	TYROBP	1.322	1	0.227	2.775e-23	DAB2	0.535	0.801	0.582	1.110e-68
PDXK	1.12	0.61	0.203	1.917e-10	C1orf162	0.684	0.758	0.119	3.349e-23	LTC4S	0.263	0.354	0.12	6.509e-68
APOLD1	1.019	0.634	0.186	2.436e-10	SORT1	0.452	0.606	0.083	5.078e-23	TOP2A	0.358	0.077	0.009	7.902e-67
MS4A4A	0.926	0.537	0.134	4.867e-10	IFI30	0.341	0.545	0.064	5.854e-23	COLEC12	0.437	0.599	0.295	5.565e-66
CD36	0.997	0.927	0.458	8.148e-10	TTYH3	0.725	0.727	0.116	1.024e-22	MYO5A	0.376	0.442	0.178	1.103e-65
ATP5MC3	1.163	0.878	0.585	1.686e-09	CD86	0.404	0.576	0.073	5.151e-22	NR4A2	0.439	0.663	0.356	1.456e-63
HLA-DRB5	0.775	0.683	0.218	2.263e-09	PTPN6	0.473	0.697	0.105	5.196e-22	MAF	0.461	0.666	0.404	2.796e-59
MS4A7	0.712	0.61	0.166	2.311e-09	LYZ	1.427	0.848	0.168	5.563e-22	TFRC	0.377	0.456	0.2	1.257e-58
PLAUR	1.058	0.61	0.201	2.669e-09	SLC7A7	0.361	0.576	0.074	5.966e-22	RGL1	0.322	0.439	0.187	1.681e-57
SPI1	1.087	0.488	0.13	2.694e-09	CHST11	0.445	0.545	0.069	6.028e-22	ME1	0.256	0.28	0.09	2.546e-57
TYROBP	0.971	0.707	0.228	4.228e-09	AVPI1	0.471	0.606	0.085	1.364e-21	HMOX1	0.277	0.423	0.174	3.628e-57
CALM3	1.417	0.756	0.459	7.519e-09	CA2	0.259	0.242	0.015	1.507e-21	CCL2	0.389	0.602	0.319	1.725e-55
EBP	1.334	0.463	0.128	1.140e-08	SLC16A3	0.416	0.545	0.069	1.866e-21	CCL8	0.317	0.203	0.058	3.365e-53
VAMP8	1.199	0.61	0.228	5.571e-08	ZNF385A	0.614	0.818	0.151	2.003e-21	SLC40A1	0.481	0.536	0.281	1.828e-52
OAZ1	0.772	0.951	0.87	6.183e-08	ARMH1	0.255	0.242	0.015	2.378e-21	PMAIP1	0.402	0.349	0.137	2.849e-50
SNX10	1.071	0.39	0.094	6.783e-08	FERMT3	0.637	0.758	0.129	3.676e-21	MAN1A1	0.436	0.661	0.423	3.813e-49
CFL1	0.728	0.951	0.827	8.166e-08	LCP1	1.196	0.97	0.229	4.048e-21	HLA-DMB	0.255	0.364	0.143	4.969e-49
PLEK	0.974	0.512	0.148	1.179e-07	SLC15A3	0.565	0.697	0.114	5.086e-21	EMP1	0.48	0.881	0.702	1.750e-48
TSPO	0.946	0.878	0.659	1.498e-07	IL18BP	0.25	0.394	0.039	5.481e-21	CPVL	0.277	0.462	0.206	5.115e-48
FCER1G	0.782	0.659	0.206	1.528e-07	CD84	0.695	0.788	0.134	5.637e-21	KLF6	0.351	0.903	0.799	5.168e-48
GPC4	1.122	0.415	0.108	1.621e-07	SLC1A3	0.492	0.545	0.072	7.538e-21	DUSP6	0.382	0.531	0.281	7.615e-47
TGM2	0.756	0.317	0.065	1.812e-07	C15orf48	0.51	0.273	0.02	8.759e-21	CXCL2	0.318	0.507	0.26	1.827e-45
B2M	0.604	1	0.986	2.776e-07	ARRB2	0.669	0.879	0.168	9.544e-21	CTSZ	0.39	0.781	0.599	3.227e-45
CTSZ	1.006	0.829	0.602	3.799e-07	MS4A7	0.829	0.879	0.166	1.075e-20	TYMS	0.28	0.085	0.015	1.139e-44
DHRS9	0.64	0.22	0.034	5.215e-07	LILRB3	0.317	0.515	0.063	2.636e-20	CTSC	0.321	0.544	0.288	1.251e-43
HLA-DRA	0.447	0.829	0.377	6.177e-07	FABP5	1.858	1	0.339	2.640e-20	PRG4	0.487	0.402	0.183	1.813e-43
RAC2	0.921	0.463	0.132	6.772e-07	PTAFR	0.392	0.515	0.065	2.767e-20	CCDC88A	0.332	0.589	0.335	7.778e-43
FAM213A	0.867	0.634	0.237	1.459e-06	RRAGD	0.281	0.515	0.064	3.509e-20	RAB31	0.276	0.518	0.266	8.974e-43
AC020656.1	1.026	0.22	0.036	1.542e-06	CCRL2	0.273	0.545	0.071	3.662e-20	IER3	0.367	0.716	0.476	7.176e-42
APOBR	0.504	0.195	0.029	2.567e-06	DOT1L	0.362	0.545	0.073	3.932e-20	COL6A3	0.312	0.871	0.574	8.528e-39
MYL6	0.657	0.951	0.938	3.595e-06	LGALS9	0.704	0.727	0.131	4.472e-20	RGS10	0.272	0.533	0.278	1.936e-38
SMIM25	0.624	0.195	0.029	4.197e-06	LAPTM5	1.341	1	0.306	1.348e-19	NPC2	0.312	0.797	0.632	8.638e-38
TUBA1B	0.932	0.902	0.787	4.288e-06	NCF2	0.478	0.697	0.112	2.429e-19	LMNA	0.328	0.938	0.864	2.322e-36
BRI3	0.761	0.902	0.722	4.530e-06	LPL	1.186	0.939	0.227	2.816e-19	CENPF	0.439	0.111	0.027	4.739e-36
ITGA3	0.537	0.195	0.03	5.579e-06	CD68	1.474	0.97	0.323	3.135e-19	STMN1	0.438	0.416	0.207	6.605e-36
YBX1	0.673	0.927	0.862	6.095e-06	ADA2	0.845	0.667	0.118	3.530e-19	GRN	0.322	0.75	0.553	1.545e-35
ATP5F1E	0.873	0.878	0.778	6.134e-06	TRPV2	0.64	0.727	0.135	6.368e-19	PDK4	0.463	0.783	0.621	2.202e-35
RAB7B	0.672	0.317	0.072	6.836e-06	SPI1	0.747	0.727	0.129	7.871e-19	VCAN	0.311	0.692	0.423	2.043e-34
ANXA5	0.669	0.902	0.78	8.183e-06	CD52	0.934	0.788	0.147	9.796e-19	SGK1	0.34	0.545	0.326	2.083e-32
NPC2	0.9	0.854	0.635	1.317e-05	C5AR1	0.764	0.727	0.131	1.513e-18	ITSN1	0.257	0.457	0.249	2.288e-32
C1QC	0.579	0.512	0.147	1.508e-05	MMP19	1.078	0.788	0.184	5.606e-18	AP2A2	0.267	0.462	0.249	2.066e-31
CCR1	0.674	0.293	0.064	1.951e-05	CD300A	0.272	0.455	0.055	6.061e-18	MTSS1	0.278	0.49	0.274	7.035e-31
ADGRE2	0.52	0.195	0.032	3.240e-05	VAMP8	0.717	0.97	0.228	8.332e-18	ZFHX3	0.26	0.555	0.331	9.955e-31
LTA4H	1.085	0.439	0.152	3.414e-05	MRAS	0.362	0.576	0.088	1.043e-17	ABI3BP	0.326	0.604	0.351	8.858e-30
NCF2	0.791	0.39	0.112	3.552e-05	SNX10	0.398	0.606	0.094	1.240e-17	PLTP	0.33	0.717	0.491	6.734e-28
PSMA7	0.788	0.854	0.73	3.842e-05	PLAUR	0.621	0.879	0.201	2.066e-17	FGL2	0.268	0.625	0.407	4.688e-27
APLP2	1.092	0.829	0.684	5.880e-05	CTSB	1.844	1	0.549	3.717e-17	CYP1B1	0.289	0.297	0.138	4.851e-27
CCDC88A	1.118	0.634	0.339	6.389e-05	FAIM	0.422	0.667	0.119	5.862e-17	TNFAIP2	0.294	0.658	0.45	7.315e-27
CAVIN2	0.718	0.585	0.211	8.212e-05	MITF	0.796	0.879	0.218	8.455e-17	ABL2	0.316	0.584	0.383	1.836e-26
SPARCL1	0.551	0.805	0.38	1.464e-04	ADAP2	0.354	0.758	0.138	9.933e-17	RBPJ	0.292	0.77	0.615	2.146e-26
ADGRF5	0.708	0.512	0.172	1.467e-04	FCER1G	0.91	0.909	0.206	1.019e-16	SFRP4	0.318	0.376	0.197	3.402e-25
PALMD	0.624	0.561	0.198	1.956e-04	CYP27A1	0.776	0.697	0.142	1.030e-16	BLVRB	0.271	0.695	0.513	4.506e-24
PLIN2	0.847	0.756	0.526	2.103e-04	SLC38A6	0.276	0.515	0.073	1.320e-16	ZEB2	0.265	0.676	0.489	1.152e-23
HCST	0.767	0.537	0.199	2.631e-04	UCP2	0.688	0.879	0.198	1.495e-16	PEPD	0.278	0.533	0.351	3.153e-20
A2M	0.466	0.805	0.37	3.145e-04	CSTB	1.592	1	0.637	2.002e-16	NAMPT	0.26	0.693	0.538	1.017e-19
MGST3	0.844	0.854	0.72	3.253e-04	GNA15	0.271	0.455	0.058	2.135e-16	CTSD	0.286	0.729	0.597	1.303e-19
CYP27A1	0.884	0.415	0.142	3.699e-04	RBM47	0.329	0.667	0.113	2.238e-16	SOD2	0.25	0.739	0.588	2.702e-17
ATP6V1F	1.157	0.683	0.514	4.043e-04	SCD	0.31	0.333	0.034	2.311e-16	CTSL	0.275	0.648	0.479	3.784e-17
CORO2A	0.485	0.146	0.022	7.503e-04	VSIG4	0.609	0.727	0.134	2.819e-16	BGN	0.278	0.351	0.202	2.252e-16
SLAMF7	0.465	0.171	0.028	8.841e-04	CTSS	1.044	1	0.306	3.131e-16	EMP3	0.252	0.822	0.688	4.173e-15
GSTO1	1.024	0.659	0.451	1.109e-03	SLC11A1	0.283	0.424	0.052	3.395e-16	TIMP1	0.384	0.854	0.683	3.862e-14
GM2A	0.795	0.366	0.119	1.151e-03	SYK	0.339	0.667	0.112	3.804e-16	TUBB6	0.252	0.496	0.357	8.624e-09
SLC39A11	0.597	0.22	0.047	1.489e-03	GPR183	0.57	0.788	0.157	4.094e-16	TUBA1C	0.331	0.415	0.291	8.699e-08
HMGCR	0.878	0.268	0.07	2.259e-03	HCST	0.726	0.879	0.199	4.801e-16	TUBB	0.363	0.797	0.667	1.158e-07
CYBA	0.789	0.805	0.662	2.619e-03	FTH1	1.21	1	0.992	1.036e-15	THBS1	0.256	0.217	0.13	4.426e-07
BTNL9	0.525	0.561	0.213	3.009e-03	WAS	0.283	0.576	0.089	1.389e-15
GNG5	0.924	0.707	0.533	3.067e-03	TCIRG1	0.597	0.848	0.202	1.757e-15
CRHBP	0.862	0.341	0.106	3.147e-03	CSF1R	0.477	0.727	0.136	1.842e-15
INSIG1	1.04	0.561	0.293	4.011e-03	ATP1B1	0.684	0.788	0.177	2.444e-15
CORO1C	1.013	0.463	0.196	4.841e-03	CTSD	1.756	1	0.599	2.737e-15
ARPC2	0.756	0.805	0.756	5.138e-03	GCLC	0.557	0.576	0.104	2.864e-15
LINC01010	0.337	0.073	0.007	5.590e-03	CAPG	0.922	0.848	0.212	3.280e-15
H2AFY	1.06	0.634	0.404	5.875e-03	FTL	1.639	1	0.988	8.498e-15
ANXA1	0.528	1	0.903	6.284e-03	FCGBP	0.534	0.303	0.031	1.236e-14
CD84	0.761	0.39	0.135	7.417e-03	KCNJ5	0.254	0.364	0.043	1.358e-14
SERF2	0.664	0.976	0.896	1.086e-02	CCDC88A	1.017	0.97	0.339	2.390e-14
VAC14	0.645	0.244	0.061	1.156e-02	FAM20C	0.67	0.697	0.155	2.996e-14
ACTR3	1.008	0.659	0.477	1.264e-02	C1QB	0.702	0.788	0.171	4.042e-14
CLIC1	0.653	0.854	0.794	1.335e-02	P2RX4	0.487	0.576	0.107	5.368e-14
ST14	0.52	0.171	0.033	1.336e-02	MS4A4A	0.423	0.697	0.134	6.619e-14
MT2A	0.299	0.951	0.683	1.339e-02	ATP6V1B2	0.621	0.818	0.211	8.780e-14
GAPDH	0.428	0.951	0.837	1.451e-02	SMCO4	0.362	0.576	0.104	1.115e-13
C1orf162	0.646	0.366	0.119	1.478e-02	SLC26A11	0.344	0.424	0.061	1.192e-13
SLC15A3	0.72	0.341	0.114	1.611e-02	UBASH3B	0.285	0.273	0.027	1.503e-13
LILRB4	0.562	0.268	0.073	1.657e-02	HLA-DMB	0.625	0.697	0.147	1.737e-13
OTOA	0.442	0.146	0.025	1.827e-02	PHLDA1	0.963	0.788	0.212	1.765e-13
ATP6V0B	1.053	0.634	0.407	1.917e-02	GK	0.254	0.455	0.068	4.468e-13
SCD	0.657	0.171	0.034	2.227e-02	GRK3	0.396	0.515	0.087	8.458e-13
EPAS1	0.638	0.61	0.289	2.796e-02	DOK2	0.378	0.667	0.13	1.013e-12
EIF4G2	0.822	0.756	0.653	2.895e-02	SHTN1	0.344	0.606	0.114	1.063e-12
FAM49B	0.833	0.463	0.208	3.162e-02	KIAA0930	0.64	0.939	0.278	1.066e-12
HAVCR2	0.6	0.268	0.075	3.522e-02	P2RX7	0.264	0.455	0.069	1.073e-12
CD300A	0.663	0.22	0.055	3.984e-02	CXCL3	0.834	0.667	0.143	1.315e-12
PRDX1	0.699	0.805	0.688	5.221e-02	CTSZ	1.109	1	0.602	1.496e-12
LST1	0.536	0.317	0.102	5.633e-02	AIF1	0.372	0.848	0.189	2.852e-12
ADGRL4	0.586	0.463	0.178	6.896e-02	CD9	1.272	0.939	0.414	3.581e-12
KDR	0.696	0.341	0.12	8.014e-02	SLC6A6	0.43	0.636	0.134	4.019e-12
SERINC2	0.43	0.098	0.014	8.332e-02	OSCAR	0.258	0.273	0.029	4.232e-12
CXCL3	0.484	0.39	0.143	8.819e-02	ACSL1	0.459	0.697	0.159	4.341e-12
HPGD	0.807	0.268	0.084	1.089e-01	ABHD12	0.379	0.697	0.153	5.464e-12
NDUFA4	0.847	0.732	0.673	1.174e-01	NCKAP1L	0.395	0.697	0.146	5.970e-12
POMP	0.817	0.707	0.562	1.277e-01	C1QC	0.652	0.697	0.147	6.970e-12
OSCAR	0.482	0.146	0.029	1.394e-01	CD4	0.507	0.697	0.155	9.479e-12
SDCBP	0.657	0.829	0.725	1.813e-01	IL18	0.253	0.455	0.073	1.224e-11
HMGA1	0.708	0.317	0.117	1.890e-01	SERPINE1	0.349	0.576	0.112	1.676e-11
CA4	0.336	0.415	0.15	2.292e-01	RASGEF1B	0.377	0.758	0.172	1.714e-11
C5AR1	0.423	0.366	0.131	2.418e-01	RAB31	0.638	0.879	0.27	1.780e-11
S100A6	0.354	1	0.943	2.430e-01	GNA13	0.656	0.788	0.232	3.319e-11
CXCL2	0.546	0.537	0.264	3.035e-01	LYN	0.346	0.727	0.167	3.646e-11
ARPC1B	0.97	0.585	0.398	3.257e-01	PDXK	0.549	0.788	0.203	3.834e-11
ALAS1	0.773	0.293	0.105	4.372e-01	EREG	0.423	0.242	0.025	4.181e-11
CA2	0.377	0.098	0.015	4.437e-01	SLC31A2	0.362	0.727	0.172	5.037e-11
HLA-DMB	0.604	0.366	0.147	4.640e-01	CD82	0.412	0.545	0.106	5.299e-11
VASP	0.88	0.488	0.265	4.787e-01	ACP2	0.477	0.545	0.111	5.349e-11
GMFG	0.635	0.585	0.33	6.325e-01	CCL20	0.624	0.182	0.015	5.700e-11
KIAA0930	0.889	0.488	0.279	6.416e-01	HLA-DRA	1.011	0.97	0.377	6.914e-11
TFEC	0.696	0.22	0.066	6.428e-01	ZYX	0.644	0.939	0.338	1.112e-10
ITGA6	0.556	0.39	0.159	6.473e-01	LAIR1	0.252	0.485	0.084	1.213e-10
ATP5PF	0.514	0.732	0.637	7.325e-01	CD53	0.416	0.758	0.178	1.367e-10
VWF	0.394	0.488	0.205	7.531e-01	PLEKHB2	0.458	0.848	0.241	1.396e-10
USP2	0.303	0.073	0.01	7.656e-01	GPSM3	0.412	0.727	0.172	1.565e-10
LIMS1	0.838	0.61	0.497	8.700e-01	BID	0.471	0.667	0.161	1.896e-10
ENO1	0.766	0.683	0.615	1.000e+00	TFRC	0.311	0.788	0.204	2.592e-10
MOSPD1	0.686	0.171	0.045	1.000e+00	PAPSS1	0.344	0.697	0.168	2.596e-10
SH3BGRL	0.802	0.659	0.546	1.000e+00	EMILIN2	0.59	0.909	0.28	2.982e-10
BZW1	0.974	0.659	0.553	1.000e+00	SPG21	0.372	0.818	0.216	3.334e-10
MYL12A	0.61	0.829	0.769	1.000e+00	RAB11FIP1	0.387	0.636	0.14	3.953e-10
GNG11	0.428	0.732	0.528	1.000e+00	FAM49B	0.506	0.788	0.208	4.045e-10
MMP19	0.694	0.39	0.184	1.000e+00	SPINT2	0.268	0.424	0.07	4.685e-10
CYP51A1	0.33	0.073	0.01	1.000e+00	PLD3	1.242	0.939	0.451	4.714e-10
ARHGEF15	0.461	0.268	0.094	1.000e+00	SLC43A2	0.482	0.636	0.146	5.240e-10
ANXA2	0.409	0.927	0.882	1.000e+00	CTSH	0.718	0.818	0.272	6.036e-10
HLA-DMA	0.591	0.463	0.234	1.000e+00	DMXL2	0.35	0.515	0.102	6.336e-10
CANX	0.734	0.659	0.57	1.000e+00	COTL1	0.688	0.97	0.378	6.397e-10
EPB41L2	0.831	0.585	0.435	1.000e+00	HLA-DMA	0.632	0.818	0.234	7.353e-10
CHCHD10	0.731	0.463	0.262	1.000e+00	TNFSF13B	0.388	0.636	0.143	8.414e-10
GRN	0.654	0.683	0.556	1.000e+00	GLIPR2	0.605	0.909	0.304	9.298e-10
TTYH3	0.584	0.293	0.116	1.000e+00	ABRACL	0.47	0.697	0.176	9.555e-10
NPL	0.556	0.22	0.071	1.000e+00	RGCC	0.884	0.97	0.392	1.027e-09
AC147651.4	0.369	0.098	0.018	1.000e+00	ITGAE	0.311	0.727	0.182	1.112e-09
IL6R-AS1	0.288	0.073	0.011	1.000e+00	PSAP	0.855	1	0.818	1.203e-09
MRS2	0.602	0.195	0.06	1.000e+00	REL	0.85	0.97	0.396	1.241e-09
PARVG	0.423	0.195	0.058	1.000e+00	SH3BGRL3	0.978	1	0.769	1.317e-09
FADS2	0.572	0.146	0.038	1.000e+00	EFHD2	0.646	0.879	0.295	2.399e-09
LSP1	0.865	0.61	0.476	1.000e+00	MPDU1	0.282	0.758	0.196	2.853e-09
TNFRSF12A	0.537	0.22	0.072	1.000e+00	AP2S1	0.774	1	0.487	2.920e-09
TSC22D1	0.931	0.512	0.34	1.000e+00	SOAT1	0.396	0.576	0.131	2.932e-09
SGK1	0.636	0.537	0.33	1.000e+00	EVI2B	0.331	0.636	0.141	3.131e-09
RPS6KA1	0.6	0.171	0.049	1.000e+00	GLIPR1	0.573	0.879	0.276	3.246e-09
SLC1A4	0.321	0.146	0.037	1.000e+00	PLIN2	1.009	0.97	0.526	4.318e-09
ADA2	0.573	0.293	0.118	1.000e+00	C1QA	0.26	0.758	0.193	4.403e-09
CENPW	0.542	0.171	0.05	1.000e+00	HLA-DPB1	0.608	0.939	0.349	4.610e-09
BCAP31	1.014	0.537	0.401	1.000e+00	INHBA	0.447	0.212	0.022	5.347e-09
ARPC4	0.767	0.537	0.376	1.000e+00	ATP6V1F	0.762	0.939	0.514	5.978e-09
HSD11B1	0.438	0.171	0.05	1.000e+00	ZNF267	0.323	0.636	0.154	7.477e-09
GLIPR2	0.756	0.488	0.304	1.000e+00	H2AFY	0.792	0.909	0.404	7.687e-09
PTPN6	0.598	0.268	0.105	1.000e+00	CD74	0.945	1	0.444	1.649e-08
ZNF706	0.763	0.61	0.493	1.000e+00	IL1B	0.376	0.455	0.086	1.666e-08
RAB20	0.528	0.22	0.076	1.000e+00	GPR137B	0.329	0.545	0.123	1.681e-08
FLNA	0.521	0.683	0.596	1.000e+00	IGF2R	0.513	0.848	0.254	1.692e-08
AC021739.2	0.273	0.073	0.012	1.000e+00	ARPC1B	0.782	0.909	0.398	1.797e-08
LPXN	0.464	0.22	0.077	1.000e+00	RGS1	0.295	0.576	0.127	1.953e-08
OPN3	0.334	0.171	0.051	1.000e+00	S100A9	0.494	0.394	0.07	2.050e-08
GIMAP4	0.391	0.415	0.208	1.000e+00	FDX1	0.458	0.758	0.228	2.178e-08
KCNAB2	0.634	0.244	0.095	1.000e+00	DOCK2	0.25	0.545	0.114	2.378e-08
B3GNT5	0.533	0.293	0.126	1.000e+00	FNIP2	0.61	0.788	0.266	2.489e-08
PYCARD	0.718	0.463	0.291	1.000e+00	CPM	0.587	0.818	0.249	2.547e-08
DUSP6	0.471	0.488	0.286	1.000e+00	OAS1	0.287	0.455	0.091	2.582e-08
MIR222HG	0.666	0.317	0.15	1.000e+00	TENT4B	0.268	0.697	0.182	2.605e-08
SCARB2	0.749	0.537	0.383	1.000e+00	CD83	0.348	0.788	0.223	2.977e-08
IFI30	0.403	0.195	0.064	1.000e+00	GRN	1.001	0.97	0.556	3.431e-08
MAPK13	0.302	0.146	0.041	1.000e+00	SDF2L1	0.417	0.758	0.216	3.815e-08
PPIF	0.533	0.268	0.11	1.000e+00	GSTO1	0.796	0.879	0.451	4.840e-08
SPINT1	0.277	0.073	0.013	1.000e+00	PTPRE	0.281	0.758	0.201	5.230e-08
LGALS1	0.338	0.927	0.882	1.000e+00	ATP6AP1	0.566	0.788	0.279	5.415e-08
TBC1D1	0.733	0.317	0.153	1.000e+00	PLEKHO1	0.645	0.758	0.239	5.948e-08
ASAH1	0.67	0.561	0.432	1.000e+00	GPC4	0.541	0.485	0.108	7.436e-08
GALM	0.64	0.268	0.116	1.000e+00	HLA-DPA1	0.766	0.909	0.354	7.994e-08
TMEM251	0.643	0.244	0.1	1.000e+00	MYO9B	0.51	0.727	0.229	8.769e-08
CDH5	0.385	0.366	0.168	1.000e+00	IQGAP2	0.558	0.727	0.206	1.005e-07
PTPRB	0.388	0.293	0.125	1.000e+00	HMG20B	0.482	0.727	0.222	1.028e-07
TPM3	0.714	0.659	0.619	1.000e+00	MTHFD2	0.376	0.545	0.133	1.038e-07
COX6C	0.615	0.707	0.632	1.000e+00	CD163	0.273	0.636	0.152	1.344e-07
MREG	0.283	0.073	0.013	1.000e+00	SMIM3	0.303	0.697	0.181	1.345e-07
AIF1	0.295	0.415	0.189	1.000e+00	HLA-DRB5	0.72	0.727	0.218	1.382e-07
H3F3A	0.295	0.927	0.925	1.000e+00	BCAP31	0.725	0.909	0.4	1.383e-07
FKBP1A	0.896	0.634	0.599	1.000e+00	S100A11	0.799	1	0.863	1.511e-07
BHLHE41	0.649	0.22	0.085	1.000e+00	M6PR	0.465	0.879	0.31	1.549e-07
ATP1B1	0.686	0.341	0.177	1.000e+00	ADAM9	0.546	0.758	0.24	1.603e-07
RBM47	0.459	0.268	0.113	1.000e+00	TUBA1C	0.581	0.848	0.293	1.665e-07
DHCR7	0.486	0.122	0.033	1.000e+00	APOE	1.25	0.848	0.339	1.856e-07
KYNU	0.364	0.171	0.054	1.000e+00	NINJ1	0.259	0.667	0.171	1.918e-07
CADM2	0.527	0.22	0.085	1.000e+00	PABPC4	0.58	0.848	0.332	2.034e-07
MGAT1	0.708	0.561	0.45	1.000e+00	SCARB2	0.632	0.909	0.382	2.370e-07
GCLC	0.801	0.244	0.104	1.000e+00	TWF2	0.339	0.848	0.276	2.489e-07
CSTA	0.384	0.146	0.044	1.000e+00	UNC93B1	0.269	0.606	0.15	2.569e-07
JCAD	0.541	0.293	0.131	1.000e+00	FKBP15	0.271	0.636	0.165	2.987e-07
CXCL16	0.519	0.317	0.149	1.000e+00	HPCAL1	0.495	0.545	0.139	3.543e-07
FADS1	0.441	0.22	0.088	1.000e+00	NPC2	0.861	0.939	0.635	3.718e-07
PLEKHO1	0.671	0.39	0.239	1.000e+00	RNASET2	0.411	0.879	0.289	3.756e-07
YWHAB	0.404	0.732	0.766	1.000e+00	ASAH1	0.74	0.909	0.432	4.782e-07
HMGN1	0.729	0.512	0.375	1.000e+00	LACTB	0.295	0.697	0.197	5.249e-07
CD86	0.627	0.195	0.074	1.000e+00	ZBTB43	0.259	0.697	0.193	6.363e-07
ARPC3	0.743	0.683	0.695	1.000e+00	DNASE1L1	0.341	0.364	0.068	7.506e-07
MRAS	0.59	0.22	0.088	1.000e+00	HSD3B7	0.282	0.727	0.204	8.753e-07
HK3	0.281	0.073	0.014	1.000e+00	LHFPL2	0.367	0.576	0.155	8.829e-07
SNCA	0.306	0.171	0.056	1.000e+00	ATF5	0.28	0.545	0.134	8.881e-07
SDSL	0.326	0.098	0.024	1.000e+00	FAM129B	0.353	0.424	0.091	9.482e-07
ZBTB43	0.705	0.341	0.193	1.000e+00	ATP6V0B	0.669	0.909	0.407	1.006e-06
EAF1	0.6	0.195	0.075	1.000e+00	SHKBP1	0.299	0.545	0.136	1.010e-06
DHCR24	0.581	0.146	0.048	1.000e+00	PTPN2	0.347	0.636	0.18	1.293e-06
THEMIS2	0.41	0.244	0.102	1.000e+00	MTCH2	0.302	0.606	0.168	1.664e-06
ACTN1	0.469	0.39	0.22	1.000e+00	YBX1	0.549	1	0.862	1.811e-06
ATP6V0D1	0.691	0.463	0.336	1.000e+00	A2M	0.57	0.97	0.369	1.826e-06
GGCT	0.689	0.293	0.156	1.000e+00	MFSD1	0.327	0.727	0.227	1.949e-06
STEAP4	0.465	0.341	0.179	1.000e+00	CD276	0.315	0.788	0.246	2.026e-06
TALDO1	0.764	0.537	0.449	1.000e+00	PPT1	0.395	0.818	0.284	2.087e-06
CYCS	0.722	0.537	0.438	1.000e+00	FLNA	0.746	1	0.596	2.089e-06
HMG20B	0.736	0.366	0.222	1.000e+00	HLA-DQB1	0.594	0.667	0.196	2.121e-06
CTSL	0.549	0.585	0.482	1.000e+00	TBC1D1	0.279	0.576	0.152	2.379e-06
AC093673.1	0.582	0.171	0.063	1.000e+00	AREG	0.472	0.606	0.163	2.738e-06
ST20	0.403	0.073	0.016	1.000e+00	TGFBI	0.257	0.788	0.239	2.882e-06
PCAT19	0.342	0.244	0.105	1.000e+00	CPVL	0.269	0.727	0.21	2.950e-06
CALM2	0.599	0.756	0.778	1.000e+00	CTSL	0.994	0.909	0.481	3.360e-06
AC005332.5	0.362	0.098	0.025	1.000e+00	HLA-DQA1	0.651	0.515	0.127	3.540e-06
ARHGDIB	0.56	0.537	0.392	1.000e+00	CSGALNACT2	0.318	0.636	0.183	3.722e-06
GLDN	0.375	0.195	0.077	1.000e+00	SAMSN1	0.375	0.545	0.137	4.102e-06
CEBPB	0.394	0.707	0.583	1.000e+00	NCLN	0.287	0.424	0.094	4.347e-06
CPM	0.493	0.415	0.249	1.000e+00	SRD5A3	0.344	0.455	0.11	4.621e-06
C1orf56	0.427	0.22	0.091	1.000e+00	C4orf48	0.28	0.424	0.093	4.645e-06
TNF	0.311	0.22	0.089	1.000e+00	LIMS1	0.744	0.97	0.496	5.113e-06
BLOC1S1	0.736	0.537	0.457	1.000e+00	ATP6V1A	0.361	0.606	0.172	5.178e-06
TRPV2	0.66	0.268	0.135	1.000e+00	CALM3	0.778	0.939	0.459	5.267e-06
SOAT1	0.525	0.268	0.131	1.000e+00	CTTNBP2NL	0.324	0.636	0.182	5.488e-06
CRIM1	0.526	0.39	0.232	1.000e+00	TOLLIP	0.286	0.545	0.14	5.747e-06
ATP13A3	0.558	0.366	0.225	1.000e+00	TPP1	0.502	0.818	0.319	6.450e-06
ERG28	0.6	0.22	0.101	1.000e+00	ATP6V1H	0.27	0.576	0.151	6.756e-06
IER3	0.321	0.634	0.48	1.000e+00	RIT1	0.29	0.576	0.16	7.033e-06
RFLNB	0.517	0.39	0.228	1.000e+00	ANPEP	0.387	0.727	0.224	7.149e-06
LGALS9	0.461	0.268	0.132	1.000e+00	SLC8B1	0.35	0.485	0.123	7.295e-06
TFPT	0.613	0.22	0.097	1.000e+00	CYTH4	0.29	0.455	0.103	7.530e-06
ADAP1	0.319	0.122	0.039	1.000e+00	HCLS1	0.266	0.727	0.215	9.026e-06
FAM198B	0.525	0.317	0.173	1.000e+00	CYBA	0.649	1	0.662	1.077e-05
M6PR	0.595	0.439	0.311	1.000e+00	C3AR1	0.327	0.485	0.115	1.112e-05
FDX1	0.675	0.366	0.229	1.000e+00	BCAT1	0.325	0.576	0.156	1.181e-05
G6PD	0.521	0.244	0.116	1.000e+00	RNF130	0.593	0.879	0.411	1.225e-05
RCAN1	0.41	0.39	0.234	1.000e+00	ADGRE5	0.303	0.848	0.296	1.248e-05
PSAP	0.394	0.756	0.818	1.000e+00	ACTB	0.78	1	0.978	1.731e-05
HPCAL1	0.607	0.268	0.14	1.000e+00	PPP1CA	0.446	0.97	0.393	1.839e-05
TRAF7	0.633	0.268	0.137	1.000e+00	RGS2	0.308	0.636	0.19	2.093e-05
MROH1	0.368	0.171	0.066	1.000e+00	SYNGR2	0.331	0.545	0.152	2.269e-05
CLN3	0.348	0.073	0.017	1.000e+00	SEC11C	0.281	0.545	0.147	2.279e-05
MGLL	0.455	0.585	0.486	1.000e+00	BLVRB	0.644	0.939	0.516	2.422e-05
SDC2	0.472	0.585	0.436	1.000e+00	PLEKHO2	0.292	0.545	0.149	2.531e-05
NES	0.579	0.317	0.174	1.000e+00	FEM1B	0.289	0.606	0.183	2.582e-05
CMTM6	0.69	0.463	0.353	1.000e+00	FCGR2A	0.3	0.576	0.153	2.781e-05
ENG	0.368	0.488	0.347	1.000e+00	SGK1	0.467	0.848	0.33	2.885e-05
ADAMTS9	0.258	0.195	0.082	1.000e+00	ADAM10	0.257	0.758	0.244	3.048e-05
EGR1	0.253	0.878	0.775	1.000e+00	LTA4H	0.286	0.545	0.152	3.220e-05
SYK	0.304	0.244	0.113	1.000e+00	STX4	0.365	0.818	0.308	3.286e-05
SLAMF8	0.266	0.098	0.028	1.000e+00	DNPH1	0.356	0.606	0.175	3.841e-05
PTPRE	0.738	0.341	0.202	1.000e+00	NUMB	0.319	0.727	0.244	4.210e-05
BST2	0.333	0.561	0.395	1.000e+00	ACTN1	0.409	0.667	0.22	4.258e-05
RNASEK	0.385	0.195	0.085	1.000e+00	OAZ1	0.561	1	0.87	4.334e-05
IL18	0.526	0.171	0.073	1.000e+00	GEM	0.481	0.667	0.219	4.531e-05
MYH9	0.529	0.585	0.489	1.000e+00	DNM2	0.282	0.606	0.179	5.426e-05
TOMM40	0.73	0.293	0.177	1.000e+00	ABHD2	0.385	0.758	0.267	5.525e-05
GMFB	0.491	0.293	0.167	1.000e+00	MGAT1	0.526	0.939	0.45	6.812e-05
LGALS2	0.419	0.122	0.042	1.000e+00	SPNS1	0.292	0.576	0.172	7.569e-05
CD82	0.447	0.22	0.106	1.000e+00	ATP6V0D1	0.334	0.848	0.336	8.568e-05
TMEM8A	0.404	0.22	0.104	1.000e+00	HIF1A	0.275	0.727	0.238	1.012e-04
LAMP1	0.521	0.61	0.597	1.000e+00	CCR7	0.47	0.212	0.031	1.026e-04
STK10	0.547	0.317	0.189	1.000e+00	FABP4	0.808	0.97	0.626	1.058e-04
SH3BP1	0.323	0.146	0.056	1.000e+00	NR4A3	0.287	0.545	0.15	1.131e-04
LAP3	0.517	0.439	0.312	1.000e+00	SNX1	0.271	0.697	0.23	1.153e-04
PPFIBP1	0.569	0.439	0.317	1.000e+00	HLA-DQA2	0.397	0.303	0.058	1.237e-04
PKM	0.838	0.537	0.509	1.000e+00	LGMN	0.615	0.879	0.41	1.278e-04
YWHAQ	0.543	0.659	0.61	1.000e+00	PKM	0.682	0.879	0.509	1.436e-04
FERMT3	0.558	0.244	0.129	1.000e+00	DICER1	0.508	0.818	0.338	1.443e-04
FABP3	0.373	0.146	0.057	1.000e+00	SIRPA	0.397	0.727	0.254	1.569e-04
NRP2	0.507	0.317	0.182	1.000e+00	MCOLN1	0.321	0.515	0.145	1.604e-04
					CAPZA1	0.31	0.879	0.332	1.660e-04
					DENND4C	0.258	0.667	0.22	1.764e-04
					BRI3	0.571	1	0.721	1.776e-04
					FAM214B	0.25	0.364	0.082	1.970e-04
					PTPN1	0.391	0.697	0.248	2.463e-04
					SRGN	0.404	1	0.452	3.054e-04
					STMN1	0.447	0.636	0.211	3.099e-04
					ABL2	0.416	0.909	0.386	3.520e-04
					SOD2	0.674	0.97	0.59	3.541e-04
					SQOR	0.323	0.636	0.218	3.560e-04
					RGS10	0.294	0.788	0.282	4.480e-04
					PDE4DIP	0.266	0.788	0.287	4.759e-04
					TMED5	0.314	0.727	0.272	4.858e-04
					GRB2	0.345	0.818	0.333	5.019e-04
					APLP2	0.651	0.97	0.684	5.469e-04
					RAC2	0.3	0.485	0.132	5.696e-04
					NFKB1	0.395	0.727	0.286	6.104e-04
					LDLRAD4	0.293	0.485	0.137	6.221e-04
					RARRES1	0.381	0.333	0.074	6.359e-04
					LGALS3	0.825	1	0.837	8.044e-04
					CYP1B1	0.35	0.485	0.141	8.412e-04
					GNG5	0.465	0.97	0.533	8.451e-04
					MBD2	0.439	0.879	0.414	9.209e-04
					CYFIP1	0.402	0.758	0.319	9.480e-04
					FADS1	0.254	0.364	0.088	1.043e-03
					PFN1	0.585	1	0.727	1.063e-03
					CXCL2	0.643	0.697	0.264	1.068e-03
					GPNMB	0.708	0.97	0.572	1.318e-03
					CHCHD10	0.428	0.697	0.262	1.517e-03
					SLC43A3	0.306	0.758	0.288	1.637e-03
					LXN	0.321	0.515	0.157	1.701e-03
					GAA	0.315	0.606	0.207	1.715e-03
					IARS	0.252	0.515	0.156	2.436e-03
					FUOM	0.269	0.485	0.145	2.536e-03
					RNASE6	0.31	0.364	0.089	2.648e-03
					LRRFIP1	0.485	1	0.528	2.803e-03
					MAP2K3	0.375	0.606	0.226	2.817e-03
					HLA-DRB1	0.705	0.788	0.337	3.322e-03
					EVL	0.339	0.697	0.278	3.343e-03
					LSP1	0.666	0.879	0.475	3.581e-03
					CXCL10	0.716	0.091	0.008	3.797e-03
					DUSP2	0.272	0.545	0.166	3.863e-03
					MRPL54	0.331	0.788	0.31	4.217e-03
					G0S2	0.667	0.485	0.161	4.616e-03
					ATP13A3	0.417	0.606	0.225	5.356e-03
					LAMTOR2	0.328	0.818	0.337	5.892e-03
					CFL1	0.568	1	0.827	5.902e-03
					RPN1	0.335	0.879	0.377	6.139e-03
					SDC2	0.481	0.909	0.436	6.708e-03
					DBI	0.532	0.97	0.699	7.374e-03
					ZEB2	0.462	0.909	0.492	7.480e-03
					LMAN2	0.342	0.909	0.419	7.819e-03
					PLBD1	0.282	0.758	0.295	8.907e-03
					PLOD1	0.312	0.424	0.125	9.467e-03
					CD36	0.379	0.939	0.458	9.495e-03
					PPIF	0.442	0.394	0.11	1.047e-02
					CXCL9	1.029	0.091	0.009	1.055e-02
					SAMHD1	0.42	0.909	0.474	1.065e-02
					UPP1	0.307	0.545	0.19	1.074e-02
					ABCA1	0.277	0.697	0.27	1.078e-02
					VMO1	0.281	0.273	0.06	1.093e-02
					CMTM6	0.37	0.818	0.353	1.116e-02
					B4GALT5	0.287	0.515	0.174	1.145e-02
					HEXB	0.399	0.879	0.424	1.169e-02
					TMSB4X	0.488	1	0.995	1.185e-02
					ANXA5	0.578	1	0.78	1.258e-02
					XRN2	0.267	0.848	0.35	1.269e-02
					GNS	0.339	0.758	0.32	1.312e-02
					NOP10	0.383	0.818	0.397	1.351e-02
					ZNF331	0.305	0.636	0.228	1.384e-02
					ARPC3	0.492	0.939	0.695	1.571e-02
					SEPT9	0.308	0.727	0.287	1.681e-02
					ANXA11	0.545	0.909	0.563	1.772e-02
					CREG1	0.278	0.848	0.368	1.876e-02
					MAFG	0.273	0.758	0.305	1.929e-02
					FCHO2	0.291	0.576	0.218	2.020e-02
					GUSB	0.426	0.727	0.321	2.160e-02
					CANX	0.404	1	0.57	2.584e-02
					ITGB5	0.486	0.879	0.442	2.839e-02
					TPM4	0.415	0.97	0.581	2.864e-02
					C9orf16	0.518	0.879	0.436	2.969e-02
					CORO1C	0.265	0.545	0.196	3.065e-02
					GLRX3	0.26	0.606	0.23	3.122e-02
					ENO1	0.607	0.939	0.615	3.986e-02
					SNX5	0.325	0.727	0.337	4.044e-02
					LASP1	0.29	0.848	0.376	4.160e-02
					CEBPB	0.432	0.939	0.583	4.501e-02
					ARPC2	0.424	1	0.756	4.706e-02
					PIM3	0.36	0.667	0.27	4.738e-02
					TSC22D1	0.484	0.758	0.339	4.892e-02
					PGAM1	0.328	0.909	0.452	4.969e-02
					USF2	0.313	0.697	0.304	5.135e-02
					ARPC5	0.424	0.939	0.588	5.274e-02
					VASP	0.303	0.667	0.265	5.412e-02
					CAB39	0.434	0.576	0.235	5.762e-02
					CDV3	0.379	0.97	0.5	6.308e-02
					HM13	0.342	0.848	0.403	6.987e-02
					SAT1	0.404	1	0.725	7.172e-02
					CCL19	0.798	0.061	0.005	9.574e-02
					GAPDH	0.424	1	0.837	1.079e-01
					PGK1	0.386	0.879	0.497	1.102e-01
					CTSA	0.261	0.758	0.341	1.145e-01
					CORO1B	0.253	0.667	0.289	1.245e-01
					FGD4	0.276	0.636	0.247	1.281e-01
					CD63	0.443	1	0.919	1.330e-01
					KDM6B	0.326	0.848	0.407	1.457e-01
					TMEM123	0.352	0.788	0.394	1.543e-01
					AC020656.1	0.43	0.182	0.036	1.732e-01
					TMED10	0.323	0.909	0.48	1.950e-01
					EPB41L2	0.32	0.879	0.435	1.986e-01
					SLC38A10	0.277	0.576	0.224	2.298e-01
					PSMD2	0.273	0.758	0.336	2.316e-01
					WDR1	0.353	0.758	0.348	2.666e-01
					TLN1	0.381	0.939	0.557	2.968e-01
					RILPL2	0.332	0.576	0.245	3.752e-01
					TXNRD1	0.263	0.576	0.218	3.776e-01
					CLTC	0.307	0.879	0.443	3.870e-01
					SPAG7	0.252	0.667	0.286	4.019e-01
					EIF4G2	0.447	0.97	0.653	4.271e-01
					TPM3	0.327	0.97	0.618	4.376e-01
					PRKAR1A	0.351	0.818	0.481	5.497e-01
					TALDO1	0.498	0.818	0.449	6.877e-01
					HEXA	0.38	0.667	0.328	7.217e-01
					IER3	0.409	0.848	0.48	7.230e-01
					CD44	0.355	0.97	0.71	7.282e-01
					ATP6AP2	0.418	0.939	0.549	7.585e-01
					ACTR3	0.333	0.818	0.476	8.957e-01
					TSPO	0.324	1	0.658	8.991e-01
					ATXN1	0.279	0.545	0.224	9.397e-01
					CALR	0.498	0.939	0.677	1.000e+00
					CAP1	0.321	0.909	0.575	1.000e+00
					NFKBIA	0.394	1	0.801	1.000e+00
					BASP1	0.283	0.818	0.391	1.000e+00
					NABP1	0.258	0.788	0.398	1.000e+00
					GNB2	0.324	0.97	0.567	1.000e+00
					PENK	0.524	0.121	0.021	1.000e+00
					PDIA3	0.331	0.97	0.621	1.000e+00
					MDH1	0.266	0.727	0.338	1.000e+00
					CCL22	0.612	0.061	0.006	1.000e+00
					VAPA	0.288	0.879	0.531	1.000e+00
					SH3BGRL	0.355	0.848	0.546	1.000e+00
					TAPBP	0.259	0.788	0.419	1.000e+00
					ACTR2	0.358	0.909	0.572	1.000e+00
					VPS29	0.311	0.818	0.459	1.000e+00
					LAMP1	0.344	0.97	0.596	1.000e+00
					MT-CO1	0.283	1	0.993	1.000e+00
					BLOC1S1	0.331	0.788	0.457	1.000e+00
					GLUL	0.317	0.97	0.58	1.000e+00
					TGOLN2	0.324	0.879	0.545	1.000e+00
					SH3GLB1	0.256	0.879	0.455	1.000e+00
					CLIC1	0.378	1	0.794	1.000e+00
					ACADVL	0.269	0.758	0.427	1.000e+00
					ATP5MC3	0.3	0.909	0.585	1.000e+00
					LITAF	0.378	0.758	0.467	1.000e+00
					PRDX1	0.416	0.939	0.688	1.000e+00
					TYMP	0.372	0.758	0.453	1.000e+00
					SERF2	0.279	1	0.896	1.000e+00
					VIM	0.273	1	0.985	1.000e+00
					MIS18BP1	0.282	0.576	0.28	1.000e+00
					GNB1	0.294	0.939	0.549	1.000e+00
					EIF5A	0.296	0.818	0.475	1.000e+00
					NAP1L1	0.253	0.97	0.633	1.000e+00
					MYDGF	0.355	0.788	0.463	1.000e+00
					ARHGDIA	0.307	0.788	0.486	1.000e+00
					ACTG1	0.258	1	0.961	1.000e+00
					FKBP1A	0.344	0.909	0.598	1.000e+00
					PTMS	0.252	0.97	0.643	1.000e+00
					TUBA1B	0.298	1	0.787	1.000e+00
					SF3A3	0.256	0.485	0.228	1.000e+00
					NDUFA4	0.277	0.909	0.673	1.000e+00

## Sheet: S31-ADSVF Monocytes
Table S31 - Differentially expressed genes of monocytes
CD14+VCAN+ Monocytes - Marker genes by cluster (vs. all ADSVF cells)					FCGR3B+G0S2+ Monocytes - Marker genes by cluster (vs. all ADSVF cells)
Gene	avg. logFC	% cells in this cluster	% cells in other clusters	adj. p-value	Gene	avg. logFC	% cells in this cluster	% cells in other clusters	adj. p-value
S100A9	4.364	0.997	0.063	0.000e+00	S100A8	4.419	0.944	0.026	0.000e+00
LYZ	3.723	0.997	0.162	0.000e+00	FCGR3B	3.939	0.873	0.004	0.000e+00
S100A8	3.65	0.99	0.021	0.000e+00	CXCR2	2.621	0.662	0.005	0.000e+00
FCN1	2.642	0.983	0.039	0.000e+00	CYP4F3	2.435	0.549	0.002	0.000e+00
EREG	2.377	0.747	0.02	0.000e+00	AQP9	2.301	0.62	0.016	0.000e+00
SLC11A1	2.337	0.972	0.046	0.000e+00	VNN2	2.159	0.606	0.013	0.000e+00
SAMSN1	2.196	0.962	0.132	0.000e+00	CMTM2	2.127	0.479	0.004	0.000e+00
PPIF	2.136	0.92	0.104	0.000e+00	S100P	2.05	0.423	0.003	0.000e+00
C5AR1	2.062	0.938	0.126	0.000e+00	ADGRG3	1.877	0.465	0.005	0.000e+00
S100A12	1.962	0.882	0.005	0.000e+00	MMP25	1.709	0.394	0.005	0.000e+00
MNDA	1.955	0.955	0.084	0.000e+00	PROK2	1.693	0.296	0.004	0.000e+00
ITGAX	1.812	0.896	0.059	0.000e+00	MGAM	1.65	0.338	0.002	0.000e+00
CCL20	1.767	0.417	0.012	0.000e+00	VNN3	1.276	0.254	0.002	0.000e+00
SERPINA1	1.737	0.892	0.034	0.000e+00	KRT23	1.179	0.183	0	0.000e+00
MXD1	1.713	0.851	0.136	0.000e+00	ARG1	0.893	0.113	0	0.000e+00
LGALS2	1.692	0.799	0.036	0.000e+00	PGLYRP1	0.723	0.085	0	0.000e+00
LST1	1.595	0.941	0.096	0.000e+00	TNFRSF10C	1.181	0.211	0.002	3.248e-240
OLR1	1.592	0.635	0.025	0.000e+00	FPR1	2.598	0.676	0.028	2.049e-236
GK	1.578	0.757	0.063	0.000e+00	S100A12	2.424	0.423	0.011	2.638e-234
FPR1	1.571	0.878	0.023	0.000e+00	S100A9	4.389	0.972	0.068	1.373e-217
AC245128.3	1.489	0.785	0.016	0.000e+00	AC245128.3	2.053	0.521	0.02	1.075e-191
EVI2B	1.448	0.878	0.136	0.000e+00	CXCR1	1.065	0.183	0.002	1.769e-177
CYBB	1.403	0.92	0.13	0.000e+00	SELL	2.388	0.634	0.034	1.185e-171
CSF3R	1.393	0.795	0.048	0.000e+00	MNDA	3.611	0.944	0.089	1.391e-161
CSTA	1.355	0.833	0.038	0.000e+00	CSF3R	2.756	0.746	0.052	5.132e-161
NCF2	1.344	0.865	0.107	0.000e+00	TMEM154	2.181	0.606	0.038	4.385e-139
PHACTR1	1.333	0.83	0.119	0.000e+00	CLC	1.293	0.056	0	1.236e-136
CLEC4E	1.326	0.757	0.039	0.000e+00	FPR2	1.441	0.296	0.009	1.033e-129
CD300E	1.324	0.688	0.018	0.000e+00	AL034397.3	1.874	0.408	0.019	5.740e-126
PDE4B	1.297	0.806	0.115	0.000e+00	GLT1D1	0.973	0.169	0.003	2.836e-110
FGR	1.275	0.819	0.059	0.000e+00	FOLR3	1.566	0.239	0.007	7.191e-109
C1orf162	1.267	0.823	0.114	0.000e+00	NFE2	0.707	0.113	0.002	4.578e-104
AQP9	1.239	0.618	0.013	0.000e+00	C5AR1	2.612	0.915	0.13	5.119e-103
STXBP2	1.232	0.722	0.064	0.000e+00	IL1R2	2.212	0.493	0.034	9.905e-102
CD48	1.221	0.875	0.122	0.000e+00	NCF1	2.65	0.761	0.092	3.670e-95
APOBEC3A	1.199	0.583	0.012	0.000e+00	LST1	2.416	0.789	0.101	2.390e-93
CFP	1.195	0.771	0.052	0.000e+00	PADI4	1.079	0.169	0.004	2.655e-86
TREM1	1.193	0.771	0.037	0.000e+00	PTGS2	3.014	0.803	0.117	7.711e-85
OSM	1.171	0.528	0.023	0.000e+00	RGS2	3.444	0.958	0.189	1.491e-84
IFI30	1.133	0.681	0.06	0.000e+00	G0S2	3.8	0.887	0.16	6.067e-82
JAML	1.124	0.757	0.062	0.000e+00	LINC01506	0.71	0.113	0.002	3.177e-81
BCL2A1	1.107	0.649	0.068	0.000e+00	MXD1	2.592	0.817	0.14	8.209e-76
TLR2	1.094	0.743	0.055	0.000e+00	TREM1	1.87	0.479	0.042	8.274e-76
CLEC7A	1.087	0.753	0.069	0.000e+00	SORL1	2.223	0.606	0.069	1.115e-75
SLC7A7	1.068	0.75	0.07	0.000e+00	SLC11A1	2.22	0.521	0.052	1.546e-72
AC020656.1	1.065	0.448	0.033	0.000e+00	SERPINA1	1.715	0.451	0.039	1.611e-69
ADGRE2	1.061	0.632	0.027	0.000e+00	RIPOR2	2.127	0.676	0.101	1.271e-65
SORL1	1.039	0.715	0.065	0.000e+00	CEACAM3	0.624	0.099	0.002	4.587e-65
LILRB2	0.985	0.705	0.077	0.000e+00	SAMSN1	2.396	0.761	0.137	2.204e-63
CLEC12A	0.904	0.594	0.023	0.000e+00	MCEMP1	1.126	0.183	0.007	7.842e-60
SLC7A5	0.894	0.576	0.035	0.000e+00	CLEC4E	1.732	0.423	0.043	2.545e-55
KYNU	0.893	0.583	0.05	0.000e+00	BCL2A1	1.999	0.535	0.071	4.615e-54
SERPINB2	0.89	0.26	0.004	0.000e+00	ADGRE3	0.562	0.085	0.002	8.638e-53
AOAH	0.861	0.656	0.055	0.000e+00	GCA	2.238	0.634	0.109	2.596e-52
LILRB3	0.85	0.615	0.06	0.000e+00	SRGN	2.81	1	0.451	4.643e-51
C19orf38	0.833	0.562	0.021	0.000e+00	ALOX5AP	2.431	0.718	0.151	7.065e-50
PILRA	0.83	0.569	0.053	0.000e+00	APOBEC3A	1.048	0.239	0.016	9.899e-48
MCEMP1	0.818	0.441	0.005	0.000e+00	LINC00664	0.748	0.07	0.001	1.017e-47
TMEM170B	0.798	0.514	0.04	0.000e+00	CTSS	2.169	0.901	0.306	9.586e-46
MYO1G	0.796	0.628	0.062	0.000e+00	NAMPT	3.192	0.986	0.539	1.077e-45
LY86	0.759	0.549	0.04	0.000e+00	SIRPB1	0.983	0.183	0.01	9.586e-45
SELL	0.748	0.5	0.032	0.000e+00	TMEM92-AS1	0.472	0.056	0.001	9.362e-43
VNN2	0.72	0.406	0.011	0.000e+00	JAML	1.829	0.465	0.067	8.172e-42
FCAR	0.717	0.448	0.006	0.000e+00	CXCL1	1.803	0.324	0.032	9.623e-41
RETN	0.703	0.309	0.008	0.000e+00	BASP1	2.43	0.901	0.39	2.091e-40
CLEC4A	0.686	0.531	0.036	0.000e+00	PHACTR1	2.235	0.606	0.123	2.580e-40
PRAM1	0.67	0.441	0.013	0.000e+00	LCP1	2.111	0.789	0.229	2.961e-40
NFAM1	0.661	0.483	0.025	0.000e+00	KCNJ15	1.267	0.268	0.023	7.445e-40
ASGR1	0.652	0.455	0.021	0.000e+00	H3F3A	1.908	1	0.925	4.361e-39
NRGN	0.634	0.434	0.03	0.000e+00	PDE4B	1.879	0.592	0.119	4.381e-39
LILRA2	0.629	0.462	0.022	0.000e+00	IFITM2	2.885	0.972	0.626	7.681e-39
LILRA5	0.603	0.389	0.012	0.000e+00	SLCO4C1	0.725	0.113	0.004	1.325e-38
AL034397.3	0.601	0.372	0.017	0.000e+00	CSF2RB	1.653	0.394	0.051	1.613e-38
PADI4	0.592	0.312	0.003	0.000e+00	CXCL8	2.944	0.803	0.24	1.896e-38
SMIM25	0.589	0.427	0.027	0.000e+00	OSM	1.547	0.282	0.026	7.703e-38
GAPT	0.576	0.382	0.017	0.000e+00	NCF2	1.855	0.563	0.111	4.333e-37
OSCAR	0.546	0.403	0.027	0.000e+00	LITAF	2.508	0.915	0.467	5.150e-37
LINC00937	0.542	0.375	0.012	0.000e+00	EVI2B	2.183	0.62	0.141	1.247e-36
CD1D	0.468	0.344	0.018	0.000e+00	FTH1	1.423	1	0.992	1.409e-36
PROK2	0.446	0.149	0.003	0.000e+00	FCAR	0.849	0.155	0.009	2.293e-34
CLEC4D	0.444	0.288	0.003	0.000e+00	PTPRC	1.708	0.803	0.255	6.224e-34
VSTM1	0.432	0.267	0.002	0.000e+00	CLEC4D	0.791	0.113	0.005	6.216e-33
ASGR2	0.426	0.285	0.008	0.000e+00	SAT1	1.909	0.986	0.725	7.495e-33
AC096667.1	0.424	0.292	0.009	0.000e+00	LILRB3	1.56	0.408	0.063	2.094e-32
FPR2	0.404	0.24	0.008	0.000e+00	RNF149	2.285	0.746	0.261	4.375e-32
MEFV	0.392	0.267	0.005	0.000e+00	LRRK2	2.017	0.535	0.114	5.753e-32
AC005280.2	0.392	0.271	0.006	0.000e+00	MCL1	1.563	0.972	0.786	7.785e-32
NOD2	0.381	0.292	0.011	0.000e+00	MYO1F	1.853	0.521	0.112	1.956e-30
LILRA1	0.371	0.253	0.01	0.000e+00	SMCHD1	2.386	0.817	0.372	9.459e-30
HCAR2	0.355	0.201	0.006	0.000e+00	PLAUR	2.116	0.662	0.201	1.627e-28
RNASE2	0.351	0.233	0.004	0.000e+00	FYB1	1.913	0.662	0.199	1.663e-28
NRG1	0.326	0.198	0.002	0.000e+00	ACTB	0.973	1	0.978	2.538e-27
GLT1D1	0.309	0.198	0.002	0.000e+00	HLA-C	1.338	0.972	0.845	6.006e-27
NLRP12	0.297	0.198	0.005	0.000e+00	LAPTM5	1.723	0.761	0.305	7.687e-27
LIPN	0.261	0.184	0.003	0.000e+00	RGS18	1.229	0.225	0.023	9.837e-27
IL1B	2.024	0.688	0.082	1.544e-300	SLA	1.943	0.549	0.141	7.065e-26
RNF144B	1.144	0.719	0.095	9.796e-295	HLA-B	1.28	0.986	0.813	2.099e-25
HCAR3	0.309	0.188	0.006	4.197e-293	TYROBP	1.35	0.732	0.227	7.186e-25
SIRPB1	0.318	0.226	0.009	2.469e-292	PADI2	0.564	0.085	0.004	6.419e-24
PLAUR	2.339	0.924	0.197	1.881e-291	B2M	0.899	1	0.986	1.026e-23
IGSF6	0.993	0.736	0.095	4.958e-290	NFAM1	1.078	0.239	0.028	1.075e-23
THBS1	2.336	0.785	0.127	7.990e-288	MEFV	0.847	0.113	0.007	1.301e-23
LUCAT1	0.817	0.576	0.058	1.246e-286	SMAP2	1.781	0.662	0.245	5.720e-23
AIF1	1.516	0.986	0.184	1.564e-285	DGAT2	0.94	0.141	0.01	5.888e-23
NCF1	1.115	0.698	0.089	7.476e-285	SLC25A37	2.293	0.648	0.236	6.132e-23
FCER1G	1.618	0.997	0.201	2.604e-283	ACSL1	2.041	0.549	0.159	6.536e-23
PRKCB	0.912	0.694	0.087	3.293e-279	GPR27	0.583	0.085	0.004	7.815e-23
GCA	1.084	0.729	0.106	9.654e-278	IVNS1ABP	2.035	0.718	0.313	7.963e-23
HCK	0.822	0.601	0.068	1.156e-272	DUSP1	1.776	0.958	0.857	8.452e-23
RIPOR2	0.98	0.715	0.097	8.589e-265	ARHGAP9	1.449	0.352	0.062	1.090e-22
CTSS	2.468	0.997	0.302	5.033e-264	MME	1.996	0.465	0.113	5.331e-22
C9orf72	0.905	0.653	0.085	4.609e-263	GPSM3	1.63	0.563	0.172	1.147e-21
ACSL1	1.442	0.826	0.155	5.607e-261	SLC16A3	1.371	0.366	0.069	1.663e-21
STX11	1.063	0.722	0.108	1.265e-255	MEGF9	1.734	0.437	0.102	5.073e-21
TYROBP	1.59	0.986	0.223	2.227e-254	PTPRE	1.779	0.592	0.201	1.267e-20
NLRP3	1.12	0.757	0.114	1.394e-248	SOD2	1.695	0.845	0.59	2.021e-20
IL1R2	0.784	0.396	0.032	1.938e-246	CEBPB	1.747	0.831	0.583	3.391e-20
LAPTM5	1.771	0.99	0.301	5.768e-242	FCGR3A	1.51	0.38	0.076	4.217e-20
ITGB2	1.346	0.941	0.209	9.251e-238	H3F3B	0.944	0.986	0.968	6.218e-20
CD300LF	0.279	0.205	0.009	5.758e-235	CDA	1.482	0.338	0.063	8.619e-20
SPI1	0.949	0.778	0.125	2.355e-234	LYN	1.776	0.535	0.167	2.042e-19
RILPL2	1.573	0.92	0.241	6.363e-234	FTL	0.582	1	0.988	1.211e-18
G0S2	2.208	0.785	0.157	1.035e-232	SLC45A4	1.014	0.197	0.023	1.247e-18
MPEG1	0.929	0.812	0.132	1.244e-231	CD300LF	0.638	0.127	0.01	1.688e-18
CD37	1.097	0.854	0.161	1.447e-230	TRIB1	1.768	0.521	0.166	3.159e-18
TMEM154	0.596	0.41	0.037	6.215e-230	RAB37	0.918	0.169	0.019	8.205e-17
ADA2	0.956	0.712	0.114	1.093e-229	ITM2B	0.955	0.986	0.942	8.599e-17
FOLR3	0.766	0.174	0.006	3.178e-229	HCAR3	0.66	0.099	0.007	4.074e-16
CORO1A	1.056	0.865	0.157	3.671e-229	FCGR2A	1.51	0.493	0.152	1.136e-15
PTK2B	0.806	0.601	0.081	1.059e-228	NCF4	1.425	0.408	0.107	1.380e-15
SLC16A3	0.753	0.549	0.066	1.350e-228	WAS	1.326	0.366	0.089	8.867e-15
ELL2	1.377	0.878	0.198	9.516e-228	S100A11	1.038	0.901	0.863	1.264e-14
NR4A3	1.28	0.795	0.146	1.194e-227	CXCR4	1.36	0.592	0.203	1.332e-14
SLC16A6	0.451	0.229	0.012	4.225e-227	PLXNC1	1.468	0.352	0.085	2.333e-14
DOCK8	0.911	0.75	0.124	1.267e-225	SULT1B1	0.579	0.07	0.004	3.621e-14
THEMIS2	0.821	0.67	0.098	2.951e-225	C17orf107	0.729	0.113	0.01	7.306e-14
ALOX5	0.588	0.469	0.049	1.532e-224	BTG1	0.928	0.901	0.832	9.338e-14
IRAK3	1.478	0.903	0.236	4.873e-223	STK17B	1.58	0.606	0.281	1.097e-13
SLC43A2	1.179	0.757	0.142	7.327e-221	RASSF3	1.479	0.38	0.105	3.510e-13
MYO1F	0.865	0.698	0.109	1.699e-220	CASS4	1.096	0.183	0.026	6.995e-13
WAS	0.718	0.615	0.086	6.341e-215	ANP32A	1.758	0.62	0.325	7.219e-13
DNAAF1	0.352	0.181	0.007	1.405e-214	ABTB1	1.555	0.493	0.188	2.395e-12
GPR84	0.295	0.188	0.008	2.119e-213	LRRFIP1	1.252	0.746	0.528	2.412e-12
LCP1	1.285	0.938	0.225	2.284e-213	RUBCNL	0.871	0.141	0.017	2.608e-12
PTPRE	1.23	0.872	0.197	3.897e-211	TMCC3	1.491	0.338	0.089	9.596e-12
LRRK2	1.086	0.663	0.111	1.791e-210	YPEL5	1.496	0.634	0.364	1.009e-11
EVI2A	0.85	0.628	0.093	4.003e-209	MBOAT7	1.473	0.352	0.099	1.575e-11
COTL1	1.638	0.99	0.375	1.398e-206	C5AR2	1.153	0.296	0.067	1.653e-11
DMXL2	0.965	0.628	0.098	2.103e-206	HAL	0.394	0.056	0.003	1.789e-11
SNX10	0.771	0.618	0.09	1.308e-205	MSRB1	1.416	0.338	0.09	1.827e-11
CLEC5A	0.292	0.128	0.004	1.600e-204	PELI1	1.656	0.493	0.197	1.850e-11
TNFSF13B	0.992	0.736	0.139	1.534e-201	SDCBP	1.119	0.789	0.725	2.915e-11
HK2	0.323	0.208	0.011	4.647e-200	LILRA2	0.908	0.169	0.024	2.928e-11
MEGF9	0.874	0.611	0.099	3.369e-197	DOCK5	1.124	0.239	0.047	3.103e-11
TNFRSF1B	1.396	0.948	0.296	6.004e-197	PRKCB	1.316	0.338	0.091	3.995e-11
MPP7	0.446	0.312	0.025	1.335e-195	KIAA1551	1.614	0.592	0.31	4.384e-11
RAB20	0.766	0.528	0.073	4.804e-195	TXNIP	1.058	0.915	0.875	4.518e-11
SLA	0.979	0.75	0.137	1.370e-193	PTAFR	1.108	0.282	0.065	6.269e-11
FYB1	1.184	0.861	0.195	2.370e-193	PLEK	1.288	0.437	0.148	6.571e-11
POU2F2	1.001	0.667	0.112	7.275e-193	CPD	1.657	0.521	0.232	7.090e-11
CDA	0.631	0.486	0.06	2.538e-192	OAZ1	0.894	0.831	0.87	8.280e-11
AREG	2.039	0.76	0.159	8.597e-192	HLA-A	0.771	0.915	0.881	9.420e-11
PLEK	1.171	0.75	0.144	1.479e-188	CAP1	1.417	0.718	0.575	9.551e-11
SIRPB2	0.331	0.253	0.017	5.602e-188	NEAT1	0.659	0.986	0.974	1.086e-10
TET2	1.125	0.781	0.177	2.326e-186	LILRA5	0.753	0.127	0.015	1.335e-10
SRGN	1.752	1	0.448	3.156e-186	GPR65	1.244	0.296	0.073	1.699e-10
LYPD3	0.353	0.163	0.007	1.111e-183	MX2	1.676	0.465	0.184	1.950e-10
MS4A6A	0.773	0.878	0.168	3.499e-183	PIK3CD	1.172	0.254	0.055	1.985e-10
ATP13A3	1.223	0.837	0.221	8.071e-183	IRS2	1.633	0.549	0.273	2.042e-10
TKT	1.685	0.938	0.379	3.126e-181	TLE3	1.543	0.423	0.155	3.888e-10
GPAT3	0.522	0.34	0.032	6.722e-180	LPAR2	0.906	0.169	0.026	4.378e-10
FCGR1A	0.36	0.226	0.014	1.202e-179	F5	0.429	0.07	0.005	7.555e-10
SMAP2	1.2	0.885	0.241	3.007e-179	PILRA	1.115	0.254	0.057	8.104e-10
SLC24A4	0.38	0.295	0.024	4.546e-179	HCLS1	1.69	0.493	0.215	1.012e-09
SCIMP	0.356	0.306	0.026	7.112e-179	FFAR2	0.941	0.155	0.023	1.247e-09
GPSM3	0.916	0.788	0.168	7.777e-178	CD55	1.361	0.69	0.466	1.299e-09
PTPRC	1.099	0.962	0.251	1.127e-177	ADGRE2	1.121	0.183	0.032	1.521e-09
NAMPT	1.867	0.99	0.537	6.104e-177	ATP2A3	0.937	0.183	0.032	1.537e-09
CD52	0.866	0.774	0.143	8.263e-177	RILPL2	1.562	0.507	0.245	7.443e-09
UPP1	1.066	0.781	0.186	1.441e-176	RAB11FIP1	1.41	0.394	0.14	7.697e-09
LINC02207	0.308	0.201	0.012	2.172e-174	TLR2	1.147	0.254	0.06	8.063e-09
LIMD2	0.722	0.649	0.112	3.345e-173	GLUL	1.527	0.718	0.58	8.482e-09
MAP3K8	1.24	0.861	0.249	1.573e-172	SEMA4D	1.157	0.239	0.055	1.412e-08
LAT2	0.466	0.385	0.042	2.435e-172	AIF1	1.097	0.493	0.189	1.445e-08
AP1S2	1.275	0.917	0.305	3.094e-172	CLEC7A	1.178	0.282	0.074	1.837e-08
VCAN	1.759	0.976	0.424	4.468e-172	ICAM3	1.324	0.38	0.133	1.934e-08
RGS2	1.336	0.778	0.186	1.378e-170	MCTP2	0.863	0.141	0.021	2.986e-08
ARRB2	0.873	0.767	0.164	1.780e-169	LINC01001	0.912	0.127	0.018	3.356e-08
ZC3H12A	0.878	0.622	0.115	5.447e-167	IGSF6	1.34	0.324	0.099	4.271e-08
HK3	0.315	0.208	0.013	1.507e-165	CORO1A	1.124	0.423	0.162	9.820e-08
RASSF2	0.81	0.66	0.129	1.706e-165	IL17RA	1.375	0.394	0.152	1.081e-07
LYN	0.86	0.75	0.164	2.903e-165	USP10	1.525	0.38	0.139	1.135e-07
SYK	0.686	0.632	0.109	1.669e-164	QPCT	1.027	0.211	0.046	1.155e-07
IL1RAP	0.551	0.351	0.037	9.328e-164	R3HDM4	1.423	0.324	0.103	1.166e-07
VEGFA	1.347	0.726	0.175	2.632e-163	SNX10	1.214	0.31	0.094	1.253e-07
FCGR2A	0.727	0.753	0.149	7.388e-159	ADAM8	0.894	0.169	0.031	1.884e-07
RNASE6	0.673	0.545	0.086	1.892e-158	ITGAX	1.143	0.254	0.065	2.109e-07
CPVL	0.954	0.826	0.206	2.475e-158	CAMP	0.45	0.056	0.004	2.178e-07
CARD16	0.802	0.615	0.117	4.982e-158	VASP	1.553	0.507	0.265	2.347e-07
HPSE	0.406	0.25	0.02	8.560e-158	CD53	1.224	0.423	0.178	2.798e-07
SERPINB9	0.992	0.663	0.142	6.584e-157	MMP9	0.928	0.155	0.027	4.011e-07
RNF149	1.158	0.844	0.257	2.897e-156	CMTM6	1.585	0.563	0.353	5.257e-07
CASP1	0.742	0.608	0.115	2.523e-155	MAST3	0.885	0.169	0.032	5.375e-07
LPCAT1	0.84	0.615	0.121	5.172e-154	TALDO1	1.469	0.606	0.449	5.827e-07
MARCH1	0.632	0.559	0.092	3.548e-153	CPPED1	1.443	0.324	0.108	7.331e-07
CPPED1	0.728	0.573	0.106	2.244e-152	BIN2	1.177	0.31	0.099	1.172e-06
DOCK5	0.471	0.375	0.045	3.913e-152	ARPC2	0.941	0.746	0.756	1.739e-06
ITGAM	0.671	0.576	0.098	1.294e-151	GMFG	1.175	0.549	0.329	3.915e-06
CD14	0.822	0.865	0.207	3.656e-151	RBM47	1.245	0.324	0.113	4.139e-06
PABPC1	1.299	1	0.785	7.211e-151	ARHGDIB	1.098	0.592	0.391	4.360e-06
LINC00877	0.29	0.212	0.015	1.175e-150	WIPF1	1.58	0.549	0.353	5.679e-06
HCLS1	0.866	0.826	0.211	1.183e-150	COTL1	1.326	0.577	0.379	6.376e-06
H3F3A	0.952	1	0.925	3.527e-150	XPO6	1.331	0.366	0.149	6.469e-06
CD163	0.651	0.75	0.149	3.405e-149	FAM49B	1.253	0.437	0.208	9.510e-06
TYMP	1.307	0.962	0.45	8.877e-149	CHST15	1.179	0.225	0.061	1.567e-05
LTA4H	0.899	0.66	0.148	1.056e-148	UBXN2B	1.069	0.211	0.055	1.684e-05
DOCK2	0.662	0.604	0.111	9.937e-148	DOCK8	1.134	0.338	0.129	1.784e-05
KDM6B	1.403	0.938	0.404	1.213e-147	IFRD1	1.479	0.592	0.446	1.985e-05
RRP12	0.624	0.427	0.06	8.442e-147	ZDHHC18	1.296	0.268	0.085	2.211e-05
EZR	1.247	0.826	0.24	5.406e-146	HCAR2	0.489	0.07	0.008	3.356e-05
SERPINB8	0.613	0.49	0.079	7.135e-146	CSTA	0.861	0.183	0.043	3.579e-05
RAB31	1.104	0.847	0.267	1.326e-145	SPI1	1.102	0.338	0.13	4.514e-05
GPCPD1	1.003	0.712	0.179	3.738e-145	ADGRE5	1.317	0.507	0.296	4.554e-05
BIN2	0.626	0.562	0.096	5.452e-145	LAT2	1.004	0.183	0.044	6.066e-05
RASGRP4	0.362	0.285	0.027	1.257e-144	CYTIP	1.125	0.324	0.124	6.188e-05
LAMB3	0.278	0.191	0.012	1.387e-144	RAC2	1.073	0.338	0.132	9.032e-05
SLC2A6	0.446	0.302	0.031	2.043e-143	HLA-E	0.589	0.901	0.896	9.417e-05
ZNF331	1.302	0.788	0.224	3.356e-143	CDKN2D	1.325	0.324	0.127	1.087e-04
ATP2B1	1.384	0.955	0.451	5.344e-143	IL1RAP	0.991	0.169	0.039	1.378e-04
CD53	0.779	0.757	0.174	1.915e-142	TNFRSF1B	1.131	0.493	0.301	1.523e-04
KIAA0513	0.366	0.288	0.028	5.568e-142	C15orf39	1.098	0.183	0.046	1.877e-04
AC008105.3	0.569	0.438	0.063	6.293e-142	IQGAP1	1.042	0.648	0.608	1.949e-04
CD93	0.921	0.806	0.199	9.940e-142	TAGAP	1.163	0.282	0.097	2.363e-04
THAP2	0.647	0.451	0.069	7.554e-141	NTNG2	0.631	0.085	0.012	2.580e-04
SAT1	1.431	0.997	0.723	1.297e-140	TKT	1.385	0.535	0.383	3.301e-04
CR1	0.391	0.312	0.034	6.913e-139	CR1	1.009	0.155	0.035	3.661e-04
EAF1	0.574	0.458	0.072	7.734e-139	DAZAP2	1.331	0.592	0.491	4.925e-04
FTH1	1.007	1	0.992	7.950e-139	THEMIS2	1.031	0.282	0.102	5.082e-04
ICAM3	0.669	0.635	0.13	8.831e-139	AGTPBP1	1.003	0.239	0.078	8.456e-04
FOSL2	1.131	0.885	0.331	2.049e-138	RPS6KA1	0.841	0.183	0.049	8.639e-04
CHD1	1.229	0.903	0.373	3.189e-138	AMPD2	1.058	0.197	0.056	9.408e-04
FMNL1	0.902	0.778	0.212	1.762e-137	SYAP1	1.386	0.507	0.348	9.866e-04
FOSL1	0.473	0.358	0.045	3.716e-136	TMEM71	0.804	0.141	0.031	1.257e-03
LCP2	0.817	0.667	0.148	5.924e-136	YPEL3	1.477	0.549	0.423	1.311e-03
ZNF467	0.397	0.316	0.035	6.221e-136	HCK	1.011	0.225	0.071	1.357e-03
TLR8	0.344	0.25	0.022	5.544e-135	EVI2A	1.005	0.268	0.097	1.394e-03
JOSD1	0.976	0.788	0.239	6.669e-135	NCOA4	1.293	0.493	0.329	1.439e-03
MIR3945HG	0.447	0.278	0.028	7.879e-135	UBE2B	1.197	0.606	0.555	1.705e-03
IL6R	0.874	0.701	0.177	9.043e-134	C16orf54	0.824	0.155	0.038	2.245e-03
PARVG	0.481	0.399	0.055	1.989e-133	RNASET2	1.252	0.465	0.289	2.941e-03
DUSP2	0.907	0.708	0.162	3.527e-133	ATP5F1E	0.701	0.718	0.778	4.303e-03
QPCT	0.489	0.351	0.045	5.090e-133	LBR	1.336	0.394	0.217	5.312e-03
CD55	1.389	0.955	0.463	1.109e-132	ARRB2	1.149	0.352	0.168	5.375e-03
AGTPBP1	0.572	0.462	0.076	2.734e-132	GK	1.003	0.211	0.068	6.231e-03
SAP30	0.971	0.611	0.141	2.693e-131	SHKBP1	1.161	0.31	0.136	7.672e-03
CSF2RA	0.443	0.378	0.051	9.135e-131	P2RY13	1.001	0.197	0.061	7.713e-03
CD33	0.492	0.403	0.058	1.357e-129	STEAP4	1.013	0.366	0.179	8.287e-03
KCNE3	0.381	0.292	0.032	1.975e-129	NLRP12	0.367	0.056	0.007	9.052e-03
RBM47	0.638	0.569	0.11	2.281e-129	DPEP2	0.744	0.141	0.034	9.283e-03
THBD	1.271	0.674	0.172	3.584e-129	CD46	1.238	0.521	0.388	1.072e-02
OAZ1	0.903	0.993	0.869	3.930e-129	RASGRP4	0.714	0.127	0.029	1.245e-02
EFHD2	0.921	0.868	0.291	3.376e-128	PRRG4	0.714	0.085	0.014	1.333e-02
DOK3	0.337	0.26	0.026	1.104e-126	TSC22D3	0.908	0.732	0.768	1.537e-02
APOBR	0.376	0.267	0.027	2.126e-126	GAPT	0.675	0.099	0.019	1.586e-02
C17orf107	0.253	0.153	0.009	2.280e-126	RGL4	0.572	0.085	0.014	1.600e-02
CD86	0.56	0.444	0.071	2.582e-126	C9orf72	1.008	0.239	0.089	1.602e-02
CYBA	1.152	0.99	0.66	2.977e-126	SMIM25	0.733	0.127	0.029	1.788e-02
TSPO	1.127	0.976	0.656	7.302e-126	AP5B1	0.806	0.155	0.042	1.796e-02
HLA-DRA	0.759	0.979	0.373	7.970e-126	FGR	0.895	0.197	0.064	1.893e-02
CCRL2	0.646	0.427	0.069	1.914e-125	CTBS	1.198	0.366	0.194	2.340e-02
AMPD2	0.502	0.378	0.054	2.669e-125	STX3	1.153	0.254	0.104	4.798e-02
RAC2	0.544	0.635	0.128	4.889e-125	BTG2	1.023	0.634	0.621	4.917e-02
SEMA4D	0.461	0.382	0.053	4.442e-123	CDC42SE1	1.348	0.338	0.177	5.391e-02
GPR132	0.448	0.326	0.04	1.715e-122	ARPC3	0.869	0.648	0.695	5.562e-02
PLCB2	0.465	0.385	0.056	2.773e-122	LTB	0.716	0.211	0.073	7.669e-02
AC124798.1	0.26	0.163	0.011	3.644e-122	AC023157.3	1.174	0.183	0.061	8.224e-02
MCL1	1.057	0.99	0.785	4.361e-122	YWHAZ	0.871	0.634	0.674	8.440e-02
AC004687.1	0.485	0.396	0.057	1.479e-121	UBE2D1	1.302	0.352	0.198	8.518e-02
ATP1B3	1.505	0.903	0.45	1.076e-120	SEC14L1	1.188	0.465	0.322	8.932e-02
NCR3LG1	0.304	0.208	0.018	1.220e-120	HSPA5	0.289	0.211	0.605	1.047e-01
PLXNC1	0.595	0.465	0.083	1.736e-120	ARHGAP30	1.015	0.268	0.116	1.051e-01
AVPI1	0.648	0.458	0.083	1.451e-118	LCP2	1.045	0.31	0.152	1.198e-01
ADAM8	0.371	0.274	0.03	2.115e-118	CHST11	0.832	0.197	0.069	1.207e-01
SERP1	1.101	0.934	0.53	2.197e-118	VSIR	1.184	0.507	0.41	1.237e-01
SERPINB1	1.28	0.878	0.422	3.729e-118	LIMD2	0.941	0.268	0.115	1.254e-01
C15orf48	0.396	0.212	0.019	7.133e-117	AC005280.2	0.374	0.056	0.008	1.284e-01
RGS18	0.332	0.229	0.022	8.567e-117	SLC2A3	1.085	0.549	0.484	1.402e-01
CEBPB	1.239	0.972	0.58	1.256e-116	IL6R	1.061	0.338	0.18	1.532e-01
PNPLA8	0.997	0.785	0.27	1.898e-116	LSP1	1.06	0.549	0.476	1.739e-01
IL1RN	0.455	0.26	0.027	1.982e-116	RAB27A	1.158	0.254	0.108	1.895e-01
CREM	1.042	0.809	0.27	2.865e-116	PREX1	1.166	0.296	0.145	2.192e-01
DNTTIP2	0.961	0.806	0.282	1.068e-115	ITGB2	0.807	0.38	0.214	2.212e-01
SGMS2	0.682	0.569	0.128	1.258e-115	USP15	1.325	0.437	0.305	2.674e-01
FAM49A	0.743	0.632	0.159	4.134e-115	ELL2	1.286	0.352	0.203	2.743e-01
FGL2	1.096	0.92	0.407	1.387e-113	IL1B	0.983	0.225	0.086	3.069e-01
BID	0.825	0.622	0.158	1.441e-113	LIMK2	0.976	0.183	0.065	3.275e-01
GLIPR1	0.872	0.823	0.272	5.485e-113	SKAP2	1.311	0.423	0.295	3.738e-01
C3AR1	0.651	0.552	0.112	1.475e-111	TNFAIP3	1.25	0.465	0.309	3.776e-01
SH3TC1	0.436	0.347	0.05	1.487e-111	ABHD5	1.341	0.493	0.417	4.098e-01
ETS2	0.991	0.767	0.251	3.542e-111	PTK2B	1.08	0.211	0.084	4.146e-01
TET3	0.418	0.375	0.058	1.101e-110	FGL2	1.111	0.507	0.411	4.278e-01
ARPC1B	0.914	0.896	0.394	2.740e-110	CYTH4	0.904	0.239	0.103	4.728e-01
RPS6KA1	0.411	0.337	0.047	3.808e-110	ITGAM	0.883	0.239	0.102	5.054e-01
STK17B	0.845	0.833	0.278	1.187e-109	NUAK2	0.452	0.07	0.013	5.531e-01
ASAH1	1.028	0.896	0.429	1.524e-109	LRRC4	0.545	0.085	0.018	5.942e-01
USP15	0.922	0.809	0.302	2.080e-109	TUBA1A	0.933	0.634	0.721	7.979e-01
MYD88	0.655	0.566	0.133	1.092e-108	RASSF2	1.228	0.268	0.133	9.560e-01
FGD4	0.944	0.736	0.244	1.199e-108	MAP3K8	1.346	0.38	0.253	9.645e-01
REL	1.134	0.91	0.392	1.857e-108	LYST	1.338	0.394	0.271	1.000e+00
RASSF5	0.561	0.531	0.11	1.934e-108	SLC19A1	0.537	0.085	0.019	1.000e+00
PNP	0.814	0.66	0.182	1.272e-107	ACTN1	1.26	0.352	0.22	1.000e+00
SOD2	1.332	0.962	0.588	2.032e-107	TPM3	0.855	0.592	0.619	1.000e+00
CYB5D1	0.72	0.58	0.137	4.020e-107	ATG2A	1.027	0.239	0.11	1.000e+00
PSTPIP1	0.453	0.406	0.067	6.201e-107	ZNF281	1.172	0.282	0.147	1.000e+00
TBXAS1	0.554	0.486	0.095	9.497e-107	VPS37B	1.145	0.31	0.175	1.000e+00
RASSF3	0.545	0.493	0.102	2.520e-106	RTN3	1.327	0.479	0.417	1.000e+00
GAPDH	0.993	0.986	0.836	8.163e-106	GNAI3	1.149	0.507	0.47	1.000e+00
CSGALNACT2	0.783	0.639	0.18	4.381e-105	IL18RAP	0.488	0.056	0.01	1.000e+00
NUP214	0.797	0.688	0.209	8.476e-105	STX11	0.884	0.239	0.113	1.000e+00
VAMP8	0.714	0.774	0.224	7.988e-104	IGF2R	1.347	0.38	0.254	1.000e+00
PREX1	0.601	0.594	0.142	4.588e-103	AL445524.1	0.459	0.085	0.02	1.000e+00
TGIF1	0.779	0.653	0.19	4.948e-102	NADK	1.324	0.268	0.139	1.000e+00
IL10RA	0.59	0.604	0.142	7.351e-102	LRRC25	0.702	0.141	0.046	1.000e+00
NCKAP1L	0.639	0.604	0.143	7.916e-102	FAM53C	1.207	0.408	0.298	1.000e+00
NINJ1	0.691	0.639	0.168	9.261e-102	LINC00937	0.478	0.07	0.015	1.000e+00
CCNH	0.876	0.733	0.244	1.613e-101	CEP19	0.633	0.099	0.026	1.000e+00
IVNS1ABP	0.958	0.806	0.31	9.123e-101	EPB41	0.871	0.225	0.102	1.000e+00
IRS2	0.959	0.753	0.27	1.711e-100	CHI3L1	0.696	0.07	0.015	1.000e+00
SKIL	1.068	0.771	0.299	2.052e-100	KCNJ2	0.559	0.07	0.015	1.000e+00
FERMT3	0.593	0.556	0.126	2.313e-100	LINC00528	0.383	0.056	0.01	1.000e+00
OXSR1	0.644	0.535	0.128	3.259e-100	NBEAL2	0.826	0.169	0.065	1.000e+00
SYAP1	1.089	0.823	0.345	1.327e-99	PTPN6	1.004	0.225	0.105	1.000e+00
ARPC3	0.866	0.962	0.693	2.861e-99	TACC3	0.704	0.141	0.048	1.000e+00
GNA15	0.499	0.354	0.057	4.578e-99	ATG16L2	0.955	0.183	0.075	1.000e+00
RIPK2	0.615	0.552	0.135	2.169e-98	BAZ2B	1.14	0.451	0.372	1.000e+00
MT-CO1	0.648	1	0.993	2.482e-98	ST20	0.532	0.07	0.016	1.000e+00
ATP6V0B	0.888	0.885	0.404	7.877e-98	MPZL3	0.496	0.07	0.016	1.000e+00
GMFG	0.771	0.896	0.326	5.147e-97	BEST1	0.871	0.127	0.042	1.000e+00
VDR	0.412	0.24	0.028	1.208e-95	AL133342.1	0.509	0.07	0.016	1.000e+00
PLBD1	0.945	0.767	0.292	3.512e-95	RGS19	1.079	0.225	0.108	1.000e+00
CXCR4	0.476	0.747	0.199	1.414e-94	PAK1	0.896	0.211	0.096	1.000e+00
ANPEP	0.894	0.681	0.221	1.553e-94	TYMP	1.069	0.493	0.454	1.000e+00
GNA13	0.721	0.698	0.229	2.156e-94	LINC00877	0.476	0.07	0.016	1.000e+00
NFKBID	0.647	0.587	0.146	7.635e-94	VPS9D1	0.623	0.113	0.035	1.000e+00
LRRFIP1	0.927	0.951	0.526	1.177e-93	LAMTOR4	1.104	0.535	0.568	1.000e+00
GPBAR1	0.286	0.229	0.026	1.504e-93	PLEKHG3	0.674	0.127	0.043	1.000e+00
RAB11FIP1	0.704	0.559	0.138	4.396e-93	SASH3	0.607	0.127	0.042	1.000e+00
CNPY3	0.705	0.667	0.207	5.188e-93	ARPC5	1.037	0.549	0.588	1.000e+00
ZFYVE16	0.88	0.726	0.26	5.409e-93	OSBPL8	1.157	0.493	0.476	1.000e+00
RANBP2	0.919	0.736	0.267	9.682e-93	NABP1	0.979	0.465	0.398	1.000e+00
DPYD	0.696	0.625	0.185	1.142e-92	JAK3	0.703	0.113	0.036	1.000e+00
PYCARD	0.766	0.778	0.288	3.105e-92	PCNX1	1.194	0.31	0.191	1.000e+00
NAIP	0.501	0.521	0.121	1.416e-91	ETS2	1	0.366	0.254	1.000e+00
CYB5R4	0.498	0.486	0.11	1.634e-91	APOBR	0.488	0.099	0.029	1.000e+00
IER3	1.157	0.924	0.477	1.868e-91	NFIL3	1.112	0.366	0.258	1.000e+00
CD68	0.649	0.865	0.319	2.197e-91	PYGL	0.896	0.225	0.114	1.000e+00
APLP2	0.871	0.972	0.682	2.781e-91	DENND3	0.987	0.211	0.102	1.000e+00
PSAP	0.726	0.997	0.817	2.968e-91	ALOX5	0.612	0.141	0.052	1.000e+00
TALDO1	0.908	0.861	0.446	4.441e-91	VAV1	0.759	0.141	0.053	1.000e+00
SECTM1	0.386	0.337	0.055	8.654e-91	CD93	0.933	0.324	0.203	1.000e+00
ZEB2	1.013	0.906	0.489	9.147e-91	ARHGAP25	0.907	0.183	0.082	1.000e+00
NDEL1	0.718	0.597	0.173	1.687e-90	VMP1	1.031	0.521	0.52	1.000e+00
VASP	0.744	0.76	0.262	1.727e-90	CCDC88B	0.773	0.155	0.061	1.000e+00
PPT1	0.752	0.76	0.281	1.858e-90	SSH2	1	0.282	0.164	1.000e+00
LINC01001	0.281	0.177	0.017	2.290e-90	NIN	1.105	0.338	0.233	1.000e+00
TFEC	0.413	0.368	0.064	5.114e-90	ASAH1	1.124	0.465	0.432	1.000e+00
LILRB1	0.39	0.292	0.042	5.255e-90	GNA13	0.996	0.338	0.232	1.000e+00
PTPN6	0.521	0.476	0.103	6.476e-90	ZNF467	0.568	0.113	0.037	1.000e+00
LACTB	0.709	0.639	0.194	7.265e-90	LUCAT1	0.937	0.155	0.062	1.000e+00
PDE4D	0.612	0.427	0.087	8.137e-90	ENTPD1	0.716	0.155	0.063	1.000e+00
PHLDA2	0.588	0.385	0.072	8.990e-90	FRAT2	1.022	0.211	0.106	1.000e+00
MAP2K1	0.633	0.615	0.18	1.319e-89	TLR8	0.504	0.085	0.024	1.000e+00
SULF2	0.616	0.535	0.138	3.289e-89	GNAI2	0.608	0.62	0.733	1.000e+00
ZNF281	0.7	0.542	0.145	3.792e-89	EGLN1	1.211	0.296	0.19	1.000e+00
ETV3	0.589	0.469	0.107	5.920e-89	RAB31	1.404	0.366	0.271	1.000e+00
CMTM6	0.775	0.833	0.35	7.137e-89	HIST1H2BC	0.419	0.056	0.012	1.000e+00
FBP1	0.357	0.323	0.051	1.939e-88	FCN1	0.652	0.127	0.046	1.000e+00
MX2	0.77	0.615	0.181	3.870e-88	IFIT2	1.284	0.211	0.108	1.000e+00
BST1	0.618	0.507	0.126	6.852e-88	NR4A3	0.914	0.268	0.15	1.000e+00
GCH1	0.438	0.312	0.05	7.114e-88	TMIGD3	0.326	0.056	0.013	1.000e+00
TOMM40L	0.323	0.253	0.034	1.202e-87	FMNL1	0.99	0.324	0.216	1.000e+00
MAT2A	1.128	0.84	0.438	3.040e-87	HSH2D	0.378	0.07	0.018	1.000e+00
CHMP1B	1.159	0.75	0.307	3.476e-87	PFKFB3	1.321	0.296	0.192	1.000e+00
CD4	0.513	0.601	0.152	4.913e-87	NDEL1	1.195	0.282	0.176	1.000e+00
NFKB1	1.057	0.733	0.283	6.134e-87	EREG	1.101	0.085	0.025	1.000e+00
TCIRG1	0.617	0.642	0.199	1.234e-86	ABCA7	0.451	0.07	0.019	1.000e+00
RAB3D	0.431	0.333	0.058	1.758e-86	MAP4K4	0.986	0.423	0.372	1.000e+00
TNFAIP3	0.898	0.826	0.306	2.910e-86	SIRPB2	0.39	0.07	0.019	1.000e+00
UBXN11	0.381	0.378	0.072	3.544e-86	HIST1H2AC	0.875	0.155	0.068	1.000e+00
HLA-B	0.821	0.997	0.812	3.982e-86	ARID3B	0.469	0.099	0.033	1.000e+00
VPS37B	0.66	0.604	0.172	4.328e-86	MYH9	0.801	0.507	0.49	1.000e+00
IL17RA	0.683	0.542	0.149	5.392e-86	CNN2	1.23	0.296	0.198	1.000e+00
TESC	0.39	0.306	0.048	1.421e-85	TUT7	1.045	0.296	0.193	1.000e+00
PTX3	0.573	0.233	0.029	2.737e-85	FLOT1	0.305	0.141	0.365	1.000e+00
FTL	0.466	1	0.987	3.439e-85	PLPPR2	0.767	0.155	0.069	1.000e+00
ATP6V0D1	0.718	0.809	0.333	4.116e-85	EFHD2	0.893	0.38	0.295	1.000e+00
SLC25A37	0.905	0.67	0.233	9.917e-85	ST8SIA4	1.036	0.211	0.114	1.000e+00
ATP2B1-AS1	0.736	0.566	0.154	1.667e-84	SELENOK	0.334	0.211	0.493	1.000e+00
SPTLC2	0.717	0.688	0.234	2.528e-84	AC079630.1	0.406	0.056	0.013	1.000e+00
BTK	0.331	0.319	0.052	3.628e-84	NFKBIA	0.654	0.676	0.801	1.000e+00
JARID2	0.615	0.545	0.148	5.550e-84	AOAH	0.739	0.141	0.059	1.000e+00
TES	0.679	0.608	0.18	1.480e-83	RHOG	1.122	0.366	0.279	1.000e+00
TMEM71	0.277	0.236	0.03	2.343e-83	GBP5	0.965	0.113	0.042	1.000e+00
RNASET2	0.674	0.785	0.286	2.350e-83	LRG1	0.499	0.085	0.026	1.000e+00
PLAC8	0.315	0.319	0.05	3.908e-83	ACTR2	1.096	0.521	0.573	1.000e+00
PFKFB3	0.756	0.611	0.189	4.366e-83	B3GNT5	1.183	0.225	0.126	1.000e+00
ARHGAP30	0.5	0.497	0.114	4.681e-83	WAC	0.412	0.197	0.493	1.000e+00
RAB27A	0.556	0.458	0.106	7.337e-83	SYK	0.856	0.211	0.113	1.000e+00
CYTIP	0.44	0.524	0.121	3.060e-82	GPAT3	0.664	0.099	0.034	1.000e+00
BCL3	0.663	0.552	0.154	4.646e-82	BRI3	0.751	0.577	0.722	1.000e+00
RXRA	0.746	0.733	0.286	1.378e-81	UBALD2	1.056	0.338	0.247	1.000e+00
PLCXD1	0.603	0.302	0.051	2.979e-81	TMF1	0.251	0.141	0.362	1.000e+00
ATP6V1B2	0.635	0.646	0.208	4.172e-81	GPCPD1	0.882	0.282	0.183	1.000e+00
RASGEF1B	0.46	0.628	0.169	5.326e-81	TDP2	1.122	0.239	0.141	1.000e+00
BACH1	0.715	0.656	0.224	6.604e-81	PPCDC	0.663	0.127	0.052	1.000e+00
USP3	0.591	0.608	0.186	1.203e-80	PSTPIP2	0.716	0.113	0.044	1.000e+00
LITAF	0.949	0.889	0.465	1.342e-80	IDS	0.968	0.451	0.429	1.000e+00
ZNF267	0.603	0.549	0.151	2.750e-80	MARC1	0.646	0.113	0.043	1.000e+00
SPATA13	0.652	0.462	0.113	3.538e-80	STX16	0.268	0.07	0.244	1.000e+00
SNX20	0.256	0.219	0.027	4.756e-80	DOK3	0.404	0.085	0.027	1.000e+00
GRK3	0.432	0.406	0.085	6.272e-80	ATP2B1-AS1	0.92	0.254	0.157	1.000e+00
SLC2A3	1.182	0.858	0.481	9.104e-80	CD37	0.898	0.268	0.166	1.000e+00
ACTB	0.588	1	0.978	9.895e-80	TMEM164	0.744	0.113	0.044	1.000e+00
TRAF3IP3	0.354	0.333	0.057	1.058e-79	CLEC12A	0.302	0.085	0.027	1.000e+00
LGALS9	0.549	0.507	0.129	1.456e-79	ZNF429	0.672	0.113	0.044	1.000e+00
HCST	0.487	0.691	0.196	2.699e-79	RBCK1	0.29	0.099	0.291	1.000e+00
FKBP5	0.928	0.819	0.402	5.678e-79	ELF1	0.88	0.465	0.459	1.000e+00
PTPRJ	0.38	0.375	0.073	2.358e-78	CREBBP	1.026	0.394	0.337	1.000e+00
ITGAL	0.283	0.33	0.056	2.397e-77	F11R	0.757	0.127	0.054	1.000e+00
RABGEF1	0.408	0.323	0.059	2.908e-77	PNRC1	0.568	0.648	0.797	1.000e+00
MAPKAPK3	0.418	0.378	0.078	3.656e-76	LRCH4	0.764	0.183	0.095	1.000e+00
KBTBD11	0.254	0.194	0.023	4.413e-76	ACTR3	0.928	0.465	0.477	1.000e+00
MAP2K3	0.662	0.653	0.223	5.765e-76	ATP6V1B2	0.934	0.296	0.211	1.000e+00
MALT1	0.647	0.58	0.18	5.926e-76	METTL9	0.258	0.169	0.395	1.000e+00
KCTD20	0.704	0.705	0.271	1.079e-75	HSPA6	0.599	0.127	0.055	1.000e+00
LYST	0.693	0.712	0.268	4.392e-75	CYBA	0.731	0.577	0.662	1.000e+00
ALDH2	0.712	0.757	0.311	4.433e-75	FAM120A	0.385	0.169	0.379	1.000e+00
CTSH	0.633	0.729	0.269	5.222e-75	SNRK	1.067	0.31	0.229	1.000e+00
UBE2D1	0.62	0.601	0.195	6.606e-75	CHRNE	0.425	0.056	0.015	1.000e+00
CD44	0.799	0.955	0.708	9.228e-75	PSMB9	1.019	0.38	0.324	1.000e+00
CD74	0.449	0.976	0.441	1.127e-74	CRISPLD2	0.753	0.268	0.173	1.000e+00
ARHGAP4	0.436	0.469	0.111	1.475e-74	TSEN34	1.008	0.268	0.185	1.000e+00
ARHGDIB	0.676	0.882	0.388	3.063e-74	BRD4	0.341	0.211	0.46	1.000e+00
ATG16L2	0.388	0.361	0.073	3.253e-74	DNAJC3	0.28	0.155	0.367	1.000e+00
CSF2RB	0.344	0.295	0.05	5.851e-74	PTEN	1.184	0.423	0.402	1.000e+00
AL021707.6	0.265	0.177	0.02	8.863e-74	RNF144B	0.916	0.183	0.099	1.000e+00
MAP3K2	0.817	0.799	0.385	1.546e-73	MYL6	0.255	0.803	0.938	1.000e+00
ACTR2	0.759	0.924	0.57	1.675e-73	CCNH	1.014	0.324	0.248	1.000e+00
JMJD1C	0.854	0.882	0.52	3.275e-73	IK	0.302	0.155	0.373	1.000e+00
MYO9B	0.618	0.653	0.226	3.525e-73	CYFIP2	0.714	0.127	0.058	1.000e+00
ENTPD1	0.351	0.326	0.061	6.393e-73	PRR13	1.03	0.38	0.341	1.000e+00
NAF1	0.59	0.344	0.07	6.453e-73	RAP1GAP2	0.401	0.07	0.023	1.000e+00
ETF1	0.696	0.722	0.289	7.992e-73	NDUFB1	0.256	0.127	0.31	1.000e+00
DLGAP1-AS2	0.293	0.212	0.028	1.162e-72	USP6	0.431	0.056	0.016	1.000e+00
NFKBIE	0.345	0.292	0.051	2.597e-72	CABLES2	0.499	0.056	0.016	1.000e+00
ARHGAP26	0.618	0.597	0.192	3.066e-72	NUP58	0.909	0.239	0.154	1.000e+00
H2AFY	0.725	0.816	0.401	3.715e-72	BZW1	0.282	0.254	0.553	1.000e+00
PIM3	0.793	0.688	0.268	6.573e-72	SPSB3	0.261	0.099	0.26	1.000e+00
BTG1	0.774	0.986	0.831	2.752e-71	HSBP1	0.358	0.211	0.455	1.000e+00
PAG1	0.566	0.455	0.113	3.486e-71	GOLGA7	0.26	0.099	0.259	1.000e+00
HLA-DMB	0.525	0.535	0.145	4.153e-71	ALPL	0.636	0.113	0.049	1.000e+00
PURB	0.718	0.67	0.258	5.769e-71	CKAP4	1.366	0.296	0.223	1.000e+00
PTAFR	0.419	0.33	0.063	8.394e-71	STXBP2	0.696	0.141	0.068	1.000e+00
MBOAT7	0.476	0.406	0.097	1.566e-70	ADAM19	0.494	0.085	0.031	1.000e+00
SIPA1L1	0.448	0.417	0.099	2.478e-70	NFE2L2	0.791	0.493	0.556	1.000e+00
PGD	0.631	0.517	0.155	3.432e-70	RAB21	0.377	0.169	0.382	1.000e+00
ALDH3B1	0.298	0.274	0.046	3.696e-70	CEP170	0.285	0.099	0.266	1.000e+00
NFE2L2	0.776	0.892	0.554	3.880e-70	PLCB2	0.682	0.127	0.058	1.000e+00
RHBDF2	0.443	0.351	0.073	1.243e-69	TRIM25	0.301	0.07	0.209	1.000e+00
GRN	0.702	0.924	0.554	2.522e-69	C7orf43	0.479	0.07	0.024	1.000e+00
GRASP	0.64	0.642	0.228	3.911e-69	MSN	0.716	0.493	0.545	1.000e+00
LILRB4	0.341	0.354	0.071	4.309e-69	PAIP2	0.403	0.183	0.399	1.000e+00
FLNA	0.702	0.938	0.594	5.071e-69	ATP6V0E1	0.304	0.324	0.655	1.000e+00
DDX21	0.733	0.84	0.436	7.386e-69	ANXA11	0.3	0.268	0.564	1.000e+00
ARL5B	0.73	0.59	0.203	1.237e-68	PHF20L1	1.107	0.366	0.33	1.000e+00
EHD1	0.834	0.608	0.218	1.488e-68
BIRC3	0.606	0.566	0.169	6.163e-68
CYP1B1	0.873	0.493	0.139	6.311e-68
SH3BGRL3	0.663	0.986	0.768	7.132e-68
SLC8A1	0.454	0.378	0.085	7.712e-68
ZDHHC20	0.503	0.465	0.127	7.889e-68
SSH2	0.504	0.535	0.162	1.479e-67
CTSB	0.593	0.938	0.547	1.594e-67
RPL28	0.477	1	0.958	2.353e-67
NFKBIA	0.964	0.969	0.8	4.957e-67
HMGA1	0.488	0.444	0.115	1.607e-66
NCF4	0.363	0.441	0.105	4.130e-66
PYGL	0.449	0.431	0.112	5.814e-66
BRI3	0.651	0.962	0.72	2.315e-65
PSEN1	0.534	0.597	0.207	4.037e-65
CCDC69	0.579	0.531	0.167	4.419e-65
NUMB	0.586	0.635	0.241	4.777e-65
ARHGAP45	0.426	0.424	0.103	5.178e-65
KCNAB2	0.359	0.403	0.093	5.645e-65
BASP1	1.081	0.778	0.388	6.304e-65
TRMT6	0.535	0.399	0.1	1.157e-64
ADAP1	0.291	0.236	0.037	3.726e-64
GPAT4	0.516	0.476	0.14	9.153e-64
PDE4A	0.62	0.58	0.203	1.176e-63
LRG1	0.401	0.188	0.025	1.473e-63
SELPLG	0.367	0.385	0.087	1.699e-63
PAK1	0.413	0.389	0.094	1.833e-63
IQGAP2	0.442	0.656	0.203	2.976e-63
CAPG	0.55	0.608	0.21	7.723e-63
HLA-A	0.533	0.993	0.88	2.226e-62
MANBA	0.464	0.42	0.109	2.731e-62
ZBTB43	0.69	0.556	0.19	2.811e-62
CXCL8	0.873	0.649	0.238	6.631e-62
DPEP2	0.279	0.219	0.033	6.643e-62
HLA-DRB1	0.33	0.823	0.334	9.274e-62
KCNN4	0.262	0.156	0.018	1.458e-61
EIF1	0.398	1	0.982	1.584e-61
WARS	0.506	0.635	0.216	2.605e-61
LIMS1	0.876	0.844	0.494	5.507e-61
HBEGF	0.735	0.556	0.189	5.576e-61
SLC15A3	0.416	0.424	0.112	1.135e-60
ADGRE5	0.659	0.719	0.294	3.347e-60
HAVCR2	0.39	0.34	0.074	4.214e-60
FAM49B	0.476	0.611	0.205	5.871e-60
EMILIN2	0.572	0.705	0.278	7.423e-60
SHTN1	0.412	0.431	0.112	9.407e-60
SAMHD1	0.698	0.865	0.471	1.044e-59
EHBP1L1	0.515	0.542	0.181	1.096e-59
OGFRL1	0.632	0.74	0.34	1.179e-59
ARPC5	0.667	0.903	0.586	2.064e-59
ATP5F1E	0.609	0.969	0.776	2.421e-59
NUP58	0.529	0.486	0.151	2.595e-59
FES	0.427	0.427	0.118	4.507e-59
MARC1	0.335	0.24	0.042	5.145e-59
SMCO4	0.385	0.392	0.102	7.020e-59
ELF1	0.642	0.844	0.456	1.019e-58
VSIR	0.629	0.826	0.407	1.123e-58
TIMP1	0.963	0.951	0.685	1.427e-58
NBEAL2	0.341	0.306	0.064	2.078e-58
TMCC3	0.53	0.358	0.088	7.015e-58
ARPC2	0.574	0.979	0.755	1.111e-57
TGFBI	0.335	0.677	0.236	2.328e-57
MGAT1	0.708	0.826	0.448	3.459e-57
SNAI1	0.439	0.347	0.082	4.003e-57
PFDN5	0.545	0.983	0.855	4.895e-57
ARHGAP9	0.323	0.299	0.061	5.947e-57
TPP1	0.55	0.729	0.316	8.144e-57
CCDC88B	0.36	0.292	0.059	8.375e-57
CLMN	0.29	0.278	0.055	1.044e-56
DAZAP2	0.628	0.861	0.488	1.085e-56
UBA52	0.444	0.997	0.924	1.188e-56
PIK3R5	0.284	0.274	0.053	1.829e-56
TGFB1	0.52	0.75	0.329	1.860e-56
PIK3AP1	0.389	0.347	0.08	4.171e-56
NBPF19	0.51	0.424	0.12	6.380e-56
SHKBP1	0.459	0.451	0.134	1.337e-55
SLC16A10	0.44	0.156	0.02	1.584e-55
CASP9	0.278	0.194	0.03	6.336e-55
ZBTB1	0.664	0.549	0.197	6.640e-55
NCOA4	0.595	0.708	0.327	9.441e-55
NFKB2	0.541	0.524	0.177	1.253e-54
HLA-C	0.515	0.997	0.844	2.019e-54
NR4A2	0.52	0.806	0.358	2.388e-54
NEAT1	0.517	1	0.973	2.957e-54
CHST15	0.317	0.285	0.06	7.437e-54
ZNF385A	0.406	0.483	0.149	1.121e-53
TTC19	0.658	0.566	0.218	2.489e-53
C4orf48	0.413	0.361	0.091	3.028e-53
HLA-DPA1	0.274	0.802	0.351	3.334e-53
RPS24	0.402	0.997	0.971	4.671e-53
RNF130	0.545	0.799	0.408	5.273e-53
USP36	0.563	0.517	0.178	5.970e-53
IPMK	0.38	0.42	0.12	6.971e-53
AKIRIN2	0.559	0.58	0.221	7.576e-53
HECA	0.545	0.611	0.24	1.020e-52
FBXO34	0.489	0.385	0.106	1.596e-52
METTL9	0.659	0.75	0.392	2.230e-52
CAPZA1	0.562	0.715	0.33	2.461e-52
PLEKHB2	0.6	0.601	0.239	3.341e-52
GRB2	0.615	0.701	0.331	3.628e-52
RARA	0.567	0.483	0.166	4.823e-52
KCNE1	0.266	0.205	0.034	6.588e-52
PGK1	0.619	0.837	0.494	7.164e-52
AGTRAP	0.545	0.58	0.224	7.899e-52
SH3BP2	0.465	0.49	0.16	1.532e-51
TP53INP2	0.478	0.396	0.113	2.965e-51
MAPK7	0.342	0.288	0.064	3.502e-51
CXCL16	0.408	0.486	0.147	6.269e-51
TUT7	0.474	0.535	0.191	9.302e-51
DAPP1	0.272	0.236	0.044	1.874e-50
PRMT9	0.392	0.285	0.063	2.000e-50
TNFSF14	0.459	0.247	0.049	2.484e-50
NUDT16	0.515	0.472	0.159	3.479e-50
NIN	0.516	0.583	0.23	4.281e-50
ROCK1	0.663	0.865	0.539	6.783e-50
MT-CO2	0.357	1	0.992	1.168e-49
TLR4	0.479	0.528	0.186	4.268e-49
CUX1	0.521	0.58	0.233	8.962e-49
ZFAND5	0.801	0.889	0.627	9.473e-49
CXCL2	1.003	0.618	0.262	1.859e-48
SPAG9	0.676	0.823	0.476	2.418e-48
HNRNPU	0.702	0.948	0.714	2.724e-48
MFSD1	0.412	0.597	0.224	2.949e-48
PHF20L1	0.661	0.677	0.328	6.055e-48
ITPRIP	0.46	0.399	0.119	8.125e-48
RELT	0.3	0.247	0.05	8.171e-48
DDX60L	0.403	0.424	0.129	9.732e-48
NRIP3	0.283	0.181	0.029	1.121e-47
CHST11	0.319	0.295	0.068	1.908e-47
DNMBP	0.378	0.389	0.114	3.207e-47
AKAP13	0.585	0.917	0.646	3.317e-47
LRRC25	0.304	0.233	0.045	6.239e-47
LPGAT1	0.474	0.538	0.206	9.122e-47
PGS1	0.366	0.309	0.077	1.186e-46
CKAP4	0.495	0.562	0.221	2.127e-46
C15orf39	0.318	0.229	0.045	3.951e-46
YWHAZ	0.569	0.941	0.672	4.271e-46
GSTO1	0.615	0.806	0.449	5.900e-46
SKAP2	0.52	0.66	0.293	2.290e-45
LPXN	0.281	0.309	0.075	2.790e-45
TBL1X	0.478	0.406	0.13	5.070e-45
METRNL	0.637	0.809	0.464	6.130e-45
TPM3	0.561	0.91	0.617	1.087e-44
JAK2	0.397	0.365	0.105	1.148e-44
C5AR2	0.261	0.288	0.066	1.486e-44
TAF13	0.391	0.365	0.107	1.505e-44
TPT1	0.272	1	0.996	1.865e-44
RIN3	0.28	0.347	0.094	2.567e-44
CAP1	0.547	0.889	0.573	2.963e-44
SEMA6B	0.296	0.264	0.06	4.003e-44
NFIL3	0.567	0.597	0.256	6.722e-44
HACD4	0.42	0.361	0.103	1.025e-43
GRK2	0.51	0.573	0.233	1.219e-43
CDC42SE1	0.407	0.493	0.175	1.493e-43
RGS19	0.356	0.372	0.107	1.573e-43
IFNGR1	0.558	0.764	0.424	2.020e-43
SULT1A1	0.309	0.326	0.087	2.104e-43
RARA-AS1	0.276	0.25	0.055	2.169e-43
CCDC88A	0.505	0.712	0.337	2.271e-43
TRIB1	0.404	0.472	0.164	3.125e-43
S100A11	0.449	0.99	0.862	3.553e-43
B3GNT5	0.528	0.399	0.124	4.655e-43
RYBP	0.481	0.632	0.282	5.156e-43
PRKAG2	0.412	0.479	0.173	1.554e-42
HLA-DRB5	0.313	0.594	0.216	1.567e-42
TRPS1	0.476	0.462	0.16	1.671e-42
ZFC3H1	0.494	0.552	0.225	1.985e-42
PER1	0.516	0.712	0.367	2.139e-42
MOB1A	0.506	0.743	0.396	3.266e-42
IPO7	0.481	0.587	0.256	3.865e-42
RCSD1	0.39	0.424	0.134	4.003e-42
BAZ1A	0.497	0.67	0.311	9.984e-42
MPP1	0.375	0.417	0.135	1.236e-41
DIAPH1	0.45	0.642	0.286	1.358e-41
RELB	0.344	0.312	0.084	1.475e-41
TOM1	0.325	0.354	0.104	1.706e-41
MAPK6	0.448	0.476	0.176	1.999e-41
LTB4R	0.299	0.25	0.057	4.880e-41
CERS6	0.326	0.295	0.076	6.797e-41
B4GALT1	0.556	0.663	0.334	7.481e-41
RPS13	0.369	0.986	0.953	7.648e-41
SMCHD1	0.551	0.719	0.371	8.185e-41
EIF2AK3	0.328	0.299	0.079	1.524e-40
RASSF4	0.419	0.5	0.182	1.626e-40
ABRACL	0.377	0.483	0.175	1.709e-40
PIK3CD	0.268	0.243	0.054	1.725e-40
HRH2	0.287	0.201	0.039	2.001e-40
GMIP	0.273	0.208	0.042	2.614e-40
LAIR1	0.296	0.316	0.083	3.171e-40
HMGB2	0.645	0.622	0.302	3.250e-40
CCNT1	0.44	0.465	0.172	6.081e-40
ARHGEF40	0.433	0.434	0.154	6.661e-40
DGKD	0.316	0.344	0.099	6.842e-40
ITGA4	0.263	0.292	0.072	9.668e-40
FURIN	0.409	0.434	0.154	1.622e-39
ERP29	0.49	0.812	0.491	2.540e-39
ADPGK	0.465	0.5	0.198	3.904e-39
YTHDF3	0.477	0.507	0.208	7.431e-39
RHOG	0.484	0.611	0.277	9.972e-39
AGO2	0.513	0.632	0.299	1.611e-38
ANKRD44	0.367	0.476	0.169	1.707e-38
RPL39	0.383	0.99	0.926	1.908e-38
PDXK	0.428	0.514	0.201	2.013e-38
RCOR1	0.383	0.389	0.13	3.195e-38
C20orf27	0.399	0.438	0.157	3.377e-38
ADAM10	0.387	0.569	0.242	3.919e-38
HIF1A	0.576	0.545	0.236	4.305e-38
GLRX	0.47	0.663	0.326	4.614e-38
ACTN1	0.387	0.549	0.218	4.694e-38
DENND3	0.307	0.34	0.101	4.919e-38
SYNGR2	0.335	0.438	0.15	7.546e-38
SNN	0.373	0.378	0.122	9.091e-38
CHP1	0.427	0.542	0.234	1.031e-37
CSNK1A1	0.533	0.826	0.532	1.176e-37
INSIG1	0.663	0.604	0.291	1.521e-37
TTC7A	0.362	0.316	0.091	1.766e-37
UBXN2B	0.265	0.233	0.054	2.812e-37
CPEB4	0.41	0.538	0.219	3.350e-37
VMP1	0.665	0.823	0.518	4.956e-37
COX4I1	0.468	0.955	0.794	5.274e-37
RPLP1	0.339	1	0.988	6.397e-37
LRCH4	0.315	0.323	0.094	7.064e-37
ACSL4	0.461	0.469	0.185	9.454e-37
PFN1	0.428	0.962	0.725	9.715e-37
ACSL3	0.59	0.545	0.247	1.028e-36
SELENOK	0.678	0.76	0.491	1.240e-36
PTBP3	0.471	0.622	0.29	1.274e-36
PPP1CB	0.55	0.747	0.431	1.562e-36
PTPN7	0.288	0.253	0.06	2.228e-36
MOB3A	0.346	0.441	0.161	2.503e-36
SH3KBP1	0.445	0.622	0.296	2.527e-36
SORT1	0.318	0.295	0.082	2.579e-36
JMJD6	0.399	0.441	0.163	3.244e-36
MTHFD2	0.398	0.389	0.131	3.502e-36
EIF3A	0.507	0.865	0.562	1.185e-35
NAGA	0.321	0.351	0.11	1.253e-35
VAPA	0.497	0.837	0.529	1.346e-35
CPD	0.429	0.545	0.23	1.797e-35
VPS13C	0.492	0.705	0.382	2.373e-35
ATP6V1A	0.4	0.448	0.17	2.382e-35
SRGAP2	0.382	0.469	0.183	2.413e-35
PRELID1	0.496	0.802	0.485	3.028e-35
ERN1	0.387	0.392	0.136	1.020e-34
TFDP1	0.387	0.372	0.127	1.375e-34
MDM2	0.421	0.458	0.181	2.018e-34
NBPF9	0.251	0.233	0.056	2.028e-34
MSN	0.445	0.872	0.543	2.157e-34
DOCK10	0.257	0.316	0.091	2.205e-34
MICAL2	0.266	0.219	0.051	2.488e-34
PTPN1	0.444	0.556	0.246	2.685e-34
MAFG	0.492	0.611	0.303	3.179e-34
ATG2A	0.386	0.34	0.108	3.566e-34
HIPK3	0.436	0.663	0.343	4.962e-34
CMTM7	0.297	0.33	0.101	1.098e-33
OSBPL8	0.518	0.781	0.474	1.174e-33
IRAK1	0.402	0.469	0.188	1.383e-33
LENG8	0.414	0.559	0.252	1.493e-33
GPR183	0.385	0.448	0.156	1.671e-33
ICAM1	0.456	0.604	0.269	2.428e-33
PIGA	0.27	0.181	0.037	3.451e-33
ITPR1	0.282	0.236	0.059	3.582e-33
SPINT2	0.266	0.264	0.069	3.658e-33
IQSEC1	0.443	0.524	0.229	4.514e-33
SH2B3	0.353	0.469	0.184	4.527e-33
SOAT1	0.351	0.372	0.129	4.621e-33
MMP19	0.865	0.444	0.183	5.419e-33
XRN2	0.429	0.67	0.348	7.243e-33
LFNG	0.315	0.361	0.118	8.466e-33
ARL4A	0.556	0.566	0.264	1.027e-32
CHSY1	0.441	0.434	0.172	1.112e-32
CSNK1D	0.417	0.625	0.311	1.293e-32
PRNP	0.526	0.694	0.376	1.490e-32
RP2	0.289	0.333	0.107	1.785e-32
CSK	0.305	0.389	0.135	2.700e-32
EIF4G2	0.455	0.892	0.651	1.175e-31
ACAP2	0.448	0.688	0.376	1.242e-31
HDAC9	0.308	0.323	0.103	1.657e-31
CKLF	0.413	0.549	0.25	2.614e-31
GNAI2	0.413	0.958	0.732	3.186e-31
FRAT1	0.29	0.233	0.059	3.665e-31
MIR22HG	0.475	0.639	0.337	3.916e-31
PLSCR1	0.459	0.59	0.294	3.977e-31
NSMAF	0.363	0.34	0.115	4.621e-31
STK40	0.358	0.375	0.135	7.697e-31
SQOR	0.391	0.493	0.216	8.666e-31
C16orf72	0.441	0.649	0.351	1.007e-30
SLC25A5	0.446	0.792	0.504	1.131e-30
TMEM167A	0.429	0.611	0.304	1.456e-30
AGFG1	0.421	0.535	0.248	1.561e-30
TMPO	0.439	0.444	0.18	1.654e-30
RASGRP2	0.284	0.278	0.08	2.170e-30
SLC31A2	0.383	0.434	0.171	6.779e-30
ANP32B	0.402	0.75	0.426	6.913e-30
PLK3	0.463	0.708	0.394	1.240e-29
FXYD5	0.419	0.771	0.438	1.367e-29
CASP4	0.387	0.604	0.306	2.312e-29
MAP3K3	0.385	0.521	0.238	3.231e-29
YPEL5	0.519	0.653	0.362	4.199e-29
ZSWIM6	0.329	0.354	0.125	6.155e-29
LY96	0.34	0.451	0.188	8.613e-29
APBB1IP	0.293	0.507	0.21	9.547e-29
ENO1	0.446	0.851	0.613	1.303e-28
CTSD	0.331	0.885	0.597	1.434e-28
RNF19B	0.335	0.302	0.099	2.530e-28
PHC2	0.419	0.479	0.215	2.621e-28
B4GALT5	0.457	0.413	0.172	3.174e-28
PPP1CA	0.391	0.705	0.391	5.035e-28
INHBA	0.392	0.125	0.022	5.128e-28
IMPDH1	0.306	0.413	0.165	5.246e-28
CCNY	0.379	0.663	0.364	5.914e-28
PTPN2	0.366	0.434	0.178	7.257e-28
ATP5MG	0.436	0.885	0.655	9.721e-28
HOTAIRM1	0.347	0.333	0.118	1.028e-27
CTNNB1	0.479	0.694	0.404	1.088e-27
VHL	0.271	0.347	0.124	1.735e-27
CARD8-AS1	0.264	0.233	0.064	1.925e-27
ACTR3	0.435	0.76	0.475	2.020e-27
BTAF1	0.305	0.358	0.13	3.523e-27
PTGER2	0.351	0.299	0.097	3.776e-27
CD302	0.421	0.608	0.326	4.431e-27
NAGK	0.404	0.538	0.262	4.483e-27
FAM198B	0.326	0.424	0.171	4.827e-27
SIK3	0.34	0.427	0.176	4.852e-27
CRYBG1	0.287	0.392	0.146	5.081e-27
PNRC1	0.467	0.969	0.795	5.274e-27
FRY	0.341	0.326	0.114	9.799e-27
SCLT1	0.309	0.299	0.1	1.588e-26
SLC6A6	0.284	0.361	0.132	1.814e-26
AGO4	0.267	0.323	0.114	2.079e-26
RPS2	0.284	1	0.974	2.419e-26
PKM	0.46	0.771	0.507	2.781e-26
GM2A	0.276	0.333	0.118	2.844e-26
PRR13	0.393	0.625	0.339	3.890e-26
GNAQ	0.428	0.684	0.393	3.902e-26
GLIPR2	0.352	0.615	0.302	1.105e-25
CDC42EP3	0.334	0.441	0.175	1.966e-25
PPP1R15B	0.415	0.597	0.32	2.025e-25
VMA21	0.325	0.417	0.178	2.247e-25
BRAF	0.451	0.448	0.202	2.398e-25
STK10	0.331	0.444	0.187	2.428e-25
ATG3	0.354	0.566	0.289	2.466e-25
MPHOSPH6	0.275	0.253	0.078	2.687e-25
HLA-F	0.314	0.517	0.234	4.720e-25
MIDN	0.454	0.823	0.538	4.808e-25
RUNX1	0.334	0.528	0.249	5.650e-25
TMED5	0.389	0.538	0.27	7.769e-25
EMP3	0.307	0.962	0.688	9.058e-25
MAPKAPK2	0.39	0.462	0.212	9.823e-25
IMPA2	0.303	0.347	0.132	1.029e-24
MAN2A2	0.285	0.33	0.121	1.111e-24
FOXO3	0.411	0.757	0.465	1.134e-24
SMARCD3	0.278	0.24	0.072	1.144e-24
RAB21	0.407	0.663	0.38	1.381e-24
GNS	0.394	0.594	0.319	1.462e-24
AZI2	0.428	0.507	0.248	1.597e-24
NABP1	0.45	0.698	0.396	1.678e-24
IRF7	0.322	0.319	0.116	1.870e-24
HGSNAT	0.453	0.58	0.324	2.058e-24
SFPQ	0.367	0.924	0.721	2.520e-24
SPECC1	0.257	0.333	0.12	2.896e-24
BNIP2	0.387	0.625	0.345	3.201e-24
CYLD	0.366	0.497	0.234	3.271e-24
ARSD	0.26	0.274	0.091	3.956e-24
PTP4A2	0.4	0.851	0.593	4.216e-24
SLC12A6	0.306	0.33	0.124	4.343e-24
RIT1	0.305	0.389	0.159	4.362e-24
EIF3L	0.376	0.844	0.585	5.261e-24
M6PR	0.346	0.59	0.309	6.156e-24
RNF166	0.283	0.306	0.106	6.965e-24
SRA1	0.362	0.406	0.174	7.684e-24
PGLS	0.419	0.753	0.479	7.741e-24
RPL26	0.28	0.983	0.937	1.053e-23
FAM214B	0.281	0.253	0.081	1.668e-23
PITPNA	0.36	0.431	0.195	1.729e-23
EIF3H	0.374	0.802	0.562	2.111e-23
RIOK3	0.358	0.549	0.287	2.216e-23
KIAA0930	0.298	0.559	0.277	2.383e-23
PAK2	0.367	0.684	0.41	3.269e-23
MIS18BP1	0.538	0.528	0.279	3.340e-23
ATP6V1F	0.384	0.771	0.512	7.615e-23
SLC36A4	0.301	0.319	0.12	9.886e-23
GNG5	0.361	0.816	0.532	1.098e-22
AP1G1	0.302	0.365	0.149	1.149e-22
TOP1	0.427	0.694	0.44	1.384e-22
SUSD6	0.27	0.347	0.136	1.626e-22
DENND4A	0.323	0.403	0.171	1.771e-22
PLEKHO2	0.273	0.368	0.148	1.872e-22
STK4	0.255	0.597	0.308	2.135e-22
TANK	0.377	0.576	0.315	2.617e-22
TFRC	0.593	0.438	0.203	3.825e-22
TMEM123	0.402	0.649	0.392	4.782e-22
ATP5MC2	0.365	0.882	0.678	5.387e-22
MTPN	0.371	0.774	0.523	5.610e-22
NBPF14	0.286	0.333	0.13	5.698e-22
NADK	0.281	0.347	0.138	5.796e-22
EIF2S3	0.339	0.573	0.318	7.238e-22
SLC25A6	0.388	0.91	0.737	7.758e-22
CMIP	0.351	0.385	0.164	7.794e-22
DENND5A	0.33	0.413	0.188	1.431e-21
TBC1D1	0.275	0.365	0.151	1.773e-21
RALGAPA1	0.435	0.486	0.243	2.304e-21
CAPZA2	0.355	0.688	0.417	2.315e-21
EIF3M	0.395	0.66	0.408	2.456e-21
INPP5D	0.291	0.309	0.113	2.868e-21
RPS28	0.263	0.986	0.919	2.914e-21
ARID5A	0.315	0.378	0.16	3.871e-21
GNAI3	0.418	0.712	0.468	4.634e-21
KLHL8	0.295	0.271	0.096	5.294e-21
EDEM1	0.284	0.292	0.107	5.767e-21
WTAP	0.39	0.649	0.385	6.794e-21
CSRNP1	0.301	0.642	0.346	6.969e-21
GK5	0.363	0.354	0.148	8.031e-21
NAP1L1	0.337	0.868	0.632	8.649e-21
KCTD12	0.254	0.767	0.445	1.054e-20
ITGA5	0.344	0.486	0.238	1.276e-20
DSE	0.414	0.608	0.337	1.565e-20
DCP2	0.282	0.403	0.178	1.576e-20
RNPEPL1	0.306	0.528	0.273	1.845e-20
GSTP1	0.353	0.958	0.777	1.932e-20
IQGAP1	0.322	0.868	0.606	2.108e-20
IL4R	0.347	0.375	0.166	2.310e-20
SCPEP1	0.307	0.628	0.355	2.346e-20
DUSP1	0.317	0.99	0.856	2.708e-20
PICALM	0.318	0.601	0.334	3.118e-20
LDLR	0.401	0.434	0.203	3.125e-20
KPNA4	0.403	0.615	0.354	3.716e-20
UBR4	0.315	0.476	0.24	4.074e-20
LYPLA1	0.304	0.455	0.224	5.880e-20
KLF10	0.447	0.604	0.351	6.404e-20
GABARAPL1	0.382	0.649	0.401	8.214e-20
RPL4	0.288	0.969	0.863	1.429e-19
ARHGEF2	0.327	0.41	0.189	1.435e-19
RAB5IF	0.294	0.382	0.17	1.512e-19
CORO1C	0.355	0.413	0.194	1.855e-19
SDCBP	0.339	0.934	0.724	1.909e-19
ATP11A	0.258	0.396	0.178	2.084e-19
ARPC4	0.331	0.625	0.375	2.385e-19
PTP4A1	0.357	0.389	0.18	2.711e-19
UBE2D3	0.38	0.847	0.649	2.737e-19
GPBP1	0.387	0.667	0.418	3.326e-19
HLA-DMA	0.254	0.497	0.233	3.408e-19
LAMTOR4	0.344	0.812	0.566	3.509e-19
TMEM33	0.251	0.358	0.154	4.804e-19
QSOX1	0.299	0.389	0.178	5.354e-19
CDV3	0.369	0.747	0.498	6.241e-19
TLE3	0.314	0.354	0.154	6.418e-19
KMT2C	0.355	0.677	0.418	7.932e-19
ARL8B	0.32	0.462	0.234	8.121e-19
SEPT9	0.29	0.542	0.286	8.272e-19
AP2S1	0.365	0.74	0.486	1.000e-18
ATP5MPL	0.403	0.653	0.418	1.107e-18
HIGD2A	0.353	0.719	0.472	1.178e-18
UBE2R2	0.335	0.642	0.399	1.578e-18
BHLHE40	0.354	0.42	0.202	1.820e-18
ARAP1	0.286	0.375	0.167	2.841e-18
RTN3	0.383	0.646	0.415	3.359e-18
BLOC1S6	0.361	0.559	0.32	3.458e-18
FCHSD2	0.254	0.323	0.134	5.329e-18
CYTH1	0.278	0.469	0.231	5.474e-18
ZNF207	0.315	0.736	0.484	5.950e-18
MAFB	0.392	0.715	0.448	8.968e-18
TNFAIP2	0.312	0.719	0.452	1.141e-17
CLK1	0.349	0.663	0.436	2.941e-17
PHLDA1	0.405	0.434	0.211	3.090e-17
PTEN	0.35	0.642	0.4	3.163e-17
EIF3K	0.342	0.872	0.689	4.912e-17
BZW1	0.347	0.792	0.551	5.803e-17
SARAF	0.259	0.809	0.572	8.335e-17
OGDH	0.311	0.417	0.207	1.139e-16
BNIP3L	0.421	0.736	0.516	1.705e-16
STAT6	0.307	0.49	0.271	1.836e-16
TRABD	0.252	0.337	0.147	2.130e-16
HNRNPC	0.338	0.816	0.586	2.138e-16
UQCRH	0.333	0.823	0.589	2.426e-16
GLUL	0.348	0.816	0.579	2.593e-16
SH3BGRL	0.328	0.774	0.544	3.988e-16
ZC3H18	0.284	0.389	0.187	4.297e-16
RNF213	0.315	0.674	0.442	4.446e-16
FAM120A	0.331	0.611	0.377	4.559e-16
SPG21	0.28	0.424	0.215	7.941e-16
PABPC4	0.327	0.562	0.331	1.084e-15
CES1	0.289	0.267	0.105	1.132e-15
PPP4R2	0.298	0.49	0.27	1.320e-15
RAP2B	0.304	0.483	0.258	1.337e-15
AGPAT4	0.261	0.222	0.08	1.408e-15
METTL21A	0.3	0.264	0.106	1.744e-15
NEDD9	0.266	0.486	0.247	1.778e-15
DDX3X	0.276	0.906	0.702	2.164e-15
TRIP12	0.3	0.521	0.301	2.178e-15
FKBP15	0.253	0.354	0.164	2.247e-15
C6orf62	0.277	0.719	0.47	2.427e-15
STK38L	0.287	0.271	0.112	2.596e-15
PLP2	0.277	0.656	0.409	3.120e-15
MTMR6	0.259	0.33	0.15	3.133e-15
STAT2	0.27	0.365	0.174	4.006e-15
EIF4A3	0.368	0.597	0.373	4.173e-15
PTGS2	0.426	0.285	0.117	4.415e-15
CAMKK2	0.342	0.469	0.264	4.925e-15
MCTP1	0.26	0.295	0.124	5.718e-15
CAST	0.303	0.858	0.707	6.138e-15
CRK	0.334	0.615	0.391	7.777e-15
COPA	0.313	0.615	0.385	8.952e-15
CNTRL	0.317	0.372	0.18	9.688e-15
MELTF	0.286	0.142	0.04	1.173e-14
BLVRB	0.265	0.757	0.515	1.952e-14
EWSR1	0.297	0.615	0.391	1.987e-14
WDR45B	0.34	0.424	0.231	2.137e-14
GAK	0.296	0.358	0.172	2.144e-14
LAMTOR1	0.324	0.719	0.49	2.209e-14
PGAM1	0.323	0.688	0.451	2.295e-14
PRKACA	0.254	0.424	0.222	2.356e-14
ZNF106	0.325	0.677	0.46	2.359e-14
SNX27	0.272	0.438	0.238	2.363e-14
QKI	0.336	0.767	0.557	2.586e-14
NUP98	0.251	0.309	0.137	2.592e-14
RNMT	0.289	0.51	0.287	2.607e-14
XBP1	0.319	0.67	0.442	3.262e-14
RHOQ	0.268	0.667	0.414	3.488e-14
PPM1F	0.299	0.333	0.156	3.533e-14
CFLAR	0.333	0.767	0.553	3.689e-14
MAP4K4	0.303	0.618	0.37	3.815e-14
ZNF800	0.3	0.448	0.24	4.202e-14
SERINC5	0.259	0.292	0.126	4.475e-14
PPP4R3A	0.293	0.458	0.252	4.953e-14
UBAP1	0.266	0.309	0.141	5.848e-14
SP3	0.263	0.49	0.276	6.171e-14
OSTF1	0.278	0.486	0.27	6.731e-14
STAT1	0.295	0.406	0.215	7.450e-14
ZYX	0.284	0.566	0.336	8.306e-14
GDI2	0.271	0.708	0.482	1.064e-13
UQCRB	0.268	0.899	0.696	1.088e-13
MAPK1IP1L	0.264	0.49	0.281	1.261e-13
MAPRE1	0.287	0.507	0.294	1.307e-13
MAN2A1	0.254	0.34	0.162	1.566e-13
SDC4	0.302	0.233	0.092	1.576e-13
RBM39	0.279	0.892	0.701	1.719e-13
JMY	0.41	0.337	0.164	1.874e-13
SIAH2	0.266	0.316	0.143	2.083e-13
CSDE1	0.274	0.833	0.61	2.577e-13
EIF4B	0.303	0.774	0.559	3.061e-13
ERBIN	0.299	0.483	0.279	4.442e-13
UBE2J1	0.314	0.465	0.27	4.609e-13
ACOT9	0.307	0.413	0.227	5.541e-13
CSNK1G2	0.268	0.431	0.234	5.556e-13
CDC42	0.267	0.878	0.676	1.035e-12
ATP6V1G1	0.283	0.802	0.582	1.156e-12
PAPOLA	0.283	0.66	0.446	1.469e-12
MBD2	0.285	0.632	0.413	1.645e-12
HMOX1	0.442	0.368	0.177	2.049e-12
PSME2	0.31	0.59	0.373	2.343e-12
SUPT6H	0.261	0.406	0.217	2.624e-12
FBXL5	0.283	0.427	0.238	2.692e-12
NAB1	0.264	0.285	0.132	2.887e-12
TPM4	0.294	0.802	0.58	2.962e-12
HERPUD1	0.398	0.753	0.605	4.500e-12
NOTCH2	0.255	0.528	0.313	5.352e-12
MEF2D	0.268	0.41	0.225	7.118e-12
RAP1B	0.255	0.858	0.624	8.183e-12
ASAP1	0.28	0.538	0.323	8.603e-12
UQCRC1	0.291	0.462	0.272	1.163e-11
JPT1	0.282	0.427	0.238	1.478e-11
TLN1	0.261	0.778	0.556	1.501e-11
PRCP	0.272	0.476	0.281	2.639e-11
DYNLT1	0.257	0.597	0.396	2.805e-11
ATP5PB	0.265	0.656	0.453	5.084e-11
SPCS3	0.261	0.503	0.31	7.308e-11
ADAM17	0.276	0.434	0.248	7.573e-11
DICER1	0.255	0.542	0.337	7.639e-11
LCOR	0.271	0.406	0.23	1.040e-10
CTBS	0.253	0.361	0.193	1.423e-10
NOP10	0.253	0.587	0.396	3.205e-10
PCBP1	0.282	0.882	0.688	4.127e-10
MECP2	0.274	0.465	0.277	5.361e-10
TAX1BP1	0.28	0.674	0.48	7.800e-10
TLNRD1	0.266	0.378	0.214	8.455e-10
CELF2	0.255	0.778	0.577	1.216e-09
ARHGDIA	0.261	0.688	0.485	1.235e-09
SDE2	0.283	0.271	0.13	1.332e-09
POLR1D	0.252	0.632	0.438	1.406e-09
SUPT4H1	0.264	0.493	0.318	2.557e-09
CLN8	0.312	0.354	0.197	2.866e-09
ALG13	0.276	0.365	0.205	4.030e-09
CTDSP1	0.267	0.49	0.312	7.726e-09
PPP1R3B	0.318	0.25	0.123	1.780e-08
CYCS	0.306	0.608	0.437	4.125e-08
EIF4E2	0.251	0.438	0.274	6.181e-08
RRAD	0.289	0.146	0.054	8.026e-08
DBNL	0.268	0.434	0.277	9.371e-08
DYNC1H1	0.319	0.729	0.568	2.498e-07
MAP1LC3B	0.26	0.726	0.544	5.645e-07
TRIM25	0.266	0.354	0.207	7.226e-07
ERICH1	0.291	0.444	0.293	9.623e-07
SLC26A2	0.291	0.299	0.171	4.963e-06
GCLM	0.274	0.285	0.162	7.071e-06
PLIN2	0.27	0.684	0.526	2.628e-05
CXCL3	0.378	0.253	0.143	9.417e-04
STX4	0.32	0.424	0.308	1.714e-03
NRIP1	0.253	0.413	0.286	2.000e-03
ISG15	0.261	0.389	0.26	4.196e-03
HSPA5	0.254	0.736	0.603	1.876e-02
TWISTNB	0.355	0.295	0.209	2.404e-01

## Sheet: S32-ADSVF Macrophages
Table S32 - Differentially expressed genes of macrophages
Macrophages P1 - Marker genes by cluster (vs. all ADSVF cells)					Macrophages P2 - Marker genes by cluster (vs. all ADSVF cells)					Macrophages P3 - Marker genes by cluster (vs. all ADSVF cells)					Macrophages P4 - Marker genes by cluster (vs. all ADSVF cells)					Top five DEG per subpopulation vs. other subpopulations							Top five differentially expressed surface marker genes per subpopulation vs. other subpop
Gene	avg. logFC	% cells in this cluster	% cells in other clusters	adj. p-value	Gene	avg. logFC	% cells in this cluster	% cells in other clusters	adj. p-value	Gene	avg. logFC	% cells in this cluster	% cells in other clusters	adj. p-value	Gene	avg. logFC	% cells in this cluster	% cells in other clusters	adj. p-value	Cluster	Gene	p_val	avg_logFC	pct.1	pct.2	p_val_adj	Cluster	Gene	p_val	avg_logFC	pct.1	pct.2	p_val_adj
RNASE1	3.065	0.994	0.268	0.000e+00	SPP1	2.498	0.393	0.024	0.000e+00	IL1B	2.823	0.789	0.08	0.000e+00	P2RY14	1.135	0.782	0.089	1.312e-69	Macrophages P2	FABP5	0	2.73575	0.962	0.356	0	Macrophages P2	CD52	1.56275e-277	1.43797	0.623	0.075	6.06347e-275
C1QA	2.964	0.985	0.114	0.000e+00	FABP5	2.138	0.962	0.331	0.000e+00	LYZ	2.569	0.983	0.16	0.000e+00	C1QC	1.41	0.945	0.146	1.788e-57	Macrophages P2	APOC1	0	2.05727	0.614	0.037	0	Macrophages P2	ITGAX	5.23303e-256	0.98218	0.75	0.129	2.03041e-253
CCL3	2.857	0.758	0.15	0.000e+00	LIPA	2.094	0.911	0.252	0.000e+00	CXCL3	2.352	0.823	0.137	0.000e+00	LYVE1	1.491	0.927	0.144	3.332e-57	Macrophages P2	SPP1	5.98534e-216	2.50513	0.393	0.03	1.65806e-211	Macrophages P2	ALCAM	2.2009e-254	1.37837	0.791	0.176	8.5395e-252
LYVE1	2.756	0.929	0.067	0.000e+00	CTSB	2.037	0.993	0.543	0.000e+00	HLA-DQA1	2.067	0.943	0.12	0.000e+00	SCN9A	0.866	0.691	0.08	1.426e-55	Macrophages P2	APOE	1.1439e-212	2.52245	0.703	0.171	3.16882e-208	Macrophages P2	CD9	1.3489e-233	1.48392	0.84	0.252	5.23373e-231
C1QB	2.719	0.965	0.092	0.000e+00	APOC1	1.909	0.614	0.091	0.000e+00	GPR183	1.862	0.913	0.15	0.000e+00	FOLR2	1.298	0.927	0.147	1.144e-54	Macrophages P2	FABP4	2.28619e-101	2.6755	0.925	0.746	6.33319e-97	Macrophages P2	SDC2	1.11731e-184	0.9258	0.592	0.114	4.33517e-182
CXCL8	2.641	0.787	0.186	0.000e+00	LYZ	1.873	0.854	0.159	0.000e+00	PLAUR	1.831	0.933	0.194	0.000e+00	C1QB	1.463	0.982	0.17	2.393e-53	Macrophages P4	NKG7	1.69625e-122	2.08035	0.527	0.021	4.69896e-118	Macrophages P4	CD3D	0	1.17204	0.564	0.005	0
C1QC	2.401	0.943	0.068	0.000e+00	CD68	1.872	0.974	0.314	0.000e+00	NLRP3	1.713	0.863	0.111	0.000e+00	CD69	0.767	0.691	0.082	2.264e-52	Macrophages P4	CCL5	3.82363e-106	1.85428	0.564	0.028	1.05922e-101	Macrophages P4	KLRB1	1.22288e-238	1.00811	0.4	0.003	4.74477e-236
MRC1	2.387	0.925	0.081	0.000e+00	MMP9	1.867	0.461	0.021	0.000e+00	HLA-DQB1	1.693	0.948	0.189	0.000e+00	CCL18	1.509	0.473	0.043	4.128e-50	Macrophages P4	IL32	5.96876e-100	1.4686	0.618	0.038	1.65347e-95	Macrophages P4	CD69	6.67744e-194	1.22961	0.691	0.021	2.59085e-191
LGMN	2.345	0.946	0.357	0.000e+00	ACP5	1.802	0.84	0.08	0.000e+00	FCN1	1.646	0.687	0.039	0.000e+00	SLCO2B1	1.03	0.709	0.097	1.175e-49	Macrophages P4	GNLY	1.39427e-65	2.20636	0.364	0.019	3.8624e-61	Macrophages P4	IL7R	6.26982e-39	1.51254	0.473	0.058	2.43269e-36
FOLR2	2.32	0.926	0.07	0.000e+00	TYROBP	1.735	0.991	0.217	0.000e+00	EREG	1.611	0.358	0.021	0.000e+00	MRC1	1.377	0.909	0.157	2.029e-49	Macrophages P4	IL7R	6.26982e-39	1.51254	0.473	0.058	1.73686e-34	Macrophages P4	CXCR4	2.8314e-32	1.32131	0.945	0.324	1.09858e-29
F13A1	2.306	0.89	0.073	0.000e+00	TREM2	1.62	0.756	0.008	0.000e+00	C5AR1	1.547	0.94	0.123	0.000e+00	C1QA	1.529	0.982	0.192	1.379e-48	Macrophages P1	LYVE1	0	1.75797	0.929	0.4	0	Macrophages P1	MRC1	4.10687e-228	1.01443	0.925	0.777	1.59347e-225
CD14	2.174	0.917	0.141	0.000e+00	ALCAM	1.561	0.791	0.079	0.000e+00	AIF1	1.507	0.985	0.181	0.000e+00	LILRB5	1.046	0.818	0.126	3.133e-47	Macrophages P1	RNASE1	0	1.70674	0.994	0.72	0	Macrophages P1	LILRB5	5.76501e-227	1.16139	0.848	0.442	2.23682e-224
CCL4L2	2.108	0.569	0.098	0.000e+00	ITGB2	1.535	0.907	0.204	0.000e+00	CD83	1.488	0.94	0.217	0.000e+00	F13A1	1.179	0.873	0.147	1.959e-46	Macrophages P1	F13A1	2.14721e-258	1.34288	0.89	0.568	5.94819e-254	Macrophages P1	CD14	6.4063e-126	0.72047	0.917	0.764	2.48565e-123
MS4A7	2.091	0.899	0.093	0.000e+00	MMP19	1.517	0.776	0.176	0.000e+00	MS4A6A	1.458	0.97	0.166	0.000e+00	GZMM	0.641	0.6	0.068	3.816e-46	Macrophages P1	PMP22	6.38746e-227	1.37226	0.802	0.379	1.76945e-222	Macrophages P1	GYPC	1.55542e-82	0.661241	0.765	0.618	6.03501e-80
MS4A6A	2.058	0.925	0.099	0.000e+00	PLA2G7	1.511	0.727	0.017	0.000e+00	BCL2A1	1.412	0.731	0.065	0.000e+00	MS4A4A	1.156	0.818	0.133	1.597e-45	Macrophages P1	JUN	9.69595e-202	1.39313	0.928	0.799	2.68597e-197	Macrophages P1	CD209	1.52173e-76	0.707392	0.589	0.348	5.90432e-74
CD83	2.048	0.845	0.162	0.000e+00	LAPTM5	1.493	0.964	0.297	0.000e+00	TYROBP	1.394	0.995	0.22	0.000e+00	FCGR2B	1.097	0.782	0.124	8.899e-45	Macrophage P3	FCN1	0	1.78989	0.687	0.044	0	Macrophage P3	CD48	1.97896e-281	0.934681	0.682	0.075	7.67835e-279
SELENOP	2.033	0.992	0.695	0.000e+00	CTSS	1.483	0.936	0.298	0.000e+00	HLA-DMA	1.378	0.978	0.227	0.000e+00	GPR34	1.002	0.673	0.096	4.928e-43	Macrophage P3	EREG	1.60659e-176	1.62745	0.358	0.026	4.45058e-172	Macrophage P3	CLEC7A	4.6033e-157	0.854798	0.861	0.254	1.78608e-154
CD163	2.013	0.864	0.082	0.000e+00	IL1RN	1.471	0.479	0.023	0.000e+00	PHACTR1	1.353	0.863	0.117	0.000e+00	CSF1R	1.046	0.8	0.135	8.296e-43	Macrophage P3	LYZ	1.53194e-147	1.8956	0.983	0.69	4.24379e-143	Macrophage P3	ITGAX	7.22304e-146	0.843692	0.694	0.155	2.80254e-143
CCL4	1.986	0.789	0.206	0.000e+00	LCP1	1.471	0.938	0.22	0.000e+00	CLEC10A	1.313	0.806	0.069	0.000e+00	MS4A6A	1.126	0.909	0.173	6.941e-41	Macrophage P3	AREG	7.33658e-128	1.91776	0.495	0.093	2.03238e-123	Macrophage P3	PLAUR	1.0476e-139	1.3	0.933	0.443	4.0647e-137
MS4A4A	1.925	0.848	0.063	0.000e+00	FTH1	1.47	1	0.992	0.000e+00	HLA-DMB	1.245	0.91	0.14	0.000e+00	GABRB2	0.629	0.364	0.031	3.385e-40	Macrophage P3	IL1B	2.33327e-121	1.79146	0.789	0.287	6.46361e-117	Macrophage P3	CXCR4	1.10683e-77	0.878288	0.731	0.293	4.29449e-75
LILRB5	1.914	0.848	0.055	0.000e+00	C1QB	1.296	0.807	0.163	0.000e+00	FCER1G	1.237	0.983	0.199	0.000e+00	CD209	0.622	0.6	0.079	4.646e-40
CCL3L1	1.912	0.41	0.05	0.000e+00	FCER1G	1.285	0.913	0.197	0.000e+00	CLEC7A	1.224	0.861	0.066	0.000e+00	GATM	0.722	0.6	0.084	4.414e-39
STAB1	1.85	0.832	0.097	0.000e+00	HLA-DQA1	1.265	0.659	0.12	0.000e+00	FCGR2A	1.219	0.943	0.145	0.000e+00	MPEG1	0.981	0.782	0.136	4.522e-39
MAFB	1.84	0.934	0.402	0.000e+00	MFSD12	1.212	0.714	0.127	0.000e+00	OLR1	1.181	0.527	0.024	0.000e+00	SIGLEC1	0.701	0.582	0.077	5.100e-39
NR4A2	1.822	0.851	0.313	0.000e+00	MSR1	1.207	0.811	0.105	0.000e+00	PLEK	1.172	0.833	0.142	0.000e+00	CD2	0.604	0.582	0.073	6.031e-39
TGFBI	1.792	0.854	0.178	0.000e+00	C1QC	1.179	0.78	0.139	0.000e+00	GK	1.15	0.622	0.063	0.000e+00	FPR3	0.804	0.636	0.093	1.811e-38
DAB2	1.751	0.948	0.549	0.000e+00	MS4A7	1.163	0.885	0.157	0.000e+00	VSIG4	1.14	0.856	0.127	0.000e+00	MS4A7	1.163	0.855	0.166	2.880e-38
AIF1	1.743	0.91	0.117	0.000e+00	IGSF6	1.16	0.723	0.09	0.000e+00	RASGEF1B	1.12	0.896	0.165	0.000e+00	STAB1	1.074	0.836	0.163	3.984e-38
MAF	1.704	0.892	0.36	0.000e+00	ITGAX	1.144	0.75	0.056	0.000e+00	LST1	1.118	0.886	0.094	0.000e+00	CD3E	0.56	0.564	0.07	8.648e-38
DUSP6	1.695	0.772	0.237	0.000e+00	FBP1	1.141	0.638	0.045	0.000e+00	LGALS2	1.103	0.619	0.036	0.000e+00	TNF	1.116	0.6	0.089	4.804e-37
TYROBP	1.689	0.933	0.158	0.000e+00	PLEK	1.112	0.818	0.139	0.000e+00	C1orf162	1.077	0.841	0.112	0.000e+00	CD3D	0.775	0.564	0.073	5.279e-37
CTSC	1.663	0.831	0.239	0.000e+00	C5AR1	1.106	0.807	0.122	0.000e+00	MS4A7	1.076	0.94	0.159	0.000e+00	ADAP2	0.923	0.764	0.137	9.271e-37
MAMDC2	1.659	0.732	0.114	0.000e+00	VAMP8	1.075	0.883	0.219	0.000e+00	ITGAX	1.067	0.694	0.059	0.000e+00	ACP5	0.749	0.618	0.09	1.628e-36
PDK4	1.647	0.878	0.599	0.000e+00	CD84	1.056	0.789	0.126	0.000e+00	CD163	1.065	0.91	0.145	0.000e+00	FCGR2A	0.891	0.818	0.152	2.093e-36
CD68	1.623	0.906	0.265	0.000e+00	CXCL16	1.014	0.818	0.14	0.000e+00	CYBB	1.053	0.896	0.128	0.000e+00	CD7	0.563	0.491	0.057	3.322e-36
HMOX1	1.617	0.602	0.136	0.000e+00	NCEH1	1.012	0.645	0.072	0.000e+00	LUCAT1	1.005	0.689	0.056	0.000e+00	CD163	1.215	0.782	0.152	8.277e-36
VSIG4	1.612	0.797	0.068	0.000e+00	MATK	1.009	0.503	0.041	0.000e+00	FCGR2B	0.973	0.764	0.118	0.000e+00	CD84	0.87	0.745	0.134	9.139e-36
CSF1R	1.611	0.784	0.071	0.000e+00	AIF1	0.996	0.874	0.18	0.000e+00	MNDA	0.944	0.776	0.083	0.000e+00	CXCR4	0.922	0.945	0.202	1.579e-35
MPEG1	1.606	0.784	0.073	0.000e+00	CD163	0.988	0.754	0.144	0.000e+00	JAML	0.941	0.746	0.061	0.000e+00	PMAIP1	1.08	0.745	0.14	5.283e-35
CXCL3	1.593	0.494	0.108	0.000e+00	ADA2	0.983	0.687	0.111	0.000e+00	ADA2	0.924	0.796	0.112	0.000e+00	IQGAP2	1.069	0.909	0.205	8.015e-35
FRMD4B	1.593	0.805	0.115	0.000e+00	GPR183	0.978	0.75	0.149	0.000e+00	EVI2B	0.919	0.818	0.135	0.000e+00	CD14	1.215	0.891	0.211	1.418e-33
CCL8	1.582	0.342	0.032	0.000e+00	HLA-DMB	0.953	0.734	0.139	0.000e+00	CXCL16	0.899	0.831	0.143	0.000e+00	TAGAP	0.671	0.618	0.097	1.632e-32
ADAP2	1.582	0.762	0.076	0.000e+00	MPP1	0.953	0.78	0.128	0.000e+00	STX11	0.893	0.719	0.107	0.000e+00	RNASE1	1.489	0.982	0.333	5.831e-32
CD74	1.574	0.968	0.392	0.000e+00	LGALS9	0.947	0.77	0.123	0.000e+00	C3AR1	0.892	0.789	0.108	0.000e+00	IL2RB	0.647	0.364	0.037	8.895e-32
FCGR2A	1.572	0.793	0.089	0.000e+00	UCP2	0.944	0.847	0.19	0.000e+00	IL10	0.873	0.425	0.02	0.000e+00	TNFRSF9	0.363	0.182	0.01	9.847e-32
CTSB	1.562	0.94	0.51	0.000e+00	SPI1	0.943	0.816	0.12	0.000e+00	RNASE6	0.869	0.784	0.082	0.000e+00	NCF4	0.652	0.636	0.107	1.429e-31
CCL2	1.556	0.69	0.287	0.000e+00	GM2A	0.931	0.658	0.112	0.000e+00	CIITA	0.86	0.761	0.081	0.000e+00	CD28	0.385	0.4	0.044	1.479e-31
CXCL2	1.552	0.597	0.231	0.000e+00	C1orf162	0.92	0.738	0.111	0.000e+00	TLR2	0.848	0.714	0.054	0.000e+00	FYB1	1.038	0.855	0.199	1.738e-31
GPR34	1.531	0.698	0.036	0.000e+00	NPL	0.908	0.707	0.063	0.000e+00	CSF1R	0.846	0.868	0.129	0.000e+00	CD4	0.886	0.764	0.155	2.742e-31
IQGAP2	1.515	0.809	0.146	0.000e+00	MS4A4A	0.884	0.758	0.126	0.000e+00	MPEG1	0.819	0.831	0.13	0.000e+00	NFKBID	1.017	0.727	0.148	4.685e-31
FCER1G	1.501	0.886	0.139	0.000e+00	FERMT3	0.874	0.734	0.121	0.000e+00	SYK	0.792	0.786	0.106	0.000e+00	VSIG4	0.763	0.727	0.133	1.234e-30
TFRC	1.49	0.599	0.165	0.000e+00	TTYH3	0.871	0.719	0.108	0.000e+00	FCER1A	0.791	0.388	0.02	0.000e+00	ICOS	0.263	0.236	0.017	1.676e-30
FCGR2B	1.482	0.732	0.064	0.000e+00	LILRB4	0.86	0.687	0.064	0.000e+00	IGSF6	0.789	0.716	0.093	0.000e+00	AIF1	0.961	0.873	0.189	1.745e-30
CYBB	1.474	0.721	0.077	0.000e+00	ARRB2	0.845	0.801	0.16	0.000e+00	NCF2	0.776	0.759	0.106	0.000e+00	CCL4	1.442	0.909	0.258	2.445e-30
MAN1A1	1.469	0.823	0.387	0.000e+00	FGR	0.807	0.668	0.056	0.000e+00	CFP	0.751	0.575	0.052	0.000e+00	IKZF3	0.375	0.4	0.045	4.004e-30
FTL	1.466	0.999	0.986	0.000e+00	HMGA1	0.787	0.632	0.11	0.000e+00	IL1R2	0.74	0.413	0.031	0.000e+00	NKG7	1.003	0.527	0.077	7.534e-30
KLF6	1.463	0.955	0.786	0.000e+00	FCGBP	0.77	0.344	0.027	0.000e+00	TREM1	0.734	0.55	0.037	0.000e+00	GZMA	0.715	0.545	0.08	1.525e-29
SLC40A1	1.444	0.748	0.239	0.000e+00	C3AR1	0.766	0.707	0.107	0.000e+00	RBM47	0.732	0.731	0.107	0.000e+00	FRMD4B	0.902	0.8	0.176	2.450e-29
TNFAIP3	1.431	0.638	0.277	0.000e+00	SLC15A3	0.763	0.679	0.107	0.000e+00	LILRB2	0.728	0.674	0.076	0.000e+00	SKAP1	0.334	0.455	0.057	3.005e-29
PMAIP1	1.42	0.541	0.101	0.000e+00	SLC16A10	0.759	0.355	0.016	0.000e+00	SPI1	0.727	0.811	0.123	0.000e+00	TGFBI	1.079	0.891	0.238	3.668e-29
SGK1	1.419	0.695	0.294	0.000e+00	DHRS9	0.757	0.561	0.027	0.000e+00	KYNU	0.691	0.552	0.049	0.000e+00	CD83	1.249	0.855	0.223	4.062e-29
CPM	1.414	0.763	0.198	0.000e+00	RBM47	0.755	0.707	0.105	0.000e+00	MARCH1	0.688	0.677	0.089	0.000e+00	ITGB2	0.842	0.891	0.213	6.741e-29
MARCO	1.41	0.457	0.043	0.000e+00	KCNAB2	0.748	0.656	0.088	0.000e+00	AOAH	0.683	0.634	0.053	0.000e+00	RAC2	0.75	0.709	0.131	1.169e-28
EGR2	1.373	0.481	0.109	0.000e+00	RAB7B	0.73	0.528	0.066	0.000e+00	CD86	0.675	0.667	0.068	0.000e+00	CYBB	0.764	0.709	0.134	1.327e-28
RASGEF1B	1.355	0.705	0.119	0.000e+00	NCKAP1L	0.713	0.736	0.138	0.000e+00	IL18	0.653	0.592	0.068	0.000e+00	MARCH1	0.499	0.582	0.095	1.456e-28
NPC2	1.343	0.95	0.604	0.000e+00	NCF2	0.71	0.687	0.104	0.000e+00	SERPINA1	0.652	0.542	0.035	0.000e+00	CCL5	1.03	0.564	0.09	2.028e-28
SLCO2B1	1.329	0.658	0.041	0.000e+00	HAVCR2	0.709	0.632	0.068	0.000e+00	CLEC4E	0.646	0.49	0.039	0.000e+00	ALOX5AP	0.731	0.745	0.152	2.107e-28
CTSZ	1.328	0.911	0.571	0.000e+00	FPR3	0.7	0.634	0.086	0.000e+00	CSF3R	0.641	0.582	0.048	0.000e+00	ACAP1	0.525	0.582	0.093	2.300e-28
NLRP3	1.327	0.556	0.075	0.000e+00	SDS	0.688	0.375	0.007	0.000e+00	AC020656.1	0.621	0.408	0.032	0.000e+00	CCL8	1.448	0.436	0.06	2.973e-28
FCGRT	1.311	0.959	0.703	0.000e+00	DMXL2	0.682	0.608	0.095	0.000e+00	TBXAS1	0.617	0.679	0.092	0.000e+00	RASGEF1B	0.947	0.764	0.171	4.801e-28
SCN9A	1.307	0.625	0.027	0.000e+00	SNX10	0.653	0.614	0.087	0.000e+00	CD300E	0.604	0.373	0.019	0.000e+00	C3AR1	0.667	0.636	0.115	5.060e-28
EMB	1.293	0.701	0.119	0.000e+00	CHIT1	0.65	0.219	0.004	0.000e+00	CSTA	0.581	0.532	0.039	0.000e+00	MAMDC2	1.055	0.745	0.17	1.131e-27
P2RY14	1.269	0.6	0.038	0.000e+00	GK	0.648	0.506	0.062	0.000e+00	SNX10	0.57	0.652	0.089	0.000e+00	EGR2	0.947	0.673	0.142	1.185e-27
CTSS	1.26	0.86	0.252	0.000e+00	OLR1	0.634	0.304	0.025	0.000e+00	MIR3945HG	0.557	0.366	0.026	0.000e+00	ITK	0.496	0.382	0.045	1.556e-27
CD84	1.246	0.659	0.083	0.000e+00	SLC1A3	0.632	0.565	0.065	0.000e+00	LY86	0.555	0.522	0.038	0.000e+00	CST7	0.545	0.509	0.075	2.077e-27
HLA-DRA	1.229	0.913	0.324	0.000e+00	C15orf48	0.628	0.25	0.017	0.000e+00	CSF2RA	0.554	0.522	0.048	0.000e+00	TRBC2	0.533	0.509	0.075	3.086e-27
CH25H	1.225	0.324	0.049	0.000e+00	MNDA	0.616	0.603	0.083	0.000e+00	PILRA	0.549	0.532	0.052	0.000e+00	BCL11B	0.398	0.382	0.045	6.743e-27
RGL1	1.22	0.666	0.144	0.000e+00	SHTN1	0.599	0.667	0.107	0.000e+00	HLA-DOA	0.511	0.44	0.036	0.000e+00	ME1	0.676	0.545	0.093	1.072e-26
COLEC12	1.219	0.757	0.255	0.000e+00	KYNU	0.592	0.512	0.048	0.000e+00	IL1A	0.49	0.251	0.009	0.000e+00	TYROBP	0.995	0.909	0.227	1.087e-26
TTN	1.209	0.482	0.056	0.000e+00	CSF1R	0.588	0.719	0.128	0.000e+00	TFEC	0.483	0.545	0.062	0.000e+00	FCER1G	0.906	0.873	0.206	1.228e-26
SRGN	1.209	0.913	0.406	0.000e+00	TM4SF19	0.588	0.259	0.002	0.000e+00	ADGRE2	0.472	0.4	0.028	0.000e+00	CTSW	0.771	0.455	0.064	1.465e-26
MSR1	1.206	0.61	0.065	0.000e+00	CCR1	0.585	0.519	0.058	0.000e+00	CLEC12A	0.444	0.368	0.024	0.000e+00	CD3G	0.527	0.455	0.062	1.798e-26
C3AR1	1.193	0.625	0.064	0.000e+00	SLCO2B1	0.582	0.636	0.09	0.000e+00	KMO	0.424	0.276	0.016	0.000e+00	CXCL8	1.593	0.836	0.24	1.806e-26
LTC4S	1.187	0.604	0.076	0.000e+00	LAIR1	0.567	0.574	0.077	0.000e+00	AC245128.3	0.416	0.301	0.018	0.000e+00	TRAF3IP3	0.356	0.436	0.058	2.074e-26
NFKBID	1.169	0.569	0.107	0.000e+00	GRK3	0.56	0.572	0.08	0.000e+00	ADAM28	0.412	0.381	0.025	0.000e+00	GZMK	0.6	0.345	0.039	7.261e-26
CD209	1.157	0.589	0.028	0.000e+00	SYK	0.552	0.643	0.106	0.000e+00	FCGR1A	0.346	0.269	0.013	0.000e+00	CTSC	1.339	0.873	0.292	1.412e-25
HLA-DMA	1.151	0.723	0.186	0.000e+00	THEMIS2	0.547	0.628	0.095	0.000e+00	GAPT	0.336	0.313	0.016	0.000e+00	GPR183	0.848	0.727	0.157	3.876e-25
KCTD12	1.145	0.817	0.411	0.000e+00	SMIM25	0.545	0.426	0.024	0.000e+00	CD1D	0.323	0.284	0.018	0.000e+00	CCL3	1.71	0.764	0.204	5.935e-25
HLA-DRB1	1.138	0.818	0.29	0.000e+00	OTOA	0.527	0.43	0.02	0.000e+00	PTAFR	0.497	0.527	0.06	1.086e-301	TTN	0.6	0.545	0.094	7.278e-25
EMP1	1.136	0.842	0.691	0.000e+00	FCGR3A	0.519	0.515	0.071	0.000e+00	LILRB3	0.497	0.52	0.059	3.374e-301	LGMN	1.42	0.945	0.41	9.947e-25
IER3	1.136	0.78	0.45	0.000e+00	RAB20	0.513	0.512	0.07	0.000e+00	FPR3	0.703	0.642	0.088	3.301e-297	CCL4L2	1.15	0.655	0.14	1.067e-24
MFSD1	1.127	0.665	0.183	0.000e+00	SPOCD1	0.512	0.268	0.006	0.000e+00	THEMIS2	0.579	0.674	0.097	2.644e-296	CCL13	0.473	0.327	0.037	1.485e-24
NINJ1	1.126	0.628	0.125	0.000e+00	SLC16A3	0.493	0.485	0.064	0.000e+00	CCL20	1.231	0.236	0.013	4.282e-296	SYK	0.573	0.6	0.112	1.691e-24
CCL18	1.121	0.268	0.021	0.000e+00	PILRA	0.487	0.488	0.051	0.000e+00	HLA-DPA1	2.037	0.998	0.348	1.802e-294	DUSP2	0.672	0.745	0.166	3.488e-24
ALOX5AP	1.118	0.664	0.101	0.000e+00	LILRB3	0.48	0.534	0.057	0.000e+00	HLA-DPB1	2.031	0.993	0.343	3.240e-294	EMB	0.753	0.745	0.171	3.970e-24
BCAT1	1.111	0.619	0.11	0.000e+00	RPS6KA1	0.48	0.443	0.043	0.000e+00	HLA-DRA	2.278	1	0.371	3.064e-293	NCKAP1L	0.62	0.691	0.145	4.175e-24
CTSD	1.103	0.901	0.569	0.000e+00	LY86	0.479	0.441	0.038	0.000e+00	C9orf72	0.63	0.607	0.084	7.399e-293	KLRB1	0.552	0.4	0.053	6.447e-24
SIGLEC1	1.101	0.568	0.029	0.000e+00	SLAMF8	0.478	0.446	0.023	0.000e+00	HLA-DRB1	2.107	0.995	0.331	3.601e-292	DTHD1	0.283	0.2	0.015	7.059e-24
PLTP	1.095	0.804	0.464	0.000e+00	ST14	0.476	0.435	0.027	0.000e+00	SLC7A7	0.557	0.555	0.07	1.540e-291	PRF1	0.69	0.382	0.05	8.218e-24
CD4	1.09	0.646	0.106	0.000e+00	TFEC	0.461	0.55	0.06	0.000e+00	ZNF267	0.981	0.779	0.148	7.123e-290	TRBC1	0.703	0.418	0.06	1.036e-23
FPR3	1.078	0.57	0.046	0.000e+00	CD86	0.457	0.506	0.068	0.000e+00	HLA-DQA2	0.736	0.485	0.054	3.400e-287	HPGDS	0.494	0.4	0.055	1.343e-23
BLVRB	1.078	0.84	0.484	0.000e+00	SLC7A7	0.455	0.521	0.068	0.000e+00	SPINT2	0.457	0.542	0.066	4.479e-287	PLEK	0.832	0.691	0.148	3.982e-23
NCF4	1.076	0.611	0.057	0.000e+00	IFI30	0.453	0.479	0.059	0.000e+00	ARRB2	0.79	0.848	0.162	2.132e-284	BLNK	0.356	0.273	0.028	1.004e-22
GRN	1.069	0.866	0.525	0.000e+00	IL4I1	0.448	0.344	0.014	0.000e+00	CPVL	1.062	0.896	0.203	3.924e-283	TIGIT	0.278	0.218	0.018	1.134e-22
WWP1	1.068	0.671	0.223	0.000e+00	PTAFR	0.435	0.479	0.059	0.000e+00	HCK	0.489	0.542	0.067	4.326e-282	AC044849.1	0.456	0.327	0.04	1.717e-22
UCP2	1.06	0.648	0.154	0.000e+00	LST1	0.435	0.619	0.095	0.000e+00	PKP2	0.465	0.284	0.019	4.028e-281	LGI2	0.423	0.327	0.04	1.915e-22
ABL2	1.057	0.613	0.364	0.000e+00	SCIN	0.423	0.271	0.02	0.000e+00	RGS18	0.296	0.294	0.02	4.437e-281	ARHGAP9	0.423	0.418	0.062	2.018e-22
CPEB4	1.056	0.596	0.184	0.000e+00	OPN3	0.408	0.441	0.046	0.000e+00	CD4	0.805	0.806	0.149	1.986e-278	PRDM1	0.737	0.6	0.126	2.463e-22
HLA-DPA1	1.056	0.832	0.307	0.000e+00	ADGRE2	0.402	0.386	0.027	0.000e+00	CXCL8	2.151	0.898	0.234	2.670e-276	POU2F2	0.713	0.582	0.116	3.160e-22
PELI1	1.056	0.553	0.162	0.000e+00	PARVG	0.396	0.474	0.052	0.000e+00	ATP2B1-AS1	1.118	0.769	0.151	1.784e-275	IKZF1	0.669	0.636	0.133	3.382e-22
RNASET2	1.051	0.729	0.245	0.000e+00	TNFRSF11A	0.394	0.352	0.032	0.000e+00	CD14	1.156	0.923	0.205	9.874e-275	PTPRC	0.934	0.873	0.255	7.861e-22
TNF	1.048	0.406	0.058	0.000e+00	STXBP2	0.394	0.512	0.062	0.000e+00	CTSS	1.401	0.99	0.3	2.123e-274	SELENOP	1.158	1	0.722	1.263e-21
VAMP8	1.044	0.705	0.181	0.000e+00	ABCC3	0.37	0.368	0.021	0.000e+00	SLAMF8	0.331	0.323	0.026	1.575e-272	PTAFR	0.404	0.418	0.065	1.679e-21
C5AR1	1.038	0.601	0.085	0.000e+00	ALDH3B1	0.363	0.424	0.042	0.000e+00	IFI30	0.698	0.5	0.06	1.980e-272	MAF	1.076	0.945	0.407	2.042e-21
SPI1	1.035	0.622	0.081	0.000e+00	CSTA	0.359	0.386	0.039	0.000e+00	ENTPD1	0.46	0.493	0.058	2.633e-270	CD68	0.968	0.909	0.322	3.236e-21
PEPD	1.006	0.634	0.326	0.000e+00	RAMP1	0.341	0.168	0.007	0.000e+00	LAT2	0.366	0.405	0.04	3.067e-265	TTYH3	0.615	0.564	0.116	5.920e-21
ITSN1	0.997	0.64	0.214	0.000e+00	NRIP3	0.335	0.335	0.026	0.000e+00	DUSP2	1.053	0.813	0.16	5.872e-265	RBM47	0.55	0.564	0.113	6.226e-21
IL1B	0.983	0.279	0.067	0.000e+00	S100A9	0.335	0.488	0.064	0.000e+00	MSR1	0.759	0.679	0.109	2.359e-264	TFEC	0.467	0.418	0.066	7.647e-21
MYO5A	0.982	0.604	0.14	0.000e+00	LINC01010	0.296	0.217	0.004	0.000e+00	PTPRE	0.972	0.868	0.195	6.077e-263	STAT4	0.4	0.382	0.056	2.529e-20
ARRB2	0.982	0.628	0.123	0.000e+00	KMO	0.294	0.277	0.015	0.000e+00	ITGB2	0.948	0.928	0.207	1.136e-260	PIK3AP1	0.347	0.473	0.081	2.536e-20
ARHGAP18	0.978	0.695	0.282	0.000e+00	SLAMF9	0.29	0.228	0.005	0.000e+00	NCKAP1L	0.646	0.781	0.14	3.402e-260	LTB	0.895	0.436	0.073	3.370e-20
CXCL16	0.962	0.57	0.107	0.000e+00	SDSL	0.288	0.304	0.02	0.000e+00	CYB5D1	1.145	0.704	0.135	4.043e-260	EVI2A	0.533	0.509	0.096	6.277e-20
CREG1	0.962	0.707	0.334	0.000e+00	MREG	0.282	0.24	0.01	0.000e+00	BIRC3	1.162	0.801	0.165	3.073e-258	RHOH	0.308	0.345	0.047	1.046e-19
C5AR2	0.953	0.319	0.043	0.000e+00	DNASE2B	0.278	0.217	0.003	0.000e+00	HCST	0.806	0.908	0.192	8.532e-255	CYTH4	0.482	0.527	0.103	1.413e-19
PLEK	0.947	0.59	0.104	0.000e+00	CD72	0.266	0.297	0.022	0.000e+00	RTN1	0.392	0.396	0.041	1.318e-254	CD247	0.359	0.382	0.056	1.415e-19
GPR183	0.947	0.544	0.119	0.000e+00	SLC29A3	0.351	0.373	0.04	1.361e-302	RNF144B	0.715	0.604	0.094	6.322e-254	CTSS	0.837	0.891	0.306	2.011e-19
SYK	0.945	0.556	0.069	0.000e+00	CCRL2	0.499	0.481	0.066	1.457e-301	LCP2	0.841	0.754	0.146	9.374e-254	CLEC10A	0.302	0.455	0.076	2.302e-19
ACP5	0.928	0.488	0.051	0.000e+00	DOK2	0.61	0.689	0.123	2.617e-301	LAPTM5	1.21	0.983	0.299	1.259e-253	SLA	0.529	0.636	0.141	2.399e-19
RBPJ	0.928	0.848	0.595	0.000e+00	FTL	1.972	1	0.987	2.065e-299	FGR	0.483	0.485	0.06	1.798e-251	LCP1	0.659	0.836	0.229	3.035e-19
KLF4	0.922	0.913	0.746	0.000e+00	ADAP2	0.621	0.705	0.13	1.584e-298	NCF4	0.55	0.652	0.102	1.853e-251	VAMP8	0.76	0.782	0.227	3.275e-19
NFKBIA	0.922	0.905	0.79	0.000e+00	CCDC88A	1.336	0.927	0.332	1.613e-297	POU2F2	0.781	0.664	0.111	3.336e-251	IL10RA	0.699	0.618	0.144	3.687e-19
HLA-DMB	0.919	0.553	0.107	0.000e+00	ALDH1A2	0.313	0.224	0.015	1.561e-296	IL1RN	0.712	0.313	0.026	2.245e-250	CD37	0.561	0.691	0.165	6.261e-19
NCF2	0.914	0.552	0.068	0.000e+00	CD53	0.723	0.796	0.17	4.014e-293	TET2	0.938	0.799	0.175	6.850e-250	IL7R	0.819	0.473	0.086	7.170e-19
NCKAP1L	0.914	0.591	0.102	0.000e+00	HLA-DQA2	0.693	0.426	0.053	1.053e-292	B3GNT5	0.859	0.672	0.121	2.803e-249	ARRB2	0.687	0.673	0.168	8.231e-19
NEU1	0.912	0.621	0.382	0.000e+00	IQGAP2	0.94	0.831	0.197	6.832e-287	MRC1	0.881	0.811	0.151	3.656e-249	C5AR1	0.642	0.6	0.131	8.787e-19
FGL2	0.911	0.702	0.382	0.000e+00	KCNJ5	0.333	0.361	0.038	1.650e-286	EVI2A	0.537	0.609	0.092	3.702e-249	SAMSN1	0.504	0.618	0.137	9.174e-19
CYTH4	0.911	0.515	0.062	0.000e+00	AQP9	0.311	0.217	0.014	5.210e-286	CD74	1.785	0.998	0.439	5.034e-245	NR4A2	1.251	0.873	0.361	1.070e-18
MEF2C	0.907	0.707	0.24	0.000e+00	HCST	0.899	0.823	0.191	9.949e-286	VAMP8	0.891	0.92	0.221	1.825e-244	NCF1	0.49	0.491	0.093	1.235e-18
EGR3	0.906	0.442	0.213	0.000e+00	CD300A	0.336	0.417	0.05	1.115e-285	CLEC4A	0.366	0.368	0.037	2.199e-244	TRIM14	0.426	0.418	0.071	1.320e-18
TRIB1	0.905	0.461	0.137	0.000e+00	CSTB	1.996	0.984	0.632	7.787e-282	C5AR2	0.914	0.485	0.064	1.067e-241	LTC4S	0.557	0.564	0.123	1.662e-18
HLA-DRB5	0.905	0.582	0.182	0.000e+00	CTSD	1.92	0.965	0.594	8.246e-282	MMP9	0.623	0.299	0.025	1.928e-241	ARHGAP4	0.534	0.545	0.113	1.679e-18
KDM6B	0.905	0.685	0.38	0.000e+00	DPEP2	0.297	0.317	0.031	9.494e-280	LCP1	0.906	0.938	0.223	3.799e-241	CCDC88B	0.365	0.382	0.06	2.140e-18
ETS2	0.904	0.609	0.219	0.000e+00	FCGR2A	0.747	0.727	0.145	2.933e-279	ASGR1	0.275	0.281	0.022	1.061e-239	SNCA	0.413	0.364	0.056	2.141e-18
FUCA1	0.902	0.526	0.118	0.000e+00	RNASE6	0.496	0.537	0.083	1.125e-277	NR4A3	1.092	0.726	0.145	1.748e-239	C5AR2	0.798	0.4	0.067	2.268e-18
SAT1	0.9	0.92	0.705	0.000e+00	CTSZ	1.563	0.978	0.597	9.727e-277	CXCL2	1.827	0.9	0.258	1.991e-239	HCST	0.713	0.745	0.199	2.540e-18
HRH1	0.896	0.492	0.094	0.000e+00	ATP1B1	0.858	0.738	0.169	2.810e-275	CD33	0.398	0.46	0.056	5.015e-239	SRGN	1.031	0.982	0.451	2.702e-18
TLR4	0.895	0.572	0.15	0.000e+00	PIK3R5	0.328	0.406	0.05	5.349e-275	CD37	0.737	0.803	0.16	1.675e-237	BCAT1	0.755	0.618	0.156	3.244e-18
PTGS2	0.886	0.302	0.1	0.000e+00	PTPN6	0.493	0.585	0.099	6.891e-275	CD1C	0.371	0.256	0.018	7.843e-237	TFRC	1.3	0.673	0.204	3.309e-18
SPRED1	0.885	0.595	0.212	0.000e+00	C4orf48	0.463	0.539	0.087	6.985e-272	CCL3L1	1.83	0.525	0.078	2.621e-236	ARHGAP30	0.55	0.545	0.116	3.347e-18
TPP1	0.883	0.665	0.285	0.000e+00	KCNE1	0.345	0.313	0.031	7.476e-272	NFKBID	0.9	0.726	0.143	2.652e-234	MSR1	0.632	0.545	0.114	3.419e-18
P2RY13	0.881	0.407	0.027	0.000e+00	LGALS2	0.44	0.348	0.037	3.287e-270	BTK	0.361	0.428	0.05	3.444e-232	GBP5	0.402	0.309	0.041	3.827e-18
CPVL	0.879	0.642	0.167	0.000e+00	P2RX4	0.533	0.57	0.101	1.724e-269	ITGAM	0.534	0.609	0.097	1.476e-231	WAS	0.516	0.473	0.089	3.925e-18
MTSS1	0.879	0.644	0.241	0.000e+00	LILRB2	0.415	0.506	0.076	8.770e-269	THAP2	0.659	0.485	0.068	6.738e-230	LILRB4	0.486	0.418	0.072	4.315e-18
CEBPB	0.878	0.824	0.559	0.000e+00	C1QA	0.98	0.801	0.185	2.803e-265	FYB1	0.806	0.868	0.193	2.483e-228	RASGRP1	0.41	0.345	0.05	4.810e-18
ARHGAP5	0.878	0.63	0.293	0.000e+00	BTK	0.294	0.399	0.049	1.088e-264	PPIF	0.906	0.6	0.105	2.378e-227	CH25H	0.898	0.418	0.074	4.839e-18
HLA-DPB1	0.876	0.778	0.307	0.000e+00	HLA-DMA	1.138	0.816	0.226	3.556e-264	FPR1	0.393	0.303	0.027	5.373e-227	STK4	0.781	0.855	0.309	4.911e-18
MCL1	0.876	0.903	0.775	0.000e+00	SYNGR2	0.621	0.674	0.145	4.672e-259	F13A1	0.523	0.766	0.141	3.274e-226	THEMIS	0.282	0.2	0.019	5.084e-18
RBM47	0.875	0.523	0.073	0.000e+00	VSIG4	0.811	0.65	0.127	1.341e-258	CX3CR1	0.299	0.308	0.027	4.766e-224	CXCL16	0.633	0.618	0.149	5.188e-18
PDGFC	0.874	0.489	0.066	0.000e+00	AC073611.1	0.259	0.251	0.021	1.554e-258	PDE4B	0.795	0.637	0.115	1.081e-223	KCNMA1	0.361	0.364	0.057	8.183e-18
SGMS1	0.872	0.534	0.14	0.000e+00	PTPRE	0.786	0.781	0.194	1.400e-257	SAMSN1	1.017	0.689	0.132	1.707e-223	CMKLR1	0.413	0.509	0.104	1.085e-17
GLIPR1	0.867	0.67	0.237	0.000e+00	PHLDA1	1.196	0.754	0.205	1.466e-257	WAS	0.461	0.557	0.085	1.977e-221	CTSB	1.007	0.964	0.549	1.154e-17
PLXND1	0.867	0.621	0.23	0.000e+00	CD83	0.77	0.849	0.215	8.880e-257	CXorf21	0.356	0.316	0.03	1.409e-220	DOK2	0.57	0.582	0.13	1.715e-17
MARCH1	0.867	0.482	0.057	0.000e+00	LPXN	0.357	0.475	0.071	2.957e-256	C19orf38	0.253	0.271	0.022	1.807e-220	GPSM3	0.551	0.673	0.172	1.871e-17
ME1	0.861	0.464	0.057	0.000e+00	IL18	0.446	0.459	0.068	2.974e-255	TNFSF13B	0.688	0.689	0.138	4.501e-219	PLEKHG5	0.409	0.291	0.039	1.894e-17
CCDC88A	0.858	0.664	0.307	0.000e+00	P2RX7	0.473	0.443	0.064	1.431e-254	LYN	0.632	0.761	0.162	1.288e-218	ARL4C	0.76	0.782	0.234	2.170e-17
TNFAIP2	0.856	0.749	0.425	0.000e+00	CD4	0.651	0.696	0.148	1.467e-253	GLIPR1	0.941	0.928	0.27	2.572e-218	KCNJ5	0.307	0.309	0.042	2.184e-17
ATP1B1	0.856	0.543	0.141	0.000e+00	SCD	0.37	0.301	0.031	2.233e-253	SRGN	1.449	0.995	0.447	1.579e-216	HLA-DMB	0.557	0.618	0.147	2.607e-17
ITGAM	0.854	0.496	0.062	0.000e+00	IL10	0.348	0.25	0.021	1.407e-251	PARVG	0.363	0.43	0.054	6.385e-216	VAV1	0.334	0.345	0.053	3.425e-17
RGS10	0.853	0.651	0.246	0.000e+00	ITGA3	0.308	0.275	0.026	2.968e-251	DMXL2	0.567	0.575	0.097	9.265e-215	HLA-DRA	0.667	0.964	0.377	3.519e-17
DUSP1	0.847	0.921	0.851	0.000e+00	MRC1	0.524	0.74	0.15	1.336e-250	KDM6B	1.478	0.955	0.402	3.435e-214	UCP2	0.81	0.709	0.198	3.622e-17
NEAT1	0.834	0.985	0.972	0.000e+00	ACSL1	0.736	0.672	0.153	1.345e-249	CD48	0.6	0.682	0.122	5.307e-214	NCF2	0.367	0.545	0.112	3.627e-17
UNC93B1	0.831	0.512	0.114	0.000e+00	CHST11	0.426	0.439	0.065	1.121e-247	TNFAIP3	1.5	0.935	0.303	6.847e-214	SYTL3	0.412	0.436	0.078	4.016e-17
RNF130	0.826	0.701	0.382	0.000e+00	MMP7	0.265	0.078	0.002	1.095e-245	ST14	0.288	0.313	0.03	1.458e-212	ARHGAP45	0.47	0.509	0.104	1.258e-16
THBD	0.825	0.388	0.154	0.000e+00	HLA-DRA	1.645	0.929	0.37	1.255e-243	TNF	1.341	0.527	0.085	4.037e-211	IL1A	0.29	0.145	0.011	1.726e-16
HPGDS	0.824	0.406	0.021	0.000e+00	CLEC7A	0.499	0.455	0.069	8.287e-243	IL10RA	0.608	0.714	0.139	1.112e-210	ATP2B1-AS1	0.517	0.618	0.156	1.995e-16
AC020916.1	0.824	0.727	0.5	0.000e+00	PIK3AP1	0.364	0.486	0.076	2.092e-242	IRAK3	0.905	0.841	0.235	1.553e-210	GZMH	0.369	0.309	0.043	2.173e-16
ITPR2	0.82	0.514	0.134	0.000e+00	PTPRJ	0.344	0.461	0.07	1.954e-238	SMAP2	0.808	0.903	0.239	4.206e-210	SPOCK2	0.378	0.436	0.08	2.256e-16
GATM	0.819	0.458	0.047	0.000e+00	ITGAM	0.426	0.546	0.096	3.092e-237	CCRL2	0.574	0.465	0.068	1.452e-209	IL2RG	0.408	0.455	0.087	3.748e-16
SMAP2	0.818	0.637	0.206	0.000e+00	CPM	1.078	0.831	0.241	4.277e-236	HCLS1	0.75	0.843	0.209	1.907e-209	P2RY13	0.461	0.364	0.061	5.810e-16
CCL13	0.816	0.271	0.014	0.000e+00	SLC26A11	0.438	0.397	0.056	6.565e-236	ETS2	1.005	0.876	0.248	7.125e-208	RGS10	0.796	0.818	0.282	5.829e-16
AP2A2	0.814	0.573	0.22	0.000e+00	PDXK	0.831	0.729	0.196	2.743e-235	LILRB1	0.335	0.363	0.041	6.916e-207	CREM	0.809	0.8	0.273	6.097e-16
PLD3	0.813	0.715	0.425	0.000e+00	NPC2	1.199	0.969	0.631	2.870e-235	SHTN1	0.526	0.609	0.11	8.053e-206	NLRC3	0.264	0.182	0.017	6.211e-16
ZFHX3	0.813	0.646	0.304	0.000e+00	TSPAN33	0.371	0.357	0.045	1.922e-234	FMN1	0.377	0.423	0.054	8.307e-206	CD200R1	0.301	0.291	0.041	6.842e-16
IGSF6	0.806	0.442	0.065	0.000e+00	MRAS	0.469	0.483	0.083	4.328e-234	CSF2RB	0.332	0.396	0.049	1.702e-203	BIRC3	0.541	0.655	0.171	1.155e-15
AHR	0.806	0.563	0.266	0.000e+00	CSF3R	0.257	0.373	0.049	3.818e-232	IRF8	0.587	0.55	0.092	6.083e-203	GNLY	0.948	0.364	0.062	1.228e-15
ASAH1	0.8	0.705	0.405	0.000e+00	HLA-DPA1	1.373	0.916	0.347	5.672e-232	NAIP	0.497	0.632	0.119	4.041e-202	TNFAIP3	0.968	0.836	0.309	1.233e-15
SNX2	0.799	0.664	0.356	0.000e+00	TFRC	0.881	0.74	0.197	8.419e-232	NR4A2	1.248	0.968	0.356	2.957e-200	CD52	0.471	0.618	0.146	1.873e-15
IL10RA	0.798	0.529	0.107	0.000e+00	KCNMA1	0.425	0.384	0.053	1.984e-231	ELL2	1.013	0.771	0.198	1.700e-199	SPI1	0.541	0.564	0.129	1.916e-15
BMP2K	0.796	0.521	0.135	0.000e+00	SLAMF7	0.336	0.262	0.025	6.730e-231	REL	1.331	0.968	0.39	2.008e-199	MERTK	0.311	0.345	0.057	1.955e-15
NCF1	0.793	0.458	0.057	0.000e+00	H2AFY	1.081	0.902	0.397	3.888e-230	CD84	0.655	0.674	0.129	6.807e-199	PPP2R5C	0.779	0.855	0.338	2.379e-15
TBXAS1	0.791	0.477	0.06	0.000e+00	CD74	1.467	0.969	0.437	6.240e-229	CD53	0.571	0.796	0.172	5.874e-196	HMOX1	0.87	0.636	0.178	3.062e-15
FXYD6	0.789	0.462	0.099	0.000e+00	BCAT1	0.682	0.661	0.149	1.281e-228	CCL3	1.914	0.761	0.2	7.743e-196	DUSP6	0.871	0.8	0.285	3.133e-15
ELL2	0.784	0.454	0.178	0.000e+00	FAM49B	0.738	0.758	0.2	6.853e-228	BMP2K	0.702	0.716	0.164	1.484e-194	CD74	0.906	0.945	0.444	3.477e-15
RAB31	0.778	0.593	0.239	0.000e+00	CTSH	1.002	0.803	0.265	7.465e-228	GPR132	0.394	0.346	0.039	1.675e-194	GCNT1	0.29	0.291	0.042	4.232e-15
AKAP13	0.777	0.827	0.63	0.000e+00	HMOX1	0.9	0.707	0.171	2.180e-227	OSCAR	0.264	0.281	0.027	8.377e-194	MAN1A1	0.934	0.873	0.426	4.341e-15
FOXO3	0.777	0.695	0.445	0.000e+00	CSF2RA	0.325	0.366	0.049	6.533e-225	IER3	1.634	0.98	0.475	1.804e-193	NLRP3	0.485	0.527	0.118	6.789e-15
WLS	0.77	0.486	0.119	0.000e+00	RASGEF1B	0.712	0.698	0.165	7.159e-225	SLC8A1	0.447	0.507	0.083	2.731e-193	SLC40A1	0.845	0.782	0.284	7.039e-15
SEMA4A	0.766	0.513	0.263	0.000e+00	LACTB	0.678	0.723	0.19	4.347e-224	GFRA2	0.379	0.405	0.053	4.785e-193	ITGAM	0.495	0.473	0.101	8.199e-15
PRNP	0.763	0.656	0.35	0.000e+00	ATP6V1B2	0.743	0.73	0.204	3.300e-223	DOCK2	0.49	0.604	0.11	9.549e-192	ELF1	0.745	0.927	0.458	8.596e-15
PYCARD	0.763	0.61	0.259	0.000e+00	TBXAS1	0.416	0.517	0.092	1.844e-222	AP1S2	0.943	0.913	0.303	3.401e-191	LCK	0.362	0.345	0.056	9.452e-15
RNASE6	0.763	0.428	0.055	0.000e+00	CYBB	0.614	0.627	0.128	7.571e-220	TLR7	0.302	0.308	0.032	7.750e-191	FXYD6	0.462	0.545	0.131	1.126e-14
ATP6V0B	0.761	0.686	0.379	0.000e+00	HCK	0.342	0.43	0.067	2.382e-218	ALOX5	0.345	0.383	0.048	2.938e-190	DAB2	0.945	0.927	0.585	1.167e-14
CLTC	0.759	0.688	0.419	0.000e+00	ATP6V1F	1.081	0.936	0.508	1.455e-217	SORL1	0.393	0.458	0.066	4.750e-190	CD53	0.605	0.655	0.178	1.688e-14
SH2B3	0.758	0.508	0.154	0.000e+00	IL18BP	0.298	0.301	0.036	1.814e-217	PTPRC	0.702	0.95	0.249	9.671e-190	TPP1	0.812	0.8	0.319	2.027e-14
ABCA1	0.757	0.554	0.241	0.000e+00	FCER2	0.282	0.211	0.018	5.617e-217	PLCB2	0.337	0.408	0.055	1.684e-188	CCL2	1.322	0.8	0.323	2.669e-14
SNX6	0.756	0.733	0.468	0.000e+00	GLIPR1	0.88	0.827	0.269	3.295e-216	TGFBI	0.666	0.878	0.233	1.082e-187	RGL1	0.732	0.636	0.191	2.826e-14
STMN1	0.755	0.557	0.176	0.000e+00	MAPKAPK3	0.396	0.452	0.075	4.460e-216	P2RY13	0.49	0.418	0.058	5.970e-187	ITPR2	0.703	0.6	0.168	3.449e-14
NR4A1	0.752	0.693	0.448	0.000e+00	BCL2A1	0.531	0.426	0.067	4.723e-216	NAMPT	1.332	0.985	0.536	1.828e-186	KLF6	0.947	0.982	0.801	3.829e-14
NCOA4	0.752	0.606	0.302	0.000e+00	HLA-DRB5	1.215	0.732	0.211	4.006e-215	GPAT3	0.368	0.299	0.031	4.320e-185	SELPLG	0.322	0.436	0.088	5.204e-14
LAIR1	0.743	0.423	0.05	0.000e+00	HLA-DQB1	0.986	0.71	0.189	8.519e-214	TSPAN33	0.313	0.371	0.046	5.198e-185	CYBA	0.799	0.982	0.662	6.569e-14
CYBA	0.741	0.903	0.638	0.000e+00	RRAGD	0.303	0.395	0.06	9.598e-212	S100A9	0.869	0.44	0.066	5.992e-185	MYO5A	0.49	0.636	0.182	8.722e-14
PTPRE	0.741	0.529	0.169	0.000e+00	SPINT2	0.351	0.419	0.066	1.916e-211	PIK3AP1	0.412	0.49	0.077	8.339e-185	ATP1B1	0.617	0.618	0.176	9.319e-14
TTYH3	0.74	0.443	0.084	0.000e+00	ARHGAP30	0.379	0.568	0.11	9.190e-210	DOCK8	0.494	0.634	0.124	3.339e-183	MAFB	1.024	0.891	0.449	9.509e-14
CST3	0.739	0.991	0.865	0.000e+00	LYN	0.567	0.67	0.161	2.130e-209	HLA-DRB5	1.547	0.751	0.213	5.432e-183	B3GNT7	0.368	0.2	0.023	1.053e-13
DOK2	0.737	0.477	0.096	0.000e+00	HLA-DPB1	1.303	0.874	0.342	2.511e-209	OTULINL	0.396	0.507	0.084	1.473e-182	SCML4	0.296	0.218	0.026	1.186e-13
LILRB4	0.728	0.405	0.04	0.000e+00	GNA15	0.257	0.379	0.054	1.406e-208	CHML	0.684	0.532	0.099	4.148e-181	HLA-DRB1	0.57	0.873	0.337	1.263e-13
CYB5D1	0.724	0.361	0.118	0.000e+00	PLAUR	0.842	0.71	0.195	8.378e-208	ADAP2	0.54	0.657	0.133	1.905e-180	LAT	0.407	0.327	0.055	1.343e-13
NRP2	0.723	0.503	0.15	0.000e+00	SLC31A2	0.562	0.668	0.166	1.271e-207	RAB11FIP1	0.613	0.652	0.136	3.547e-180	NAIP	0.49	0.509	0.124	1.384e-13
BLVRA	0.722	0.517	0.199	0.000e+00	HS3ST2	0.269	0.124	0.006	1.513e-207	PRKCB	0.411	0.522	0.087	1.183e-179	SEMA4D	0.362	0.327	0.055	1.464e-13
CALM2	0.722	0.909	0.765	0.000e+00	PLEKHB2	0.727	0.772	0.234	3.949e-207	LILRB4	0.377	0.455	0.069	9.672e-179	PDGFC	0.499	0.455	0.104	2.060e-13
GFRA2	0.721	0.378	0.024	0.000e+00	MAPK13	0.282	0.304	0.037	1.794e-206	GRK3	0.429	0.493	0.083	7.418e-177	HCLS1	0.525	0.709	0.215	2.093e-13
ANXA1	0.719	0.936	0.9	0.000e+00	MFSD1	0.705	0.752	0.22	2.118e-205	CD300A	0.295	0.388	0.052	1.348e-176	FERMT3	0.527	0.527	0.129	2.597e-13
ZEB2	0.712	0.753	0.466	0.000e+00	PSAP	1.078	0.98	0.816	2.245e-204	MS4A4A	0.601	0.649	0.129	2.053e-175	MARCO	0.599	0.4	0.081	3.245e-13
POU2F2	0.712	0.423	0.086	0.000e+00	ZNF385A	0.538	0.619	0.145	3.486e-203	HSPA6	0.372	0.381	0.052	1.455e-173	PELI1	0.603	0.636	0.197	3.488e-13
DDX3X	0.71	0.825	0.691	0.000e+00	EVI2B	0.533	0.617	0.135	2.867e-202	C15orf48	0.447	0.216	0.018	1.478e-172	RUNX3	0.429	0.455	0.098	3.570e-13
C20orf194	0.708	0.485	0.166	0.000e+00	RAB31	0.747	0.807	0.263	3.158e-202	SLC11A1	0.521	0.368	0.049	1.494e-172	HOPX	0.669	0.345	0.063	3.803e-13
APLP2	0.707	0.852	0.668	0.000e+00	FCMR	0.31	0.281	0.032	1.074e-201	SGK1	1.266	0.898	0.324	1.509e-172	HLA-DPA1	0.518	0.891	0.354	4.538e-13
LAPTM5	0.704	0.706	0.266	0.000e+00	CD52	0.869	0.623	0.14	7.034e-200	IQGAP2	0.659	0.808	0.2	2.730e-172	NINJ1	0.704	0.582	0.17	6.843e-13
IQGAP1	0.698	0.792	0.59	0.000e+00	ATP6V0B	0.964	0.889	0.401	1.093e-199	RILPL2	0.927	0.794	0.24	2.972e-172	CRYBG1	0.398	0.564	0.148	7.172e-13
HCLS1	0.695	0.565	0.181	0.000e+00	RGS1	0.674	0.574	0.122	3.058e-199	LAIR1	0.394	0.485	0.08	3.438e-171	RGS1	0.673	0.509	0.127	8.898e-13
STK17B	0.695	0.594	0.251	0.000e+00	IRF8	0.405	0.49	0.091	6.072e-198	GPSM3	0.559	0.724	0.167	9.749e-170	TBXAS1	0.468	0.436	0.097	1.076e-12
AP1B1	0.694	0.464	0.124	0.000e+00	MCRIP2	0.323	0.401	0.065	1.064e-197	RNASET2	0.707	0.908	0.283	9.918e-170	MGAT4A	0.505	0.509	0.132	1.580e-12
THEMIS2	0.691	0.41	0.072	0.000e+00	GRN	1.148	0.933	0.551	9.495e-195	SLC15A3	0.483	0.557	0.11	1.135e-169	CXCL3	0.831	0.527	0.143	1.720e-12
LUCAT1	0.691	0.295	0.039	0.000e+00	CD33	0.27	0.373	0.056	1.660e-194	MYO1F	0.429	0.572	0.108	2.611e-169	IGSF21	0.262	0.2	0.024	2.078e-12
GLUL	0.689	0.78	0.56	0.000e+00	CCL18	1.023	0.304	0.04	2.066e-194	CD68	0.787	0.935	0.317	5.697e-169	PLAC8	0.368	0.309	0.052	2.211e-12
ARPC5	0.688	0.783	0.568	0.000e+00	CAPG	1.129	0.69	0.206	9.140e-193	STXBP2	0.372	0.425	0.065	4.172e-168	FCGRT	0.803	0.964	0.726	2.497e-12
CMKLR1	0.687	0.406	0.075	0.000e+00	SLC11A1	0.361	0.341	0.049	1.110e-191	ATP13A3	0.786	0.764	0.22	7.691e-168	RNASE6	0.409	0.418	0.089	2.911e-12
CCR1	0.685	0.356	0.035	0.000e+00	MITF	0.738	0.716	0.212	2.828e-191	HAVCR2	0.405	0.45	0.072	2.942e-167	HLA-DRB5	0.416	0.709	0.218	2.911e-12
PIK3AP1	0.685	0.417	0.048	0.000e+00	REL	1.098	0.911	0.389	4.943e-191	LPXN	0.375	0.45	0.073	7.149e-167	IGSF6	0.552	0.436	0.099	3.213e-12
ELF1	0.685	0.662	0.439	0.000e+00	FOLR2	0.613	0.628	0.141	2.782e-190	NFKBIA	1.348	0.995	0.799	1.307e-166	HLA-DMA	0.629	0.709	0.234	3.405e-12
SHTN1	0.673	0.429	0.083	0.000e+00	SNCA	0.261	0.355	0.052	3.032e-190	CYTIP	0.463	0.609	0.119	3.244e-166	NPL	0.351	0.364	0.071	3.460e-12
IRF8	0.656	0.395	0.067	0.000e+00	GPSM3	0.517	0.672	0.166	1.815e-189	RGS1	0.983	0.587	0.123	1.819e-165	HRH1	0.437	0.509	0.129	3.873e-12
REL	0.655	0.721	0.364	0.000e+00	RAB11FIP1	0.544	0.59	0.135	9.450e-189	FTH1	0.979	1	0.992	1.057e-164	FTL	0.748	1	0.988	4.132e-12
RGS1	0.651	0.341	0.106	0.000e+00	SLC6A6	0.521	0.563	0.128	1.370e-188	PREX1	0.471	0.642	0.14	1.016e-163	REL	0.707	0.873	0.395	4.302e-12
MPP1	0.645	0.401	0.11	0.000e+00	SORT1	0.368	0.434	0.079	3.816e-188	CCDC170	0.364	0.383	0.056	3.525e-162	NPC2	0.778	0.945	0.635	4.404e-12
IRS2	0.641	0.504	0.25	0.000e+00	LPL	1.103	0.736	0.22	1.109e-187	HMGA1	0.484	0.557	0.113	3.620e-162	COLEC12	0.727	0.764	0.3	5.100e-12
SESN1	0.639	0.393	0.13	0.000e+00	FNIP2	0.881	0.77	0.26	3.011e-187	DOK2	0.479	0.612	0.126	5.196e-162	CD48	0.363	0.527	0.127	6.426e-12
KIF1B	0.638	0.552	0.311	0.000e+00	STX11	0.45	0.521	0.107	3.012e-187	FOLR2	0.58	0.669	0.142	1.447e-161	SLC9A3R1	0.341	0.455	0.106	7.712e-12
PSAP	0.638	0.935	0.806	0.000e+00	MYO5A	0.545	0.674	0.175	3.918e-186	STK17B	0.75	0.878	0.276	5.031e-161	RNASET2	0.618	0.764	0.289	8.197e-12
LCP2	0.637	0.426	0.125	0.000e+00	RNASET2	0.771	0.829	0.282	5.233e-186	NCR3LG1	0.253	0.204	0.017	5.384e-161	PREX1	0.348	0.545	0.145	1.037e-11
FERMT3	0.635	0.437	0.099	0.000e+00	PLIN2	1.317	0.92	0.521	4.917e-184	ARL5B	0.819	0.719	0.201	5.597e-161	CPM	0.661	0.727	0.249	1.072e-11
MERTK	0.634	0.339	0.029	0.000e+00	RGCC	1.171	0.918	0.385	8.031e-183	SERPINB8	0.413	0.453	0.078	8.483e-161	LCP2	0.58	0.545	0.152	1.075e-11
TFEC	0.634	0.369	0.036	0.000e+00	NRP2	0.581	0.667	0.175	1.260e-182	FAM49B	0.624	0.764	0.202	2.250e-160	SRGAP3	0.277	0.2	0.026	1.201e-11
PLEKHO1	0.634	0.512	0.212	0.000e+00	MS4A6A	0.799	0.668	0.167	1.261e-182	SLC43A2	0.51	0.627	0.142	9.741e-160	MCL1	0.746	0.964	0.786	1.521e-11
SCAMP2	0.63	0.54	0.263	0.000e+00	AVPI1	0.402	0.435	0.081	1.892e-182	GCA	0.433	0.53	0.106	3.423e-158	MGAT5	0.499	0.418	0.098	1.543e-11
ARPC3	0.63	0.851	0.679	0.000e+00	HLA-DRB1	1.189	0.847	0.331	1.094e-180	CTSH	0.844	0.821	0.267	5.637e-158	CORO1A	0.423	0.6	0.162	1.960e-11
OTULINL	0.626	0.38	0.059	0.000e+00	CYP27A1	0.781	0.546	0.137	1.106e-180	PTGER2	0.526	0.498	0.095	2.502e-157	EVI2B	0.397	0.545	0.141	1.979e-11
ARHGAP4	0.623	0.41	0.084	0.000e+00	LHFPL2	0.586	0.592	0.15	1.809e-180	CCDC88A	0.869	0.896	0.334	6.651e-157	TSC22D3	0.717	0.982	0.768	2.655e-11
RASSF4	0.622	0.46	0.157	0.000e+00	ABHD12	0.465	0.596	0.147	1.298e-179	COTL1	0.993	0.928	0.373	7.470e-157	ADCY7	0.392	0.491	0.127	3.251e-11
SDCBP	0.621	0.853	0.713	0.000e+00	PLD3	1.376	0.86	0.446	1.475e-179	MFSD1	0.651	0.776	0.221	9.401e-157	PARP8	0.315	0.455	0.109	3.387e-11
MCOLN1	0.618	0.403	0.12	0.000e+00	ASAH1	1.01	0.865	0.426	4.405e-179	MIR181A1HG	0.258	0.264	0.029	1.936e-155	ICAM3	0.417	0.509	0.133	3.670e-11
MKNK1	0.616	0.45	0.16	0.000e+00	CXCL3	1.333	0.556	0.138	5.853e-179	GNA15	0.297	0.381	0.056	2.467e-155	SH2B3	0.574	0.6	0.185	4.887e-11
CLEC10A	0.616	0.359	0.049	0.000e+00	SH3BGRL3	1.179	0.984	0.766	7.848e-179	NFKB1	1.16	0.799	0.281	3.162e-155	MFSD1	0.588	0.655	0.226	4.932e-11
LYN	0.612	0.482	0.136	0.000e+00	MARCO	0.643	0.421	0.076	3.540e-177	SLC31A2	0.603	0.667	0.168	4.326e-155	LAPTM5	0.568	0.818	0.305	5.085e-11
SLC9A9	0.609	0.395	0.089	0.000e+00	ATP13A3	0.719	0.703	0.219	3.948e-175	LGALS9	0.447	0.592	0.127	4.338e-155	DUSP4	0.341	0.291	0.051	6.504e-11
TNS3	0.609	0.403	0.129	0.000e+00	TNFSF13B	0.532	0.57	0.138	9.361e-174	ZEB2	1.027	0.978	0.487	2.236e-154	AP2A2	0.575	0.691	0.252	7.064e-11
PDXK	0.609	0.469	0.176	0.000e+00	CYTH4	0.367	0.49	0.098	1.443e-173	VIM-AS1	0.378	0.341	0.047	4.342e-154	ITSN1	0.651	0.691	0.252	8.196e-11
FTH1	0.604	0.999	0.991	0.000e+00	PLEKHO1	0.736	0.723	0.233	2.323e-173	DOCK10	0.385	0.485	0.088	3.453e-153	FUCA1	0.52	0.527	0.154	9.316e-11
ITGB2	0.604	0.634	0.172	0.000e+00	MYO9B	0.599	0.716	0.223	9.098e-173	AC006449.6	0.274	0.254	0.027	3.958e-153	THEMIS2	0.331	0.436	0.102	9.898e-11
PHACTR1	0.603	0.344	0.102	0.000e+00	MIR155HG	0.282	0.22	0.024	1.319e-172	CCR1	0.401	0.393	0.061	1.067e-152	ARID3A	0.536	0.4	0.096	1.011e-10
GABRB2	0.601	0.252	0.01	0.000e+00	VMO1	0.324	0.352	0.056	3.496e-172	HMOX1	1.052	0.674	0.174	1.665e-151	CLEC2D	0.504	0.436	0.107	1.027e-10
PABPC1	0.598	0.901	0.775	0.000e+00	IL10RA	0.386	0.601	0.139	8.009e-172	FGL2	1.015	0.943	0.405	3.193e-151	GLIPR1	0.741	0.709	0.276	1.137e-10
CD302	0.598	0.569	0.304	0.000e+00	RNF130	0.803	0.871	0.405	1.160e-171	TRAF1	0.331	0.281	0.033	2.204e-150	BIN2	0.492	0.418	0.099	1.257e-10
NPL	0.594	0.345	0.044	0.000e+00	YBX1	0.767	0.982	0.86	1.902e-171	TNFAIP8	0.714	0.572	0.127	4.811e-149	TXK	0.332	0.182	0.023	1.414e-10
ADAM17	0.592	0.47	0.227	0.000e+00	CPVL	0.609	0.707	0.203	1.037e-170	TET3	0.308	0.373	0.057	1.632e-148	PLXND1	0.493	0.727	0.265	1.447e-10
SNCA	0.592	0.337	0.028	0.000e+00	FYB1	0.596	0.703	0.193	3.754e-170	TMEM170B	0.279	0.311	0.041	4.358e-148	DOCK10	0.369	0.4	0.092	1.763e-10
FMN1	0.59	0.319	0.032	0.000e+00	EFHD2	0.649	0.814	0.288	5.957e-170	RELT	0.29	0.341	0.048	4.748e-147	CPEB4	0.547	0.636	0.221	1.982e-10
EVI2B	0.589	0.472	0.108	0.000e+00	RASGRP3	0.343	0.415	0.078	1.040e-169	MMP19	1.356	0.639	0.18	5.149e-147	PSD4	0.259	0.2	0.027	2.559e-10
SLC31A2	0.587	0.41	0.149	0.000e+00	DOCK2	0.31	0.519	0.109	1.548e-168	DOCK5	0.279	0.323	0.044	4.239e-146	BMP2K	0.42	0.564	0.169	3.408e-10
RAPH1	0.586	0.393	0.131	0.000e+00	TBC1D8	0.27	0.288	0.04	1.429e-167	NCF1	0.413	0.483	0.089	5.460e-146	BATF	0.33	0.218	0.032	3.717e-10
LMNA	0.584	0.929	0.859	0.000e+00	NINJ1	0.509	0.634	0.165	1.740e-167	RASSF2	0.44	0.58	0.128	5.571e-146	TNFAIP8L2	0.273	0.182	0.024	3.895e-10
EPS15	0.582	0.565	0.33	0.000e+00	ATG7	0.32	0.459	0.093	6.412e-167	RAB31	0.673	0.821	0.265	7.920e-146	C20orf194	0.394	0.6	0.195	5.436e-10
PTAFR	0.581	0.327	0.039	0.000e+00	C5AR2	0.48	0.37	0.064	2.013e-166	RGS2	1.076	0.662	0.185	1.884e-145	ADGRE5	0.597	0.745	0.296	5.478e-10
ATP2B1-AS1	0.58	0.388	0.134	0.000e+00	FCGR2B	0.513	0.534	0.119	7.544e-165	AC016831.1	0.599	0.493	0.1	3.444e-145	PDE4B	0.274	0.473	0.119	5.903e-10
TBC1D9	0.579	0.421	0.152	0.000e+00	DOPEY2	0.271	0.364	0.063	8.646e-165	AHR	0.893	0.828	0.287	4.577e-145	FAM49B	0.422	0.636	0.207	5.959e-10
LILRB2	0.578	0.358	0.054	0.000e+00	BMP2K	0.512	0.614	0.164	8.761e-165	SAT1	1.105	1	0.722	5.832e-144	SGK1	0.66	0.8	0.33	6.497e-10
FOSB	0.577	0.965	0.905	0.000e+00	UNC93B1	0.407	0.581	0.144	1.531e-164	S100A8	0.468	0.241	0.026	8.775e-144	EGR3	0.854	0.618	0.234	8.668e-10
LRRFIP1	0.575	0.772	0.504	0.000e+00	BLVRB	0.966	0.911	0.511	2.861e-164	KCNAB2	0.341	0.485	0.091	3.220e-143	IL1B	0.48	0.382	0.086	9.309e-10
DOCK2	0.572	0.405	0.085	0.000e+00	ATP6V1A	0.538	0.603	0.166	1.272e-162	RB1	0.598	0.667	0.182	2.111e-142	GZMB	0.69	0.255	0.043	9.775e-10
NAIP	0.568	0.368	0.1	0.000e+00	SGK3	0.446	0.563	0.141	1.387e-162	CMTM6	0.722	0.893	0.348	1.245e-141	TSTD1	0.337	0.4	0.094	1.120e-09
RAP2B	0.567	0.496	0.236	0.000e+00	DOT1L	0.327	0.379	0.069	4.290e-162	TRIB1	0.639	0.632	0.162	2.292e-141	SLC38A1	0.402	0.4	0.092	1.303e-09
ADCY7	0.567	0.392	0.102	0.000e+00	CLEC10A	0.395	0.395	0.072	5.266e-161	CCL4L2	1.525	0.57	0.136	3.001e-141	KLRF1	0.474	0.2	0.029	1.329e-09
RCSD1	0.564	0.388	0.111	0.000e+00	SLC43A2	0.52	0.559	0.141	4.817e-160	DAPP1	0.288	0.313	0.042	3.829e-141	SLC7A7	0.358	0.345	0.074	1.386e-09
AP1S2	0.563	0.561	0.284	0.000e+00	PABPC4	0.776	0.798	0.326	5.021e-160	PTPN1	0.76	0.754	0.243	1.166e-140	KLRD1	0.61	0.273	0.05	1.654e-09
TRPS1	0.56	0.405	0.138	0.000e+00	CCL3	0.779	0.676	0.199	1.189e-159	MARCO	0.359	0.44	0.077	5.776e-140	GAS2L3	0.398	0.291	0.057	2.205e-09
ICAM1	0.557	0.518	0.247	0.000e+00	SGK1	0.901	0.823	0.323	6.352e-159	FRMD4B	0.43	0.697	0.172	1.053e-139	KCTD12	0.664	0.855	0.447	2.348e-09
ZFP36L1	0.556	0.93	0.833	0.000e+00	SNX8	0.284	0.412	0.08	7.302e-159	ARHGAP4	0.374	0.532	0.109	1.170e-139	STK17B	0.645	0.709	0.281	2.706e-09
B3GNT5	0.555	0.32	0.107	0.000e+00	ABRACL	0.464	0.632	0.171	1.075e-158	C1QC	0.798	0.619	0.143	1.865e-139	SEPT6	0.396	0.6	0.194	2.810e-09
ZSWIM6	0.55	0.364	0.103	0.000e+00	NFKBID	0.455	0.581	0.143	2.457e-158	SLCO2B1	0.467	0.485	0.093	5.541e-139	SGMS1	0.502	0.545	0.175	2.954e-09
KCNJ5	0.549	0.294	0.018	0.000e+00	SLC7A8	0.324	0.373	0.067	2.614e-158	CTSB	0.914	0.988	0.545	2.386e-138	RNF150	0.277	0.255	0.045	3.032e-09
TSC22D3	0.548	0.874	0.758	0.000e+00	SMCO4	0.354	0.459	0.099	3.535e-158	NINJ1	0.588	0.647	0.166	4.200e-138	ANKRD44	0.506	0.545	0.171	3.216e-09
RNF150	0.546	0.277	0.022	0.000e+00	AC020656.1	0.432	0.251	0.033	1.460e-157	CPM	0.705	0.813	0.244	4.768e-138	GFRA2	0.296	0.291	0.056	4.033e-09
COLGALT1	0.543	0.444	0.191	0.000e+00	COTL1	0.824	0.851	0.372	2.206e-157	PIK3R5	0.258	0.346	0.052	1.840e-137	IRF8	0.261	0.4	0.096	4.689e-09
SH3BP2	0.542	0.395	0.14	0.000e+00	HCLS1	0.508	0.707	0.209	4.737e-156	PYCARD	0.641	0.831	0.286	2.376e-137	TMEM106A	0.277	0.382	0.093	6.500e-09
LCP1	0.541	0.617	0.191	0.000e+00	PPIF	0.517	0.47	0.105	7.217e-156	SH2B3	0.523	0.677	0.181	4.400e-137	CCDC170	0.355	0.291	0.058	7.159e-09
LGALS9	0.541	0.374	0.107	0.000e+00	SH2B3	0.489	0.641	0.179	8.784e-156	NFKB2	0.555	0.652	0.175	5.297e-137	APOBEC3G	0.443	0.4	0.104	9.242e-09
TBC1D14	0.539	0.352	0.096	0.000e+00	TCIRG1	0.624	0.645	0.196	9.896e-156	MAP3K8	0.667	0.779	0.248	7.154e-137	SMAP2	0.522	0.673	0.245	9.535e-09
CD33	0.538	0.303	0.036	0.000e+00	CYBA	0.88	0.945	0.658	4.556e-155	ACSL1	0.598	0.609	0.155	9.378e-137	CTSZ	0.798	0.945	0.602	9.779e-09
GNG2	0.538	0.491	0.217	0.000e+00	PRKCB	0.291	0.439	0.087	4.795e-155	FERMT3	0.415	0.567	0.125	1.007e-136	EVL	0.494	0.691	0.277	1.274e-08
TGFB1	0.534	0.582	0.307	0.000e+00	GSTO1	0.927	0.845	0.446	4.980e-155	PNP	0.562	0.672	0.181	1.178e-136	CMTM7	0.289	0.4	0.102	1.551e-08
CCDC170	0.532	0.287	0.036	0.000e+00	ATP6AP1	0.626	0.75	0.273	5.225e-155	GRASP	0.761	0.724	0.226	1.527e-136	TPST2	0.356	0.473	0.137	1.656e-08
GNPDA1	0.532	0.354	0.123	0.000e+00	MARCH1	0.321	0.446	0.09	1.556e-154	ANKRD44	0.412	0.664	0.166	4.186e-136	AP1B1	0.559	0.491	0.154	1.717e-08
CD53	0.532	0.505	0.146	0.000e+00	GNA13	0.601	0.694	0.226	7.703e-154	IL6R-AS1	0.299	0.142	0.01	4.279e-136	TNFRSF18	0.29	0.2	0.031	1.935e-08
ETV5	0.525	0.321	0.077	0.000e+00	TGFBI	0.698	0.736	0.232	9.574e-154	STAB1	0.521	0.647	0.159	4.475e-136	HLA-DPB1	0.424	0.764	0.349	1.952e-08
FAM49B	0.525	0.474	0.181	0.000e+00	S100A11	0.876	0.989	0.861	2.850e-153	ANKRD28	0.976	0.898	0.388	1.169e-135	KCNAB2	0.305	0.382	0.095	2.057e-08
HLA-DQB1	0.524	0.517	0.165	0.000e+00	SLC8A1	0.322	0.413	0.082	4.435e-153	MIR155HG	0.403	0.226	0.024	1.809e-135	KIAA1551	0.761	0.709	0.31	2.329e-08
SRGAP2	0.523	0.398	0.164	0.000e+00	ARPC3	0.791	0.944	0.692	7.190e-153	PABPC1	0.827	0.993	0.784	3.323e-135	C1orf162	0.269	0.455	0.119	2.690e-08
PLEKHO2	0.519	0.356	0.129	0.000e+00	MCOLN1	0.432	0.55	0.14	2.951e-152	BACH1	0.578	0.731	0.222	1.251e-134	PRKACB	0.437	0.491	0.148	2.787e-08
SCN1B	0.517	0.345	0.096	0.000e+00	MANBA	0.32	0.477	0.107	3.731e-152	PTPRJ	0.326	0.41	0.072	1.901e-134	SCAMP2	0.532	0.691	0.288	2.803e-08
LY96	0.512	0.401	0.169	0.000e+00	MERTK	0.266	0.324	0.053	4.585e-151	PABPC4	0.738	0.841	0.327	1.991e-134	P2RY8	0.346	0.218	0.036	3.051e-08
LGI2	0.512	0.274	0.018	0.000e+00	SOAT1	0.419	0.515	0.126	6.266e-151	ATP2B1	0.928	0.933	0.45	2.179e-134	TGFB1	0.504	0.764	0.331	3.101e-08
SLC1A3	0.512	0.281	0.051	0.000e+00	SLC38A6	0.281	0.372	0.069	1.248e-150	NUP214	0.547	0.704	0.208	1.034e-133	CCL3L1	0.803	0.345	0.082	3.232e-08
SLC8A1	0.51	0.317	0.064	0.000e+00	CALM3	1.034	0.863	0.454	3.409e-150	CHMP1B	0.906	0.821	0.305	1.212e-133	B2M	0.497	1	0.986	3.418e-08
SLC18B1	0.51	0.299	0.066	0.000e+00	TBC1D1	0.405	0.557	0.147	5.747e-149	CYTH4	0.354	0.498	0.099	1.387e-132	HLA-DQA1	0.366	0.455	0.127	4.282e-08
ALDH1A1	0.509	0.412	0.162	0.000e+00	FAM20C	0.588	0.55	0.15	9.666e-149	CORO1A	0.342	0.667	0.157	7.665e-132	CPVL	0.518	0.6	0.21	4.421e-08
VMO1	0.509	0.271	0.039	0.000e+00	OAS1	0.423	0.413	0.087	1.758e-148	ARHGAP45	0.336	0.498	0.101	6.812e-131	WWP1	0.628	0.636	0.263	4.426e-08
FCGBP	0.501	0.162	0.018	0.000e+00	SIRPA	0.6	0.723	0.248	2.166e-148	IL6R	0.6	0.642	0.176	4.236e-129	TMC6	0.319	0.436	0.122	4.704e-08
CD163L1	0.499	0.262	0.018	0.000e+00	ABCC5	0.335	0.454	0.1	3.164e-148	P2RX7	0.349	0.381	0.066	2.372e-128	CEMIP2	0.489	0.655	0.255	4.975e-08
MFHAS1	0.498	0.347	0.105	0.000e+00	PTPRC	0.369	0.827	0.248	1.074e-147	ICAM1	0.879	0.784	0.267	5.068e-128	RCSD1	0.313	0.473	0.136	4.983e-08
TNFRSF21	0.497	0.278	0.045	0.000e+00	SLC31A1	0.319	0.443	0.097	2.539e-147	KCNE1	0.289	0.259	0.033	8.519e-128	MYO1G	0.268	0.309	0.065	5.135e-08
HSPA6	0.497	0.239	0.036	0.000e+00	GATM	0.3	0.406	0.08	2.574e-147	PMAIP1	0.577	0.572	0.137	8.520e-128	KDM6B	0.696	0.8	0.407	5.682e-08
EVI2A	0.495	0.344	0.072	0.000e+00	GPRIN3	0.383	0.475	0.107	3.287e-147	OGFRL1	0.675	0.868	0.338	2.184e-127	PTGS2	0.901	0.418	0.118	5.951e-08
HLA-DQA1	0.495	0.4	0.101	0.000e+00	OAZ1	0.63	0.984	0.869	6.070e-147	SERPINB9	0.684	0.557	0.142	1.189e-126	LUCAT1	0.396	0.291	0.062	6.175e-08
MT-CO1	0.489	0.999	0.992	0.000e+00	AP2S1	0.82	0.882	0.482	1.151e-146	TNFRSF1B	0.678	0.836	0.296	1.511e-125	PDE4D	0.372	0.364	0.089	6.311e-08
RAB11FIP1	0.488	0.393	0.116	0.000e+00	MYO1F	0.296	0.486	0.108	2.108e-146	TIAM1	0.308	0.396	0.072	3.464e-125	ISG20	0.385	0.509	0.155	8.632e-08
TMEM37	0.488	0.384	0.136	0.000e+00	CD37	0.466	0.61	0.16	7.152e-146	ARHGAP30	0.355	0.52	0.112	8.333e-124	LYL1	0.267	0.382	0.1	1.092e-07
GAS2L3	0.488	0.268	0.036	0.000e+00	CORO1C	0.534	0.621	0.19	9.033e-146	RAB20	0.353	0.391	0.073	1.980e-123	SH2D2A	0.264	0.2	0.032	1.127e-07
TRIM14	0.487	0.304	0.049	0.000e+00	RARRES1	0.669	0.359	0.07	8.834e-145	FCGR3A	0.344	0.405	0.074	3.508e-123	SHTN1	0.375	0.418	0.114	1.148e-07
HCK	0.486	0.309	0.048	0.000e+00	PPT1	0.641	0.738	0.278	9.659e-145	PFKFB3	0.6	0.652	0.187	4.402e-123	AKNA	0.655	0.527	0.186	1.183e-07
SLC43A2	0.483	0.359	0.126	0.000e+00	CD9	1.044	0.84	0.408	1.219e-144	PPT1	0.571	0.796	0.279	7.381e-123	SLC7A8	0.379	0.309	0.071	1.289e-07
KCNMA1	0.482	0.252	0.038	0.000e+00	SAMSN1	0.397	0.539	0.132	1.097e-142	CXCR4	0.399	0.731	0.198	6.153e-122	PTK2B	0.298	0.345	0.084	1.337e-07
HCST	0.478	0.519	0.167	0.000e+00	ADAM9	0.604	0.69	0.235	1.051e-141	C1QA	0.803	0.677	0.188	7.961e-122	SLC46A3	0.277	0.255	0.05	1.434e-07
SYNGR2	0.477	0.367	0.131	0.000e+00	NAGA	0.309	0.466	0.107	1.302e-141	TGIF1	0.536	0.647	0.189	8.991e-121	RASSF2	0.424	0.455	0.132	1.513e-07
PTPN6	0.474	0.341	0.082	0.000e+00	ARPC2	0.736	0.965	0.753	1.486e-141	CMTM7	0.313	0.468	0.099	1.523e-120	CITED2	0.794	0.782	0.417	1.841e-07
FAM198B	0.474	0.381	0.152	0.000e+00	ACP2	0.35	0.457	0.107	2.254e-141	RASSF4	0.437	0.652	0.18	4.141e-120	TRAC	0.463	0.527	0.166	1.907e-07
FYB1	0.473	0.517	0.168	0.000e+00	FUOM	0.414	0.528	0.14	2.930e-141	FTL	0.668	1	0.987	3.796e-119	FCGR3A	0.419	0.327	0.077	1.987e-07
GRK3	0.469	0.31	0.065	0.000e+00	ENTPD1	0.25	0.333	0.059	3.084e-141	LACC1	0.361	0.356	0.063	9.166e-119	MEF2C	0.437	0.745	0.282	2.064e-07
CD86	0.467	0.301	0.051	0.000e+00	CHI3L1	0.889	0.146	0.013	4.430e-141	NFKBIE	0.287	0.313	0.05	1.533e-118	PRKX	0.333	0.455	0.134	2.520e-07
CD200R1	0.464	0.267	0.019	0.000e+00	TPP1	0.607	0.787	0.313	2.283e-140	OPN3	0.323	0.308	0.049	8.273e-118	SULT1A1	0.391	0.345	0.088	2.648e-07
ARID3A	0.463	0.274	0.079	0.000e+00	SLC1A4	0.293	0.244	0.035	3.828e-140	LACTB	0.528	0.654	0.193	9.450e-118	PAG1	0.283	0.418	0.115	2.876e-07
LYL1	0.463	0.292	0.081	0.000e+00	IL6R	0.497	0.601	0.175	4.391e-140	PHLDA1	1.003	0.654	0.208	2.763e-117	ARHGAP18	0.463	0.745	0.319	2.978e-07
DSC2	0.463	0.301	0.073	0.000e+00	RAC2	0.429	0.523	0.127	6.798e-140	H2AFY	0.67	0.893	0.399	1.141e-116	MKNK1	0.464	0.527	0.186	3.434e-07
SNX10	0.46	0.309	0.073	0.000e+00	BID	0.484	0.557	0.156	1.836e-139	TPP1	0.553	0.843	0.314	2.889e-116	TNFRSF1B	0.543	0.709	0.3	4.196e-07
HDAC9	0.459	0.313	0.083	0.000e+00	GGA1	0.426	0.594	0.171	6.617e-139	NAGA	0.332	0.483	0.108	8.886e-116	VPS37B	0.331	0.527	0.175	4.627e-07
ARHGAP45	0.458	0.331	0.082	0.000e+00	ACTB	0.844	0.998	0.978	1.228e-138	ST3GAL6	0.309	0.294	0.046	5.975e-115	LILRA6	0.285	0.218	0.04	5.036e-07
GNA15	0.456	0.269	0.038	0.000e+00	GPR137B	0.338	0.485	0.118	2.777e-138	GAS2L3	0.358	0.326	0.055	8.327e-115	GRN	0.694	0.891	0.556	5.068e-07
GSAP	0.455	0.289	0.059	0.000e+00	SETDB2	0.288	0.397	0.083	7.181e-138	RNF130	0.636	0.905	0.406	1.883e-114	ARHGAP15	0.274	0.327	0.079	6.468e-07
SHMT1	0.453	0.277	0.083	0.000e+00	NCF4	0.258	0.464	0.103	7.919e-138	MAP2K3	0.564	0.689	0.222	8.194e-114	CTSD	0.73	0.873	0.599	6.501e-07
TMEM106A	0.451	0.293	0.074	0.000e+00	SERPINA1	0.257	0.255	0.037	3.255e-137	CERS6	0.283	0.388	0.075	8.455e-114	EFHD2	0.634	0.673	0.295	7.996e-07
KCNQ1	0.45	0.257	0.034	0.000e+00	ZNF267	0.447	0.546	0.149	6.942e-137	CCNH	0.584	0.726	0.243	1.429e-113	LGALS9	0.398	0.436	0.131	9.146e-07
CCDC141	0.45	0.216	0.018	0.000e+00	BRI3	0.769	0.945	0.719	3.402e-136	GATM	0.391	0.408	0.081	2.932e-113	TRMT1	0.3	0.364	0.099	1.005e-06
GPR137B	0.449	0.308	0.104	0.000e+00	CNDP2	0.444	0.608	0.184	1.219e-135	EFHD2	0.554	0.803	0.29	4.424e-113	CSGALNACT1	0.381	0.327	0.084	1.019e-06
DIP2B	0.449	0.315	0.094	0.000e+00	PTK2B	0.252	0.393	0.08	2.706e-135	ZFYVE16	0.627	0.741	0.259	5.004e-113	CYLD	0.499	0.6	0.235	1.031e-06
DMXL2	0.449	0.302	0.082	0.000e+00	LCP2	0.35	0.556	0.147	2.816e-134	INSIG1	0.995	0.741	0.289	2.480e-112	MCOLN1	0.333	0.455	0.145	1.077e-06
HAVCR2	0.447	0.285	0.055	0.000e+00	SRGN	0.73	0.945	0.445	1.769e-133	MCL1	0.728	0.99	0.784	4.183e-112	FCHSD2	0.41	0.436	0.135	1.161e-06
PTPRC	0.447	0.705	0.211	0.000e+00	EMILIN2	0.554	0.752	0.274	1.925e-133	PELI1	0.651	0.639	0.193	1.084e-111	MIAT	0.268	0.182	0.03	1.209e-06
PRKACB	0.447	0.349	0.129	0.000e+00	HPCAL1	0.47	0.505	0.135	1.050e-132	DAPK1	0.273	0.333	0.058	8.614e-111	ARRDC3	0.579	0.636	0.259	1.339e-06
PLA2G15	0.446	0.267	0.052	0.000e+00	RGS10	0.548	0.77	0.276	2.446e-132	NPC2	0.757	0.983	0.632	2.276e-110	DOCK8	0.359	0.436	0.129	1.690e-06
ITM2B	0.444	0.971	0.939	0.000e+00	CTSC	0.675	0.769	0.286	4.186e-132	ZC3H12A	0.474	0.483	0.115	3.166e-110	XCL2	0.287	0.145	0.02	1.715e-06
GCNT1	0.442	0.248	0.022	0.000e+00	AP1B1	0.376	0.546	0.149	7.405e-132	PLEKHO1	0.54	0.711	0.235	7.802e-110	FMNL1	0.411	0.582	0.216	2.055e-06
FGD2	0.438	0.242	0.029	0.000e+00	CD209	0.343	0.375	0.075	8.244e-132	TRPS1	0.433	0.582	0.158	1.230e-109	GRK2	0.473	0.6	0.235	2.363e-06
OAZ1	0.437	0.93	0.864	0.000e+00	USF2	0.573	0.761	0.298	1.096e-131	CTSC	0.521	0.821	0.288	5.845e-109	HAVCR2	0.344	0.309	0.075	2.491e-06
EGFL7	0.436	0.589	0.203	0.000e+00	M6PR	0.612	0.752	0.305	1.760e-131	C1QB	0.708	0.614	0.167	7.214e-109	RCAN3	0.29	0.382	0.108	2.497e-06
TLR7	0.436	0.237	0.015	0.000e+00	CHML	0.42	0.428	0.099	1.337e-130	TTYH3	0.337	0.488	0.113	8.115e-109	WLS	0.489	0.455	0.152	2.777e-06
SLC15A3	0.435	0.307	0.095	0.000e+00	PLEKHO2	0.366	0.53	0.144	2.233e-129	ETV6	0.415	0.562	0.153	8.687e-109	C12orf75	0.496	0.418	0.13	3.110e-06
LRRC25	0.432	0.239	0.027	0.000e+00	GAA	0.511	0.623	0.201	7.393e-129	NRGN	0.254	0.231	0.031	1.588e-108	ARRDC4	0.396	0.291	0.07	3.260e-06
LILRA6	0.43	0.237	0.021	0.000e+00	MAP2K3	0.59	0.656	0.22	1.608e-128	ATP1B3	0.993	0.893	0.449	4.401e-108	PDK4	0.875	0.855	0.624	3.298e-06
MGAT5	0.424	0.282	0.08	0.000e+00	PTGER2	0.341	0.415	0.094	4.120e-128	ADAM17	0.579	0.711	0.244	7.281e-108	SH3BP2	0.431	0.473	0.162	3.722e-06
DAPK1	0.421	0.25	0.042	0.000e+00	DNPH1	0.478	0.57	0.17	4.064e-127	CYBA	0.728	0.985	0.659	7.882e-108	RAB11FIP1	0.323	0.455	0.14	3.926e-06
MT-ND2	0.42	0.997	0.992	0.000e+00	CSGALNACT2	0.408	0.59	0.178	3.395e-126	SIPA1L1	0.342	0.438	0.098	5.750e-107	AC020916.1	0.718	0.818	0.521	4.215e-06
NAGA	0.42	0.297	0.094	0.000e+00	EVI2A	0.307	0.415	0.092	3.437e-126	RCSD1	0.334	0.532	0.133	5.897e-107	TRPS1	0.41	0.473	0.162	4.337e-06
ARHGAP30	0.419	0.333	0.095	0.000e+00	ARPC1B	0.707	0.821	0.392	6.262e-126	RIPK2	0.518	0.51	0.134	8.220e-107	TUBA4A	0.41	0.382	0.108	4.536e-06
ADA2	0.416	0.313	0.099	0.000e+00	GCLC	0.348	0.417	0.1	6.201e-123	EZR	0.651	0.716	0.239	1.003e-106	GMFG	0.482	0.782	0.329	5.031e-06
MCTP1	0.413	0.313	0.106	0.000e+00	TLR2	0.26	0.308	0.057	1.760e-122	SYNGR2	0.373	0.56	0.148	2.560e-106	IER3	0.7	0.836	0.48	5.452e-06
ALOX5	0.411	0.244	0.033	0.000e+00	CD14	0.694	0.636	0.206	1.895e-122	EMB	0.286	0.644	0.167	5.640e-106	GSAP	0.305	0.309	0.08	5.806e-06
SLC7A8	0.411	0.262	0.052	0.000e+00	TNS3	0.417	0.525	0.149	8.927e-122	SOD2	1.091	0.94	0.587	1.078e-105	PSTPIP1	0.285	0.291	0.069	5.912e-06
P2RX7	0.404	0.249	0.051	0.000e+00	MYO1E	0.439	0.479	0.132	2.158e-121	UCP2	0.407	0.682	0.194	1.409e-105	LAT2	0.294	0.218	0.044	6.553e-06
SLC7A7	0.402	0.259	0.056	0.000e+00	STMN1	0.501	0.628	0.205	7.798e-121	OSM	0.256	0.206	0.025	1.569e-105	ADA2	0.456	0.4	0.118	6.673e-06
BTK	0.389	0.234	0.036	0.000e+00	PTPN1	0.525	0.674	0.242	2.464e-120	PIM3	0.653	0.741	0.266	4.960e-105	RNF125	0.33	0.509	0.175	6.917e-06
CSF2RB	0.385	0.24	0.033	0.000e+00	TRPV2	0.38	0.481	0.131	9.804e-120	IRS2	0.629	0.746	0.268	8.420e-105	ARHGDIB	0.466	0.8	0.391	7.092e-06
SULT1A1	0.384	0.253	0.072	0.000e+00	GLIPR2	0.657	0.741	0.298	1.026e-119	RGS10	0.553	0.779	0.277	9.353e-105	AAK1	0.462	0.636	0.285	9.475e-06
TPT1	0.379	0.999	0.996	0.000e+00	CYFIP1	0.574	0.738	0.313	1.145e-119	MAFB	0.816	0.93	0.445	9.939e-105	CCR1	0.293	0.273	0.064	9.857e-06
TM6SF1	0.377	0.235	0.043	0.000e+00	TMSB4X	0.56	0.996	0.995	2.023e-119	GNA13	0.515	0.684	0.228	1.013e-104	LRRFIP1	0.494	0.909	0.528	1.050e-05
VAV1	0.374	0.231	0.035	0.000e+00	FRMD4B	0.349	0.594	0.172	2.062e-119	SYAP1	0.912	0.789	0.344	3.023e-104	LINC00513	0.402	0.291	0.073	1.097e-05
LACC1	0.373	0.227	0.05	0.000e+00	PNPLA6	0.315	0.39	0.089	2.932e-119	MIS18BP1	0.749	0.734	0.276	3.849e-104	CDC42SE2	0.377	0.564	0.212	1.104e-05
CR1	0.366	0.205	0.019	0.000e+00	SLC11A2	0.32	0.432	0.106	3.121e-119	PTK2B	0.325	0.393	0.081	3.446e-103	LLGL2	0.296	0.182	0.032	1.177e-05
LILRB3	0.365	0.232	0.047	0.000e+00	PHACTR1	0.429	0.461	0.119	1.822e-118	ATP6V0D1	0.542	0.831	0.331	9.190e-103	TENT5C	0.43	0.345	0.097	1.236e-05
CLEC4G	0.364	0.169	0.007	0.000e+00	ARPC5	0.664	0.903	0.584	2.477e-118	CSGALNACT2	0.465	0.592	0.179	3.739e-102	IL6R	0.569	0.491	0.18	1.255e-05
IGSF21	0.363	0.181	0.009	0.000e+00	IDH2	0.339	0.483	0.129	2.958e-118	FAM49A	0.482	0.555	0.158	5.403e-102	TRIB1	0.51	0.473	0.166	1.607e-05
SELPLG	0.362	0.278	0.07	0.000e+00	GPNMB	0.961	0.913	0.567	3.499e-118	MANBA	0.368	0.455	0.108	9.632e-102	MT-CO1	0.407	1	0.993	1.612e-05
IRF5	0.36	0.2	0.021	0.000e+00	TMEM70	0.504	0.63	0.216	4.007e-118	UBXN11	0.262	0.361	0.071	2.602e-101	CELF1	0.468	0.727	0.38	1.729e-05
BLNK	0.354	0.198	0.012	0.000e+00	GALM	0.324	0.441	0.111	6.146e-118	FMNL1	0.448	0.674	0.212	3.171e-101	S1PR4	0.279	0.273	0.064	1.957e-05
MNDA	0.352	0.323	0.067	0.000e+00	ATP6V0A1	0.307	0.508	0.142	1.030e-117	CCL4	1.341	0.694	0.254	4.973e-101	RAP2B	0.338	0.618	0.259	1.969e-05
ADGRG6	0.351	0.197	0.018	0.000e+00	LGMN	0.97	0.796	0.405	4.860e-117	VMO1	0.366	0.318	0.057	5.518e-101	OSBPL11	0.285	0.364	0.108	2.318e-05
PTPRJ	0.35	0.248	0.058	0.000e+00	CTSL	1.131	0.838	0.477	5.247e-117	RRP12	0.306	0.326	0.06	1.066e-100	YPEL5	0.457	0.727	0.364	2.380e-05
VNN1	0.35	0.192	0.015	0.000e+00	GRB2	0.533	0.776	0.327	7.302e-116	SECTM1	0.263	0.311	0.055	1.135e-100	AREG	0.332	0.473	0.163	2.547e-05
MYO7A	0.347	0.185	0.014	0.000e+00	A2M	0.586	0.874	0.363	1.459e-115	OTUD1	0.771	0.562	0.171	1.343e-99	CCND3	0.409	0.527	0.198	2.795e-05
TET3	0.347	0.218	0.044	0.000e+00	ATP6V1H	0.391	0.508	0.147	1.655e-115	CEBPB	0.884	0.965	0.579	1.482e-99	ETV5	0.279	0.345	0.099	2.997e-05
PLEKHG5	0.346	0.187	0.025	0.000e+00	SEC11C	0.355	0.506	0.143	2.034e-115	ARPC3	0.656	0.98	0.692	3.882e-99	SYNGR2	0.25	0.455	0.152	3.181e-05
IL18	0.341	0.235	0.057	0.000e+00	FKBP15	0.35	0.545	0.16	1.471e-114	ERN1	0.422	0.505	0.134	8.511e-98	MYO1F	0.329	0.382	0.112	3.584e-05
HTR2B	0.341	0.164	0.01	0.000e+00	TET2	0.447	0.565	0.176	4.011e-114	ARL8B	0.452	0.677	0.231	9.325e-98	IVNS1ABP	0.52	0.691	0.313	3.782e-05
RENBP	0.337	0.203	0.037	0.000e+00	NAGK	0.484	0.685	0.258	1.044e-113	LMO2	0.414	0.6	0.178	1.545e-97	PLEKHO1	0.488	0.564	0.239	4.296e-05
SIDT1	0.336	0.178	0.017	0.000e+00	RNF144B	0.26	0.403	0.095	2.551e-113	CLN8	0.488	0.614	0.193	3.227e-97	USP36	0.419	0.491	0.18	4.839e-05
CXorf21	0.333	0.14	0.022	0.000e+00	ATP6V0D1	0.551	0.776	0.33	1.342e-112	MT-CO1	0.518	1	0.993	7.861e-97	EML4	0.285	0.527	0.199	4.922e-05
SPINT2	0.331	0.233	0.054	0.000e+00	RASSF2	0.319	0.479	0.128	1.436e-112	ATP6V1B2	0.474	0.637	0.207	8.868e-97	BLVRB	0.498	0.855	0.516	5.212e-05
CD28	0.329	0.188	0.03	0.000e+00	CPEB4	0.415	0.639	0.215	1.120e-111	FGD4	0.57	0.687	0.243	1.047e-96	NFATC2	0.425	0.4	0.129	5.296e-05
CSF2RA	0.326	0.205	0.038	0.000e+00	TPM3	0.675	0.938	0.614	1.286e-111	PAK1	0.31	0.41	0.093	1.575e-96	LILRB2	0.324	0.309	0.081	6.394e-05
TMSB4X	0.324	0.999	0.994	0.000e+00	SAMHD1	0.646	0.869	0.469	1.525e-111	GPCPD1	0.515	0.58	0.179	5.043e-96	LIMD2	0.288	0.382	0.115	6.694e-05
TSPAN33	0.323	0.199	0.035	0.000e+00	LY96	0.393	0.577	0.185	1.597e-111	CNPY3	0.39	0.644	0.206	6.188e-96	IKBKB	0.283	0.436	0.149	7.996e-05
TLR2	0.314	0.2	0.046	0.000e+00	IRAK1	0.457	0.576	0.185	1.683e-111	MGAT1	0.656	0.898	0.446	6.847e-96	PDE7A	0.297	0.436	0.146	8.025e-05
TLR1	0.303	0.187	0.027	0.000e+00	CYB5R4	0.26	0.43	0.108	1.961e-111	ATP6V0B	0.553	0.873	0.402	6.970e-96	LAIR1	0.291	0.309	0.084	8.648e-05
DHRS9	0.301	0.146	0.023	0.000e+00	DBI	0.75	0.944	0.696	1.433e-110	TMEM106A	0.312	0.403	0.09	1.317e-95	FAM107B	0.478	0.582	0.249	9.339e-05
LILRB1	0.295	0.173	0.031	0.000e+00	APLP2	0.744	0.923	0.681	3.052e-110	UNC93B1	0.332	0.535	0.146	8.550e-95	AC106028.4	0.272	0.091	0.01	9.383e-05
VENTX	0.289	0.161	0.013	0.000e+00	MTHFD2	0.338	0.466	0.128	1.852e-109	CTSZ	0.657	0.973	0.599	2.115e-94	DDIT4	0.411	0.709	0.335	9.996e-05
ACSM5	0.288	0.155	0.019	0.000e+00	CLN8	0.408	0.59	0.192	2.114e-109	RAP2B	0.537	0.706	0.255	2.800e-94	NFKBIA	0.58	0.964	0.801	1.023e-04
CLEC4E	0.288	0.165	0.032	0.000e+00	CHCHD10	0.493	0.678	0.256	5.386e-109	CREM	0.7	0.724	0.269	5.948e-94	PLEKHO2	0.274	0.436	0.149	1.053e-04
SLC37A2	0.281	0.166	0.023	0.000e+00	PLXNB2	0.338	0.492	0.141	3.196e-108	TFRC	0.718	0.614	0.2	9.416e-94	MPP1	0.424	0.4	0.136	1.197e-04
MPPED2	0.279	0.134	0.008	0.000e+00	MGAT1	0.662	0.842	0.445	4.273e-108	ETF1	0.479	0.751	0.287	1.591e-93	HTR2B	0.252	0.145	0.024	1.230e-04
NRROS	0.276	0.158	0.026	0.000e+00	RIPK2	0.31	0.481	0.133	6.870e-108	PTPN6	0.306	0.438	0.102	1.712e-93	PRNP	0.607	0.709	0.378	1.256e-04
MT-ND1	0.27	0.997	0.994	0.000e+00	TMEM251	0.293	0.393	0.096	9.466e-108	SIGLEC1	0.265	0.368	0.075	1.043e-92	STK10	0.255	0.509	0.188	1.322e-04
RASGRP4	0.267	0.149	0.017	0.000e+00	ARL8B	0.407	0.641	0.23	6.584e-107	AC008105.3	0.251	0.328	0.063	1.242e-92	ENTPD1	0.264	0.255	0.063	1.557e-04
TNFRSF11A	0.264	0.157	0.024	0.000e+00	PELI1	0.458	0.587	0.193	8.456e-107	ELF1	0.629	0.905	0.454	1.271e-92	UNC93B1	0.259	0.436	0.15	1.561e-04
TXLNB	0.26	0.13	0.016	0.000e+00	MT-CO1	0.469	0.993	0.993	6.289e-105	NPL	0.251	0.346	0.069	4.551e-92	SNX10	0.336	0.327	0.094	1.693e-04
TMEM236	0.254	0.124	0.008	0.000e+00	CMTM6	0.497	0.776	0.347	2.506e-104	GRN	0.64	0.94	0.552	4.902e-92	BLVRA	0.443	0.545	0.228	1.739e-04
TLR6	0.251	0.146	0.019	0.000e+00	DENND4C	0.433	0.607	0.215	4.430e-104	TP53BP2	0.396	0.507	0.142	4.941e-92	INPP4B	0.273	0.255	0.063	2.002e-04
DIRC2	0.319	0.222	0.059	1.103e-302	ARAP1	0.363	0.532	0.163	1.684e-103	MEF2C	0.433	0.799	0.277	8.709e-92	NR4A3	0.51	0.436	0.15	2.136e-04
RIN2	0.534	0.401	0.177	1.638e-302	KIAA0930	0.607	0.676	0.273	2.074e-103	AC245014.3	0.252	0.164	0.019	2.486e-91	CNOT6L	0.418	0.6	0.268	2.547e-04
ATP6V0D1	0.612	0.553	0.315	4.355e-300	POU2F2	0.298	0.434	0.112	6.533e-103	NEAT1	0.675	0.998	0.973	3.963e-91	ABCA1	0.363	0.618	0.269	2.561e-04
FILIP1L	0.814	0.7	0.508	3.264e-299	RHOG	0.444	0.69	0.274	1.416e-102	MCTP1	0.298	0.473	0.121	5.165e-91	CALM2	0.512	0.891	0.778	2.571e-04
GAA	0.504	0.418	0.186	5.275e-299	RGS2	0.578	0.556	0.185	1.420e-102	PHLDA2	0.395	0.343	0.071	2.607e-90	HHEX	0.253	0.291	0.081	2.830e-04
RCAN1	1.197	0.442	0.213	1.172e-295	NR4A3	0.427	0.499	0.146	2.572e-102	NRIP3	0.268	0.204	0.028	3.428e-90	TCF7	0.328	0.436	0.153	2.846e-04
TNFRSF25	0.335	0.193	0.045	8.592e-295	ZEB2	0.645	0.867	0.487	2.771e-102	CASP1	0.293	0.458	0.115	3.515e-90	VAV3	0.273	0.255	0.065	4.069e-04
NRP1	0.49	0.687	0.407	2.717e-293	NLRP3	0.296	0.441	0.114	3.582e-102	MXD1	0.595	0.488	0.138	1.121e-89	OTULINL	0.298	0.309	0.088	4.246e-04
PIK3R5	0.265	0.185	0.041	3.521e-293	APOE	1.52	0.703	0.334	6.112e-102	CKS2	0.458	0.458	0.12	2.157e-89	FAM53C	0.552	0.618	0.298	4.279e-04
ARL4A	0.603	0.483	0.245	6.027e-292	NUP214	0.433	0.59	0.208	7.789e-102	GPR34	0.26	0.415	0.093	3.251e-89	ADAM8	0.328	0.164	0.031	5.386e-04
CLEC7A	0.365	0.225	0.059	1.044e-286	SMS	0.432	0.632	0.238	2.148e-100	ZNF385A	0.335	0.525	0.148	3.999e-89	CLN8	0.39	0.491	0.197	5.414e-04
CITED2	0.888	0.607	0.398	1.657e-285	PKM	0.746	0.852	0.504	5.157e-100	LIMD2	0.28	0.458	0.112	4.861e-89	EZR	0.501	0.564	0.244	5.638e-04
ITSN2	0.534	0.506	0.269	5.640e-284	SCARB2	0.687	0.765	0.377	7.671e-100	SLC16A3	0.27	0.333	0.067	6.042e-89	CYTH1	0.485	0.527	0.233	5.677e-04
C9orf72	0.358	0.247	0.074	1.507e-283	SLC8B1	0.331	0.43	0.119	9.657e-100	FOSL1	0.264	0.261	0.045	1.188e-87	HLA-B	0.42	0.964	0.813	5.716e-04
ACTR2	0.517	0.739	0.556	5.058e-282	TLR4	0.327	0.568	0.183	2.064e-99	GRK2	0.388	0.672	0.231	2.234e-87	ATF6	0.487	0.545	0.254	5.724e-04
BRI3	0.489	0.849	0.709	9.017e-281	GNG5	0.667	0.858	0.529	2.278e-99	TKT	0.645	0.808	0.379	2.842e-87	NEU1	0.542	0.727	0.404	6.130e-04
HBEGF	0.666	0.393	0.172	8.487e-280	PFN1	0.67	0.949	0.724	2.479e-99	ETV3	0.394	0.42	0.106	5.980e-87	FLI1	0.337	0.473	0.181	7.163e-04
ALDH3B1	0.273	0.166	0.036	2.849e-279	SLC39A8	0.489	0.315	0.072	3.475e-99	NRP2	0.504	0.572	0.178	1.008e-86	TNS3	0.377	0.418	0.154	7.196e-04
CXCL1	0.825	0.133	0.023	2.897e-279	CFL1	0.637	0.978	0.825	3.882e-99	ARL4A	0.55	0.692	0.262	1.902e-86	SEMA4A	0.506	0.618	0.285	7.705e-04
CLN8	0.489	0.397	0.178	1.435e-276	ZYX	0.545	0.747	0.332	3.962e-99	LTA4H	0.385	0.507	0.148	1.906e-86	CRTAM	0.407	0.127	0.021	8.242e-04
SRGAP2C	0.484	0.396	0.181	1.648e-275	TMED5	0.464	0.674	0.267	6.287e-99	BID	0.402	0.525	0.158	2.871e-86	PTPRE	0.381	0.509	0.201	9.711e-04
PSTPIP1	0.293	0.213	0.055	3.534e-274	JARID2	0.425	0.477	0.146	6.001e-98	MYO9B	0.389	0.652	0.225	5.940e-86	GATA3	0.455	0.255	0.068	9.714e-04
RNF13	0.576	0.642	0.438	7.035e-274	GLA	0.334	0.532	0.166	8.267e-98	AP1B1	0.339	0.52	0.151	8.859e-86	SAT1	0.428	0.945	0.725	9.875e-04
RASSF2	0.382	0.315	0.115	2.796e-273	TWF2	0.465	0.672	0.271	2.999e-97	AC004687.1	0.293	0.303	0.057	1.127e-85	GNG2	0.465	0.545	0.242	1.032e-03
PLXNB2	0.446	0.327	0.128	5.588e-272	TRPS1	0.337	0.508	0.158	1.529e-96	ALCAM	0.306	0.376	0.086	1.747e-85	DIP2B	0.283	0.345	0.113	1.055e-03
RB1	0.475	0.379	0.167	5.167e-271	PLEKHM2	0.414	0.648	0.241	2.794e-96	PTGS2	0.645	0.44	0.115	2.319e-85	RASSF4	0.389	0.473	0.184	1.066e-03
DCAF12	0.413	0.297	0.108	2.005e-270	FUCA1	0.394	0.49	0.15	3.812e-96	ITPR2	0.377	0.552	0.164	4.125e-85	CYB5D1	0.566	0.382	0.14	1.095e-03
ENTPD1	0.298	0.196	0.05	3.323e-270	SRD5A3	0.3	0.397	0.107	5.381e-96	NR4A1	0.681	0.91	0.466	7.976e-85	SESN1	0.298	0.418	0.154	1.106e-03
GRB2	0.536	0.542	0.312	3.516e-270	DICER1	0.48	0.747	0.332	9.748e-96	NFKBIZ	0.851	0.918	0.531	7.987e-85	GNPDA1	0.468	0.4	0.143	1.176e-03
PPT1	0.537	0.489	0.264	3.014e-269	ATP5F1E	0.55	0.951	0.775	1.516e-95	ATP1B1	0.425	0.567	0.173	1.678e-84	BTG1	0.362	0.945	0.832	1.204e-03
BTG2	0.774	0.767	0.606	5.097e-269	CAPZA1	0.468	0.743	0.327	1.549e-95	GMFG	0.406	0.888	0.324	1.868e-84	TRA2B	0.552	0.8	0.502	1.214e-03
PREX1	0.386	0.336	0.126	1.283e-268	BCAP31	0.708	0.772	0.396	1.776e-95	GRB2	0.443	0.799	0.329	3.129e-84	VMO1	0.272	0.236	0.06	1.258e-03
NR4A3	0.719	0.339	0.132	9.344e-268	ZBTB1	0.368	0.57	0.195	3.309e-95	TCHH	0.269	0.167	0.02	5.199e-84	LRMP	0.31	0.291	0.087	1.262e-03
ZNF117	0.41	0.249	0.079	9.659e-268	CXCL8	0.655	0.616	0.236	1.340e-94	SGK3	0.359	0.498	0.143	8.594e-84	PABPC1	0.435	0.945	0.786	1.272e-03
MAP3K1	0.412	0.319	0.122	1.461e-267	SMAP2	0.401	0.652	0.24	9.480e-94	FCGBP	0.377	0.204	0.03	2.637e-83	STMN1	0.375	0.509	0.211	1.303e-03
TPM3	0.503	0.784	0.602	1.245e-266	ARHGAP18	0.463	0.743	0.314	2.027e-93	ABL2	1.026	0.779	0.383	2.781e-82	LFNG	0.255	0.364	0.12	1.315e-03
FRMD4A	0.473	0.412	0.19	8.229e-266	LDLRAD4	0.332	0.452	0.133	3.271e-93	CKLF	0.459	0.667	0.248	1.035e-81	ATM	0.417	0.6	0.284	1.449e-03
IL6R	0.456	0.376	0.161	4.757e-265	ARHGDIB	0.465	0.843	0.386	3.849e-93	GPRIN3	0.28	0.43	0.109	1.413e-81	CDC42SE1	0.282	0.455	0.177	1.463e-03
PER1	0.567	0.57	0.35	3.639e-264	SAT1	0.688	0.953	0.722	1.376e-92	HACD4	0.28	0.41	0.102	3.137e-81	TLE4	0.435	0.545	0.25	1.485e-03
RUNX1	0.513	0.458	0.23	4.850e-264	ABL2	0.632	0.787	0.381	1.655e-92	FAM198B	0.342	0.55	0.169	3.630e-81	DUSP1	0.557	0.964	0.857	1.664e-03
FAM91A1	0.459	0.372	0.163	5.889e-264	EREG	0.59	0.162	0.023	1.437e-91	OAZ1	0.504	0.995	0.869	6.885e-81	LRCH4	0.252	0.309	0.095	1.691e-03
TLR5	0.308	0.185	0.046	4.103e-262	DUSP2	0.358	0.521	0.161	1.632e-91	MAFG	0.52	0.729	0.301	7.184e-81	CREG1	0.533	0.655	0.368	1.702e-03
AGFG1	0.535	0.448	0.231	4.206e-262	MFHAS1	0.345	0.426	0.123	2.000e-91	M6PR	0.437	0.751	0.306	1.136e-80	CARD8	0.357	0.491	0.194	2.046e-03
TPCN1	0.453	0.354	0.149	1.396e-261	PAPSS1	0.351	0.497	0.164	5.647e-91	ST8SIA4	0.286	0.428	0.111	1.164e-80	SHKBP1	0.272	0.382	0.136	2.064e-03
CELF1	0.552	0.573	0.361	1.557e-261	FAM96A	0.273	0.466	0.141	1.167e-90	MOB1B	0.259	0.393	0.097	1.924e-80	RNF213	0.383	0.782	0.443	2.153e-03
FNBP1	0.473	0.537	0.301	4.482e-261	CAB39	0.445	0.605	0.23	1.254e-90	DENND4A	0.431	0.535	0.169	2.289e-80	ZNF331	0.28	0.545	0.227	2.195e-03
NUP214	0.502	0.408	0.193	3.761e-260	ME2	0.266	0.454	0.134	9.850e-90	EDEM1	0.299	0.41	0.106	5.194e-80	NCOA4	0.399	0.636	0.329	2.370e-03
OSBPL11	0.384	0.268	0.092	6.856e-260	LILRB5	0.33	0.439	0.123	1.922e-89	SAMHD1	0.62	0.888	0.47	8.249e-80	CNOT1	0.415	0.491	0.205	2.546e-03
WAS	0.302	0.246	0.074	1.323e-258	CD36	0.489	0.916	0.452	1.407e-87	NFE2L2	0.654	0.93	0.553	2.185e-79	ZCCHC2	0.431	0.4	0.153	2.578e-03
CIITA	0.367	0.237	0.072	5.751e-258	HIF1A	0.48	0.605	0.234	2.164e-87	AREG	1.477	0.495	0.16	2.426e-79	MFHAS1	0.309	0.364	0.127	2.767e-03
NFKBIZ	0.771	0.689	0.519	1.283e-256	CCL3L1	0.512	0.324	0.079	2.175e-87	LY96	0.382	0.567	0.186	2.948e-79	RPS29	0.386	0.964	0.88	2.921e-03
TRA2B	0.656	0.672	0.485	2.752e-256	TUBA1C	0.522	0.672	0.288	2.434e-87	ZFAND5	0.746	0.948	0.626	4.652e-79	CHORDC1	0.373	0.491	0.203	2.992e-03
C1orf162	0.326	0.301	0.101	3.470e-256	IL1B	1.186	0.324	0.083	2.840e-87	CFLAR	0.754	0.913	0.551	4.776e-79	SIPA1	0.404	0.382	0.143	3.027e-03
SNX29	0.509	0.479	0.257	6.364e-255	TYMP	0.668	0.812	0.449	7.037e-87	RNF141	0.366	0.418	0.113	6.047e-79	ASAH1	0.512	0.727	0.432	3.032e-03
TRMT1	0.36	0.253	0.084	2.505e-254	LITAF	0.614	0.821	0.463	1.137e-86	TBC1D9	0.343	0.547	0.173	1.607e-78	PPM1K	0.258	0.364	0.126	3.064e-03
CAPZA2	0.529	0.607	0.401	7.830e-254	ETV6	0.304	0.479	0.152	1.859e-86	GM2A	0.29	0.433	0.117	2.688e-78	PLEKHB2	0.298	0.545	0.241	3.117e-03
CAP1	0.534	0.724	0.561	4.009e-252	TNFRSF1B	0.361	0.732	0.295	3.821e-86	ARPC1B	0.496	0.836	0.394	3.205e-78	FNBP1	0.487	0.618	0.322	3.243e-03
STX7	0.537	0.488	0.272	5.639e-252	ATP1B3	0.527	0.816	0.449	3.909e-86	JMJD1C	0.707	0.896	0.519	5.148e-78	DNAJA4	0.315	0.364	0.128	3.821e-03
BAIAP2	0.465	0.293	0.111	1.449e-251	LTA4H	0.342	0.459	0.148	4.191e-85	ZSWIM6	0.343	0.443	0.123	5.962e-78	ARHGEF1	0.292	0.491	0.2	3.887e-03
SLC25A44	0.785	0.382	0.18	3.384e-251	CAP1	0.562	0.893	0.571	7.489e-85	BHLHE40	0.38	0.592	0.199	1.184e-77	MAT2A	0.474	0.745	0.44	3.938e-03
GPR155	0.42	0.272	0.096	7.588e-250	EIF4EBP1	0.289	0.497	0.163	2.161e-84	CH25H	0.594	0.323	0.072	1.267e-77	ABRACL	0.286	0.455	0.176	3.976e-03
PLAUR	0.473	0.403	0.182	1.550e-249	RASA1	0.286	0.448	0.14	2.299e-84	ZNF331	0.695	0.609	0.224	5.000e-77	ARHGAP5	0.459	0.618	0.323	4.282e-03
GYPC	0.533	0.765	0.609	3.674e-249	ACTR3	0.586	0.823	0.472	2.878e-84	LDLRAD4	0.394	0.46	0.134	5.846e-77	SAMHD1	0.457	0.782	0.474	4.429e-03
CMTM6	0.512	0.554	0.333	1.393e-248	ATF5	0.29	0.434	0.13	7.860e-84	RGS19	0.29	0.408	0.105	5.970e-77	CHMP1B	0.483	0.618	0.31	4.825e-03
HNMT	0.513	0.494	0.279	2.084e-248	ENO1	0.709	0.896	0.611	9.799e-84	FOSL2	0.497	0.766	0.33	1.415e-76	TLR1	0.367	0.182	0.042	5.063e-03
FLI1	0.418	0.372	0.163	6.870e-248	SLC18B1	0.273	0.326	0.084	4.933e-83	CPEB4	0.415	0.617	0.217	2.873e-76	HLA-C	0.315	1	0.845	5.198e-03
STX11	0.399	0.276	0.096	3.128e-247	LRRFIP1	0.613	0.894	0.523	5.104e-83	NCOA4	0.412	0.761	0.325	3.093e-76	RBM39	0.379	0.964	0.702	5.263e-03
STARD13	0.367	0.243	0.081	1.171e-245	CXXC5	0.38	0.537	0.195	6.062e-83	AKAP13	0.624	0.968	0.645	4.288e-76	PTPN6	0.263	0.327	0.105	5.277e-03
FSCN1	0.473	0.438	0.219	2.243e-245	ABR	0.251	0.463	0.146	2.944e-82	JOSD1	0.497	0.634	0.239	7.401e-75	FKBP5	0.359	0.745	0.404	5.438e-03
RNF144B	0.356	0.254	0.084	7.884e-245	NR1H3	0.395	0.419	0.129	3.022e-82	PLEKHB2	0.374	0.644	0.237	8.716e-75	HIST1H1D	0.507	0.109	0.017	5.611e-03
DTNA	0.277	0.186	0.05	1.061e-244	IL17RA	0.304	0.459	0.148	1.285e-81	KCNK6	0.307	0.388	0.101	4.763e-74	RCAN1	0.689	0.509	0.233	5.637e-03
HECTD2	0.321	0.222	0.068	2.679e-244	PIM3	0.527	0.641	0.266	1.335e-81	IL13RA1	0.503	0.838	0.399	5.663e-74	CAPZB	0.384	0.891	0.6	5.815e-03
ANKRD28	0.756	0.564	0.376	3.243e-244	HEXB	0.524	0.776	0.419	2.110e-81	KCTD12	0.536	0.9	0.443	8.841e-74	CXCL2	0.844	0.527	0.264	6.243e-03
PLCB2	0.27	0.181	0.046	3.655e-244	MGAT4B	0.291	0.497	0.167	5.640e-81	EMILIN2	0.394	0.721	0.276	1.634e-73	XIST	0.486	0.836	0.572	8.305e-03
DUSP3	0.447	0.369	0.17	4.741e-243	RAP2B	0.356	0.632	0.254	6.728e-81	PER1	0.437	0.813	0.365	2.057e-73	FGL2	0.556	0.709	0.41	8.644e-03
QKI	0.495	0.721	0.542	5.201e-243	ATP6V1C1	0.265	0.512	0.174	9.538e-81	EIF4E	0.831	0.604	0.236	2.951e-73	RAB31	0.295	0.6	0.27	8.669e-03
SGK3	0.427	0.318	0.129	4.285e-241	CNPY3	0.313	0.561	0.205	1.630e-80	MYO5A	0.321	0.552	0.179	3.460e-73	ANXA1	0.489	0.945	0.903	8.837e-03
INPP5D	0.317	0.278	0.098	2.085e-238	KDM6B	0.628	0.772	0.403	1.792e-80	PPP1R15B	0.544	0.724	0.318	3.950e-73	ATXN1	0.335	0.509	0.224	8.880e-03
TMEM176B	0.431	0.616	0.348	8.794e-238	SPG21	0.269	0.57	0.211	9.019e-80	RASSF3	0.26	0.391	0.102	1.240e-72	SNX2	0.331	0.709	0.384	8.893e-03
TNFRSF1B	0.407	0.526	0.279	2.907e-237	CXCL2	0.986	0.599	0.26	1.527e-79	LYVE1	0.272	0.5	0.142	1.566e-72	WIPF1	0.327	0.655	0.353	9.008e-03
ARRDC3	0.699	0.445	0.241	4.253e-236	SH3BGRL	0.507	0.851	0.542	1.629e-79	CD93	0.359	0.614	0.2	1.983e-72	SIAH2	0.259	0.382	0.144	9.281e-03
SH3BGRL	0.529	0.685	0.532	1.317e-235	ACTR2	0.514	0.883	0.568	3.935e-79	HDAC9	0.311	0.386	0.101	2.148e-72	IL18	0.287	0.255	0.073	9.450e-03
GRK2	0.443	0.429	0.216	2.823e-234	BLVRA	0.283	0.597	0.223	4.014e-79	RAPH1	0.341	0.488	0.152	2.869e-72	MOB1A	0.321	0.745	0.398	9.522e-03
SLC11A2	0.383	0.263	0.095	1.049e-232	ARHGEF2	0.29	0.525	0.186	5.453e-79	IVNS1ABP	0.452	0.739	0.309	6.096e-72	ATP6V0B	0.43	0.709	0.407	9.589e-03
C2	0.541	0.412	0.205	1.036e-231	GNS	0.442	0.683	0.316	7.054e-79	KLF10	0.629	0.756	0.349	9.254e-72	ARPC2	0.416	0.927	0.756	1.012e-02
GM2A	0.352	0.277	0.104	1.464e-230	TALDO1	0.596	0.794	0.445	7.622e-79	P2RX4	0.331	0.391	0.104	2.756e-71	GOLGA8B	0.329	0.218	0.058	1.025e-02
DCK	0.324	0.257	0.091	5.597e-230	ELL2	0.433	0.536	0.199	1.256e-78	MTHFD2	0.303	0.445	0.13	3.437e-71	DCAF7	0.361	0.582	0.275	1.060e-02
P2RX4	0.335	0.259	0.092	2.962e-228	TPD52L2	0.336	0.585	0.226	1.795e-78	SERINC5	0.345	0.43	0.124	4.269e-71	RIN3	0.354	0.291	0.095	1.127e-02
MGAT1	0.52	0.633	0.432	6.981e-228	RNASE1	0.275	0.74	0.329	1.759e-77	ACTR2	0.547	0.928	0.569	5.282e-71	TMEM273	0.279	0.218	0.059	1.183e-02
GCA	0.338	0.262	0.095	1.939e-227	CEBPB	0.599	0.898	0.579	1.948e-77	SUSD6	0.269	0.455	0.135	7.407e-71	AHR	0.348	0.6	0.292	1.229e-02
SAMHD1	0.543	0.65	0.456	3.241e-227	TSPO	0.564	0.905	0.655	2.140e-77	PTBP3	0.38	0.719	0.288	8.571e-71	AP1S2	0.309	0.655	0.309	1.233e-02
SERINC5	0.414	0.284	0.111	2.540e-223	CCL20	0.515	0.113	0.013	3.040e-77	FNIP2	0.5	0.662	0.263	1.181e-70	APMAP	0.354	0.455	0.199	1.312e-02
ADAM9	0.454	0.428	0.222	3.567e-223	NFKB1	0.586	0.628	0.281	5.935e-77	PSAP	0.532	0.993	0.816	1.756e-70	TSPYL2	0.388	0.455	0.196	1.342e-02
LDLRAD4	0.391	0.299	0.121	2.136e-222	ADAM17	0.382	0.607	0.244	9.705e-77	FNBP1	0.42	0.741	0.318	4.106e-70	HLA-F	0.389	0.527	0.235	1.477e-02
CNPY3	0.45	0.391	0.192	4.087e-222	FDX1	0.5	0.557	0.224	9.916e-77	BCAT1	0.334	0.5	0.153	4.788e-70	INPP5D	0.266	0.327	0.114	1.483e-02
ATM	0.459	0.479	0.265	4.129e-222	GMFG	0.343	0.789	0.323	1.482e-76	RPS6KA3	0.406	0.731	0.309	6.306e-70	ETS1	0.301	0.6	0.267	1.485e-02
HACD4	0.341	0.254	0.09	3.946e-220	ETS2	0.449	0.616	0.25	2.541e-76	PSEN1	0.361	0.572	0.206	8.902e-70	TMEM192	0.395	0.327	0.116	1.499e-02
DRAM2	0.464	0.391	0.197	3.954e-219	MAPK6	0.323	0.494	0.174	3.471e-76	GNAQ	0.438	0.831	0.391	1.109e-69	ARPC3	0.402	0.891	0.695	1.536e-02
SECTM1	0.269	0.171	0.046	1.172e-218	PYCARD	0.398	0.665	0.286	4.084e-76	SLC11A2	0.317	0.393	0.108	1.435e-69	PLD3	0.468	0.745	0.451	1.679e-02
ZNRF2	0.323	0.253	0.092	6.143e-218	FABP4	0.819	0.925	0.623	4.189e-76	PPP1CB	0.501	0.851	0.429	1.937e-69	RIN2	0.352	0.455	0.197	1.973e-02
PTPN18	0.47	0.415	0.216	5.720e-217	WIPF1	0.384	0.743	0.348	1.426e-75	PPP1R15A	0.714	0.978	0.708	2.232e-69	PHLDA1	0.287	0.491	0.212	2.001e-02
GNAI2	0.386	0.854	0.721	2.771e-215	SPNS1	0.295	0.485	0.168	1.783e-75	MAPK6	0.422	0.512	0.175	2.708e-69	C16orf72	0.33	0.673	0.352	2.038e-02
ATP8B4	0.331	0.233	0.08	3.303e-215	HMG20B	0.478	0.543	0.218	1.988e-75	LINC00346	0.332	0.194	0.032	4.395e-69	EFR3A	0.349	0.491	0.219	2.067e-02
TAGAP	0.287	0.248	0.082	3.453e-215	SOD2	0.717	0.889	0.586	2.130e-75	CYB5R4	0.251	0.398	0.109	1.406e-68	ATP6V1A	0.27	0.418	0.172	2.096e-02
CSGALNACT1	0.324	0.216	0.071	1.397e-213	GLUL	0.577	0.889	0.576	8.353e-75	FRAT1	0.253	0.274	0.058	2.653e-68	CBFB	0.255	0.382	0.149	2.188e-02
EPB41L1	0.363	0.292	0.12	3.207e-213	FLNA	0.7	0.869	0.593	1.334e-74	NUP58	0.335	0.473	0.151	3.129e-68	TMEM123	0.429	0.691	0.393	2.227e-02
SNX13	0.434	0.368	0.179	4.694e-213	RASSF4	0.261	0.514	0.18	1.385e-74	SERP1	0.544	0.898	0.529	3.239e-68	KLF2	0.531	0.945	0.742	2.340e-02
TPST2	0.358	0.298	0.122	1.495e-211	ANXA5	0.544	0.958	0.777	2.323e-74	MAP2K1	0.354	0.52	0.18	8.982e-68	MSL3	0.362	0.345	0.129	2.373e-02
MOB1B	0.326	0.24	0.086	2.055e-210	AP1S2	0.4	0.696	0.304	2.987e-74	H3F3A	0.45	0.993	0.924	1.921e-67	AKAP13	0.452	0.855	0.648	2.785e-02
LMO2	0.407	0.359	0.164	2.566e-210	ADPGK	0.313	0.532	0.195	3.733e-74	SKIL	0.536	0.687	0.299	2.061e-67	RCBTB2	0.29	0.309	0.108	2.787e-02
SKAP2	0.455	0.482	0.277	4.550e-210	STX7	0.376	0.661	0.286	4.420e-74	SLC16A10	0.353	0.147	0.019	6.108e-67	TATDN3	0.268	0.273	0.088	2.822e-02
MYO1F	0.278	0.271	0.097	2.011e-209	PPP1CA	0.436	0.756	0.388	5.030e-74	CST3	0.56	0.998	0.875	6.913e-67	RBPJ	0.482	0.873	0.618	2.893e-02
H2AFY	0.493	0.585	0.386	3.526e-209	RNF135	0.253	0.426	0.136	1.898e-73	MALT1	0.364	0.522	0.179	9.799e-67	COLGALT1	0.354	0.473	0.213	2.976e-02
ST6GAL1	0.312	0.272	0.104	8.844e-209	FMNL1	0.257	0.577	0.211	3.342e-73	ITSN2	0.347	0.704	0.286	1.180e-66	AC245297.3	0.324	0.6	0.285	3.010e-02
C6orf62	0.554	0.638	0.455	1.019e-208	ARL8A	0.31	0.566	0.22	1.165e-72	DRAM2	0.36	0.575	0.211	1.934e-66	RASSF5	0.257	0.327	0.113	3.330e-02
NAGK	0.478	0.442	0.246	1.533e-208	RAPGEF1	0.318	0.568	0.222	2.733e-72	TLR4	0.35	0.537	0.185	3.256e-66	ELL	0.32	0.273	0.09	3.415e-02
CMTM7	0.325	0.245	0.088	2.077e-208	DRAM2	0.33	0.55	0.21	7.976e-72	TYMP	0.595	0.851	0.45	3.801e-66	GRB2	0.344	0.618	0.333	3.742e-02
ARHGDIB	0.303	0.646	0.366	2.466e-208	NOP10	0.485	0.745	0.393	2.626e-71	TMEM123	0.418	0.818	0.39	1.686e-65	NPIPB5	0.253	0.436	0.183	3.747e-02
GPSM3	0.3	0.362	0.154	4.634e-208	WDR1	0.433	0.71	0.344	3.447e-71	ASAH1	0.491	0.833	0.428	4.321e-65	PGAP1	0.396	0.218	0.063	3.791e-02
AC007952.4	0.642	0.329	0.151	9.289e-208	WDR11	0.32	0.514	0.192	1.076e-70	RGL1	0.393	0.54	0.188	7.770e-65	PLEKHA2	0.258	0.455	0.197	3.845e-02
ATP6V0A1	0.392	0.304	0.131	4.259e-207	CORO1B	0.362	0.647	0.284	5.726e-70	HBEGF	0.544	0.53	0.188	1.132e-64	ERN1	0.264	0.364	0.137	3.969e-02
PPP1R15A	0.556	0.808	0.701	9.056e-207	CYB5D1	0.416	0.406	0.137	5.343e-69	PTPN2	0.327	0.515	0.177	2.330e-64	SLC11A2	0.31	0.309	0.11	4.321e-02
ATF3	0.576	0.783	0.633	1.800e-205	MAFB	0.358	0.831	0.445	6.265e-69	VASP	0.411	0.659	0.262	2.683e-64	RASA2	0.316	0.418	0.175	4.647e-02
WASHC4	0.452	0.466	0.27	6.375e-205	UPP1	0.309	0.503	0.186	9.273e-69	SH3BP2	0.286	0.493	0.159	3.902e-64	PYCARD	0.276	0.582	0.291	4.780e-02
PARP8	0.281	0.258	0.094	6.762e-204	NR4A2	0.372	0.738	0.356	2.850e-68	DUSP6	0.598	0.674	0.282	4.998e-64	GPCPD1	0.257	0.436	0.182	4.805e-02
PPP1R9B	0.381	0.303	0.131	1.524e-202	CEP170	0.385	0.612	0.261	2.999e-68	C20orf27	0.29	0.48	0.156	9.687e-64	SGK3	0.391	0.364	0.146	5.206e-02
BCL2A1	0.347	0.196	0.06	6.277e-199	CAPZA2	0.397	0.789	0.414	3.860e-68	SDC4	0.338	0.341	0.091	1.243e-63	LY96	0.414	0.418	0.19	5.374e-02
ABCC5	0.346	0.242	0.091	1.193e-194	EVL	0.446	0.614	0.273	1.904e-67	LPCAT2	0.281	0.458	0.145	1.439e-63	AGO3	0.353	0.564	0.287	5.457e-02
TET2	0.387	0.35	0.165	6.521e-194	MIS18BP1	0.451	0.625	0.276	4.693e-67	CEP170	0.357	0.649	0.262	1.928e-63	NR4A1	0.508	0.745	0.47	5.484e-02
ABCA6	0.493	0.546	0.34	1.634e-193	SCAMP2	0.301	0.648	0.283	7.469e-67	ALOX5AP	0.253	0.495	0.149	2.119e-63	IL32	0.386	0.618	0.319	5.670e-02
TENT2	0.39	0.328	0.153	2.559e-193	LGALS3	0.774	0.978	0.836	9.069e-67	CD302	0.378	0.744	0.324	2.242e-63	DGKZ	0.266	0.436	0.188	5.881e-02
MIS18BP1	0.511	0.457	0.263	8.839e-193	RAB13	0.438	0.738	0.363	1.559e-65	PLXNB2	0.276	0.453	0.143	2.787e-63	ZEB2	0.368	0.782	0.492	6.416e-02
AMD1	0.574	0.599	0.43	8.833e-192	SEPT9	0.259	0.663	0.282	2.495e-65	ARHGDIB	0.332	0.873	0.387	9.132e-63	TENT2	0.298	0.4	0.169	6.432e-02
PMP22	0.447	0.802	0.616	1.619e-188	CALR	0.733	0.902	0.674	1.028e-64	ATF5	0.322	0.428	0.131	9.964e-63	HUS1	0.253	0.255	0.082	7.348e-02
RHOG	0.44	0.452	0.262	4.464e-188	NUMB	0.308	0.577	0.24	2.470e-64	CARD16	0.261	0.405	0.118	1.205e-62	ARPC5	0.393	0.818	0.588	7.365e-02
ZFYVE16	0.446	0.431	0.247	2.855e-185	PDE4DIP	0.372	0.638	0.282	2.779e-63	MPP1	0.276	0.435	0.134	1.635e-62	DAZAP2	0.367	0.745	0.49	7.706e-02
HGF	0.259	0.164	0.048	4.692e-185	GAPDH	0.488	0.976	0.836	3.471e-63	RHOG	0.362	0.667	0.276	1.796e-62	NFKB1	0.264	0.582	0.285	7.875e-02
RGS19	0.323	0.247	0.095	4.917e-185	STIP1	0.277	0.455	0.167	4.942e-63	IPMK	0.277	0.403	0.12	9.681e-62	KLF4	0.47	0.945	0.761	8.028e-02
FRAT1	0.251	0.167	0.049	1.896e-184	SDF2L1	0.503	0.51	0.212	4.978e-63	LRRFIP1	0.517	0.928	0.525	1.279e-60	MVB12B	0.263	0.2	0.056	8.070e-02
CHML	0.438	0.236	0.091	2.613e-184	STX4	0.382	0.654	0.304	9.580e-63	HECA	0.347	0.612	0.239	1.296e-60	TLR4	0.302	0.436	0.188	8.094e-02
IPMK	0.347	0.262	0.109	2.837e-184	PARVB	0.272	0.503	0.197	1.115e-62	PRMT9	0.295	0.271	0.062	2.028e-60	SLC46A1	0.294	0.145	0.033	8.289e-02
TMEM70	0.51	0.381	0.206	3.157e-184	ZNF331	0.403	0.543	0.224	1.694e-62	ARPC5	0.451	0.94	0.584	2.097e-60	PTBP3	0.365	0.564	0.292	8.745e-02
NFATC2	0.295	0.279	0.114	5.561e-184	ATP6AP2	0.575	0.814	0.546	1.978e-62	NAGK	0.342	0.639	0.26	2.317e-60	TNFAIP2	0.389	0.727	0.454	9.599e-02
VOPP1	0.401	0.372	0.193	6.943e-184	ZFYVE16	0.302	0.608	0.259	3.541e-62	MAT2A	0.607	0.813	0.437	4.333e-60	C4orf48	0.346	0.273	0.093	9.638e-02
GNAQ	0.451	0.559	0.379	6.565e-182	ABHD2	0.317	0.597	0.263	5.173e-62	JAK2	0.253	0.368	0.104	6.224e-60	USP15	0.353	0.582	0.305	9.776e-02
ARHGEF10L	0.305	0.228	0.086	5.265e-181	PTBP3	0.288	0.652	0.287	1.229e-61	SAP30	0.467	0.428	0.142	1.025e-59	RNASEH2B	0.332	0.473	0.222	1.098e-01
IVNS1ABP	0.493	0.488	0.296	6.415e-180	GNB4	0.301	0.596	0.257	1.365e-61	CD44	0.602	0.97	0.708	1.067e-59	ELL2	0.298	0.455	0.203	1.126e-01
PEAK1	0.44	0.422	0.242	1.166e-178	MAP3K8	0.314	0.592	0.249	1.746e-61	MAP3K1	0.307	0.433	0.137	1.567e-59	HDAC9	0.315	0.291	0.104	1.185e-01
HNRNPU	0.543	0.799	0.707	6.492e-178	SLC35E3	0.283	0.443	0.162	9.760e-61	SGMS2	0.32	0.413	0.128	2.471e-59	SARAF	0.335	0.818	0.574	1.303e-01
SLC12A7	0.32	0.228	0.088	2.114e-176	CLTC	0.412	0.783	0.439	1.233e-60	LIPA	0.348	0.619	0.257	2.819e-59	ARRDC2	0.429	0.327	0.13	1.379e-01
HSPA1A	1.025	0.757	0.631	2.257e-176	COX5A	0.421	0.747	0.401	1.271e-60	RANBP2	0.463	0.632	0.266	3.836e-59	BTG2	0.506	0.855	0.621	1.553e-01
RP2	0.299	0.24	0.095	6.750e-176	CREG1	0.41	0.71	0.363	1.317e-60	CHCHD10	0.325	0.644	0.258	3.934e-59	CCDC152	0.282	0.182	0.05	1.616e-01
ZCCHC2	0.385	0.3	0.138	3.375e-175	LIMS1	0.692	0.77	0.493	1.356e-60	MYD88	0.252	0.425	0.133	5.477e-59	FOSB	0.325	1	0.911	1.689e-01
BACH1	0.406	0.389	0.211	8.574e-174	LAMP1	0.535	0.86	0.593	1.416e-60	CPPED1	0.256	0.368	0.106	6.488e-59	EPS15	0.313	0.636	0.351	1.761e-01
CRYL1	0.411	0.375	0.202	1.869e-173	TNFAIP3	0.497	0.645	0.305	2.202e-60	ZBTB1	0.42	0.532	0.196	6.818e-59	ANKRD28	0.334	0.673	0.392	1.909e-01
ATP1B3	0.534	0.6	0.439	2.999e-173	VASP	0.323	0.607	0.261	2.659e-60	TUT7	0.38	0.52	0.19	8.159e-59	HNRNPUL1	0.265	0.745	0.452	1.930e-01
ARPC2	0.318	0.845	0.747	1.812e-172	RILPL2	0.32	0.57	0.241	3.944e-60	ATF6	0.391	0.609	0.251	2.014e-58	EMP1	0.621	0.873	0.704	2.014e-01
DNAJC5	0.308	0.24	0.097	7.680e-172	MOB1A	0.363	0.74	0.394	7.156e-60	BAZ1A	0.397	0.706	0.31	3.286e-58	TUT4	0.342	0.509	0.254	2.015e-01
ACTB	0.267	0.991	0.977	1.189e-171	ATP2B1-AS1	0.281	0.428	0.153	1.768e-59	PNRC1	0.529	0.985	0.795	7.301e-58	GNPTAB	0.276	0.455	0.208	2.016e-01
DENND4C	0.437	0.376	0.205	5.694e-171	ARPC4	0.372	0.707	0.372	1.884e-59	PURB	0.478	0.607	0.258	8.342e-58	SNHG12	0.3	0.436	0.197	2.046e-01
GMFG	0.299	0.565	0.306	1.350e-170	RNPEPL1	0.29	0.621	0.27	2.273e-59	RNF149	0.344	0.627	0.258	1.503e-57	PER1	0.451	0.618	0.369	2.154e-01
RHOB	0.612	0.773	0.64	1.805e-170	VDAC1	0.374	0.705	0.372	3.916e-59	TGFB1	0.294	0.746	0.327	3.580e-57	NRP2	0.273	0.418	0.182	2.183e-01
PLEKHB2	0.416	0.404	0.225	3.567e-170	FCGRT	0.431	0.927	0.724	6.750e-59	ZC3H12C	0.309	0.308	0.082	4.750e-57	ARL14EP	0.271	0.382	0.166	2.247e-01
DAZAP2	0.438	0.633	0.477	3.926e-169	CANX	0.442	0.854	0.566	1.950e-58	ADPGK	0.252	0.54	0.197	6.165e-57	EIF4A3	0.256	0.673	0.374	2.288e-01
IRF2BP2	0.464	0.633	0.479	9.455e-169	CTSA	0.378	0.672	0.337	4.224e-58	KLF6	0.858	0.975	0.799	6.737e-57	SRGAP2C	0.293	0.436	0.2	2.324e-01
SESN3	0.398	0.359	0.186	2.189e-168	HNMT	0.302	0.639	0.294	8.762e-58	SRGAP2	0.29	0.51	0.182	1.745e-56	KLF7	0.408	0.582	0.305	2.332e-01
ATRN	0.328	0.272	0.12	2.832e-168	AKR1A1	0.362	0.678	0.338	2.284e-57	APLP2	0.442	0.968	0.682	6.079e-56	PARP14	0.373	0.655	0.379	2.495e-01
KLF7	0.478	0.463	0.289	8.058e-168	PGK1	0.447	0.814	0.492	3.448e-57	SLC25A5	0.492	0.853	0.502	1.267e-55	ZFP36L2	0.373	1	0.884	2.525e-01
ATP6V1F	0.48	0.639	0.501	1.722e-167	CDV3	0.465	0.823	0.496	6.650e-57	VEGFA	0.648	0.47	0.176	2.646e-55	ZNF844	0.298	0.273	0.099	2.683e-01
NRIP1	0.418	0.449	0.271	2.124e-167	ATP6V1D	0.259	0.521	0.212	7.411e-57	ADGRE5	0.35	0.684	0.293	6.000e-55	ATP6V0D1	0.353	0.618	0.336	2.737e-01
KIAA1147	0.304	0.24	0.098	2.455e-167	GUSB	0.435	0.638	0.317	1.267e-56	SNN	0.252	0.393	0.121	1.479e-54	ATP1B3	0.377	0.727	0.453	2.845e-01
VPS13C	0.435	0.543	0.369	5.150e-167	SELENOT	0.303	0.639	0.301	1.954e-56	TAOK3	0.339	0.739	0.339	1.650e-54	RAPH1	0.403	0.364	0.155	2.903e-01
BIRC3	0.393	0.335	0.155	6.890e-166	ZBTB43	0.301	0.479	0.189	2.339e-56	NBPF19	0.252	0.388	0.12	1.749e-54	PCGF5	0.275	0.4	0.181	3.289e-01
HNRNPA2B1	0.381	0.885	0.834	7.105e-166	ATP2B1	0.413	0.792	0.45	2.490e-56	AKIRIN2	0.398	0.547	0.221	2.133e-54	DDX18	0.252	0.655	0.375	3.359e-01
SNX8	0.262	0.2	0.073	2.030e-165	TNF	0.381	0.293	0.087	2.518e-56	ZFHX3	0.34	0.749	0.331	3.396e-54	CFLAR	0.43	0.8	0.554	3.392e-01
WDR36	0.339	0.259	0.113	1.260e-163	SDCBP	0.433	0.925	0.723	2.628e-56	VMP1	0.647	0.883	0.516	8.795e-54	IER5	0.446	0.709	0.417	3.402e-01
PLEKHA2	0.343	0.354	0.182	1.080e-162	NANS	0.272	0.63	0.281	4.775e-56	B4GALT1	0.406	0.697	0.332	1.295e-53	SMCHD1	0.291	0.636	0.373	3.419e-01
DENND4B	0.328	0.234	0.095	1.802e-162	KIF1B	0.37	0.676	0.328	6.356e-56	WIPF1	0.366	0.734	0.35	1.424e-53	HSPA8	0.444	0.909	0.781	3.545e-01
AMDHD2	0.31	0.23	0.092	4.862e-162	TXNDC17	0.299	0.605	0.273	7.953e-56	PRNP	0.434	0.761	0.374	1.627e-53	HSPA1A	0.733	0.836	0.642	3.559e-01
TMEM123	0.417	0.546	0.379	1.249e-161	LAMTOR2	0.308	0.676	0.333	9.825e-56	ARPC2	0.398	0.975	0.754	6.579e-53	VPS13C	0.275	0.673	0.384	3.607e-01
MANBA	0.307	0.24	0.099	3.079e-161	SNX5	0.314	0.678	0.333	1.352e-55	MTSS1	0.266	0.669	0.274	2.905e-52	PFN1	0.324	0.927	0.727	3.636e-01
HHEX	0.317	0.194	0.07	7.650e-161	CYP1B1	0.466	0.39	0.138	1.554e-55	BTG1	0.537	0.995	0.83	5.100e-52	C9orf72	0.262	0.255	0.089	3.650e-01
ATF6	0.411	0.409	0.239	1.160e-160	DCAF7	0.298	0.601	0.271	1.647e-55	IQGAP1	0.47	0.935	0.605	5.554e-52	DENND4A	0.419	0.382	0.172	3.699e-01
EMILIN2	0.352	0.46	0.263	3.045e-160	VAPA	0.425	0.82	0.528	2.692e-55	AVPI1	0.279	0.303	0.083	7.038e-52	PSMA3-AS1	0.319	0.564	0.316	3.709e-01
ATG7	0.309	0.219	0.086	1.404e-159	ACTN1	0.377	0.519	0.216	4.806e-55	ATP6V1F	0.378	0.893	0.51	7.242e-52	DDX3X	0.395	0.909	0.703	3.776e-01
FAM20A	0.341	0.247	0.104	1.660e-159	RAB5C	0.401	0.818	0.491	5.172e-55	EPB41L3	0.312	0.644	0.274	8.087e-52	PTGER2	0.258	0.273	0.098	4.033e-01
CTSL	0.471	0.624	0.468	1.099e-158	SKAP2	0.286	0.628	0.291	6.266e-55	FAM107B	0.327	0.607	0.246	8.489e-52	TPCN1	0.286	0.382	0.168	4.332e-01
FKBP15	0.371	0.307	0.151	2.219e-158	PRDX3	0.314	0.658	0.329	7.381e-55	NBPF14	0.253	0.398	0.129	8.711e-52	CD302	0.319	0.6	0.328	4.333e-01
JMJD1C	0.473	0.649	0.51	7.129e-158	CACUL1	0.258	0.577	0.248	8.066e-55	EHBP1L1	0.258	0.495	0.181	1.285e-51	TAOK3	0.386	0.6	0.343	4.372e-01
PABPC4	0.436	0.487	0.317	1.715e-156	C9orf16	0.561	0.747	0.432	1.429e-54	LITAF	0.483	0.846	0.464	3.782e-51	ROCK1	0.367	0.818	0.541	4.510e-01
WDR26	0.405	0.417	0.25	6.457e-156	NCOA4	0.295	0.663	0.325	1.785e-54	EGR2	0.628	0.408	0.14	3.997e-51	DDX17	0.388	0.855	0.655	4.570e-01
NLN	0.276	0.182	0.064	1.583e-155	SNX2	0.368	0.718	0.379	2.669e-54	MOB1A	0.381	0.771	0.395	4.424e-51	CHSY1	0.355	0.382	0.174	4.684e-01
PTBP3	0.389	0.451	0.276	4.328e-155	IER3	0.791	0.756	0.476	3.346e-54	AP2S1	0.361	0.873	0.484	7.930e-51	MAPK1	0.343	0.6	0.333	4.978e-01
WASHC2A	0.434	0.3	0.149	1.103e-154	ASAP1	0.334	0.659	0.319	3.653e-54	HERPUD1	0.551	0.903	0.603	1.965e-50	HLA-A	0.253	0.927	0.881	5.077e-01
RHBDF2	0.265	0.183	0.064	1.325e-154	NFKBIA	0.651	0.945	0.799	7.716e-54	JARID2	0.28	0.428	0.148	2.022e-50	ATP5F1E	0.31	0.927	0.778	5.285e-01
CEP170	0.417	0.417	0.251	2.498e-154	TGIF1	0.285	0.477	0.189	8.626e-54	STMN1	0.29	0.537	0.208	2.443e-50	ETV6	0.286	0.364	0.157	5.314e-01
ARHGAP6	0.382	0.327	0.169	1.582e-152	SLC25A5	0.403	0.82	0.501	9.311e-54	NUMB	0.274	0.585	0.241	3.220e-50	AKR1B1	0.369	0.564	0.311	5.421e-01
M6PR	0.407	0.465	0.296	6.436e-152	AP2A2	0.281	0.563	0.248	1.562e-53	ARHGAP26	0.257	0.51	0.192	7.160e-50	NBPF19	0.266	0.309	0.122	5.512e-01
ARRDC4	0.285	0.174	0.06	2.817e-151	TMEM123	0.367	0.721	0.389	2.001e-53	SNX2	0.346	0.759	0.38	9.870e-50	TMSB4X	0.255	1	0.995	5.619e-01
ADGRE5	0.385	0.464	0.28	4.955e-150	PDIA4	0.324	0.534	0.232	2.084e-53	PNPLA8	0.396	0.604	0.271	1.060e-49	PPP1R15B	0.412	0.582	0.321	5.876e-01
KCNAB2	0.258	0.216	0.083	4.621e-149	PRDX1	0.57	0.893	0.685	1.666e-51	MAP3K2	0.385	0.756	0.384	1.081e-49	HNRNPH1	0.397	0.818	0.566	5.922e-01
GAS6	0.303	0.695	0.479	8.562e-149	RANBP2	0.267	0.588	0.266	2.069e-51	UPP1	0.3	0.5	0.187	1.094e-49	MTSS1	0.253	0.545	0.277	6.324e-01
MIR29B2CHG	0.274	0.186	0.068	9.459e-149	ITSN2	0.267	0.627	0.286	2.218e-51	TSPO	0.478	0.913	0.656	1.567e-49	BAIAP2	0.287	0.309	0.127	6.452e-01
TNFAIP8	0.275	0.27	0.118	3.509e-148	RNF13	0.372	0.769	0.452	2.828e-51	QKI	0.393	0.928	0.555	1.662e-49	FGFBP2	0.312	0.2	0.062	6.519e-01
EPB41L3	0.372	0.434	0.262	6.784e-147	TUBA1B	0.562	0.944	0.785	3.663e-51	SLC25A44	0.446	0.505	0.196	2.716e-49	AFF4	0.364	0.709	0.466	6.740e-01
AFF4	0.482	0.592	0.453	8.389e-146	ABI1	0.272	0.608	0.284	8.019e-51	AC007952.4	0.43	0.448	0.164	2.911e-49	RHOG	0.302	0.527	0.279	7.091e-01
PPP3R1	0.326	0.275	0.132	3.310e-145	IQGAP1	0.443	0.872	0.605	1.597e-50	UBAC2	0.278	0.507	0.195	7.494e-49	G3BP2	0.276	0.564	0.305	7.100e-01
TLE4	0.374	0.405	0.234	6.866e-145	INSIG1	0.485	0.585	0.289	1.979e-50	DAZAP2	0.357	0.871	0.487	8.287e-49	MAP3K8	0.256	0.509	0.253	7.289e-01
CHMP1B	0.511	0.457	0.296	1.786e-142	SPCS3	0.262	0.639	0.307	2.375e-49	VPS37B	0.269	0.473	0.172	1.342e-48	SRSF7	0.355	0.855	0.635	7.405e-01
ARPC1B	0.376	0.554	0.382	2.657e-141	CH25H	0.264	0.25	0.072	3.784e-49	HIF1A	0.315	0.562	0.235	1.372e-48	GCC2	0.375	0.673	0.402	7.956e-01
LIMD1	0.296	0.209	0.085	3.834e-141	NAA50	0.301	0.556	0.253	3.913e-49	CREBL2	0.29	0.545	0.223	1.742e-48	SF1	0.25	0.782	0.505	8.100e-01
YBX1	0.313	0.903	0.857	7.699e-141	MAPRE1	0.25	0.617	0.291	5.112e-49	THBD	0.668	0.458	0.172	2.531e-48	ARID2	0.27	0.345	0.148	8.329e-01
ZNF267	0.45	0.287	0.141	1.236e-140	IGF2R	0.307	0.546	0.251	2.262e-48	SLC4A7	0.264	0.47	0.171	4.112e-48	BRAT1	0.278	0.255	0.094	8.737e-01
PNP	0.413	0.325	0.172	2.867e-139	ATP6V1G1	0.413	0.831	0.58	2.476e-48	SKAP2	0.305	0.659	0.292	7.345e-48	C2	0.31	0.455	0.223	8.744e-01
RAB5C	0.424	0.618	0.484	6.998e-139	PBRM1	0.273	0.645	0.318	3.744e-48	ARHGEF2	0.279	0.488	0.188	1.150e-47	ATP6AP1	0.278	0.527	0.279	8.871e-01
OTUD1	0.544	0.307	0.162	8.379e-139	AKIRIN2	0.282	0.501	0.22	5.719e-48	CD52	0.284	0.44	0.144	1.184e-47	NRP1	0.361	0.745	0.432	8.934e-01
FCHSD2	0.314	0.261	0.123	5.028e-138	MT-CO2	0.278	0.991	0.992	5.869e-48	BLVRB	0.381	0.876	0.513	2.131e-47	PLTP	0.369	0.782	0.495	8.978e-01
KCNK6	0.302	0.219	0.092	5.566e-138	PRR13	0.259	0.668	0.337	7.988e-48	NAP1L1	0.42	0.945	0.63	2.878e-47	TPM3	0.329	0.836	0.618	9.324e-01
CYFIP1	0.419	0.458	0.305	1.622e-137	FGD4	0.257	0.543	0.243	1.219e-47	YBX1	0.367	0.988	0.86	3.190e-47	PRDM2	0.419	0.582	0.341	9.818e-01
NAMPT	0.432	0.664	0.528	4.906e-137	FXYD5	0.361	0.776	0.436	1.288e-47	IFNGR1	0.378	0.796	0.423	3.986e-47	APLP2	0.337	0.873	0.684	9.871e-01
TNS1	0.406	0.512	0.346	9.927e-137	RAB1A	0.329	0.73	0.402	2.542e-47	USP3	0.282	0.48	0.186	4.342e-47	CIDEB	0.264	0.164	0.047	9.900e-01
PAG1	0.253	0.24	0.103	1.490e-135	CLIC1	0.451	0.945	0.792	2.586e-47	DUSP3	0.277	0.478	0.185	8.983e-47	RNF130	0.29	0.655	0.411	1.000e+00
ACSL1	0.299	0.294	0.147	7.997e-135	ICAM1	0.311	0.588	0.267	2.619e-47	SERPINB1	0.444	0.794	0.422	1.247e-46	SYAP1	0.298	0.618	0.348	1.000e+00
SIRPA	0.359	0.398	0.24	1.512e-134	KLF6	0.479	0.942	0.799	3.770e-47	TANK	0.411	0.652	0.313	1.467e-46	LIPA	0.304	0.491	0.261	1.000e+00
GLUD1	0.489	0.517	0.383	1.842e-134	SLC43A3	0.336	0.585	0.284	5.917e-47	USP15	0.339	0.654	0.302	2.014e-46	TCERG1	0.289	0.473	0.247	1.000e+00
IFI30	0.304	0.161	0.055	4.439e-134	SPRED1	0.302	0.532	0.243	6.598e-47	FCGRT	0.34	0.985	0.724	3.079e-46	HSPA1B	0.66	0.6	0.391	1.000e+00
WDFY3	0.348	0.342	0.192	4.608e-133	H3F3A	0.332	0.969	0.925	1.026e-46	G0S2	1.052	0.42	0.159	5.778e-46	BAZ1A	0.303	0.545	0.314	1.000e+00
OGFRL1	0.419	0.483	0.329	5.280e-133	PEA15	0.397	0.661	0.348	1.099e-46	USP36	0.291	0.468	0.178	1.002e-45	OTUD1	0.348	0.382	0.175	1.000e+00
TIPARP	0.471	0.473	0.32	4.900e-132	POMP	0.387	0.856	0.558	2.767e-46	ARHGAP18	0.301	0.687	0.316	1.518e-45	SLC25A44	0.415	0.4	0.199	1.000e+00
NISCH	0.34	0.287	0.146	7.726e-132	NEAT1	0.451	0.989	0.973	3.729e-46	AC025164.1	0.252	0.209	0.048	1.915e-45	PTPN1	0.255	0.491	0.248	1.000e+00
MGAT4A	0.308	0.257	0.12	4.945e-131	GPATCH2L	0.277	0.576	0.266	4.503e-46	CSRNP1	0.346	0.714	0.345	2.401e-45	POU3F1	0.351	0.164	0.048	1.000e+00
ATG16L2	0.251	0.174	0.066	1.768e-130	INHBA	0.299	0.117	0.021	6.253e-46	CORO1C	0.257	0.49	0.193	2.443e-45	CSNK1D	0.276	0.564	0.313	1.000e+00
CAPZB	0.399	0.699	0.591	3.465e-130	RAB10	0.367	0.65	0.34	1.119e-45	PTX3	0.393	0.157	0.03	3.585e-45	PGM2L1	0.287	0.309	0.13	1.000e+00
C4orf48	0.258	0.202	0.082	3.753e-130	GPC4	0.465	0.299	0.106	1.476e-45	VPS13C	0.315	0.744	0.381	4.812e-45	CD46	0.274	0.655	0.388	1.000e+00
SPATS2L	0.396	0.483	0.333	9.943e-130	EIF4G2	0.409	0.885	0.65	2.083e-45	HNMT	0.261	0.654	0.295	3.032e-44	WDR26	0.293	0.491	0.265	1.000e+00
CEBPA	0.325	0.251	0.118	1.076e-129	COX8A	0.374	0.807	0.516	2.936e-45	HLA-B	0.338	0.998	0.811	7.871e-44	ADIPOR1	0.253	0.418	0.205	1.000e+00
AAK1	0.339	0.433	0.271	1.475e-129	BAZ1A	0.287	0.634	0.309	3.027e-45	RUNX1	0.301	0.575	0.248	1.202e-43	IRS2	0.353	0.509	0.273	1.000e+00
CAB39	0.357	0.371	0.222	2.997e-128	HMGN1	0.303	0.696	0.371	3.600e-45	UBE2D1	0.266	0.485	0.195	1.261e-43	POLR2J3.1	0.261	0.673	0.402	1.000e+00
AKR1B1	0.399	0.447	0.298	1.452e-126	HEXA	0.303	0.636	0.324	4.328e-45	CHD1	0.396	0.731	0.374	1.389e-43	EIF5	0.395	0.909	0.724	1.000e+00
SNN	0.29	0.241	0.112	8.117e-126	RAB7A	0.346	0.811	0.515	5.486e-45	CHSY1	0.307	0.443	0.171	2.962e-43	JOSD1	0.267	0.473	0.243	1.000e+00
CDK6	0.393	0.362	0.212	1.052e-123	OGFRL1	0.31	0.663	0.338	5.775e-45	LENG8	0.271	0.57	0.251	3.251e-43	RHOQ	0.328	0.691	0.416	1.000e+00
GAS7	0.335	0.564	0.382	1.983e-123	MBD2	0.306	0.736	0.41	6.588e-45	ATM	0.257	0.632	0.281	4.310e-43	SH3BGRL	0.309	0.782	0.546	1.000e+00
CCNH	0.375	0.387	0.234	4.474e-123	FCHO2	0.285	0.475	0.214	1.527e-44	GTF2B	0.314	0.664	0.306	5.473e-43	CUL4B	0.271	0.309	0.133	1.000e+00
PRKX	0.26	0.258	0.123	1.491e-122	GNAI2	0.355	0.929	0.731	1.843e-44	CAB39	0.254	0.547	0.232	7.910e-43	NFATC3	0.381	0.473	0.255	1.000e+00
WASF2	0.338	0.774	0.69	2.149e-122	ANPEP	0.276	0.497	0.22	3.697e-44	BLOC1S6	0.321	0.659	0.318	9.115e-43	C6orf62	0.338	0.727	0.471	1.000e+00
ADRB2	0.304	0.288	0.141	2.654e-122	EIF4E	0.284	0.515	0.236	4.551e-44	SH3BGRL	0.349	0.881	0.543	2.275e-42	DUSP3	0.27	0.382	0.188	1.000e+00
PARVB	0.357	0.327	0.189	4.174e-122	AHR	0.264	0.596	0.289	9.461e-44	SDCBP	0.416	0.978	0.723	3.255e-42	ABL2	0.295	0.636	0.386	1.000e+00
PNRC1	0.293	0.862	0.79	7.920e-122	ATP2A2	0.265	0.603	0.299	2.074e-43	RRAD	0.418	0.214	0.053	9.726e-42	ACTR2	0.354	0.782	0.572	1.000e+00
FCHO2	0.348	0.348	0.205	1.233e-120	HM13	0.395	0.705	0.399	2.374e-43	RYBP	0.327	0.617	0.281	3.104e-41	CNTRL	0.276	0.382	0.181	1.000e+00
B3GNT2	0.269	0.191	0.08	4.206e-120	CHMP1B	0.321	0.607	0.306	3.078e-43	RAB21	0.316	0.731	0.378	3.420e-41	IQGAP1	0.266	0.836	0.608	1.000e+00
IRAK3	0.369	0.374	0.227	1.780e-119	CD63	0.43	0.985	0.918	7.483e-43	NABP1	0.349	0.769	0.394	4.994e-41	NFE2L2	0.283	0.8	0.556	1.000e+00
HIP1	0.351	0.339	0.195	1.941e-119	ACSL4	0.269	0.435	0.184	7.892e-43	SIK3	0.256	0.448	0.175	7.076e-41	CBX4	0.254	0.364	0.175	1.000e+00
EIF4E	0.818	0.362	0.227	2.422e-119	RUNX1	0.254	0.545	0.247	7.960e-43	CAPZA1	0.294	0.669	0.329	1.028e-40	SDCBP	0.327	0.855	0.725	1.000e+00
ACAP2	0.38	0.508	0.365	7.057e-119	ETF1	0.252	0.594	0.287	1.067e-42	EGR3	0.44	0.532	0.231	1.521e-40	CHMP4A	0.407	0.527	0.307	1.000e+00
ROCK1	0.371	0.645	0.53	1.486e-118	GTF3C6	0.26	0.628	0.314	2.390e-42	SLC39A8	0.266	0.256	0.073	2.661e-40	PEPD	0.483	0.545	0.354	1.000e+00
ATP6V1B2	0.357	0.342	0.198	2.874e-118	RHOQ	0.323	0.723	0.412	4.887e-42	CACUL1	0.274	0.557	0.25	3.346e-40	PIK3IP1	0.26	0.491	0.256	1.000e+00
CALM3	0.42	0.572	0.448	1.107e-117	UQCRC1	0.261	0.556	0.27	4.976e-42	ALDH2	0.271	0.647	0.311	3.575e-40	PLK3	0.284	0.655	0.396	1.000e+00
SEPT11	0.408	0.56	0.429	3.864e-117	ANXA11	0.428	0.827	0.56	1.158e-41	SH3KBP1	0.257	0.634	0.295	5.413e-40	LEPROTL1	0.354	0.436	0.235	1.000e+00
PI4K2A	0.262	0.201	0.087	6.905e-117	SLC3A2	0.345	0.647	0.343	1.302e-40	HNRNPU	0.512	0.948	0.713	2.045e-39	PNP	0.327	0.382	0.185	1.000e+00
CHKA	0.262	0.175	0.071	8.437e-117	AC016831.5	0.262	0.53	0.247	2.488e-40	RGCC	0.486	0.764	0.389	2.400e-39	TMEM70	0.293	0.418	0.221	1.000e+00
EVI5	0.37	0.378	0.236	2.044e-116	ACADVL	0.31	0.718	0.423	4.586e-40	WDR45B	0.341	0.512	0.229	3.215e-39	MCRIP2	0.319	0.2	0.069	1.000e+00
BNIP3L	0.379	0.63	0.507	3.715e-116	SERF2	0.334	0.973	0.895	8.618e-40	ROCK1	0.346	0.883	0.537	1.744e-38	UHMK1	0.422	0.418	0.22	1.000e+00
NABP1	0.424	0.543	0.383	7.867e-116	CALM2	0.347	0.931	0.776	9.199e-40	HNRNPC	0.36	0.913	0.584	2.062e-38	HOMER1	0.356	0.145	0.043	1.000e+00
FAM53C	0.443	0.426	0.286	2.200e-114	RPN1	0.292	0.67	0.373	1.015e-39	ATP5F1E	0.335	0.978	0.776	2.814e-38	UBE2S	0.42	0.673	0.445	1.000e+00
SLC4A7	0.297	0.299	0.161	2.236e-114	UBE2R2	0.312	0.698	0.397	1.330e-39	AC016831.5	0.345	0.545	0.248	3.378e-38	MBNL1	0.348	0.764	0.587	1.000e+00
AGPAT2	0.356	0.315	0.178	2.501e-114	ATOX1	0.314	0.608	0.323	1.974e-39	WTAP	0.373	0.719	0.384	3.543e-38	SEC23B	0.283	0.236	0.091	1.000e+00
LIPA	0.309	0.392	0.248	1.916e-113	ABCA1	0.357	0.534	0.266	1.387e-38	DUSP5	0.32	0.445	0.179	3.837e-38	GALNT6	0.289	0.127	0.035	1.000e+00
VAPA	0.387	0.631	0.522	1.140e-112	NFE2L2	0.349	0.829	0.553	2.126e-38	CD55	0.331	0.833	0.462	4.917e-38	SPINT2	0.388	0.2	0.07	1.000e+00
XIST	0.397	0.674	0.562	3.297e-112	PPP1R15B	0.285	0.612	0.318	4.603e-38	C6orf62	0.337	0.818	0.468	1.104e-37	RNF19A	0.284	0.564	0.339	1.000e+00
LHFPL2	0.319	0.272	0.144	4.304e-112	RAP1A	0.273	0.756	0.442	4.858e-38	DNTTIP2	0.355	0.582	0.283	1.766e-37	ZBTB1	0.271	0.4	0.2	1.000e+00
RHOBTB1	0.252	0.171	0.07	4.498e-111	ATP5MF	0.308	0.696	0.411	1.497e-37	SSR1	0.265	0.711	0.376	2.017e-37	EPC1	0.277	0.709	0.464	1.000e+00
MAT2A	0.435	0.562	0.428	2.528e-110	TPM4	0.424	0.823	0.578	4.505e-37	BNIP3L	0.41	0.868	0.514	4.024e-37	AC016831.5	0.318	0.455	0.25	1.000e+00
ZFAND5	0.478	0.711	0.621	8.740e-110	NABP1	0.337	0.701	0.394	5.867e-37	AC020916.1	0.429	0.846	0.518	7.241e-37	PNRC1	0.251	0.927	0.796	1.000e+00
CREBL2	0.34	0.349	0.214	5.484e-109	HLA-B	0.313	0.967	0.811	7.552e-37	CAPZA2	0.273	0.774	0.416	7.990e-37	LHFPL2	0.346	0.327	0.155	1.000e+00
MAP2K3	0.4	0.349	0.214	8.032e-109	ANKRD28	0.289	0.685	0.389	1.042e-36	MPDU1	0.253	0.463	0.193	9.473e-37	NABP1	0.299	0.636	0.398	1.000e+00
FKBP5	0.377	0.531	0.392	9.472e-109	TLN1	0.338	0.811	0.554	1.919e-36	TMEM70	0.341	0.493	0.219	9.566e-37	ENOPH1	0.35	0.273	0.121	1.000e+00
TAGLN2	0.332	0.826	0.749	1.029e-108	TMBIM6	0.298	0.905	0.757	8.169e-36	ZFC3H1	0.265	0.51	0.224	1.258e-36	ATF7IP	0.261	0.509	0.28	1.000e+00
STT3B	0.347	0.399	0.261	1.099e-108	GSPT1	0.252	0.636	0.336	1.444e-35	ATG3	0.27	0.597	0.288	1.623e-36	NEAT1	0.292	1	0.974	1.000e+00
PARP14	0.336	0.518	0.366	4.312e-108	CAPZB	0.316	0.843	0.597	2.313e-35	TUBA1C	0.282	0.607	0.29	2.253e-36	MTRNR2L12	0.271	0.855	0.643	1.000e+00
LAMP2	0.348	0.55	0.424	8.458e-108	ATP5PB	0.29	0.741	0.451	2.396e-35	SMG1	0.284	0.677	0.352	5.324e-36	SOS2	0.263	0.418	0.213	1.000e+00
MMD	0.261	0.196	0.087	1.831e-107	MSN	0.299	0.845	0.541	5.237e-35	ICAM4	0.27	0.363	0.131	2.579e-35	ATP2B1	0.303	0.691	0.454	1.000e+00
TGOLN2	0.35	0.645	0.536	1.965e-107	ARHGDIA	0.288	0.763	0.483	3.349e-34	SLC25A6	0.348	0.968	0.736	4.336e-35	KLF3	0.257	0.6	0.368	1.000e+00
CYP1B1	0.352	0.26	0.129	3.829e-107	TMED10	0.303	0.76	0.477	5.177e-34	ALG13	0.254	0.478	0.203	6.368e-35	RSRP1	0.375	0.818	0.686	1.000e+00
MTMR10	0.278	0.21	0.099	4.601e-107	PCBP1	0.298	0.887	0.687	2.660e-32	FXYD5	0.271	0.786	0.437	8.784e-35	ZUP1	0.305	0.145	0.045	1.000e+00
GNA13	0.335	0.359	0.22	8.951e-107	GLRX	0.278	0.607	0.324	2.931e-32	PID1	0.258	0.604	0.28	1.381e-34	DDX27	0.297	0.455	0.242	1.000e+00
FEZ2	0.351	0.525	0.383	1.120e-106	HERPUD1	0.402	0.831	0.603	4.260e-32	CSTB	0.336	0.915	0.634	1.770e-34	ADAM10	0.325	0.455	0.244	1.000e+00
IER5	0.637	0.523	0.407	2.586e-106	ATP5MC3	0.358	0.816	0.582	6.185e-32	GLUL	0.365	0.896	0.577	3.191e-34	IDS	0.266	0.636	0.428	1.000e+00
SIPA1	0.264	0.257	0.132	1.112e-105	PABPC1	0.273	0.954	0.784	2.255e-31	EIF4A3	0.41	0.679	0.372	4.913e-34	CMTM6	0.287	0.582	0.353	1.000e+00
NUFIP2	0.499	0.576	0.465	1.395e-105	PFDN5	0.257	0.951	0.854	2.949e-31	GPATCH2L	0.284	0.56	0.268	5.360e-34	CAP1	0.28	0.764	0.575	1.000e+00
FOS	0.336	0.962	0.919	1.968e-105	SNX6	0.269	0.772	0.488	1.070e-30	MT-CO2	0.255	1	0.992	6.878e-34	CEBPB	0.277	0.818	0.583	1.000e+00
PRKAR2B	0.281	0.239	0.119	1.853e-104	MARCKS	0.378	0.874	0.679	3.172e-30	ANKRD37	0.258	0.286	0.094	8.386e-34	HSP90AA1	0.264	1	0.948	1.000e+00
CORO1C	0.321	0.314	0.184	5.084e-104	ZNF706	0.298	0.765	0.489	3.908e-30	ZBTB43	0.281	0.448	0.191	1.460e-33	PEAK1	0.321	0.473	0.258	1.000e+00
PPP1R15B	0.373	0.447	0.309	9.993e-104	LSP1	0.607	0.696	0.473	5.153e-30	KCTD20	0.27	0.557	0.271	1.776e-33	SP100	0.331	0.691	0.448	1.000e+00
DBI	0.435	0.752	0.694	1.688e-103	AKAP13	0.299	0.871	0.645	5.889e-30	PDGFB	0.38	0.356	0.134	2.326e-33	CNEP1R1	0.259	0.182	0.065	1.000e+00
CYTH1	0.31	0.363	0.22	3.757e-103	COX7B	0.27	0.721	0.448	3.755e-29	VAPA	0.303	0.876	0.528	2.614e-33	SLC4A7	0.255	0.364	0.173	1.000e+00
SRGAP2B	0.306	0.274	0.151	5.743e-103	ROCK1	0.256	0.809	0.537	5.556e-29	ATP1A1	0.365	0.799	0.468	3.069e-33	HSPH1	0.319	0.636	0.381	1.000e+00
FAM49A	0.299	0.276	0.151	9.582e-102	P4HB	0.286	0.84	0.586	1.824e-28	MARCKS	0.397	0.945	0.679	6.266e-33	ARF6	0.278	0.636	0.388	1.000e+00
PFKFB3	0.359	0.311	0.18	1.514e-101	NDUFB2	0.302	0.781	0.527	2.269e-28	LMNA	0.461	0.965	0.864	1.337e-32	FSCN1	0.25	0.436	0.239	1.000e+00
SDC3	0.265	0.222	0.109	3.471e-101	PSMA7	0.365	0.907	0.727	5.078e-28	TPM3	0.327	0.928	0.616	1.605e-32	ZFP36L1	0.376	0.945	0.841	1.000e+00
CSDE1	0.324	0.689	0.604	5.843e-99	MYL6	0.323	0.982	0.937	8.566e-28	CTNNB1	0.29	0.729	0.403	2.145e-32	TMX4	0.255	0.582	0.347	1.000e+00
MEF2A	0.336	0.453	0.319	6.734e-99	UQCR10	0.259	0.696	0.428	1.464e-27	C16orf72	0.254	0.682	0.35	3.816e-32	CALM3	0.433	0.673	0.459	1.000e+00
GADD45B	0.412	0.793	0.68	4.994e-98	NAMPT	0.3	0.789	0.537	1.994e-27	ACTB	0.357	0.998	0.978	6.036e-32	ZFHX3	0.255	0.545	0.335	1.000e+00
ATXN1	0.308	0.345	0.213	6.585e-98	CLTA	0.291	0.843	0.621	3.919e-26	PLK3	0.286	0.731	0.392	8.076e-32	UBP1	0.263	0.273	0.126	1.000e+00
WSB1	0.321	0.794	0.71	2.069e-97	CD44	0.292	0.914	0.707	7.888e-25	JMY	0.313	0.391	0.163	8.274e-32	SH3KBP1	0.331	0.527	0.298	1.000e+00
CHCHD10	0.32	0.387	0.25	4.260e-97	MYDGF	0.255	0.705	0.46	1.611e-23	SH3BGRL3	0.359	0.983	0.767	1.045e-31	VPS26C	0.34	0.273	0.127	1.000e+00
RAB20	0.256	0.161	0.067	1.109e-96	PDIA6	0.3	0.765	0.524	2.543e-23	PLSCR1	0.251	0.595	0.293	2.297e-31	ARL4A	0.298	0.455	0.266	1.000e+00
MOB1A	0.333	0.514	0.387	1.147e-96	VCP	0.256	0.694	0.446	7.793e-23	GNAI2	0.284	0.98	0.731	4.956e-31	M6PR	0.33	0.509	0.311	1.000e+00
CANX	0.345	0.655	0.561	4.363e-96	NDUFA4	0.288	0.858	0.67	4.273e-21	MIR22HG	0.286	0.644	0.336	1.285e-30	PNN	0.285	0.727	0.495	1.000e+00
ADIPOR1	0.316	0.318	0.194	5.201e-96	ATP5F1B	0.266	0.811	0.578	1.028e-20	RHOQ	0.313	0.731	0.413	2.019e-30	RPL38	0.26	0.927	0.811	1.000e+00
KLF2	0.446	0.801	0.736	9.187e-95	ZFAND5	0.344	0.812	0.627	5.415e-20	AGO2	0.266	0.585	0.298	2.185e-30	RPS21	0.253	0.964	0.787	1.000e+00
OSTF1	0.314	0.392	0.259	1.292e-94	FGL2	0.264	0.652	0.408	9.439e-20	STX4	0.302	0.592	0.306	4.113e-30	NFKBIZ	0.377	0.745	0.534	1.000e+00
RHOQ	0.356	0.535	0.404	2.728e-94	AREG	0.368	0.321	0.161	1.491e-18	SEMA4A	0.277	0.59	0.283	5.811e-30	NCOA1	0.266	0.527	0.301	1.000e+00
ELMO1	0.26	0.264	0.144	4.013e-94	TUBB	0.283	0.854	0.666	1.171e-17	TIPARP	0.336	0.617	0.331	1.078e-29	EPSTI1	0.356	0.273	0.123	1.000e+00
ATP2B1	0.297	0.58	0.442	1.679e-93	EPB41L2	0.322	0.647	0.432	1.881e-17	RNF13	0.269	0.771	0.453	1.265e-29	LMO2	0.264	0.364	0.182	1.000e+00
SOAT1	0.254	0.233	0.121	4.527e-93	G0S2	0.385	0.302	0.159	2.059e-15	MAFF	0.431	0.756	0.453	1.646e-29	ERO1B	0.292	0.291	0.141	1.000e+00
ME2	0.257	0.242	0.128	5.442e-93	GEM	0.295	0.373	0.217	2.750e-14	BRAF	0.272	0.45	0.201	1.880e-29	FAM53B	0.269	0.236	0.107	1.000e+00
NFE2L2	0.383	0.641	0.548	8.908e-93	HSP90B1	0.285	0.869	0.699	8.951e-14	YME1L1	0.33	0.756	0.445	2.629e-29	NOC2L	0.299	0.273	0.131	1.000e+00
AHNAK	0.275	0.91	0.899	2.846e-90	TSC22D1	0.307	0.514	0.337	3.061e-13	GLA	0.259	0.4	0.169	2.824e-29	MAP3K2	0.262	0.6	0.388	1.000e+00
ETF1	0.37	0.401	0.281	8.073e-90	HSPA5	0.343	0.778	0.602	1.847e-11	MIR222HG	0.348	0.361	0.148	3.994e-29	DHRS4	0.338	0.182	0.07	1.000e+00
MDM4	0.305	0.447	0.321	8.321e-90	TXN	0.288	0.814	0.647	1.361e-03	EIF3A	0.277	0.878	0.561	4.783e-29	HNRNPA2B1	0.285	0.927	0.839	1.000e+00
TP53I11	0.303	0.322	0.198	1.105e-89	SELENOP	0.33	0.736	0.722	8.773e-03	UBE2D3	0.286	0.95	0.647	6.104e-29	RBM26	0.27	0.473	0.277	1.000e+00
HSPA8	0.391	0.838	0.775	5.702e-89						ACTR3	0.268	0.784	0.474	2.480e-28	FOXN2	0.272	0.327	0.171	1.000e+00
MAP3K11	0.275	0.305	0.178	1.169e-88						SPRED1	0.277	0.505	0.244	4.975e-28	LCORL	0.299	0.255	0.12	1.000e+00
MAP3K8	0.275	0.376	0.241	1.376e-88						DDX21	0.287	0.736	0.436	1.437e-27	ZNF644	0.29	0.527	0.321	1.000e+00
ABHD12	0.295	0.255	0.143	2.116e-88						GADD45B	0.323	0.948	0.687	6.552e-27	ITSN2	0.282	0.491	0.29	1.000e+00
CD164	0.313	0.639	0.55	9.617e-87						CSNK1A1	0.296	0.836	0.531	1.346e-26	GABPB1-AS1	0.271	0.527	0.323	1.000e+00
MBNL1	0.31	0.669	0.579	2.157e-86						GLUD1	0.271	0.684	0.392	2.065e-26	SNX6	0.271	0.655	0.491	1.000e+00
PIAS2	0.287	0.271	0.156	4.919e-86						THBS1	0.787	0.311	0.13	4.792e-26	GM2A	0.348	0.255	0.12	1.000e+00
NT5DC1	0.26	0.2	0.1	8.315e-86						TNFAIP2	0.279	0.751	0.451	5.954e-26	CLDND1	0.307	0.418	0.25	1.000e+00
WIPF1	0.31	0.467	0.342	1.110e-85						CDK6	0.273	0.465	0.223	9.973e-26	ID2	0.368	0.673	0.53	1.000e+00
SFPQ	0.317	0.787	0.716	3.743e-85						YWHAZ	0.267	0.953	0.671	3.583e-25	C7orf50	0.401	0.345	0.187	1.000e+00
CBL	0.262	0.245	0.134	4.373e-85						EHD1	0.36	0.445	0.219	4.854e-25	GOLGA4	0.358	0.745	0.56	1.000e+00
PCF11	0.418	0.53	0.42	5.579e-85						SARNP	0.274	0.231	0.079	5.024e-25	PSAP	0.266	0.945	0.818	1.000e+00
TGFBR1	0.283	0.303	0.185	2.697e-84						MBNL1	0.252	0.896	0.584	7.849e-25	PPP1R10	0.33	0.673	0.486	1.000e+00
PAPSS2	0.418	0.374	0.253	4.521e-84						SPAG9	0.309	0.764	0.476	9.602e-25	CANX	0.259	0.8	0.57	1.000e+00
USP9X	0.321	0.393	0.274	3.303e-83						PFDN5	0.272	0.98	0.854	1.458e-24	CNOT7	0.317	0.382	0.217	1.000e+00
ARAP1	0.25	0.274	0.158	9.174e-83						EIF4G2	0.256	0.94	0.65	3.726e-24	ARPC4	0.324	0.564	0.376	1.000e+00
ARPIN	0.264	0.24	0.134	3.051e-82						ATF3	0.395	0.91	0.644	8.890e-24	GLA	0.271	0.327	0.171	1.000e+00
HSP90AA1	0.49	0.966	0.946	3.341e-82						ARIH1	0.258	0.642	0.355	3.278e-23	CREB1	0.35	0.436	0.263	1.000e+00
HECA	0.295	0.353	0.232	7.085e-82						DDX3X	0.292	0.963	0.701	5.449e-23	FAM133B	0.274	0.818	0.58	1.000e+00
HOMER3	0.291	0.319	0.201	7.606e-82						MIDN	0.317	0.831	0.537	1.538e-22	NDUFAF8	0.44	0.4	0.232	1.000e+00
RPS6KA3	0.312	0.421	0.302	4.047e-81						SFPQ	0.261	0.97	0.72	7.987e-22	HEXIM1	0.275	0.6	0.394	1.000e+00
EIF5	0.387	0.763	0.72	5.285e-79						KIF1B	0.285	0.58	0.33	1.484e-21	LAMTOR3	0.425	0.345	0.183	1.000e+00
ARID1A	0.319	0.423	0.307	1.453e-78						IER5	0.296	0.709	0.415	2.475e-21	HNRNPU	0.397	0.873	0.716	1.000e+00
MAP2K1	0.251	0.286	0.173	3.986e-78						RBPJ	0.255	0.91	0.615	6.231e-21	THBD	0.343	0.327	0.175	1.000e+00
GNB4	0.32	0.362	0.251	1.093e-77						CYP1B1	0.424	0.299	0.14	7.416e-16	FUS	0.274	0.927	0.785	1.000e+00
HNRNPUL1	0.321	0.544	0.443	1.318e-77						SELENOK	0.257	0.751	0.49	1.982e-15	MDM4	0.269	0.509	0.332	1.000e+00
EGR1	0.376	0.831	0.77	5.691e-77						DUSP1	0.295	0.983	0.856	2.187e-15	MED11	0.342	0.255	0.123	1.000e+00
CHSY1	0.305	0.271	0.164	7.779e-77						BTG2	0.276	0.883	0.618	3.519e-15	SMC1A	0.29	0.436	0.259	1.000e+00
ADPGK	0.266	0.303	0.19	1.317e-76						PLIN2	0.476	0.736	0.525	5.894e-15	OGT	0.294	0.4	0.241	1.000e+00
IQSEC1	0.302	0.337	0.221	7.268e-76						DBI	0.271	0.905	0.697	2.178e-13	EIF4E	0.295	0.4	0.239	1.000e+00
VASP	0.269	0.386	0.254	1.884e-75						FILIP1L	0.49	0.684	0.524	3.507e-13	ELMSAN1	0.254	0.436	0.261	1.000e+00
TNFRSF1A	0.349	0.502	0.399	2.791e-75						PRDM1	0.274	0.261	0.125	4.228e-11	RASSF3	0.28	0.218	0.105	1.000e+00
ATP2A2	0.357	0.402	0.294	3.979e-75						VCAN	0.27	0.634	0.425	2.932e-09	ATP6V1B2	0.392	0.364	0.211	1.000e+00
ARHGAP24	0.292	0.32	0.207	4.874e-75						DDX3Y	0.387	0.254	0.136	5.234e-09	SYF2	0.285	0.636	0.462	1.000e+00
PLXNA2	0.259	0.244	0.138	6.059e-75						PLAU	0.354	0.271	0.155	1.536e-07	PDCD4	0.306	0.564	0.378	1.000e+00
RAP2A	0.258	0.277	0.17	1.178e-74						TAF9	0.255	0.4	0.244	3.208e-07	SELENOT	0.264	0.473	0.305	1.000e+00
RNF135	0.281	0.231	0.131	2.664e-74						CXCL1	0.42	0.092	0.032	4.673e-07	RAB8B	0.262	0.382	0.231	1.000e+00
ETNK1	0.274	0.292	0.185	1.290e-73						ANXA1	0.252	0.975	0.902	7.768e-07	PPP1CA	0.335	0.545	0.393	1.000e+00
HNRNPH1	0.315	0.647	0.558	6.423e-73						RCAN1	0.437	0.338	0.233	7.109e-03	PHF20L1	0.316	0.491	0.33	1.000e+00
GNS	0.309	0.419	0.311	4.731e-72						SELENOP	0.438	0.664	0.723	1.000e+00	ADAP1	0.275	0.109	0.039	1.000e+00
PLCG2	0.328	0.338	0.224	6.734e-72											CNRIP1	0.26	0.364	0.229	1.000e+00
ARC	0.263	0.149	0.068	9.087e-72											FOSL2	0.401	0.491	0.334	1.000e+00
HSP90AB1	0.368	0.887	0.853	3.477e-71											SMC4	0.295	0.273	0.154	1.000e+00
APMAP	0.254	0.299	0.189	5.727e-71											BRD2	0.388	0.855	0.66	1.000e+00
SLC38A2	0.39	0.655	0.587	1.332e-70
ATP6AP1	0.288	0.379	0.27	4.321e-70
MYADM	0.345	0.763	0.718	7.241e-70
LAMP1	0.291	0.67	0.589	8.758e-70
CACUL1	0.309	0.349	0.243	5.392e-69
ARL14EP	0.265	0.257	0.157	1.209e-68
HELZ	0.269	0.388	0.278	5.374e-68
SYAP1	0.52	0.435	0.34	2.154e-67
ARL6IP1	0.283	0.561	0.448	1.690e-66
TUT7	0.276	0.289	0.184	4.070e-66
ZNF217	0.272	0.282	0.179	6.319e-66
GPATCH2L	0.325	0.367	0.261	8.225e-66
CNRIP1	0.301	0.32	0.22	1.825e-65
HSPH1	0.534	0.469	0.373	4.413e-65
UBE2D1	0.279	0.289	0.189	5.528e-65
MAPK1	0.282	0.429	0.324	6.582e-65
KLF10	0.343	0.45	0.344	6.836e-65
RUFY1	0.281	0.263	0.165	1.424e-64
C3orf58	0.269	0.241	0.147	2.622e-64
LACTB	0.275	0.292	0.188	2.431e-62
TCN2	0.251	0.25	0.151	2.462e-62
NFATC1	0.312	0.309	0.204	2.565e-62
USP36	0.271	0.273	0.172	3.882e-62
TM9SF2	0.296	0.4	0.304	5.122e-62
SCML1	0.301	0.261	0.166	9.763e-62
BAZ2B	0.28	0.464	0.363	4.756e-61
GDE1	0.255	0.258	0.162	1.821e-60
PBRM1	0.286	0.412	0.313	3.132e-60
CTBS	0.254	0.281	0.185	1.776e-59
KPNA4	0.284	0.444	0.347	4.149e-58
INSIG1	0.422	0.38	0.285	5.429e-58
P4HA1	0.254	0.29	0.194	5.628e-58
KIAA0930	0.271	0.372	0.27	1.252e-57
COMT	0.305	0.494	0.41	2.092e-56
CAPZA1	0.253	0.423	0.324	2.303e-56
MLXIP	0.28	0.4	0.302	3.171e-55
SOD2	0.333	0.654	0.584	7.149e-55
PPP1R10	0.443	0.55	0.48	3.933e-54
ZNF330	0.26	0.25	0.162	4.002e-54
CDV3	0.286	0.575	0.493	4.390e-54
ZNF706	0.28	0.563	0.486	8.970e-54
TCOF1	0.346	0.217	0.133	3.254e-53
PHACTR4	0.28	0.309	0.217	2.850e-52
ANKH	0.316	0.332	0.239	4.021e-52
EIF2AK4	0.276	0.346	0.256	1.810e-51
FBXO11	0.292	0.344	0.256	1.897e-51
RAB7A	0.276	0.586	0.512	2.668e-51
ATP1A1	0.326	0.542	0.464	1.159e-50
CEBPD	0.253	0.854	0.772	1.324e-50
MAFG	0.285	0.389	0.297	6.615e-50
COL4A3BP	0.261	0.385	0.298	4.910e-49
AP2S1	0.286	0.552	0.481	7.116e-49
WDFY2	0.258	0.31	0.219	3.660e-48
PHLDA1	0.343	0.295	0.204	1.631e-46
CHID1	0.255	0.316	0.233	2.389e-45
PDPK1	0.263	0.301	0.219	9.531e-45
SERPINB6	0.25	0.496	0.419	2.737e-44
CFLAR	0.268	0.619	0.548	3.943e-44
IDI1	0.279	0.38	0.295	5.081e-43
DPP7	0.256	0.527	0.457	1.038e-42
FNIP2	0.272	0.346	0.259	2.858e-42
NXF1	0.273	0.282	0.203	9.129e-41
HSPA1B	0.661	0.44	0.387	8.678e-40
RAB21	0.255	0.449	0.375	4.430e-39
PIAS1	0.255	0.362	0.287	4.525e-39
PLAU	0.369	0.221	0.15	7.539e-39
ERO1B	0.396	0.206	0.135	6.295e-38
POLR2A	0.258	0.466	0.396	1.067e-37
NIPBL	0.26	0.499	0.434	1.608e-37
FAM120A	0.262	0.438	0.373	8.238e-37
HERPUD1	0.271	0.65	0.601	2.174e-36
YME1L1	0.287	0.501	0.443	2.652e-35
MPDU1	0.274	0.261	0.19	1.946e-34
EIF4A3	0.332	0.426	0.37	1.379e-33
CHORDC1	0.266	0.264	0.197	1.007e-30
YPEL5	0.253	0.42	0.358	1.669e-29
RND3	0.393	0.468	0.405	3.986e-27
HEXIM1	0.328	0.447	0.389	4.858e-26
GTF2B	0.255	0.36	0.305	5.795e-22
DNAJB1	0.324	0.703	0.666	7.190e-22
ARIH1	0.267	0.399	0.354	7.726e-19
DNAJA4	0.32	0.172	0.124	1.427e-18
SNHG12	0.269	0.239	0.193	2.573e-14
DDX3Y	0.339	0.148	0.137	1.000e+00

## Sheet: S33-ADSVF Dendritic cells
Table S33 - Differentially expressed genes of dendritic cells
CD1C+FCER1A+ Dendritic cells (Villani DC2) - Marker genes by cluster (vs. all ADSVF cells)					CD1C+FCER1A+S100A9+ Dendritic cells (Villani DC3) - Marker genes by cluster (vs. all ADSVF cells)					CD1C-THBD- Dendritic cells (Villani DC4) - Marker genes by cluster (vs. all ADSVF cells)					CLEC9A+ Dendritic cells (Villani DC1) - Marker genes by cluster (vs. all ADSVF cells)					CCL22+LAMP3+ Dendritic cells (not defined by Villani et al.) - Marker genes by cluster (vs. all ADSVF cells)					Plasmacytoid dendritic cells (Villani DC6) - Marker genes by cluster (vs. all ADSVF cells)
Gene	avg. logFC	% cells in this cluster	% cells in other clusters	adj. p-value	Gene	avg. logFC	% cells in this cluster	% cells in other clusters	adj. p-value	Gene	avg. logFC	% cells in this cluster	% cells in other clusters	adj. p-value	Gene	avg. logFC	% cells in this cluster	% cells in other clusters	adj. p-value	Gene	avg. logFC	% cells in this cluster	% cells in other clusters	adj. p-value	Gene	avg. logFC	% cells in this cluster	% cells in other clusters	adj. p-value
HLA-DRA	2.939	0.997	0.367	0.000e+00	FCER1A	1.8	0.596	0.024	5.981e-140	LST1	2.948	0.989	0.096	0.000e+00	LGALS2	2.074	0.926	0.04	0.000e+00	CCL22	2.905	0.698	0.004	0.000e+00	JCHAIN	2.413	1	0.009	0.000e+00
HLA-DPB1	2.92	0.99	0.339	0.000e+00	CD1C	1.106	0.532	0.02	6.097e-130	FCGR3A	2.603	0.967	0.071	0.000e+00	WDFY4	2.066	0.963	0.029	0.000e+00	CCR7	2.904	0.969	0.029	0.000e+00	PLD4	2.398	1	0.013	0.000e+00
HLA-DPA1	2.81	0.988	0.343	0.000e+00	PKIB	0.436	0.404	0.017	3.925e-84	AIF1	2.376	1	0.184	0.000e+00	S100B	1.94	0.716	0.018	0.000e+00	CCL17	2.379	0.406	0.009	0.000e+00	BCL11A	1.869	0.92	0.012	0.000e+00
HLA-DQA1	2.785	0.92	0.114	0.000e+00	LGALS2	1.094	0.617	0.041	9.736e-82	SERPINA1	2.236	0.952	0.034	0.000e+00	CLEC9A	1.779	0.926	0.001	0.000e+00	LGALS2	2.172	0.906	0.04	0.000e+00	LILRA4	1.824	0.92	0.001	0.000e+00
HLA-DQB1	2.729	0.938	0.184	0.000e+00	JAML	0.979	0.787	0.067	2.399e-81	FCER1G	2.196	0.993	0.202	0.000e+00	TACSTD2	1.581	0.778	0.006	0.000e+00	DUSP4	1.959	0.875	0.05	0.000e+00	MZB1	1.782	0.92	0.005	0.000e+00
HLA-DRB1	2.572	0.968	0.327	0.000e+00	CFP	0.743	0.702	0.056	2.258e-74	FCN1	2.189	0.93	0.04	0.000e+00	CADM1	1.469	0.815	0.034	0.000e+00	LAMP3	1.849	0.896	0.002	0.000e+00	SPIB	1.659	0.88	0.006	0.000e+00
FCER1A	2.56	0.7	0.013	0.000e+00	FCN1	1.259	0.617	0.045	2.248e-73	C5AR1	2.147	0.967	0.126	0.000e+00	SLAMF7	1.31	0.852	0.027	0.000e+00	DAPP1	1.73	0.906	0.043	0.000e+00	SMPD3	1.513	0.72	0.006	0.000e+00
CD74	2.297	0.993	0.435	0.000e+00	CLEC7A	1.005	0.787	0.073	2.476e-73	LILRB2	2.075	0.985	0.075	0.000e+00	IDO1	1.269	0.716	0.007	0.000e+00	CD1E	1.567	0.698	0.008	0.000e+00	DERL3	1.5	0.6	0.003	0.000e+00
LYZ	2.234	0.941	0.155	0.000e+00	ITGAX	0.972	0.745	0.064	7.588e-73	SAMSN1	1.98	0.948	0.132	0.000e+00	CLNK	1.201	0.741	0.002	0.000e+00	GPR157	1.422	0.792	0.027	0.000e+00	KRT5	1.44	0.28	0.001	0.000e+00
HLA-DRB5	2.1	0.728	0.21	0.000e+00	CD1D	0.321	0.404	0.02	3.681e-72	LYN	1.885	0.963	0.162	0.000e+00	XCR1	1.196	0.753	0.001	0.000e+00	CCL19	1.381	0.333	0.004	0.000e+00	TCL1A	1.34	0.28	0	0.000e+00
CLEC10A	2.022	0.836	0.064	0.000e+00	NUP210	0.368	0.489	0.031	2.209e-65	CD52	1.769	0.945	0.142	0.000e+00	FLT3	0.893	0.667	0.012	0.000e+00	SLC7A11	1.116	0.594	0.005	0.000e+00	SCT	1.318	0.68	0	0.000e+00
CD1C	1.85	0.644	0.01	0.000e+00	ADAM28	0.438	0.447	0.028	6.620e-63	SMIM25	1.697	0.886	0.024	0.000e+00	PKIB	0.889	0.667	0.017	0.000e+00	CD1B	1.042	0.5	0.003	0.000e+00	FAM129C	1.107	0.72	0.004	0.000e+00
HLA-DMA	1.721	0.895	0.223	0.000e+00	FLT3	0.478	0.298	0.013	1.976e-62	SPN	1.645	0.867	0.057	0.000e+00	RUBCNL	0.649	0.556	0.016	0.000e+00	SLCO5A1	0.957	0.729	0.001	0.000e+00	PTCRA	1.085	0.64	0.001	0.000e+00
GPR183	1.677	0.83	0.146	0.000e+00	BCL11A	0.404	0.298	0.013	4.169e-62	POU2F2	1.624	0.919	0.111	0.000e+00	HLA-DOB	0.589	0.469	0.005	0.000e+00	NCCRP1	0.844	0.323	0	0.000e+00	LCNL1	1	0.44	0.002	0.000e+00
HLA-DQA2	1.672	0.603	0.049	0.000e+00	GPAT3	0.607	0.489	0.034	4.755e-62	SLC11A1	1.604	0.908	0.047	0.000e+00	AIM2	0.512	0.432	0.006	0.000e+00	LAD1	0.832	0.625	0	0.000e+00	PACSIN1	0.959	0.52	0.001	0.000e+00
LGALS2	1.604	0.705	0.03	0.000e+00	CD3D	0.643	0.766	0.072	5.529e-62	CYTIP	1.571	0.904	0.119	0.000e+00	PPY	0.461	0.407	0	0.000e+00	SPIB	0.752	0.323	0.005	0.000e+00	CLEC4C	0.947	0.68	0.001	0.000e+00
IL1R2	1.589	0.648	0.024	0.000e+00	IL1R2	0.8	0.489	0.034	2.757e-61	PAG1	1.561	0.871	0.11	0.000e+00	ASB2	0.445	0.383	0.003	0.000e+00	FLT3	0.695	0.521	0.012	0.000e+00	SEMA7A	0.903	0.68	0.006	0.000e+00
CPVL	1.562	0.823	0.2	0.000e+00	LTB	0.905	0.745	0.072	4.808e-61	LYPD2	1.558	0.328	0	0.000e+00	PADI2	0.422	0.333	0.003	0.000e+00	TREML1	0.688	0.427	0.002	0.000e+00	AMN	0.867	0.48	0.003	0.000e+00
FCER1G	1.55	0.941	0.194	0.000e+00	PLD4	0.285	0.298	0.013	1.153e-59	BCL2A1	1.553	0.908	0.066	0.000e+00	FBXO27	0.405	0.346	0.005	0.000e+00	IL12B	0.589	0.083	0	0.000e+00	LAMP5	0.848	0.56	0.001	0.000e+00
PLAUR	1.526	0.812	0.191	0.000e+00	LST1	1.217	0.83	0.101	5.062e-59	RNF144B	1.524	0.871	0.094	0.000e+00	MYCL	0.38	0.346	0.006	0.000e+00	MREG	0.542	0.479	0.012	0.000e+00	PHEX	0.806	0.4	0.002	0.000e+00
C1orf162	1.514	0.827	0.107	0.000e+00	CD2	0.692	0.745	0.073	6.577e-59	CD48	1.523	0.93	0.122	0.000e+00	BTLA	0.366	0.383	0.003	0.000e+00	HOMER2	0.532	0.51	0.014	0.000e+00	AC119428.2	0.777	0.6	0.006	0.000e+00
COTL1	1.49	0.92	0.37	0.000e+00	C1orf162	1.14	0.894	0.118	3.286e-58	SPI1	1.496	0.948	0.124	0.000e+00	SNX22	0.279	0.284	0.004	4.535e-277	TNNT2	0.479	0.344	0	0.000e+00	LINC00996	0.707	0.52	0.003	0.000e+00
HLA-DMB	1.456	0.827	0.136	0.000e+00	PLCB2	0.434	0.638	0.057	3.365e-57	S100A9	1.494	0.915	0.064	0.000e+00	AP1S3	0.429	0.407	0.01	2.159e-246	BCL2L14	0.433	0.302	0.001	0.000e+00	SLITRK5	0.661	0.2	0	0.000e+00
REL	1.439	0.917	0.387	0.000e+00	MNDA	1.062	0.766	0.09	1.074e-53	STXBP2	1.477	0.871	0.063	0.000e+00	GCSAM	0.265	0.272	0.005	3.216e-238	ACHE	0.419	0.302	0.003	0.000e+00	KCNK10	0.601	0.48	0	0.000e+00
AIF1	1.408	0.925	0.177	0.000e+00	EREG	1.35	0.383	0.024	3.227e-52	CLEC7A	1.442	0.886	0.069	0.000e+00	EGLN3	0.997	0.667	0.03	2.978e-237	CLLU1OS	0.408	0.208	0	0.000e+00	SLC32A1	0.586	0.4	0	0.000e+00
MS4A6A	1.407	0.846	0.162	0.000e+00	LYZ	2.063	0.957	0.168	2.235e-51	EREG	1.442	0.432	0.022	0.000e+00	DAPP1	1.085	0.765	0.044	4.634e-214	LINC01857	0.397	0.271	0.003	0.000e+00	CUX2	0.556	0.48	0.001	0.000e+00
CFP	1.395	0.703	0.046	0.000e+00	CSF2RA	0.424	0.574	0.052	2.311e-50	APOBEC3A	1.437	0.638	0.012	0.000e+00	PPM1J	0.311	0.259	0.005	2.602e-207	TVP23A	0.388	0.333	0.004	0.000e+00	RHEX	0.496	0.44	0.003	0.000e+00
TYROBP	1.33	0.932	0.216	0.000e+00	CLEC4A	0.394	0.489	0.039	3.390e-50	CYBB	1.357	0.915	0.13	0.000e+00	UTF1	0.293	0.235	0.004	2.442e-202	LOR	0.379	0.281	0.002	0.000e+00	PNOC	0.49	0.32	0.002	0.000e+00
SRGN	1.33	0.97	0.443	0.000e+00	CSTA	0.53	0.511	0.043	4.332e-50	IFI30	1.336	0.834	0.059	0.000e+00	GPR157	0.992	0.593	0.028	2.079e-199	GCSAM	0.35	0.281	0.005	0.000e+00	SLC35F3	0.443	0.28	0.001	0.000e+00
LST1	1.313	0.809	0.09	0.000e+00	IKZF3	0.465	0.532	0.045	5.109e-50	C1orf162	1.328	0.908	0.114	0.000e+00	SIGLEC10	0.342	0.358	0.01	4.071e-196	CD80	0.343	0.271	0.002	0.000e+00	SHD	0.441	0.24	0	0.000e+00
FCN1	1.31	0.552	0.037	0.000e+00	CD3E	0.516	0.681	0.07	3.098e-49	PLAC8	1.32	0.738	0.048	0.000e+00	SLC24A4	0.585	0.556	0.025	1.406e-192	AOC1	0.335	0.24	0	0.000e+00	LINC01724	0.418	0.28	0	0.000e+00
VSIG4	1.289	0.744	0.124	0.000e+00	RGS1	1.255	0.872	0.127	1.475e-48	FGR	1.301	0.852	0.059	0.000e+00	C15orf48	0.768	0.481	0.019	8.556e-190	NOS1	0.305	0.208	0	0.000e+00	SLC12A3	0.374	0.2	0	0.000e+00
NR4A3	1.287	0.672	0.142	0.000e+00	MYO1G	0.503	0.638	0.065	1.658e-48	FPR2	1.296	0.686	0.005	0.000e+00	BATF3	1.105	0.79	0.055	1.799e-187	HMSD	0.305	0.24	0.001	0.000e+00	TMEM210	0.331	0.12	0	0.000e+00
PHACTR1	1.27	0.721	0.114	0.000e+00	HLA-DQA1	1.743	0.83	0.127	1.150e-47	MYO1G	1.29	0.845	0.06	0.000e+00	SLAMF8	0.733	0.568	0.027	8.230e-184	TIFAB	0.251	0.219	0.002	0.000e+00	LRRC26	0.327	0.24	0	0.000e+00
JAML	1.192	0.681	0.057	0.000e+00	MARCH1	0.573	0.766	0.094	6.998e-47	CFP	1.269	0.852	0.051	0.000e+00	FAM95B1	0.427	0.37	0.012	1.895e-183	CCDC81	0.295	0.229	0.003	1.145e-297	FAM160A1	0.285	0.16	0	2.726e-275
LAPTM5	1.19	0.904	0.296	0.000e+00	PHACTR1	1.133	0.83	0.123	8.494e-47	PTPN6	1.267	0.882	0.1	0.000e+00	DUSP4	1.611	0.741	0.05	1.441e-177	IDO1	1.243	0.354	0.008	2.116e-287	IGHM	0.596	0.8	0.012	4.632e-265
RGS1	1.148	0.607	0.119	0.000e+00	TMEM154	0.455	0.468	0.039	2.936e-46	LILRA5	1.229	0.756	0.01	0.000e+00	LY86	0.779	0.679	0.042	1.615e-169	EBI3	1.232	0.479	0.015	3.667e-283	MYBL2	1.34	0.44	0.004	1.917e-243
ITGAX	1.124	0.634	0.055	0.000e+00	IL7R	0.824	0.723	0.085	3.651e-46	PILRA	1.22	0.849	0.052	0.000e+00	MCOLN2	0.501	0.444	0.018	1.507e-165	LINC02397	0.394	0.25	0.004	1.771e-273	FAM221B	0.269	0.16	0	6.053e-229
FCGR2B	1.1	0.709	0.114	0.000e+00	TRAT1	0.294	0.362	0.024	4.223e-45	HCK	1.205	0.815	0.066	0.000e+00	TSPAN33	0.896	0.704	0.048	2.669e-161	LY75	0.939	0.615	0.026	1.128e-272	SCAMP5	0.915	0.64	0.01	8.555e-216
RAB11FIP1	1.095	0.678	0.132	0.000e+00	SPN	0.631	0.596	0.061	6.727e-45	ADGRE2	1.192	0.768	0.027	0.000e+00	TOX	0.372	0.383	0.015	2.262e-151	FBXO27	0.505	0.281	0.005	2.576e-269	WNT10A	0.259	0.28	0.002	4.715e-214
IFI30	1.066	0.589	0.056	0.000e+00	BCL11B	0.333	0.511	0.045	1.636e-44	C5AR2	1.158	0.697	0.063	0.000e+00	IRF8	1.566	0.914	0.095	7.079e-150	CSF2RA	1.391	0.823	0.051	5.477e-261	EPHB1	0.667	0.48	0.006	5.480e-202
CIITA	1.062	0.622	0.078	0.000e+00	CLEC10A	1.128	0.638	0.076	1.787e-44	CD300E	1.139	0.661	0.018	0.000e+00	BCL11A	0.485	0.346	0.012	3.990e-149	CD1C	1.137	0.521	0.019	3.223e-256	SLC7A11	0.634	0.48	0.006	2.037e-187
NLRP3	1.061	0.648	0.11	0.000e+00	CD52	1.019	0.936	0.146	2.317e-44	ITGAX	1.132	0.768	0.06	0.000e+00	CD226	0.692	0.593	0.036	5.790e-148	BCL11A	0.645	0.406	0.012	6.201e-251	CXCR3	1.191	0.76	0.016	1.021e-186
ITGB2	1.037	0.826	0.203	0.000e+00	CD1E	0.46	0.213	0.009	1.560e-43	PRKCB	1.118	0.834	0.086	0.000e+00	HLA-DQA1	2.689	1	0.126	3.911e-146	RAMP1	0.605	0.344	0.009	1.377e-244	RGS13	0.846	0.48	0.006	5.654e-186
RNASE6	1.033	0.647	0.08	0.000e+00	AC044849.1	0.298	0.468	0.04	2.732e-43	LRRC25	1.107	0.79	0.041	0.000e+00	ADAM28	0.579	0.506	0.027	2.187e-145	MMP25	0.345	0.271	0.005	7.922e-243	SPNS3	0.669	0.6	0.01	6.110e-184
PPIF	1.008	0.539	0.103	0.000e+00	CD48	0.904	0.851	0.126	5.074e-43	RASSF5	1.087	0.812	0.109	0.000e+00	DNASE1L3	1.993	0.951	0.111	1.463e-144	TRAF1	0.912	0.656	0.034	5.707e-234	MYB	0.336	0.28	0.002	7.046e-155
VAMP8	1.007	0.809	0.218	0.000e+00	ACAP1	0.487	0.745	0.093	5.090e-43	SLC7A7	1.079	0.786	0.07	0.000e+00	PKP2	0.579	0.444	0.021	3.394e-144	FUT7	0.323	0.219	0.004	5.394e-230	SMIM5	0.414	0.28	0.003	3.835e-139
CLEC7A	1.001	0.614	0.065	0.000e+00	NLRP3	1.044	0.809	0.118	6.320e-43	FPR1	1.068	0.661	0.025	0.000e+00	RAB15	0.251	0.222	0.005	2.301e-143	NUAK2	0.345	0.396	0.012	1.810e-229	CLIC3	1.87	0.96	0.036	1.152e-133
CD37	0.984	0.73	0.156	0.000e+00	ADAM8	0.335	0.404	0.031	1.332e-42	LILRB1	1.027	0.694	0.039	0.000e+00	FKBP1B	0.601	0.58	0.037	6.581e-141	C15orf48	1.379	0.479	0.019	1.752e-224	ANKRD53	0.594	0.48	0.009	6.268e-129
STX11	0.984	0.632	0.104	0.000e+00	CD3G	0.362	0.596	0.062	6.825e-42	CD86	1.002	0.734	0.069	0.000e+00	CCSER1	0.4	0.444	0.022	1.016e-140	CCNA1	0.292	0.125	0.001	6.733e-223	SELL	1.372	0.92	0.035	2.861e-125
CXCL16	0.982	0.687	0.14	0.000e+00	FPR1	0.535	0.383	0.029	7.644e-42	SIGLEC10	0.979	0.716	0.006	0.000e+00	CLEC7A	1.289	0.802	0.073	1.139e-139	CERS6	1.325	0.896	0.076	1.931e-214	HS3ST3B1	0.969	0.6	0.015	2.090e-124
FCGR2A	0.972	0.742	0.143	0.000e+00	DUSP2	1.237	0.936	0.165	9.934e-42	THEMIS2	0.971	0.793	0.098	0.000e+00	C1orf54	1.735	0.926	0.113	1.381e-137	ARHGAP22	0.94	0.656	0.038	5.745e-212	SLC7A5	1.774	0.92	0.038	1.055e-117
MNDA	0.95	0.623	0.081	0.000e+00	CCL5	0.57	0.723	0.09	1.079e-41	ITGAL	0.941	0.723	0.054	0.000e+00	SMPD3	0.267	0.235	0.006	3.324e-136	ENHO	0.966	0.427	0.016	1.683e-210	GZMB	2.723	0.96	0.043	1.492e-112
CYTIP	0.947	0.682	0.114	0.000e+00	SP140	0.301	0.383	0.028	1.123e-41	C19orf38	0.938	0.716	0.02	0.000e+00	MIR181A1HG	0.735	0.506	0.03	2.441e-132	FGF9	0.534	0.312	0.009	4.850e-206	AP001059.2	0.258	0.2	0.002	5.665e-101
TNFSF13B	0.887	0.626	0.135	0.000e+00	CYTIP	0.813	0.83	0.123	8.616e-41	MAPKAPK3	0.922	0.782	0.075	0.000e+00	SPINT2	0.978	0.753	0.069	2.144e-129	PDE6G	0.36	0.26	0.006	2.472e-203	GAPT	1.046	0.6	0.019	2.895e-97
ADA2	0.872	0.604	0.11	0.000e+00	BICDL1	0.347	0.362	0.026	1.102e-40	PIK3AP1	0.917	0.712	0.077	0.000e+00	RNASE6	1.31	0.84	0.088	6.921e-129	TSPAN33	1.014	0.719	0.048	7.057e-203	AMZ1	0.394	0.24	0.003	2.579e-95
CD86	0.865	0.601	0.065	0.000e+00	IFI30	0.667	0.574	0.064	1.540e-40	GRK3	0.897	0.712	0.083	0.000e+00	VMO1	1.149	0.691	0.059	2.503e-125	IL4I1	0.765	0.438	0.018	5.259e-200	IRF4	2.609	0.96	0.059	4.625e-86
EVI2B	0.856	0.641	0.133	0.000e+00	SERPINA1	0.587	0.447	0.04	2.703e-40	GCH1	0.888	0.701	0.047	0.000e+00	CFP	0.653	0.691	0.056	6.724e-125	IL7R	1.941	0.948	0.084	3.390e-197	EGLN3	1.189	0.72	0.031	8.660e-86
SPI1	0.832	0.674	0.121	0.000e+00	CORO1A	0.917	0.936	0.162	3.772e-40	BIN2	0.877	0.79	0.095	0.000e+00	C1orf162	1.691	0.914	0.118	8.495e-123	LYPD3	0.314	0.281	0.008	1.685e-187	WDFY4	0.903	0.72	0.03	1.433e-85
SNX10	0.829	0.588	0.086	0.000e+00	RGS2	1.37	0.936	0.189	5.650e-40	SLC2A6	0.867	0.642	0.029	0.000e+00	ST14	0.497	0.506	0.032	1.759e-119	GPR132	0.729	0.635	0.041	1.820e-177	TTC39A	0.286	0.24	0.003	6.042e-84
GK	0.808	0.452	0.062	0.000e+00	SAMSN1	1.106	0.83	0.137	7.502e-40	CLEC12A	0.858	0.616	0.024	0.000e+00	SHTN1	1.451	0.877	0.113	1.647e-116	DNAJC5B	0.255	0.177	0.003	1.410e-176	ZFAT	0.975	0.56	0.019	3.707e-83
GPAT3	0.781	0.467	0.027	0.000e+00	CIITA	0.852	0.66	0.087	8.390e-40	LILRB3	0.826	0.679	0.059	0.000e+00	RAB11FIP1	1.828	0.951	0.139	2.833e-116	CFP	0.971	0.729	0.055	1.359e-171	RUNX2	1.056	0.68	0.029	4.340e-82
CD48	0.772	0.641	0.118	0.000e+00	PKP2	0.395	0.319	0.022	1.623e-39	FBP1	0.823	0.565	0.05	0.000e+00	VDR	0.639	0.469	0.029	3.992e-116	IL15	0.707	0.583	0.039	3.983e-162	ASIP	0.335	0.28	0.005	8.547e-81
SPINT2	0.732	0.526	0.063	0.000e+00	TRBC2	0.526	0.638	0.075	1.980e-39	LILRA1	0.816	0.568	0.008	0.000e+00	CYP2S1	0.378	0.333	0.015	3.379e-115	KYNU	0.85	0.677	0.053	3.688e-158	LINC02132	0.37	0.16	0.002	1.239e-80
LY86	0.73	0.489	0.036	0.000e+00	SORL1	0.57	0.596	0.069	2.575e-39	CSTA	0.799	0.664	0.039	0.000e+00	SLC9A7	0.506	0.407	0.022	3.492e-115	AC008105.3	1.077	0.729	0.064	1.342e-153	TLR10	0.268	0.2	0.002	1.578e-80
IGSF6	0.712	0.538	0.092	0.000e+00	GAPT	0.263	0.298	0.019	3.742e-39	TESC	0.798	0.638	0.046	0.000e+00	ZMYND15	0.399	0.444	0.027	8.787e-110	KDM2B	1.173	0.74	0.068	6.721e-152	SEL1L3	1.792	0.92	0.057	2.664e-80
CD1E	0.708	0.322	0.004	0.000e+00	CCR7	0.648	0.383	0.03	4.454e-39	SCIMP	0.752	0.579	0.024	0.000e+00	HLA-DQA2	1.567	0.63	0.057	7.947e-108	POGLUT1	1.352	0.812	0.086	1.484e-151	SLC18A2	0.411	0.2	0.002	1.946e-79
CSF2RA	0.7	0.476	0.046	0.000e+00	GZMA	0.603	0.66	0.08	7.005e-39	TLR2	0.746	0.613	0.057	0.000e+00	AC008105.3	0.8	0.679	0.065	8.532e-106	ANKRD33B	0.863	0.583	0.042	3.652e-150	GLT1D1	0.434	0.24	0.004	4.995e-78
THEMIS2	0.696	0.542	0.095	0.000e+00	ADA2	0.787	0.766	0.118	1.323e-38	DOCK5	0.734	0.583	0.043	0.000e+00	HLA-DQB1	2.692	1	0.195	1.033e-102	P2RY10	0.435	0.438	0.023	1.610e-146	DRD4	0.533	0.2	0.003	8.411e-74
MARCH1	0.691	0.518	0.088	0.000e+00	CXCR4	1.245	1	0.202	3.496e-38	SLC24A4	0.733	0.572	0.022	0.000e+00	CPVL	2.838	1	0.209	3.133e-101	HLA-DQA1	2.11	0.958	0.126	1.361e-145	PPM1J	0.328	0.28	0.005	1.765e-73
TREM1	0.69	0.374	0.037	0.000e+00	GPR183	1.444	0.851	0.157	5.121e-38	KYNU	0.723	0.59	0.051	0.000e+00	APOBR	0.411	0.432	0.028	1.604e-98	BIRC3	3.21	1	0.17	3.884e-139	SIDT1	1.08	0.68	0.031	1.966e-72
PKP2	0.688	0.38	0.016	0.000e+00	ITK	0.403	0.468	0.045	2.409e-37	CX3CR1	0.722	0.461	0.027	0.000e+00	TMEM97	0.537	0.469	0.034	1.452e-97	CLECL1	0.313	0.323	0.014	5.995e-132	P2RX1	0.423	0.36	0.009	2.830e-71
ENHO	0.681	0.326	0.012	0.000e+00	KLRB1	0.622	0.511	0.053	9.779e-37	CD300A	0.708	0.616	0.051	0.000e+00	LYZ	1.644	0.975	0.167	4.409e-97	RGS1	1.948	0.906	0.126	4.630e-129	PLAC8	1.964	0.84	0.052	1.460e-70
HLA-DOA	0.672	0.471	0.033	0.000e+00	DUSP4	0.694	0.489	0.051	1.116e-36	DNAAF1	0.677	0.332	0.006	0.000e+00	HLA-DMB	1.276	0.951	0.146	4.680e-97	HLA-DQA2	1.379	0.635	0.057	4.639e-127	P2RY6	0.57	0.48	0.016	3.495e-70
C15orf48	0.659	0.239	0.016	0.000e+00	GPR171	0.476	0.383	0.032	2.249e-36	ABI3	0.672	0.565	0.04	0.000e+00	RAB7B	1.041	0.667	0.071	5.528e-96	NR4A3	1.504	0.948	0.149	8.803e-116	MCOLN2	0.629	0.52	0.019	1.250e-69
KYNU	0.658	0.408	0.048	0.000e+00	AREG	1.663	0.851	0.163	2.457e-36	GPBAR1	0.672	0.491	0.025	0.000e+00	SLC2A1	0.342	0.321	0.016	8.925e-96	RHOF	0.623	0.531	0.043	1.441e-114	GRAMD1B	0.798	0.52	0.02	1.086e-66
IL18	0.632	0.462	0.066	0.000e+00	HLA-DQA2	1.07	0.511	0.058	2.555e-36	S100A8	0.668	0.476	0.025	0.000e+00	NRARP	0.919	0.58	0.055	9.280e-96	ZNF296	0.302	0.24	0.009	8.521e-113	LTK	0.289	0.24	0.004	1.275e-66
PKIB	0.628	0.365	0.012	0.000e+00	PDE4B	0.738	0.766	0.119	3.091e-36	ADGRE1	0.659	0.502	0.002	0.000e+00	ADAM8	0.394	0.444	0.031	3.807e-93	ALCAM	1.039	0.74	0.087	9.081e-113	LILRB4	1.333	0.96	0.072	5.262e-64
FGR	0.627	0.451	0.057	0.000e+00	HLA-DQB1	1.703	0.894	0.196	3.665e-36	LILRA2	0.644	0.535	0.021	0.000e+00	ZNF165	0.285	0.235	0.009	3.390e-91	BICDL1	0.499	0.406	0.025	2.356e-112	PFKFB2	1.062	0.56	0.025	3.119e-63
SERPINA1	0.617	0.384	0.034	0.000e+00	SYK	0.488	0.766	0.112	5.470e-36	CD300LF	0.644	0.498	0.007	0.000e+00	CD48	1.058	0.901	0.126	8.947e-91	MYO1G	0.728	0.656	0.064	5.079e-112	TRAF4	1.265	0.68	0.037	8.044e-63
TSPAN33	0.595	0.439	0.043	0.000e+00	RAB11FIP1	0.989	0.809	0.14	6.496e-36	CD79B	0.623	0.513	0.029	0.000e+00	HAVCR2	0.793	0.679	0.074	2.373e-89	MIR155HG	0.88	0.396	0.025	1.087e-110	SPN	1.689	0.88	0.062	2.713e-62
CSTA	0.531	0.38	0.038	0.000e+00	THEMIS2	0.648	0.702	0.102	8.283e-36	P2RX1	0.593	0.461	0.006	0.000e+00	NCKAP5	0.548	0.42	0.03	2.973e-89	H2AFY2	0.398	0.333	0.018	5.424e-109	SLA2	0.746	0.48	0.018	1.940e-61
VDR	0.526	0.304	0.025	0.000e+00	HLA-DOA	0.316	0.426	0.04	1.295e-35	UBASH3B	0.593	0.465	0.024	0.000e+00	AC004687.1	0.903	0.593	0.059	2.069e-87	GRK3	0.81	0.719	0.086	1.413e-105	FLT3	0.691	0.4	0.013	3.460e-61
RTN1	0.524	0.366	0.039	0.000e+00	EVI2B	0.761	0.83	0.141	1.422e-35	PRAM1	0.578	0.469	0.013	0.000e+00	NUP210	0.411	0.432	0.031	2.314e-87	AP1S3	0.285	0.25	0.011	6.681e-105	IL3RA	1.783	0.96	0.083	4.923e-60
ADAM28	0.52	0.35	0.023	0.000e+00	ITGB2	1.122	0.979	0.213	2.475e-35	SNX20	0.555	0.458	0.025	0.000e+00	ITGB7	0.447	0.444	0.033	3.781e-87	TNFRSF9	0.323	0.24	0.01	3.581e-104	SLC9A7	0.758	0.52	0.022	3.544e-59
DAPP1	0.507	0.357	0.04	0.000e+00	RNASE6	0.759	0.638	0.089	2.512e-35	GAPT	0.552	0.417	0.016	0.000e+00	IL1R2	0.681	0.444	0.034	3.965e-86	CYP2S1	0.273	0.292	0.015	1.498e-102	CARD11	0.446	0.44	0.016	8.065e-58
FLT3	0.47	0.334	0.008	0.000e+00	CXCL16	0.753	0.851	0.149	2.716e-35	AL034397.3	0.545	0.332	0.017	0.000e+00	C19orf38	0.362	0.37	0.024	3.087e-85	RAB11FIP1	1.472	0.865	0.139	5.392e-102	PLEKHD1	0.251	0.16	0.002	4.558e-56
CLEC4A	0.469	0.355	0.034	0.000e+00	MYO1F	0.558	0.745	0.112	3.397e-35	CDH23	0.506	0.443	0.027	0.000e+00	BANK1	0.34	0.333	0.02	4.526e-84	ARNTL2	0.362	0.323	0.018	2.725e-101	ST14	0.89	0.6	0.033	1.156e-53
CD300E	0.467	0.272	0.018	0.000e+00	RASGRP1	0.329	0.489	0.05	3.522e-35	HK3	0.493	0.428	0.012	0.000e+00	NET1	0.908	0.704	0.089	7.476e-84	RELB	0.786	0.688	0.084	6.161e-100	CRYM	0.349	0.28	0.007	1.314e-53
PLD4	0.458	0.304	0.008	0.000e+00	TNFAIP8	0.727	0.787	0.131	4.496e-35	NEURL1	0.466	0.384	0.004	0.000e+00	PARVG	0.597	0.568	0.057	1.019e-81	TBC1D8	0.613	0.49	0.043	1.164e-99	AC005224.3	0.517	0.4	0.015	1.087e-52
MIR181A1HG	0.447	0.297	0.027	0.000e+00	PLAUR	1.267	0.915	0.201	5.849e-35	PPP1R17	0.424	0.207	0	0.000e+00	HLA-DOA	0.46	0.469	0.039	4.622e-80	BTN2A2	0.552	0.479	0.041	5.995e-99	LY9	0.531	0.4	0.015	3.231e-50
CLEC12A	0.442	0.282	0.023	0.000e+00	NR4A3	1.09	0.83	0.15	6.215e-35	C11orf21	0.413	0.314	0.011	0.000e+00	ICOSLG	0.548	0.432	0.035	2.737e-79	PKP2	0.471	0.344	0.021	1.727e-98	POLB	1.078	0.6	0.036	2.586e-49
SLAMF8	0.416	0.272	0.024	0.000e+00	TRBC1	0.49	0.532	0.059	8.671e-35	SIRPB1	0.383	0.321	0.008	0.000e+00	LIMD2	0.854	0.802	0.114	1.437e-78	SYNGR2	1.227	0.865	0.15	2.372e-97	CYP46A1	0.626	0.44	0.019	3.414e-49
GAPT	0.395	0.276	0.015	0.000e+00	MIR181A1HG	0.404	0.362	0.031	1.494e-34	NLRC4	0.36	0.317	0.011	0.000e+00	CIITA	0.832	0.679	0.086	3.559e-78	AC025164.1	0.677	0.521	0.048	6.317e-97	NME8	0.281	0.16	0.003	1.186e-47
CD1D	0.37	0.251	0.016	0.000e+00	CD37	0.877	0.872	0.165	1.213e-33	CALHM6	0.342	0.299	0.013	0.000e+00	MAP4K1	0.327	0.321	0.019	1.082e-77	ENOX1	0.275	0.302	0.017	2.545e-95	SLC1A4	0.959	0.6	0.037	9.044e-47
CYP2S1	0.319	0.225	0.012	0.000e+00	SPINT2	0.523	0.553	0.07	1.727e-33	AC011899.2	0.303	0.258	0.006	0.000e+00	CSF2RA	0.526	0.531	0.052	7.165e-77	PRRG4	0.396	0.271	0.014	8.795e-95	ATP2A3	0.662	0.56	0.031	3.911e-46
CCR5	0.303	0.189	0.011	0.000e+00	SLC38A1	0.53	0.66	0.092	1.870e-33	MEFV	0.293	0.232	0.005	0.000e+00	ADA2	0.851	0.79	0.117	2.001e-75	GPR183	1.726	0.885	0.156	1.607e-93	MYCL	0.372	0.24	0.006	1.113e-45
AC004817.3	0.28	0.152	0.006	0.000e+00	AC020656.1	0.485	0.383	0.035	6.148e-33	AC064805.1	0.274	0.232	0.002	0.000e+00	CXCL16	1.118	0.852	0.148	1.139e-74	CXCR4	1.789	0.979	0.201	1.653e-92	SDK2	0.254	0.16	0.003	1.817e-45
AL138899.1	0.273	0.165	0.002	0.000e+00	IGSF6	0.557	0.681	0.098	6.202e-33	LINC02432	0.264	0.196	0.001	0.000e+00	KLHL6	0.495	0.469	0.043	1.859e-74	AL357060.1	0.591	0.5	0.046	2.374e-92	CCDC189	0.302	0.28	0.008	4.101e-45
HOMER2	0.25	0.217	0.012	0.000e+00	SNX20	0.294	0.34	0.028	8.721e-33	OSCAR	0.469	0.41	0.027	2.728e-301	AC020656.1	0.488	0.42	0.035	2.318e-72	ADAM12	0.579	0.438	0.036	4.215e-92	BLNK	0.668	0.52	0.028	5.458e-45
CXCR4	0.972	0.784	0.193	2.561e-300	OLR1	0.674	0.34	0.029	1.448e-32	NCF2	1.025	0.815	0.107	3.062e-300	MPEG1	0.981	0.852	0.136	1.124e-71	PMAIP1	1.531	0.833	0.139	5.835e-92	JAML	1.106	0.8	0.067	6.824e-45
NCF2	0.704	0.564	0.104	4.130e-299	AC004687.1	0.451	0.511	0.059	1.857e-32	CORO1A	1.411	0.948	0.157	2.365e-299	GNA15	0.576	0.543	0.058	1.885e-71	IRF4	0.688	0.562	0.058	6.245e-92	IRF7	2.043	0.96	0.117	5.019e-44
C19orf38	0.321	0.241	0.021	7.713e-292	CD53	0.839	0.915	0.178	2.303e-32	STX11	0.967	0.808	0.108	6.812e-298	RHOF	0.432	0.469	0.043	6.045e-71	COL9A2	0.297	0.24	0.011	3.085e-91	PRKCB	1.576	0.88	0.091	1.825e-43
CD83	0.996	0.792	0.214	9.878e-292	SPI1	0.606	0.787	0.129	2.427e-32	TMEM154	0.552	0.476	0.036	7.380e-297	ITGB2-AS1	0.298	0.333	0.023	6.695e-71	CTLA4	0.437	0.24	0.011	9.962e-91	IRF8	1.849	0.88	0.096	2.786e-42
TLR2	0.528	0.393	0.055	1.696e-291	WAS	0.425	0.638	0.089	4.362e-32	FGD2	0.597	0.528	0.045	7.250e-296	KCNK6	0.877	0.704	0.103	1.193e-70	CBWD5	0.522	0.469	0.043	1.019e-89	GPR65	1.606	0.8	0.073	4.361e-42
ENTPD1	0.528	0.399	0.057	1.436e-288	TRAF3IP3	0.306	0.511	0.058	4.972e-32	MS4A7	1.606	0.959	0.161	9.928e-295	ICAM3	0.949	0.802	0.132	4.300e-70	HLA-DQB1	1.814	0.948	0.195	7.982e-89	ABHD15	0.926	0.68	0.053	1.100e-41
OLR1	0.541	0.263	0.025	5.493e-287	CD33	0.375	0.511	0.06	6.403e-32	TBXAS1	0.87	0.756	0.093	8.677e-294	CD1C	0.788	0.309	0.02	5.846e-70	TNFSF13B	1.353	0.802	0.142	3.166e-86	ENTPD7	0.508	0.28	0.009	1.865e-41
LILRB2	0.641	0.464	0.075	1.814e-286	RHOH	0.405	0.447	0.047	1.039e-31	BID	1.265	0.904	0.156	9.962e-294	HLA-DPB1	3.242	1	0.348	3.018e-69	MIR181A1HG	0.464	0.385	0.03	6.276e-85	KIAA1958	0.368	0.28	0.009	2.312e-41
CST3	1.438	0.993	0.875	3.449e-286	CD86	0.635	0.553	0.073	1.215e-31	IGSF6	1.001	0.756	0.095	7.980e-290	RGS1	1.39	0.778	0.126	5.004e-69	RASSF4	1.57	0.885	0.183	1.111e-84	CIITA	1.554	0.84	0.087	3.390e-41
FTH1	1.013	1	0.992	7.043e-284	ITGA4	0.3	0.574	0.073	1.483e-31	AQP9	0.474	0.303	0.015	1.282e-287	HLA-DPA1	3.18	1	0.353	8.686e-69	CD83	1.69	0.979	0.222	1.122e-84	CYFIP2	0.886	0.72	0.058	3.623e-41
IL1B	1.335	0.471	0.08	1.391e-283	PARVG	0.404	0.489	0.057	4.179e-31	SLC16A3	0.785	0.624	0.066	1.133e-285	PTPN22	0.418	0.481	0.046	1.483e-68	MARCKSL1	2.054	0.958	0.259	2.156e-83	NEK8	0.907	0.44	0.023	5.042e-41
CD72	0.283	0.239	0.022	2.005e-273	AIF1	1.1	0.915	0.189	4.246e-31	PLXNC1	0.804	0.683	0.082	4.049e-282	LY75	0.287	0.358	0.027	2.028e-68	RNF144B	0.792	0.698	0.098	2.992e-83	AC004687.1	1.295	0.72	0.059	7.699e-41
CTSS	1.008	0.867	0.297	4.092e-272	DOCK8	0.671	0.745	0.128	4.264e-31	MYO1F	0.958	0.79	0.108	3.181e-279	NFKBID	1.089	0.84	0.147	3.247e-68	LGALS9	0.847	0.792	0.13	2.036e-82	BANP	0.986	0.8	0.076	1.532e-40
CD33	0.496	0.383	0.055	1.368e-271	RUNX3	0.592	0.66	0.098	9.108e-31	LIMD2	0.945	0.801	0.111	1.133e-276	AL034397.3	0.306	0.296	0.019	3.664e-68	CIITA	0.871	0.646	0.086	2.366e-82	AC104024.1	0.291	0.08	0.001	2.518e-40
AREG	1.953	0.62	0.156	1.798e-271	CSF3R	0.352	0.468	0.053	1.458e-30	RGS18	0.423	0.347	0.021	3.073e-272	ADAM19	0.33	0.383	0.031	1.941e-67	DUSP5	1.534	0.854	0.18	5.703e-82	TIGD3	0.254	0.16	0.003	2.612e-40
CD52	0.788	0.645	0.138	1.502e-270	FCER1G	1.109	0.957	0.206	1.785e-30	CHST15	0.644	0.568	0.058	4.760e-272	HDAC9	0.756	0.691	0.103	6.467e-67	ADAM8	0.38	0.385	0.031	4.199e-81	ZNF10	0.715	0.52	0.032	4.149e-40
CORO1A	0.788	0.668	0.154	4.054e-270	BIRC3	1.169	0.851	0.171	1.940e-30	RGS19	0.9	0.753	0.104	1.009e-269	GNG7	0.395	0.383	0.032	8.100e-67	AVPI1	0.973	0.625	0.084	8.934e-81	RUBCN	1.185	0.76	0.073	2.742e-39
PLEK	0.904	0.628	0.14	1.331e-269	FGR	0.5	0.511	0.064	2.287e-30	SLA	1.169	0.867	0.136	2.688e-269	DOCK5	0.43	0.469	0.046	1.479e-66	PLXNC1	0.838	0.625	0.084	1.663e-79	GNA15	1.15	0.68	0.058	4.361e-38
RGS2	1.235	0.665	0.182	2.144e-266	HLA-DMB	0.981	0.766	0.147	2.705e-30	SECTM1	0.608	0.55	0.054	1.157e-267	HLA-DRB1	2.625	1	0.336	9.644e-66	FGD2	0.383	0.479	0.047	1.810e-79	SELPLG	1.227	0.84	0.088	6.137e-38
EZR	1.163	0.749	0.236	4.696e-265	STX11	0.681	0.681	0.112	2.949e-30	SYTL1	0.572	0.461	0.037	2.258e-267	HLA-DMA	1.354	0.963	0.233	7.963e-65	CYTIP	0.923	0.781	0.122	3.255e-79	FO393401.1	0.307	0.32	0.013	6.707e-38
CD4	0.696	0.644	0.147	3.163e-264	IL2RG	0.403	0.617	0.087	1.267e-29	TYROBP	1.736	0.996	0.223	1.168e-263	HMGA1	0.782	0.728	0.116	2.416e-64	PLEK	1.079	0.823	0.147	2.248e-76	FZD3	0.644	0.36	0.016	8.067e-38
RGS18	0.329	0.223	0.02	3.722e-262	DOCK10	0.5	0.617	0.092	1.306e-29	HES4	1.017	0.708	0.095	1.371e-263	HLA-DRA	2.736	1	0.376	2.290e-63	DOCK10	0.734	0.646	0.091	1.193e-74	CSF2RB	0.926	0.64	0.052	4.336e-37
EREG	0.83	0.232	0.021	6.703e-262	CD69	0.508	0.596	0.082	1.477e-29	MNDA	0.86	0.694	0.086	2.129e-262	ROGDI	0.41	0.469	0.049	5.145e-63	STK4	1.72	0.969	0.308	7.290e-74	SLAMF7	0.529	0.48	0.028	1.276e-36
RILPL2	1.082	0.733	0.237	9.738e-261	RIPOR2	0.561	0.66	0.101	1.480e-29	RIPOR2	0.978	0.734	0.097	2.870e-262	CORO1A	0.934	0.889	0.161	5.547e-63	NET1	0.828	0.625	0.089	2.511e-73	GPR183	2.523	1	0.157	3.224e-36
HCK	0.488	0.414	0.066	1.009e-257	TREM1	0.36	0.404	0.042	2.716e-29	RIPK2	0.995	0.827	0.133	7.144e-261	TSPAN2	0.276	0.333	0.025	1.019e-62	HLA-DPB1	2.397	1	0.348	1.253e-70	BCL2L11	1.426	0.88	0.109	4.825e-36
AC020656.1	0.521	0.279	0.032	2.051e-256	HLA-DPB1	2.065	1	0.349	4.263e-29	CSF1R	0.939	0.875	0.131	1.030e-260	VAC14	0.499	0.519	0.061	1.836e-62	GPR137B	0.88	0.708	0.122	1.790e-69	C12orf75	2.015	0.92	0.13	1.059e-35
SYK	0.621	0.53	0.106	1.072e-252	EZR	1.147	0.936	0.243	4.596e-29	EVI2B	1.09	0.852	0.137	1.322e-259	GPAT3	0.45	0.383	0.033	3.790e-62	REL	2.119	0.99	0.395	2.779e-69	AC022893.1	0.264	0.2	0.006	8.898e-34
FPR3	0.637	0.474	0.087	6.953e-247	IL18	0.497	0.532	0.072	5.062e-29	CARD16	0.926	0.775	0.116	3.924e-259	RGS10	1.392	0.963	0.281	4.199e-62	IFI30	0.664	0.521	0.063	5.783e-69	SPINT2	0.919	0.72	0.07	1.525e-33
BCL2A1	0.958	0.4	0.066	8.945e-247	CARD16	0.474	0.702	0.12	9.371e-29	DOCK2	0.828	0.782	0.11	1.619e-258	SPI1	0.857	0.778	0.129	1.295e-61	EPSTI1	1.067	0.698	0.122	6.998e-69	GNG7	0.573	0.48	0.032	1.608e-33
RNF144B	0.641	0.476	0.093	1.032e-245	HCST	0.729	0.936	0.198	1.056e-28	C9orf72	0.783	0.675	0.086	1.109e-257	TSPOAP1	0.448	0.284	0.019	5.331e-61	HCK	0.505	0.552	0.07	2.104e-68	THEMIS2	1.35	0.84	0.102	1.641e-33
ARRB2	0.71	0.65	0.16	8.040e-244	FYB1	0.934	0.894	0.199	1.940e-28	NFAM1	0.386	0.376	0.026	4.374e-256	FGD2	0.444	0.457	0.047	5.603e-60	HLA-DPA1	2.179	1	0.353	2.263e-68	AP1S3	0.515	0.28	0.011	3.872e-33
PTPRE	0.84	0.687	0.193	5.620e-243	HLA-DPA1	1.93	1	0.354	2.087e-28	RAC2	0.923	0.845	0.127	5.509e-256	CD74	2.692	1	0.444	5.663e-60	LRRK1	0.747	0.688	0.118	1.974e-67	RGS1	1.89	0.92	0.127	5.471e-33
NFKBID	0.782	0.598	0.141	5.867e-243	LY86	0.287	0.404	0.043	2.601e-28	P2RY1	0.483	0.362	0.025	6.980e-256	UBASH3B	0.264	0.333	0.027	5.490e-59	MCOLN2	0.447	0.271	0.019	2.743e-67	SRD5A1	0.547	0.44	0.027	9.782e-33
CTSH	0.984	0.75	0.264	5.353e-239	GZMM	0.346	0.532	0.068	3.225e-28	TBC1D8	0.518	0.465	0.041	3.224e-255	MARCH1	0.763	0.642	0.094	1.508e-58	VOPP1	1.037	0.865	0.208	4.351e-67	AREG	2.964	1	0.163	9.929e-33
POU2F2	0.624	0.527	0.109	5.601e-238	CPVL	1.165	0.872	0.209	5.360e-28	CASP1	0.957	0.76	0.114	3.355e-255	CD37	0.932	0.84	0.165	2.796e-57	ETV3	0.783	0.656	0.108	3.208e-66	TMIGD2	0.255	0.24	0.008	1.787e-31
HCLS1	0.807	0.702	0.207	3.170e-237	CRYBG1	0.743	0.766	0.147	6.239e-28	RGS2	1.482	0.919	0.185	6.910e-254	NR4A3	1.199	0.765	0.149	2.591e-55	LYZ	1.127	0.823	0.167	6.927e-66	ZNF891	1.249	0.6	0.056	9.859e-30
LCP1	0.814	0.762	0.221	3.178e-236	FGD3	0.294	0.34	0.032	1.853e-27	CYSLTR2	0.436	0.303	0.017	6.833e-252	PTPRE	1.25	0.84	0.2	3.532e-55	RASSF2	0.749	0.74	0.131	7.095e-66	FCER1A	0.495	0.4	0.024	3.046e-29
SMAP2	0.871	0.742	0.237	4.064e-236	POU2F2	0.609	0.681	0.116	1.880e-27	CTSS	2.275	1	0.302	2.267e-248	LCP1	1.18	0.926	0.228	1.907e-54	WDFY4	0.438	0.344	0.03	1.111e-65	TM7SF2	0.353	0.36	0.02	3.939e-29
AP1S2	1.053	0.78	0.301	4.074e-235	GRK3	0.548	0.574	0.086	2.051e-27	AL139246.5	0.424	0.336	0.022	8.631e-248	LGALS9	0.733	0.728	0.13	2.179e-54	SLC22A23	0.398	0.458	0.052	1.597e-65	NR4A3	2.107	0.92	0.15	6.416e-29
DUSP2	0.809	0.632	0.158	2.810e-231	EVI2A	0.522	0.617	0.096	2.181e-27	ITGB2	1.366	0.982	0.209	4.840e-246	RUNX3	0.647	0.654	0.097	4.936e-54	HLA-DRA	2.205	1	0.376	4.626e-65	ALOX5AP	1.703	0.92	0.152	2.074e-28
OSCAR	0.313	0.239	0.026	2.077e-230	RASGEF1B	0.653	0.851	0.171	5.745e-27	ITGA4	0.637	0.613	0.07	1.975e-242	PLEK	0.893	0.79	0.147	1.793e-53	REPIN1	0.79	0.729	0.141	3.990e-63	RNASE6	0.949	0.76	0.089	2.659e-28
HAVCR2	0.491	0.408	0.07	7.689e-230	ITGAL	0.43	0.468	0.058	6.964e-27	BTK	0.517	0.513	0.051	9.899e-241	PLCB2	0.39	0.481	0.057	2.641e-53	ST3GAL6	0.368	0.427	0.047	5.367e-63	SLC15A4	1.37	0.88	0.139	9.296e-28
SGK1	1.161	0.814	0.322	8.249e-230	CD226	0.402	0.362	0.036	7.055e-27	CD37	1.214	0.878	0.161	2.103e-240	UCP2	1.061	0.877	0.197	3.952e-53	NRP2	1.08	0.823	0.18	7.602e-63	RUBCNL	0.355	0.32	0.017	9.771e-28
SLC9A7	0.26	0.208	0.02	1.646e-229	PRKCB	0.551	0.596	0.091	7.312e-27	UNC119	0.664	0.594	0.071	5.364e-240	PLEKHM3	0.607	0.605	0.094	4.089e-53	IL2RG	0.488	0.604	0.086	3.630e-62	SLC2A1	0.445	0.32	0.017	1.141e-27
CYBA	0.997	0.954	0.657	9.050e-229	LCK	0.312	0.468	0.056	9.074e-27	WAS	0.634	0.672	0.086	2.360e-237	ITGAX	0.413	0.519	0.064	4.522e-53	MAP3K14	0.534	0.469	0.058	1.176e-61	ITM2C	2.117	0.96	0.194	1.237e-27
RASGEF1B	0.726	0.643	0.164	8.605e-228	ENHO	0.368	0.234	0.017	3.419e-26	CSK	0.921	0.793	0.133	5.478e-237	LDLRAD4	1.028	0.704	0.136	6.156e-53	SLAMF7	0.484	0.323	0.028	2.245e-61	CLCN5	0.574	0.6	0.057	1.339e-27
CSF3R	0.378	0.332	0.049	1.321e-225	SELPLG	0.533	0.574	0.088	4.241e-26	PLAUR	1.52	0.923	0.197	1.774e-236	DUSP2	1.079	0.815	0.165	1.225e-51	SLC9A7	0.446	0.281	0.022	7.836e-61	SLC37A1	0.428	0.44	0.031	1.368e-27
GRASP	1.023	0.671	0.223	6.421e-225	GBP5	0.437	0.383	0.041	5.256e-26	IL1B	1.964	0.638	0.083	1.862e-236	CD86	0.431	0.543	0.073	1.229e-51	SINHCAF	0.559	0.594	0.092	4.617e-60	PPM1K	1.352	0.84	0.126	2.090e-27
ADGRE2	0.401	0.248	0.028	1.258e-224	TET2	0.761	0.809	0.181	6.548e-26	SFMBT2	0.648	0.535	0.058	1.298e-234	VAV3	0.356	0.506	0.064	1.749e-51	RIPK2	0.764	0.708	0.136	1.600e-59	CYB561A3	1.523	0.84	0.13	4.276e-27
H3F3A	0.715	0.981	0.924	2.367e-224	NCKAP1L	0.612	0.766	0.145	9.972e-26	MARCH1	0.89	0.675	0.091	5.270e-234	IFI30	0.784	0.494	0.064	3.836e-51	CST7	0.438	0.552	0.074	2.331e-59	RGS2	2.035	0.96	0.19	9.944e-27
GLIPR1	0.924	0.762	0.268	5.635e-224	TAGAP	0.397	0.617	0.097	1.147e-25	LGALS9	0.866	0.786	0.127	2.467e-233	KIF16B	0.638	0.667	0.117	4.810e-51	CD74	2.002	1	0.443	4.267e-59	CXCR4	2.148	1	0.203	1.046e-26
HCST	0.712	0.705	0.191	3.878e-222	LIMD2	0.593	0.66	0.115	1.217e-25	ALOX5	0.551	0.494	0.049	4.409e-233	INPP5F	0.485	0.444	0.053	1.406e-50	SPINT2	0.536	0.51	0.07	7.797e-59	SIRPB1	0.376	0.24	0.01	2.138e-26
ATP2B1	1.098	0.858	0.448	5.960e-219	COTL1	1.177	1	0.378	1.261e-25	C15orf39	0.499	0.461	0.044	8.366e-232	ETV6	0.841	0.741	0.156	5.778e-50	CTSH	1.518	0.875	0.271	2.936e-58	RET	0.327	0.24	0.01	3.146e-26
GPSM3	0.687	0.622	0.165	2.125e-214	PLEK	0.528	0.787	0.148	1.293e-25	SELPLG	0.74	0.653	0.085	1.277e-231	SEPT6	1.023	0.815	0.193	7.066e-50	SPI1	0.612	0.729	0.128	1.303e-57	P3H2	0.461	0.4	0.027	3.433e-26
INSIG1	1.336	0.718	0.286	1.179e-213	HLA-DRA	1.921	0.979	0.377	1.298e-25	CPPED1	0.854	0.697	0.105	4.766e-231	DOCK10	0.631	0.593	0.091	1.436e-49	ABCC4	0.273	0.312	0.028	1.597e-57	RELT	0.467	0.56	0.051	4.692e-26
LILRB3	0.451	0.356	0.059	4.495e-212	NCF2	0.52	0.66	0.112	1.958e-25	ABCC3	0.398	0.336	0.023	5.034e-230	SELPLG	0.607	0.58	0.088	3.580e-48	GRASP	1.113	0.865	0.229	1.920e-57	AC009404.1	0.695	0.44	0.033	5.958e-26
SAT1	1.112	0.962	0.721	1.024e-211	HLA-DRB1	1.659	0.979	0.337	2.203e-25	TNFSF13B	1.094	0.797	0.139	7.979e-230	COTL1	1.373	0.975	0.378	7.857e-48	CSF2RB	0.52	0.427	0.051	5.149e-57	PRMT9	1.089	0.6	0.064	1.455e-25
AC004687.1	0.405	0.347	0.055	5.106e-211	ARHGAP30	0.571	0.66	0.116	2.309e-25	RAP1GAP2	0.304	0.321	0.021	9.202e-229	C20orf27	0.782	0.741	0.158	1.024e-47	CRYBG1	0.95	0.729	0.147	5.480e-57	RBM38	1.035	0.68	0.081	4.354e-25
PTPRC	0.676	0.802	0.247	1.248e-210	IPCEF1	0.269	0.319	0.03	2.518e-25	C3AR1	0.817	0.756	0.111	1.252e-228	SLC38A1	0.451	0.605	0.092	1.027e-47	LRP8	0.258	0.198	0.012	8.492e-57	GRASP	1.806	1	0.23	5.967e-25
KDM6B	1.044	0.843	0.4	5.827e-206	RAC2	0.539	0.723	0.131	3.549e-25	PKP2	0.494	0.31	0.02	5.621e-228	EDEM1	0.688	0.617	0.108	1.272e-47	HLA-DQB2	0.302	0.104	0.003	9.410e-57	ST6GALNAC4	0.741	0.64	0.073	6.710e-25
MS4A7	0.553	0.644	0.158	3.051e-205	FBP1	0.684	0.426	0.053	4.019e-25	TMEM170B	0.511	0.443	0.041	1.021e-227	FAM49B	0.991	0.84	0.207	1.350e-47	ALDH2	1.43	0.906	0.313	1.510e-56	INPP4A	1.239	0.76	0.108	8.207e-25
PDE4B	0.658	0.499	0.113	1.354e-204	IKZF1	0.558	0.723	0.133	9.578e-25	PARVG	0.567	0.517	0.055	1.680e-225	SLC46A3	0.4	0.42	0.05	2.454e-47	FAM49A	0.842	0.74	0.161	1.512e-55	N4BP2	1.21	0.76	0.106	1.150e-24
HMGA1	0.572	0.484	0.111	2.965e-203	HCLS1	0.742	0.872	0.215	1.002e-24	COTL1	2.357	1	0.375	2.464e-224	CST3	1.923	1	0.876	3.453e-47	LCP1	1.235	0.896	0.228	1.735e-55	ICOSLG	0.773	0.44	0.035	1.230e-24
TET2	0.842	0.597	0.175	4.770e-203	ANKRD44	0.649	0.787	0.17	1.295e-24	RIN3	0.687	0.657	0.092	8.858e-224	AIF1	0.773	0.901	0.188	4.356e-47	NUB1	1.326	0.885	0.274	2.899e-55	DCK	0.972	0.76	0.105	3.677e-24
PABPC1	0.83	0.966	0.783	4.590e-202	RASSF2	0.507	0.702	0.132	1.602e-24	TNFRSF1B	1.602	0.989	0.296	1.012e-223	EVI2B	0.756	0.728	0.14	1.821e-46	PTPN1	1.187	0.854	0.246	3.145e-54	PLEK	1.139	0.92	0.148	4.724e-24
SHTN1	0.575	0.482	0.108	6.087e-200	GPRIN3	0.547	0.638	0.111	1.817e-24	WARS	1.447	0.926	0.214	3.157e-223	NUBPL	0.396	0.506	0.071	1.892e-46	AC026401.3	0.319	0.281	0.025	3.149e-53	RAB11FIP1	1.515	0.84	0.14	2.492e-23
ADAM8	0.345	0.235	0.028	4.384e-198	CLEC2D	0.369	0.638	0.107	1.881e-24	MPEG1	0.919	0.819	0.133	2.180e-221	SELL	0.291	0.346	0.035	6.208e-46	SNX20	0.273	0.302	0.028	3.324e-53	SYK	0.891	0.8	0.112	3.002e-23
RPS2	0.605	0.99	0.974	1.989e-196	PRDM1	0.589	0.681	0.126	2.409e-24	NCKAP1L	0.883	0.827	0.141	1.880e-220	CPNE3	1.428	0.926	0.387	7.424e-46	HLA-DOA	0.348	0.365	0.04	4.623e-53	SLC38A1	1.022	0.72	0.092	4.064e-23
LGALS9	0.542	0.514	0.125	5.077e-194	IL10RA	0.448	0.766	0.144	2.519e-24	HRH2	0.44	0.421	0.038	7.302e-218	EZR	1.124	0.889	0.243	1.598e-45	APOC1	0.805	0.573	0.097	1.589e-51	CDCA7L	0.392	0.44	0.036	4.509e-23
SAMSN1	0.848	0.532	0.131	8.511e-194	LCP1	0.841	0.936	0.229	2.882e-24	ADA2	0.841	0.731	0.114	7.872e-218	CBL	0.697	0.704	0.143	3.853e-45	MICAL1	0.426	0.521	0.079	2.540e-51	CD300A	0.452	0.56	0.055	5.322e-23
WAS	0.451	0.421	0.084	9.413e-194	ADGRE2	0.341	0.319	0.031	3.003e-24	PTPRC	1.616	0.963	0.251	2.110e-216	NAAA	0.873	0.815	0.208	9.895e-45	SIAH2	0.78	0.688	0.143	4.090e-51	EZR	2.124	1	0.244	5.403e-23
CCDC88A	0.936	0.778	0.332	3.536e-193	TRAF1	0.283	0.34	0.036	3.151e-24	LCP1	1.37	0.948	0.225	1.044e-215	DENND1B	0.682	0.667	0.128	1.100e-44	HLA-DRB1	1.492	0.958	0.336	4.162e-51	SH2B3	1.349	0.92	0.185	6.108e-23
PARVG	0.395	0.325	0.053	1.266e-192	DAPP1	0.456	0.383	0.045	4.916e-24	FAM49A	1.023	0.812	0.158	3.722e-215	FNBP1	1.26	0.901	0.321	1.783e-44	ETV6	0.763	0.708	0.156	1.703e-50	LILRA5	0.419	0.28	0.015	7.632e-23
LIMD2	0.502	0.486	0.109	2.850e-192	SNX10	0.57	0.574	0.094	9.562e-24	LTA4H	1.102	0.779	0.148	4.112e-215	CYTIP	0.603	0.691	0.123	7.482e-44	ST8SIA4	0.647	0.615	0.113	4.116e-50	RELL1	0.589	0.52	0.051	8.645e-23
AVPI1	0.629	0.391	0.08	1.584e-190	CREM	1.041	0.936	0.273	1.031e-23	MYD88	0.894	0.749	0.132	7.284e-215	ST8SIA4	0.662	0.617	0.113	8.610e-44	SLC1A2	0.299	0.25	0.021	6.140e-50	LDLRAD4	1.739	0.8	0.137	1.315e-22
EFHD2	0.771	0.758	0.287	1.766e-188	TSPAN33	0.295	0.404	0.049	1.224e-23	TRAF3IP3	0.586	0.517	0.056	9.508e-215	PSTPIP1	0.404	0.494	0.069	8.746e-44	TNFRSF11A	0.339	0.333	0.035	9.481e-50	SLC7A1	0.679	0.64	0.078	1.559e-22
GNA15	0.42	0.323	0.054	3.492e-186	SLA	0.426	0.745	0.141	1.618e-23	LYZ	1.065	0.875	0.164	8.038e-214	PPT1	1.064	0.877	0.283	1.734e-43	TRAF5	0.637	0.635	0.123	1.003e-49	CERS6	0.803	0.64	0.078	2.194e-22
PLCB2	0.365	0.322	0.054	8.941e-186	AOAH	0.358	0.447	0.059	1.724e-23	PLD4	0.298	0.232	0.012	2.306e-213	DOCK2	0.598	0.642	0.113	5.414e-43	BCL2A1	0.896	0.479	0.071	1.201e-49	NCF1	0.816	0.72	0.093	3.165e-22
FGL2	0.912	0.838	0.404	1.137e-182	BTK	0.28	0.426	0.054	2.002e-23	DOCK8	0.859	0.756	0.125	2.250e-210	SYK	0.616	0.63	0.112	6.326e-43	C12orf45	0.908	0.677	0.147	2.286e-49	PHACTR1	1.133	0.8	0.124	4.192e-22
RAB31	0.821	0.708	0.263	3.439e-182	GK	0.612	0.468	0.068	2.088e-23	FAM110A	0.464	0.387	0.034	3.775e-210	TMSB4X	1.087	1	0.995	1.391e-42	KIF2A	1.074	0.667	0.153	4.882e-49	IDH3A	0.972	0.68	0.093	1.120e-21
DOK2	0.574	0.511	0.124	3.262e-181	TLR2	0.358	0.447	0.06	2.222e-23	LAPTM5	1.563	0.985	0.301	4.555e-209	TMEM238	0.307	0.37	0.042	2.996e-42	ID2	1.698	0.969	0.529	6.691e-49	ITPR1	0.44	0.56	0.06	1.924e-21
CSF1R	0.528	0.535	0.129	9.230e-180	CD6	0.375	0.319	0.032	2.864e-23	TLR8	0.309	0.314	0.022	1.166e-207	ACTB	1.147	1	0.978	4.285e-42	CLIC2	0.775	0.76	0.183	9.702e-49	VIPR2	0.519	0.28	0.016	2.197e-21
NR4A2	0.828	0.827	0.354	1.694e-179	VAMP8	0.756	0.915	0.227	3.254e-23	ICAM3	0.868	0.764	0.129	3.260e-206	HLA-DRB5	1.996	0.802	0.217	5.417e-42	ICOSLG	0.373	0.323	0.035	3.268e-48	MPEG1	1.152	0.84	0.137	2.818e-21
AOAH	0.433	0.322	0.055	2.601e-179	ICAM3	0.427	0.702	0.133	3.387e-23	CYFIP2	0.569	0.502	0.055	4.460e-206	HCK	0.356	0.494	0.071	1.037e-41	BTG1	1.506	0.99	0.832	7.430e-48	HLA-DQA1	0.772	0.84	0.127	3.087e-21
CD53	0.572	0.614	0.171	1.741e-178	ARHGAP45	0.403	0.617	0.104	3.841e-23	ITGB2-AS1	0.367	0.306	0.021	1.117e-205	SNX3	1.617	0.951	0.625	1.856e-41	RAB9A	1.118	0.771	0.212	2.907e-47	CREM	2.06	1	0.274	3.791e-21
MT-CO1	0.575	0.997	0.993	2.379e-178	PTPRC	1.103	0.915	0.255	4.341e-23	FYB1	1.16	0.911	0.195	2.578e-204	PLCD1	0.373	0.407	0.053	2.100e-41	TYROBP	0.928	0.917	0.226	3.512e-47	GHRL	0.255	0.2	0.008	5.459e-21
FBP1	0.445	0.3	0.049	2.705e-178	DOK2	0.45	0.702	0.13	6.154e-23	OAS1	0.756	0.613	0.088	3.330e-204	SPN	0.37	0.457	0.061	2.198e-41	TMSB10	1.057	1	0.981	6.603e-47	GALNT3	0.255	0.24	0.012	2.401e-20
AC008105.3	0.386	0.341	0.061	2.874e-178	ZNF467	0.26	0.34	0.037	7.811e-23	GPSM3	0.944	0.852	0.168	6.832e-203	AP1G2	0.297	0.358	0.041	4.745e-41	FSCN1	1.427	0.792	0.238	7.490e-47	NUTM2B-AS1	1.342	0.96	0.232	5.125e-20
IL10RA	0.537	0.542	0.138	2.614e-177	TYROBP	0.891	0.936	0.227	9.752e-23	LFNG	0.775	0.708	0.116	2.196e-202	CD52	0.689	0.741	0.146	5.214e-41	PTPRJ	0.425	0.49	0.075	8.252e-47	DUSP5	1.326	0.88	0.181	5.505e-20
NCKAP1L	0.544	0.548	0.139	5.276e-177	CST7	0.379	0.511	0.075	1.226e-22	ARRB2	0.992	0.834	0.164	8.797e-202	CXCR4	0.906	0.852	0.202	8.106e-41	SELPLG	0.543	0.531	0.088	1.563e-46	IKZF1	0.803	0.84	0.133	7.297e-20
APOBR	0.281	0.213	0.026	7.354e-177	RNF144B	0.475	0.574	0.099	1.589e-22	TREM1	0.514	0.417	0.04	2.238e-201	FMNL1	0.81	0.827	0.215	1.548e-40	ADAM28	0.32	0.281	0.027	2.147e-46	AL357060.1	0.469	0.48	0.047	7.997e-20
BIRC3	0.827	0.576	0.165	2.265e-174	STK17B	0.876	0.936	0.281	2.288e-22	AOAH	0.533	0.502	0.056	4.556e-200	EEF1B2	1.296	0.988	0.811	2.108e-40	HLA-DRB5	1.518	0.792	0.217	2.189e-46	CD2AP	1.264	0.92	0.206	8.564e-20
DOCK8	0.508	0.495	0.123	1.625e-173	VDR	0.318	0.298	0.03	2.322e-22	TNNI2	0.279	0.229	0.012	5.142e-200	LINC01588	0.254	0.272	0.025	6.086e-40	TMSB4X	0.972	1	0.995	2.332e-46	VASH2	0.808	0.48	0.05	1.305e-19
LYN	0.607	0.56	0.161	3.340e-172	LPXN	0.274	0.511	0.076	2.329e-22	ARHGAP30	0.714	0.712	0.112	1.378e-197	ITGB2	0.834	0.852	0.213	2.219e-39	TYMP	1.207	0.958	0.452	2.650e-46	CORO7	1.028	0.64	0.091	1.765e-19
ALCAM	0.503	0.39	0.084	3.753e-169	SMAP2	0.878	0.894	0.245	3.552e-22	PLEK	0.965	0.804	0.144	3.394e-197	CD83	0.881	0.852	0.223	1.614e-38	MNDA	0.428	0.542	0.089	3.377e-46	PARVG	0.646	0.52	0.058	2.051e-19
LAT2	0.318	0.264	0.04	3.252e-168	GPSM3	0.609	0.787	0.172	4.677e-22	HCLS1	1.067	0.9	0.211	1.380e-192	GPR183	1.059	0.691	0.157	2.353e-37	TRABD2A	0.344	0.344	0.04	2.595e-45	BID	1.002	0.84	0.161	3.383e-19
PYCARD	0.771	0.712	0.284	1.454e-167	REL	1.344	0.957	0.395	5.562e-22	BIRC3	1.226	0.827	0.167	2.746e-192	NCKAP1L	0.553	0.704	0.145	4.095e-37	PELI1	0.983	0.75	0.197	4.653e-45	UGCG	1.659	0.92	0.248	4.272e-19
RGS10	0.755	0.715	0.275	2.353e-167	TIAM1	0.401	0.489	0.075	7.460e-22	TSPAN32	0.3	0.292	0.021	9.004e-191	LRRK2	0.53	0.593	0.114	6.024e-37	GABARAPL2	1.105	1	0.55	5.304e-45	LTB	0.987	0.6	0.073	5.190e-19
NRGN	0.352	0.22	0.029	6.329e-167	PTPN22	0.285	0.383	0.046	8.288e-22	PTPRE	1.12	0.86	0.197	1.222e-189	RNASET2	0.982	0.877	0.288	8.274e-37	TSTD1	0.489	0.542	0.093	1.118e-44	STRBP	0.479	0.4	0.035	5.197e-19
MPEG1	0.437	0.529	0.131	1.616e-166	LAPTM5	1.053	0.936	0.305	9.478e-22	RELT	0.497	0.446	0.049	6.216e-189	SMCO4	0.473	0.556	0.103	1.241e-36	NFKB2	0.644	0.74	0.179	1.440e-44	CHML	1.109	0.68	0.103	5.416e-19
CX3CR1	0.276	0.214	0.027	2.105e-166	FERMT3	0.421	0.681	0.129	1.257e-21	CD53	0.91	0.86	0.174	1.928e-188	PDE4B	0.554	0.617	0.119	1.454e-36	SAMSN1	0.735	0.667	0.137	1.564e-44	ZNF331	2.193	0.92	0.227	6.140e-19
BTK	0.359	0.295	0.05	2.161e-166	ENTPD1	0.295	0.447	0.062	1.327e-21	CXCL16	0.861	0.779	0.145	1.792e-187	CLN3	0.275	0.21	0.017	2.258e-36	IL18	0.684	0.458	0.072	5.502e-44	OPN3	0.766	0.48	0.051	6.753e-19
NAMPT	0.888	0.885	0.534	8.884e-165	RASSF5	0.433	0.617	0.113	1.863e-21	KIAA0513	0.393	0.336	0.028	3.806e-187	JAML	0.31	0.457	0.067	5.045e-36	TXN	1.947	0.979	0.649	9.310e-44	CD37	1.111	0.88	0.166	6.957e-19
CKLF	0.756	0.645	0.245	5.257e-162	CD74	1.569	1	0.444	1.998e-21	VASP	1.178	0.937	0.261	1.323e-186	TPMT	0.491	0.469	0.077	6.297e-36	SHTN1	0.462	0.604	0.114	3.097e-43	AC016831.1	0.935	0.68	0.104	7.821e-19
VMO1	0.498	0.307	0.056	6.427e-162	SEPT6	0.665	0.787	0.193	2.064e-21	SNX10	0.626	0.62	0.091	1.628e-186	CNN2	0.739	0.765	0.197	2.000e-35	INHBA	0.984	0.24	0.022	6.198e-43	PLXNA4	0.626	0.56	0.066	8.620e-19
ST14	0.287	0.22	0.03	3.701e-161	VSIG4	0.761	0.681	0.133	2.166e-21	RNF149	1.248	0.908	0.257	4.740e-186	CCDC88B	0.301	0.42	0.06	2.704e-35	RAP2B	0.842	0.854	0.258	9.629e-43	LYN	1.223	0.84	0.167	1.267e-18
[truncated: 1,049 more rows]

## Sheet: S34-ADSVF Endothelial cells
Table S34 - Differentially expressed genes of endothelial cells
[truncated: 929 more rows]
[truncated: 39 more columns]

## Sheet: S35-ADSVF early preadipocytes
Table S35 - Differentially expressed genes of early preadipocytes
[truncated: 864 more rows]

[truncated: 5 more sheets: S36-ADSVF CD4+ T cells, S37-ADSVF CD8+ T cells, S38-ADSVF NK cells, S39-ADSVF B-Plasma-mast, S40-ADSVF cycling populations]
